# Supplementary material for: Alternative splicing regulation in plants by SP7-like effectors from symbiotic arbuscular mycorrhizal fungi
Source: Nat Commun. 2024 Aug 19;15:7107. doi: 10.1038/s41467-024-51512-5 (PMC11333574; doi:10.1038/s41467-024-51512-5)
Supplement: Supplementary file 4 — Supplementary Data 1 [file 41467_2024_51512_MOESM4_ESM.xlsx]

## Sheet: Table description
Supplementary Data 1 - Betz et al., 2024. SRA BLASTn search results for SP7-like homologous sequences in the fungal kingdom.
BLASTn search results in SRA gene expression datasets of various organisms with SP7-like effector coding sequences as query. Publicly available RNAseq based datasets from Glomeromycotina, Mucoromycotina, Blastocladiomycota, Zoopagomycota and Mortierellomycota were included for the analysis. For Ascomycota, Basidiomycota, Chytridiomycota and R. irregularis exemplary experiments were selected inclu…

## Sheet: R. diaphanus
used SRA experiments					BLAST results for SP7-like effectors (detected reads)																															translated reads (contain conserved motif)
Experiment Accession,"Experiment Title","Organism Name","Instrument","Submitter","Study Accession","Study Title","Sample Accession","Sample Title","Total Size, Mb","Total RUNs","Total Spots","Total Bases","Library Name","Library Strategy","Library Source","Library Selection"					RiSP7 ORF					RiSP2 ORF					RiSP5 ORF					RiSP31 ORF					GmSP1					GrSP1
SRX312982,"Rhizophagus diaphanum RNA-Seq","Rhizophagus diaphanus","Illumina HiSeq 2000","Univeristy of Ottawa","SRP026234","Rhizophagus diaphanum MUCL 43196 Transcriptome or Gene expression","SRS450536","","12454.11","1","100525554","20105110800","","RNA-Seq","TRANSCRIPTOMIC","RANDOM"					accession	% Identity	alignment length	mismatches	e-value	accession	% Identity	alignment length	mismatches	e-value	accession	% Identity	alignment length	mismatches	e-value	accession	% Identity	alignment length	mismatches	e-value	accession	% Identity	alignment length	mismatches	e-value	accession	% Identity	alignment length	mismatches	e-value
					SRA:SRR916888.2853201.2	99	100	1	1.72e-40	SRA:SRR916888.93844792.1	100	97	0	1.46e-40	SRA:SRR916888.94638752.2	98.99	99	1	4.81e-40	SRA:SRR916888.96418223.1	98	100	2	2.06e-39	SRA:SRR916888.91090704.2	83.333	48	8	0.004	SRA:SRR916888.100069260.1	77.778	54	12	0.53
					SRA:SRR916888.2853201.1	99	100	1	1.72e-40	SRA:SRR916888.93844792.1	100	97	0	1.46e-40	SRA:SRR916888.61846008.1	98.99	99	1	4.81e-40	SRA:SRR916888.13166557.1	98.98	98	1	2.06e-39	SRA:SRR916888.57239888.2	87.179	39	5	0.046	SRA:SRR916888.92548704.1	77.778	54	12	0.53
					SRA:SRR916888.2853201.1	93.548	62	4	4.63e-16	SRA:SRR916888.93844792.1	98.969	97	1	6.22e-39	SRA:SRR916888.53160164.2	98.99	99	1	4.81e-40	SRA:SRR916888.93175606.1	97.98	99	2	7.20e-39	SRA:SRR916888.48379646.2	87.179	39	5	0.046	SRA:SRR916888.88701405.1	77.778	54	12	0.53
					SRA:SRR916888.2853201.1	91.935	62	5	1.97e-14	SRA:SRR916888.93844792.1	98.969	97	1	6.22e-39	SRA:SRR916888.48275455.1	98.99	99	1	4.81e-40	SRA:SRR916888.45216563.1	97.98	99	2	7.20e-39	SRA:SRR916888.33920310.1	87.179	39	5	0.046	SRA:SRR916888.87303353.2	77.778	54	12	0.53
					SRA:SRR916888.2853201.1	90.323	62	6	2.40e-13	SRA:SRR916888.93844792.1	98.969	97	1	6.22e-39	SRA:SRR916888.38098411.1	98.99	99	1	4.81e-40	SRA:SRR916888.38015310.1	97.98	99	2	7.20e-39	SRA:SRR916888.5595336.2	87.179	39	5	0.046	SRA:SRR916888.80915424.1	77.778	54	12	0.53
					SRA:SRR916888.2853201.1	89.062	64	7	8.37e-13	SRA:SRR916888.93844792.1	97.938	97	2	7.58e-38	SRA:SRR916888.29727260.2	98.99	99	1	4.81e-40	SRA:SRR916888.13695807.2	97.98	99	2	7.20e-39	SRA:SRR916888.100505250.1	81.25	48	9	0.16	SRA:SRR916888.80578705.2	77.778	54	12	0.53
					SRA:SRR916888.2853201.1	87.097	62	8	1.24e-10	SRA:SRR916888.93844792.1	97.938	97	2	7.58e-38	SRA:SRR916888.12630734.1	98.99	99	1	4.81e-40	SRA:SRR916888.100452942.2	97.959	98	2	2.51e-38	SRA:SRR916888.99866679.1	81.25	48	9	0.16	SRA:SRR916888.74976922.2	77.778	54	12	0.53
					SRA:SRR916888.2853201.1	85.938	64	9	4.34e-10	SRA:SRR916888.93844792.1	81.333	75	8	1.28e-09	SRA:SRR916888.100055634.2	98	100	2	1.68e-39	SRA:SRR916888.100452389.1	97.959	98	2	2.51e-38	SRA:SRR916888.99616443.2	81.25	48	9	0.16	SRA:SRR916888.66550007.2	77.778	54	12	0.53
					SRA:SRR916888.2853201.1	87.931	58	7	1.51e-09	SRA:SRR916888.93844792.1	74.227	97	13	8.11e-06	SRA:SRR916888.98887963.2	98	100	2	1.68e-39	SRA:SRR916888.100417138.2	97.959	98	2	2.51e-38	SRA:SRR916888.99512128.1	81.25	48	9	0.16	SRA:SRR916888.61562075.1	77.778	54	12	0.53
					SRA:SRR916888.2853201.1	87.931	58	7	1.51e-09	SRA:SRR916888.93844792.1	72.165	97	15	3.45e-04	SRA:SRR916888.97258643.1	98	100	2	1.68e-39	SRA:SRR916888.100397498.2	97.959	98	2	2.51e-38	SRA:SRR916888.99357933.1	81.25	48	9	0.16	SRA:SRR916888.60687708.2	77.778	54	12	0.53
					SRA:SRR916888.2853201.1	95.349	43	2	1.84e-08	SRA:SRR916888.28636886.1	96.04	101	1	9.23e-37	SRA:SRR916888.97050791.2	98	100	2	1.68e-39	SRA:SRR916888.100264504.1	97.959	98	2	2.51e-38	SRA:SRR916888.99063293.2	81.25	48	9	0.16	SRA:SRR916888.60135005.1	77.778	54	12	0.53
					SRA:SRR916888.2853201.1	86.207	58	8	1.84e-08	SRA:SRR916888.8449833.2	95.918	98	4	1.12e-35	SRA:SRR916888.97050791.2	96	100	4	8.70e-37	SRA:SRR916888.100038079.2	97.959	98	2	2.51e-38	SRA:SRR916888.98970614.1	83.673	49	6	0.16	SRA:SRR916888.59336026.2	77.778	54	12	0.53
					SRA:SRR916888.2853201.1	94.737	38	2	9.55e-06	SRA:SRR916888.99458284.1	95	100	5	3.93e-35	SRA:SRR916888.97050791.2	95	100	5	3.70e-35	SRA:SRR916888.100036094.1	97.959	98	2	2.51e-38	SRA:SRR916888.98692499.1	81.25	48	9	0.16	SRA:SRR916888.51061834.2	77.778	54	12	0.53
					SRA:SRR916888.2853201.1	94.737	38	2	9.55e-06	SRA:SRR916888.97561764.2	95	100	5	3.93e-35	SRA:SRR916888.97050791.2	95	100	5	3.70e-35	SRA:SRR916888.99913266.2	97.959	98	2	2.51e-38	SRA:SRR916888.97731202.2	81.25	48	9	0.16	SRA:SRR916888.46582370.2	77.778	54	12	0.53
					SRA:SRR916888.2853201.1	94.737	38	2	9.55e-06	SRA:SRR916888.96421624.1	95	100	5	3.93e-35	SRA:SRR916888.97050791.2	86	100	5	2.66e-24	SRA:SRR916888.99911670.2	97.959	98	2	2.51e-38	SRA:SRR916888.97669953.1	81.25	48	9	0.16	SRA:SRR916888.41095633.2	77.778	54	12	0.53
					SRA:SRR916888.2853201.1	94.737	38	2	9.55e-06	SRA:SRR916888.95801461.2	95	100	5	3.93e-35	SRA:SRR916888.97050791.2	85.185	81	9	4.51e-15	SRA:SRR916888.99856407.2	97.959	98	2	2.51e-38	SRA:SRR916888.97471956.1	81.25	48	9	0.16	SRA:SRR916888.39400897.1	77.778	54	12	0.53
					SRA:SRR916888.455874.2	99	100	1	1.72e-40	SRA:SRR916888.95513171.1	95	100	5	3.93e-35	SRA:SRR916888.97050791.2	88.06	67	8	1.92e-13	SRA:SRR916888.99674792.1	97.959	98	2	2.51e-38	SRA:SRR916888.96364276.1	81.25	48	9	0.16	SRA:SRR916888.38417283.2	77.778	54	12	0.53
					SRA:SRR916888.455874.1	99	100	1	1.72e-40	SRA:SRR916888.94898032.1	95	100	5	3.93e-35	SRA:SRR916888.97050791.2	74.603	63	16	2.0	SRA:SRR916888.99364726.1	97.959	98	2	2.51e-38	SRA:SRR916888.95353197.1	81.25	48	9	0.16	SRA:SRR916888.38283472.1	77.778	54	12	0.53
					SRA:SRR916888.455874.1	93.548	62	4	4.63e-16	SRA:SRR916888.94886518.1	95	100	5	3.93e-35	SRA:SRR916888.94794760.2	98	100	2	1.68e-39	SRA:SRR916888.99267040.2	97.959	98	2	2.51e-38	SRA:SRR916888.94137917.2	80	50	10	0.16	SRA:SRR916888.37287515.1	77.778	54	12	0.53
					SRA:SRR916888.455874.1	91.935	62	5	1.97e-14	SRA:SRR916888.94683744.1	95	100	5	3.93e-35	SRA:SRR916888.94015534.2	98	100	2	1.68e-39	SRA:SRR916888.99233741.2	97.959	98	2	2.51e-38	SRA:SRR916888.93632980.1	81.25	48	9	0.16	SRA:SRR916888.33877626.1	77.778	54	12	0.53
					SRA:SRR916888.455874.1	90.323	62	6	2.40e-13	SRA:SRR916888.94207044.1	96.842	95	3	3.93e-35	SRA:SRR916888.93039395.2	98	100	2	1.68e-39	SRA:SRR916888.99160638.1	97.959	98	2	2.51e-38	SRA:SRR916888.92900263.2	81.25	48	9	0.16	SRA:SRR916888.33607504.1	77.778	54	12	0.53
					SRA:SRR916888.455874.1	89.062	64	7	8.37e-13	SRA:SRR916888.93338465.1	95	100	5	3.93e-35	SRA:SRR916888.92922038.2	98	100	2	1.68e-39	SRA:SRR916888.99029368.1	97.959	98	2	2.51e-38	SRA:SRR916888.92241309.2	81.25	48	9	0.16	SRA:SRR916888.31270994.2	77.778	54	12	0.53
					SRA:SRR916888.455874.1	87.097	62	8	1.24e-10	SRA:SRR916888.93189586.2	95	100	5	3.93e-35	SRA:SRR916888.90747817.1	98	100	2	1.68e-39	SRA:SRR916888.98901755.1	97.959	98	2	2.51e-38	SRA:SRR916888.91988442.1	81.25	48	9	0.16	SRA:SRR916888.30796878.2	77.778	54	12	0.53
					SRA:SRR916888.455874.1	85.938	64	9	4.34e-10	SRA:SRR916888.92124162.1	95	100	5	3.93e-35	SRA:SRR916888.90177307.1	98	100	2	1.68e-39	SRA:SRR916888.98742860.1	97.959	98	2	2.51e-38	SRA:SRR916888.91839876.2	81.25	48	9	0.16	SRA:SRR916888.29249626.1	77.778	54	12	0.53
					SRA:SRR916888.455874.1	87.931	58	7	1.51e-09	SRA:SRR916888.91316194.2	95	100	5	3.93e-35	SRA:SRR916888.89544749.1	98	100	2	1.68e-39	SRA:SRR916888.98735081.1	97.959	98	2	2.51e-38	SRA:SRR916888.91254687.2	81.25	48	9	0.16	SRA:SRR916888.22200036.2	77.778	54	12	0.53
					SRA:SRR916888.455874.1	87.931	58	7	1.51e-09	SRA:SRR916888.90370852.2	95	100	5	3.93e-35	SRA:SRR916888.88848152.1	98	100	2	1.68e-39	SRA:SRR916888.98650846.1	97.959	98	2	2.51e-38	SRA:SRR916888.91224460.2	81.25	48	9	0.16	SRA:SRR916888.21938628.1	77.778	54	12	0.53
					SRA:SRR916888.455874.1	95.349	43	2	1.84e-08	SRA:SRR916888.89713706.1	95	100	5	3.93e-35	SRA:SRR916888.88741330.1	98	100	2	1.68e-39	SRA:SRR916888.98608565.2	97.959	98	2	2.51e-38	SRA:SRR916888.91068573.2	81.25	48	9	0.16	SRA:SRR916888.21053377.2	77.778	54	12	0.53
					SRA:SRR916888.455874.1	86.207	58	8	1.84e-08	SRA:SRR916888.88583148.2	95	100	5	3.93e-35	SRA:SRR916888.87969595.2	98	100	2	1.68e-39	SRA:SRR916888.98575172.1	97.959	98	2	2.51e-38	SRA:SRR916888.89735387.2	81.25	48	9	0.16	SRA:SRR916888.19868062.1	77.778	54	12	0.53
					SRA:SRR916888.455874.1	94.737	38	2	9.55e-06	SRA:SRR916888.88217223.1	95	100	5	3.93e-35	SRA:SRR916888.83830725.1	98	100	2	1.68e-39	SRA:SRR916888.98542923.2	97.959	98	2	2.51e-38	SRA:SRR916888.88770628.1	81.25	48	9	0.16	SRA:SRR916888.17688335.2	77.778	54	12	0.53
					SRA:SRR916888.455874.1	94.737	38	2	9.55e-06	SRA:SRR916888.87176076.2	95	100	5	3.93e-35	SRA:SRR916888.82523323.2	98	100	2	1.68e-39	SRA:SRR916888.98486082.1	97.959	98	2	2.51e-38	SRA:SRR916888.88566189.1	81.25	48	9	0.16	SRA:SRR916888.4968624.1	77.778	54	12	0.53
					SRA:SRR916888.455874.1	94.737	38	2	9.55e-06	SRA:SRR916888.86710939.2	95	100	5	3.93e-35	SRA:SRR916888.82258544.2	98	100	2	1.68e-39	SRA:SRR916888.98414731.2	97.959	98	2	2.51e-38	SRA:SRR916888.88554074.2	81.25	48	9	0.16	SRA:SRR916888.1200371.2	77.778	54	12	0.53
					SRA:SRR916888.455874.1	94.737	38	2	9.55e-06	SRA:SRR916888.85124169.1	95	100	5	3.93e-35	SRA:SRR916888.82058598.1	98	100	2	1.68e-39	SRA:SRR916888.98329389.2	97.959	98	2	2.51e-38	SRA:SRR916888.88546452.1	81.25	48	9	0.16	SRA:SRR916888.99984478.1	80.435	46	9	1.8
					SRA:SRR916888.88194563.1	98.99	99	1	6.02e-40	SRA:SRR916888.84068657.1	95	100	5	3.93e-35	SRA:SRR916888.82058598.1	96	100	4	8.70e-37	SRA:SRR916888.98216443.1	97.959	98	2	2.51e-38	SRA:SRR916888.88405260.2	81.25	48	9	0.16	SRA:SRR916888.38531975.1	80.435	46	9	1.8
					SRA:SRR916888.88194563.1	97.98	99	2	7.33e-39	SRA:SRR916888.83652363.1	95	100	5	3.93e-35	SRA:SRR916888.82058598.1	95	100	5	3.70e-35	SRA:SRR916888.98089926.1	97.959	98	2	2.51e-38	SRA:SRR916888.88259041.1	81.25	48	9	0.16	SRA:SRR916888.20679066.2	80.435	46	9	1.8
					SRA:SRR916888.88194563.1	92.929	99	7	8.37e-32	SRA:SRR916888.81838915.2	95	100	5	3.93e-35	SRA:SRR916888.82058598.1	95	100	5	3.70e-35	SRA:SRR916888.98077137.2	97.959	98	2	2.51e-38	SRA:SRR916888.88153263.1	81.25	48	9	0.16
					SRA:SRR916888.88194563.1	91.919	99	8	1.02e-30	SRA:SRR916888.80383769.1	95	100	5	3.93e-35	SRA:SRR916888.82058598.1	86	100	5	2.66e-24	SRA:SRR916888.97978411.1	97.959	98	2	2.51e-38	SRA:SRR916888.88139660.1	81.25	48	9	0.16
					SRA:SRR916888.88194563.1	91.919	99	8	1.02e-30	SRA:SRR916888.76750033.2	95	100	5	3.93e-35	SRA:SRR916888.82058598.1	85.185	81	9	4.51e-15	SRA:SRR916888.97949533.2	97.959	98	2	2.51e-38	SRA:SRR916888.88132252.1	81.25	48	9	0.16
					SRA:SRR916888.88194563.1	93.023	86	6	2.24e-26	SRA:SRR916888.73716254.2	95	100	5	3.93e-35	SRA:SRR916888.82058598.1	88.06	67	8	1.92e-13	SRA:SRR916888.97948933.1	97.959	98	2	2.51e-38	SRA:SRR916888.87972910.2	81.25	48	9	0.16
					SRA:SRR916888.88194563.1	91.86	86	7	9.55e-25	SRA:SRR916888.73416509.1	95	100	5	3.93e-35	SRA:SRR916888.82058598.1	74.603	63	16	2.0	SRA:SRR916888.97790334.1	97.959	98	2	2.51e-38	SRA:SRR916888.87859033.2	81.25	48	9	0.16
					SRA:SRR916888.88194563.1	90.698	86	8	1.16e-23	SRA:SRR916888.73373502.1	95	100	5	3.93e-35	SRA:SRR916888.82035096.1	98	100	2	1.68e-39	SRA:SRR916888.97702472.2	97.959	98	2	2.51e-38	SRA:SRR916888.87030788.2	81.25	48	9	0.16
					SRA:SRR916888.88194563.1	93.056	72	5	7.34e-20	SRA:SRR916888.71350555.1	95	100	5	3.93e-35	SRA:SRR916888.80963997.1	98	100	2	1.68e-39	SRA:SRR916888.97669673.2	97.959	98	2	2.51e-38	SRA:SRR916888.86885018.2	81.25	48	9	0.16
					SRA:SRR916888.88194563.1	92.063	63	5	5.64e-15	SRA:SRR916888.66984502.1	95	100	5	3.93e-35	SRA:SRR916888.80439043.1	98	100	2	1.68e-39	SRA:SRR916888.97563285.2	97.959	98	2	2.51e-38	SRA:SRR916888.86657149.2	81.25	48	9	0.16
					SRA:SRR916888.88194563.1	92.063	63	5	5.64e-15	SRA:SRR916888.64280040.2	95	100	5	3.93e-35	SRA:SRR916888.80260798.2	98	100	2	1.68e-39	SRA:SRR916888.97555760.2	97.959	98	2	2.51e-38	SRA:SRR916888.86167062.1	81.25	48	9	0.16
					SRA:SRR916888.88194563.1	86.486	74	10	1.97e-14	SRA:SRR916888.62383893.2	95	100	5	3.93e-35	SRA:SRR916888.79207720.1	98	100	2	1.68e-39	SRA:SRR916888.97555747.1	97.959	98	2	2.51e-38	SRA:SRR916888.85795274.2	81.25	48	9	0.16
					SRA:SRR916888.88194563.1	90.476	63	6	6.87e-14	SRA:SRR916888.62329592.2	95	100	5	3.93e-35	SRA:SRR916888.79207720.1	96	100	4	8.70e-37	SRA:SRR916888.97504095.2	97.959	98	2	2.51e-38	SRA:SRR916888.85636255.2	81.25	48	9	0.16
					SRA:SRR916888.88194563.1	90.476	63	6	6.87e-14	SRA:SRR916888.62173701.2	96.842	95	3	3.93e-35	SRA:SRR916888.79207720.1	95	100	5	3.70e-35	SRA:SRR916888.97376134.2	97.959	98	2	2.51e-38	SRA:SRR916888.85121761.1	81.25	48	9	0.16
					SRA:SRR916888.88194563.1	93.103	58	4	6.87e-14	SRA:SRR916888.61274289.1	95	100	5	3.93e-35	SRA:SRR916888.79207720.1	95	100	5	3.70e-35	SRA:SRR916888.97371444.1	97.959	98	2	2.51e-38	SRA:SRR916888.85105583.2	81.25	48	9	0.16
					SRA:SRR916888.88194563.1	96.078	51	2	8.37e-13	SRA:SRR916888.56731937.1	95	100	5	3.93e-35	SRA:SRR916888.79207720.1	86	100	5	2.66e-24	SRA:SRR916888.97248942.2	97.959	98	2	2.51e-38	SRA:SRR916888.83493703.1	81.25	48	9	0.16
					SRA:SRR916888.88194563.1	91.379	58	5	2.92e-12	SRA:SRR916888.55967664.1	95	100	5	3.93e-35	SRA:SRR916888.79207720.1	85	80	9	1.57e-14	SRA:SRR916888.97172610.1	97.959	98	2	2.51e-38	SRA:SRR916888.83033842.2	81.25	48	9	0.16
					SRA:SRR916888.88194563.1	91.379	58	5	2.92e-12	SRA:SRR916888.54917214.2	95	100	5	3.93e-35	SRA:SRR916888.79207720.1	88.235	68	8	5.49e-14	SRA:SRR916888.96878483.2	97.959	98	2	2.51e-38	SRA:SRR916888.81798372.1	81.25	48	9	0.16
					SRA:SRR916888.88194563.1	94.34	53	3	2.92e-12	SRA:SRR916888.54587379.2	95	100	5	3.93e-35	SRA:SRR916888.79207720.1	74.603	63	16	2.0	SRA:SRR916888.96573100.1	97.959	98	2	2.51e-38	SRA:SRR916888.81672643.1	81.25	48	9	0.16
					SRA:SRR916888.88194563.1	94.118	51	3	3.56e-11	SRA:SRR916888.54102438.1	95	100	5	3.93e-35	SRA:SRR916888.78255445.1	98	100	2	1.68e-39	SRA:SRR916888.96371725.2	97.959	98	2	2.51e-38	SRA:SRR916888.81117834.2	81.25	48	9	0.16
					SRA:SRR916888.88194563.1	94.118	51	3	3.56e-11	SRA:SRR916888.52776301.1	95	100	5	3.93e-35	SRA:SRR916888.77202793.1	98	100	2	1.68e-39	SRA:SRR916888.96284990.2	97.959	98	2	2.51e-38	SRA:SRR916888.80725402.2	81.25	48	9	0.16
					SRA:SRR916888.88194563.1	92.157	51	4	4.34e-10	SRA:SRR916888.47415998.2	95	100	5	3.93e-35	SRA:SRR916888.76980262.1	98	100	2	1.68e-39	SRA:SRR916888.96279105.1	97.959	98	2	2.51e-38	SRA:SRR916888.79954283.1	81.25	48	9	0.16
					SRA:SRR916888.88194563.1	92.157	51	4	4.34e-10	SRA:SRR916888.45322052.2	95	100	5	3.93e-35	SRA:SRR916888.76545881.1	98.98	98	1	1.68e-39	SRA:SRR916888.96099860.1	97.959	98	2	2.51e-38	SRA:SRR916888.79883023.1	81.25	48	9	0.16
					SRA:SRR916888.88194563.1	90.566	53	5	1.51e-09	SRA:SRR916888.45288683.1	95	100	5	3.93e-35	SRA:SRR916888.75360133.1	98	100	2	1.68e-39	SRA:SRR916888.95747938.1	97.959	98	2	2.51e-38	SRA:SRR916888.79660573.1	81.25	48	9	0.16
					SRA:SRR916888.88194563.1	91.667	48	4	1.84e-08	SRA:SRR916888.44316021.2	95	100	5	3.93e-35	SRA:SRR916888.75105610.2	98	100	2	1.68e-39	SRA:SRR916888.95747869.1	97.959	98	2	2.51e-38	SRA:SRR916888.79641288.2	81.25	48	9	0.16
					SRA:SRR916888.88194563.1	88.889	45	5	3.33e-05	SRA:SRR916888.43587023.2	95	100	5	3.93e-35	SRA:SRR916888.74142997.1	98	100	2	1.68e-39	SRA:SRR916888.95619275.1	97.959	98	2	2.51e-38	SRA:SRR916888.78348937.1	81.25	48	9	0.16
					SRA:SRR916888.92948674.2	98	100	2	2.10e-39	SRA:SRR916888.43272235.2	95	100	5	3.93e-35	SRA:SRR916888.73984793.1	98	100	2	1.68e-39	SRA:SRR916888.95537435.2	97.959	98	2	2.51e-38	SRA:SRR916888.77850056.2	81.25	48	9	0.16
					SRA:SRR916888.92948674.2	97	100	3	8.93e-38	SRA:SRR916888.42838269.2	95	100	5	3.93e-35	SRA:SRR916888.73695007.2	98	100	2	1.68e-39	SRA:SRR916888.95476973.2	97.959	98	2	2.51e-38	SRA:SRR916888.76958539.2	81.25	48	9	0.16
					SRA:SRR916888.92948674.2	93.878	98	6	6.87e-33	SRA:SRR916888.42565497.2	95	100	5	3.93e-35	SRA:SRR916888.73600014.2	98	100	2	1.68e-39	SRA:SRR916888.95362493.1	97.959	98	2	2.51e-38	SRA:SRR916888.76620399.1	81.25	48	9	0.16
					SRA:SRR916888.92948674.2	93	100	7	2.40e-32	SRA:SRR916888.40492788.1	95	100	5	3.93e-35	SRA:SRR916888.73459127.2	98	100	2	1.68e-39	SRA:SRR916888.95354876.1	97.959	98	2	2.51e-38	SRA:SRR916888.75525753.2	81.25	48	9	0.16
					SRA:SRR916888.92948674.2	92.857	98	7	2.92e-31	SRA:SRR916888.39831091.1	95	100	5	3.93e-35	SRA:SRR916888.72661943.2	98	100	2	1.68e-39	SRA:SRR916888.95339840.2	97.959	98	2	2.51e-38	SRA:SRR916888.75349380.1	81.25	48	9	0.16
					SRA:SRR916888.92948674.2	94.118	85	5	6.43e-27	SRA:SRR916888.39399657.2	95	100	5	3.93e-35	SRA:SRR916888.72169747.2	98	100	2	1.68e-39	SRA:SRR916888.95277458.1	97.959	98	2	2.51e-38	SRA:SRR916888.75172781.2	81.25	48	9	0.16
					SRA:SRR916888.92948674.2	92.941	85	6	7.84e-26	SRA:SRR916888.37272929.1	95	100	5	3.93e-35	SRA:SRR916888.71594882.1	98	100	2	1.68e-39	SRA:SRR916888.95097308.2	97.959	98	2	2.51e-38	SRA:SRR916888.74689544.1	81.25	48	9	0.16
					SRA:SRR916888.92948674.2	91.765	85	7	3.33e-24	SRA:SRR916888.35985403.2	95	100	5	3.93e-35	SRA:SRR916888.69998442.1	98	100	2	1.68e-39	SRA:SRR916888.94919581.2	97.959	98	2	2.51e-38	SRA:SRR916888.74616293.1	81.25	48	9	0.16
					SRA:SRR916888.92948674.2	94.444	72	4	1.73e-21	SRA:SRR916888.35639812.2	95	100	5	3.93e-35	SRA:SRR916888.68377076.2	98	100	2	1.68e-39	SRA:SRR916888.94902820.1	97.959	98	2	2.51e-38	SRA:SRR916888.74293309.1	81.25	48	9	0.16
					SRA:SRR916888.92948674.2	94.828	58	3	5.64e-15	SRA:SRR916888.33970692.2	95	100	5	3.93e-35	SRA:SRR916888.67511738.1	98	100	2	1.68e-39	SRA:SRR916888.94867375.2	97.959	98	2	2.51e-38	SRA:SRR916888.74258099.2	81.25	48	9	0.16
					SRA:SRR916888.92948674.2	86.301	73	10	6.87e-14	SRA:SRR916888.33470793.2	95	100	5	3.93e-35	SRA:SRR916888.67511738.1	97	100	3	7.14e-38	SRA:SRR916888.94860018.1	97.959	98	2	2.51e-38	SRA:SRR916888.74249534.1	81.25	48	9	0.16
					SRA:SRR916888.92948674.2	93.103	58	4	6.87e-14	SRA:SRR916888.33342332.2	95	100	5	3.93e-35	SRA:SRR916888.67511738.1	95	100	5	3.70e-35	SRA:SRR916888.94639964.2	97.959	98	2	2.51e-38	SRA:SRR916888.73907811.2	81.25	48	9	0.16
					SRA:SRR916888.92948674.2	93.103	58	4	6.87e-14	SRA:SRR916888.32831753.2	95	100	5	3.93e-35	SRA:SRR916888.67511738.1	95	100	5	3.70e-35	SRA:SRR916888.94596052.1	97.959	98	2	2.51e-38	SRA:SRR916888.73884456.1	81.25	48	9	0.16
					SRA:SRR916888.92948674.2	93.103	58	4	6.87e-14	SRA:SRR916888.31105339.1	95	100	5	3.93e-35	SRA:SRR916888.67511738.1	86	100	5	2.66e-24	SRA:SRR916888.94541642.1	97.959	98	2	2.51e-38	SRA:SRR916888.73296800.1	81.25	48	9	0.16
					SRA:SRR916888.92948674.2	96.078	51	2	8.37e-13	SRA:SRR916888.30204495.2	95	100	5	3.93e-35	SRA:SRR916888.67511738.1	91.667	84	7	9.30e-24	SRA:SRR916888.94365779.1	97.959	98	2	2.51e-38	SRA:SRR916888.73179009.1	81.25	48	9	0.16
					SRA:SRR916888.92948674.2	91.379	58	5	2.92e-12	SRA:SRR916888.29063845.2	95	100	5	3.93e-35	SRA:SRR916888.67511738.1	82.812	64	8	6.27e-07	SRA:SRR916888.94092031.2	97.959	98	2	2.51e-38	SRA:SRR916888.72853304.1	81.25	48	9	0.16
					SRA:SRR916888.92948674.2	91.379	58	5	2.92e-12	SRA:SRR916888.28866830.1	95	100	5	3.93e-35	SRA:SRR916888.66839932.2	98	100	2	1.68e-39	SRA:SRR916888.94075681.1	97.959	98	2	2.51e-38	SRA:SRR916888.72800373.1	81.25	48	9	0.16
					SRA:SRR916888.92948674.2	91.379	58	5	2.92e-12	SRA:SRR916888.27396996.1	95	100	5	3.93e-35	SRA:SRR916888.66839932.2	97	100	3	7.14e-38	SRA:SRR916888.94002901.2	97.959	98	2	2.51e-38	SRA:SRR916888.72492653.2	81.25	48	9	0.16
					SRA:SRR916888.92948674.2	91.379	58	5	2.92e-12	SRA:SRR916888.27305255.2	95	100	5	3.93e-35	SRA:SRR916888.66839932.2	95	100	5	3.70e-35	SRA:SRR916888.93975174.2	97.959	98	2	2.51e-38	SRA:SRR916888.71639746.1	81.25	48	9	0.16
					SRA:SRR916888.92948674.2	94.231	52	3	1.02e-11	SRA:SRR916888.25867207.1	95	100	5	3.93e-35	SRA:SRR916888.66839932.2	95	100	5	3.70e-35	SRA:SRR916888.93832074.1	97.959	98	2	2.51e-38	SRA:SRR916888.70457730.1	81.25	48	9	0.16
					SRA:SRR916888.92948674.2	94.118	51	3	3.56e-11	SRA:SRR916888.25577545.2	95	100	5	3.93e-35	SRA:SRR916888.66839932.2	86	100	5	2.66e-24	SRA:SRR916888.93819977.2	97.959	98	2	2.51e-38	SRA:SRR916888.69880570.2	81.25	48	9	0.16
					SRA:SRR916888.92948674.2	94.118	51	3	3.56e-11	SRA:SRR916888.24318288.1	95	100	5	3.93e-35	SRA:SRR916888.66839932.2	91.667	84	7	9.30e-24	SRA:SRR916888.93720218.2	97.959	98	2	2.51e-38	SRA:SRR916888.69364534.2	81.25	48	9	0.16
					SRA:SRR916888.92948674.2	92.157	51	4	4.34e-10	SRA:SRR916888.23749773.2	95	100	5	3.93e-35	SRA:SRR916888.66839932.2	82.812	64	8	6.27e-07	SRA:SRR916888.93681152.2	97.959	98	2	2.51e-38	SRA:SRR916888.67975052.2	81.25	48	9	0.16
					SRA:SRR916888.92948674.2	92.157	51	4	4.34e-10	SRA:SRR916888.21851041.1	95	100	5	3.93e-35	SRA:SRR916888.66073894.2	98	100	2	1.68e-39	SRA:SRR916888.93514355.2	97.959	98	2	2.51e-38	SRA:SRR916888.67399295.1	81.25	48	9	0.16
					SRA:SRR916888.92948674.2	92	50	4	1.51e-09	SRA:SRR916888.21088027.1	95	100	5	3.93e-35	SRA:SRR916888.65826480.1	98	100	2	1.68e-39	SRA:SRR916888.93501490.1	97.959	98	2	2.51e-38	SRA:SRR916888.66126871.2	81.25	48	9	0.16
					SRA:SRR916888.92948674.2	93.333	45	3	6.44e-08	SRA:SRR916888.20682020.1	95	100	5	3.93e-35	SRA:SRR916888.64626799.1	98	100	2	1.68e-39	SRA:SRR916888.93388949.1	97.959	98	2	2.51e-38	SRA:SRR916888.65102257.2	81.25	48	9	0.16
					SRA:SRR916888.92948674.2	88.889	45	5	3.33e-05	SRA:SRR916888.19300959.2	95	100	5	3.93e-35	SRA:SRR916888.64204427.2	98	100	2	1.68e-39	SRA:SRR916888.93157023.2	97.959	98	2	2.51e-38	SRA:SRR916888.65017314.2	85	40	6	0.16
					SRA:SRR916888.64855431.2	98	100	2	2.10e-39	SRA:SRR916888.16724334.2	95	100	5	3.93e-35	SRA:SRR916888.63721036.2	98	100	2	1.68e-39	SRA:SRR916888.93014722.2	97.959	98	2	2.51e-38	SRA:SRR916888.61870612.1	81.25	48	9	0.16
					SRA:SRR916888.62131749.2	98	100	2	2.10e-39	SRA:SRR916888.16674726.2	96.842	95	3	3.93e-35	SRA:SRR916888.62838276.2	98	100	2	1.68e-39	SRA:SRR916888.92885124.2	97.959	98	2	2.51e-38	SRA:SRR916888.61616110.1	81.25	48	9	0.16
					SRA:SRR916888.62131749.2	97	100	3	8.93e-38	SRA:SRR916888.15057552.1	95	100	5	3.93e-35	SRA:SRR916888.62223060.2	98	100	2	1.68e-39	SRA:SRR916888.92800590.2	97.959	98	2	2.51e-38	SRA:SRR916888.61133528.2	81.25	48	9	0.16
					SRA:SRR916888.62131749.2	96	100	4	1.09e-36	SRA:SRR916888.12692045.2	95	100	5	3.93e-35	SRA:SRR916888.62223060.2	97	100	3	7.14e-38	SRA:SRR916888.92577731.1	97.959	98	2	2.51e-38	SRA:SRR916888.60179106.1	81.25	48	9	0.16
					SRA:SRR916888.62131749.2	97.849	93	2	1.33e-35	SRA:SRR916888.11786699.2	95	100	5	3.93e-35	SRA:SRR916888.62223060.2	95	100	5	3.70e-35	SRA:SRR916888.92534377.1	97.959	98	2	2.51e-38	SRA:SRR916888.59972851.1	81.25	48	9	0.16
					SRA:SRR916888.62131749.2	95	100	5	4.63e-35	SRA:SRR916888.11709375.1	95	100	5	3.93e-35	SRA:SRR916888.62223060.2	95	100	5	3.70e-35	SRA:SRR916888.92503374.2	97.959	98	2	2.51e-38	SRA:SRR916888.59534593.2	81.25	48	9	0.16
					SRA:SRR916888.62131749.2	95	100	5	4.63e-35	SRA:SRR916888.11354352.2	95	100	5	3.93e-35	SRA:SRR916888.62223060.2	86	100	5	2.66e-24	SRA:SRR916888.92486704.1	97.959	98	2	2.51e-38	SRA:SRR916888.58894021.2	81.25	48	9	0.16
					SRA:SRR916888.62131749.2	95	100	5	4.63e-35	SRA:SRR916888.10306016.1	95	100	5	3.93e-35	SRA:SRR916888.62223060.2	91.463	82	7	1.13e-22	SRA:SRR916888.92332665.2	97.959	98	2	2.51e-38	SRA:SRR916888.57707078.1	81.25	48	9	0.16
					SRA:SRR916888.62131749.2	95	100	5	4.63e-35	SRA:SRR916888.10208993.2	95	100	5	3.93e-35	SRA:SRR916888.62223060.2	83.333	66	8	5.15e-08	SRA:SRR916888.92328908.1	97.959	98	2	2.51e-38	SRA:SRR916888.57521987.1	81.25	48	9	0.16
					SRA:SRR916888.62131749.2	90.909	99	9	4.33e-29	SRA:SRR916888.9509483.2	95	100	5	3.93e-35	SRA:SRR916888.62215773.2	98	100	2	1.68e-39	SRA:SRR916888.92277568.1	97.959	98	2	2.51e-38	SRA:SRR916888.57021031.1	81.25	48	9	0.16
					SRA:SRR916888.62131749.2	95.652	69	3	6.02e-21	SRA:SRR916888.8692561.2	95	100	5	3.93e-35	SRA:SRR916888.61585396.1	98	100	2	1.68e-39	SRA:SRR916888.92166092.1	97.959	98	2	2.51e-38	SRA:SRR916888.56586249.1	81.25	48	9	0.16
					SRA:SRR916888.62131749.2	83.951	81	13	6.87e-14	SRA:SRR916888.8333037.1	95	100	5	3.93e-35	SRA:SRR916888.61159688.2	98	100	2	1.68e-39	SRA:SRR916888.92154271.2	97.959	98	2	2.51e-38	SRA:SRR916888.56343043.1	81.25	48	9	0.16
					SRA:SRR916888.62131749.2	83.951	81	13	6.87e-14	SRA:SRR916888.7371661.1	95	100	5	3.93e-35	SRA:SRR916888.61159688.2	96	100	4	8.70e-37	SRA:SRR916888.92102263.2	97.959	98	2	2.51e-38	SRA:SRR916888.56245000.1	81.25	48	9	0.16
					SRA:SRR916888.62131749.2	85.526	76	11	6.87e-14	SRA:SRR916888.7109745.1	95	100	5	3.93e-35	SRA:SRR916888.61159688.2	95	100	5	3.70e-35	SRA:SRR916888.91803878.1	97.959	98	2	2.51e-38	SRA:SRR916888.56067675.1	81.25	48	9	0.16
					SRA:SRR916888.62131749.2	85.526	76	11	6.87e-14	SRA:SRR916888.5661253.1	95	100	5	3.93e-35	SRA:SRR916888.61159688.2	95	100	5	3.70e-35	SRA:SRR916888.91768374.1	97.959	98	2	2.51e-38	SRA:SRR916888.56048064.2	81.25	48	9	0.16
					SRA:SRR916888.62131749.2	84.211	76	12	8.37e-13	SRA:SRR916888.4604148.1	95	100	5	3.93e-35	SRA:SRR916888.61159688.2	86	100	5	2.66e-24						SRA:SRR916888.55858483.1	81.25	48	9	0.16
					SRA:SRR916888.62131749.2	84.211	76	12	8.37e-13	SRA:SRR916888.3792019.1	95	100	5	3.93e-35	SRA:SRR916888.61159688.2	85	80	9	1.57e-14						SRA:SRR916888.55791475.2	81.25	48	9	0.16
					SRA:SRR916888.62131749.2	84.211	76	12	8.37e-13	SRA:SRR916888.143456.2	95	100	5	3.93e-35	SRA:SRR916888.61159688.2	88.235	68	8	5.49e-14						SRA:SRR916888.55709622.2	81.25	48	9	0.16
					SRA:SRR916888.62131749.2	84.211	76	12	8.37e-13	SRA:SRR916888.99762930.2	94.949	99	5	1.37e-34	SRA:SRR916888.61159688.2	74.603	63	16	2.0						SRA:SRR916888.55669707.2	81.25	48	9	0.16
					SRA:SRR916888.62131749.2	89.655	58	6	3.56e-11	SRA:SRR916888.99478960.2	94.949	99	5	1.37e-34	SRA:SRR916888.59730891.2	98	100	2	1.68e-39						SRA:SRR916888.55226171.2	81.25	48	9	0.16
					SRA:SRR916888.62131749.2	81.579	76	14	4.34e-10	SRA:SRR916888.98570700.2	94.949	99	5	1.37e-34	SRA:SRR916888.59518226.2	98	100	2	1.68e-39						SRA:SRR916888.55034517.2	81.25	48	9	0.16
					SRA:SRR916888.51489197.1	98	100	2	2.10e-39	SRA:SRR916888.98365066.2	94.949	99	5	1.37e-34	SRA:SRR916888.59518226.2	96	100	4	8.70e-37						SRA:SRR916888.54063202.1	81.25	48	9	0.16
					SRA:SRR916888.37526460.1	98	100	2	2.10e-39	SRA:SRR916888.96821721.2	94.949	99	5	1.37e-34	SRA:SRR916888.59518226.2	95	100	5	3.70e-35						SRA:SRR916888.53761921.2	81.25	48	9	0.16
					SRA:SRR916888.24521192.1	98	100	2	2.10e-39	SRA:SRR916888.96175513.2	94.949	99	5	1.37e-34	SRA:SRR916888.59518226.2	95	100	5	3.70e-35						SRA:SRR916888.53548354.1	81.25	48	9	0.16
					SRA:SRR916888.24218435.2	98	100	2	2.10e-39						SRA:SRR916888.59518226.2	86	100	5	2.66e-24						SRA:SRR916888.53295655.1	81.25	48	9	0.16
					SRA:SRR916888.18169958.1	98	100	2	2.10e-39						SRA:SRR916888.59518226.2	85.185	81	9	4.51e-15						SRA:SRR916888.52950017.1	81.25	48	9	0.16
					SRA:SRR916888.6849674.2	98	100	2	2.10e-39						SRA:SRR916888.59518226.2	88.06	67	8	1.92e-13						SRA:SRR916888.52253348.2	81.25	48	9	0.16
					SRA:SRR916888.13639741.2	97.98	99	2	7.33e-39						SRA:SRR916888.59518226.2	74.603	63	16	2.0						SRA:SRR916888.51920267.1	81.25	48	9	0.16
					SRA:SRR916888.100517800.2	97	100	3	8.93e-38						SRA:SRR916888.57084827.2	98	100	2	1.68e-39						SRA:SRR916888.50613002.1	81.25	48	9	0.16
					SRA:SRR916888.100517674.1	97	100	3	8.93e-38						SRA:SRR916888.55720068.2	98	100	2	1.68e-39						SRA:SRR916888.49738794.1	81.25	48	9	0.16
					SRA:SRR916888.100514861.2	97	100	3	8.93e-38						SRA:SRR916888.54985760.1	98	100	2	1.68e-39						SRA:SRR916888.49049523.1	81.25	48	9	0.16
					SRA:SRR916888.100511779.2	97	100	3	8.93e-38						SRA:SRR916888.54747380.1	98	100	2	1.68e-39						SRA:SRR916888.48704040.2	81.25	48	9	0.16
					SRA:SRR916888.100511461.1	97	100	3	8.93e-38						SRA:SRR916888.52837281.1	98	100	2	1.68e-39						SRA:SRR916888.48468042.1	81.25	48	9	0.16
					SRA:SRR916888.100507809.1	97	100	3	8.93e-38						SRA:SRR916888.52646714.1	98	100	2	1.68e-39						SRA:SRR916888.47750069.1	81.25	48	9	0.16
					SRA:SRR916888.100486093.2	97	100	3	8.93e-38						SRA:SRR916888.52430877.1	98	100	2	1.68e-39						SRA:SRR916888.46958333.1	81.25	48	9	0.16
					SRA:SRR916888.100482469.2	97	100	3	8.93e-38						SRA:SRR916888.50350602.2	98	100	2	1.68e-39						SRA:SRR916888.46679407.1	81.25	48	9	0.16
					SRA:SRR916888.100478877.1	97	100	3	8.93e-38						SRA:SRR916888.48930960.2	98	100	2	1.68e-39						SRA:SRR916888.46170255.1	81.25	48	9	0.16
					SRA:SRR916888.100478851.1	97	100	3	8.93e-38						SRA:SRR916888.48930960.2	96	100	4	8.70e-37						SRA:SRR916888.45895268.1	81.25	48	9	0.16
					SRA:SRR916888.100478340.2	97	100	3	8.93e-38						SRA:SRR916888.48930960.2	95	100	5	3.70e-35						SRA:SRR916888.44064431.1	81.25	48	9	0.16
					SRA:SRR916888.100469762.1	97	100	3	8.93e-38						SRA:SRR916888.48930960.2	95	100	5	3.70e-35						SRA:SRR916888.44009026.1	81.25	48	9	0.16
					SRA:SRR916888.100465818.2	97	100	3	8.93e-38						SRA:SRR916888.48930960.2	86	100	5	2.66e-24						SRA:SRR916888.43917407.2	81.25	48	9	0.16
					SRA:SRR916888.100452532.2	97	100	3	8.93e-38						SRA:SRR916888.48930960.2	90.909	77	7	5.87e-20						SRA:SRR916888.43311156.2	81.25	48	9	0.16
					SRA:SRR916888.100451341.2	97	100	3	8.93e-38						SRA:SRR916888.48930960.2	83.099	71	9	1.21e-09						SRA:SRR916888.42966653.1	81.25	48	9	0.16
					SRA:SRR916888.100442215.2	97	100	3	8.93e-38						SRA:SRR916888.48851486.2	98	100	2	1.68e-39						SRA:SRR916888.42896664.2	81.25	48	9	0.16
					SRA:SRR916888.100441770.2	97	100	3	8.93e-38						SRA:SRR916888.48739964.2	98	100	2	1.68e-39						SRA:SRR916888.42427511.1	81.25	48	9	0.16
					SRA:SRR916888.100441065.1	97	100	3	8.93e-38						SRA:SRR916888.48108620.1	98	100	2	1.68e-39						SRA:SRR916888.42420352.2	81.25	48	9	0.16
					SRA:SRR916888.100431984.1	97	100	3	8.93e-38						SRA:SRR916888.48108620.1	96	100	4	8.70e-37						SRA:SRR916888.42213731.2	81.25	48	9	0.16
					SRA:SRR916888.100427759.1	97	100	3	8.93e-38						SRA:SRR916888.48108620.1	95	100	5	3.70e-35						SRA:SRR916888.42131527.1	81.25	48	9	0.16
					SRA:SRR916888.100424839.1	97	100	3	8.93e-38						SRA:SRR916888.48108620.1	95	100	5	3.70e-35						SRA:SRR916888.40702029.1	81.25	48	9	0.16
					SRA:SRR916888.100424615.2	97	100	3	8.93e-38						SRA:SRR916888.48108620.1	86	100	5	2.66e-24						SRA:SRR916888.40306379.1	81.25	48	9	0.16
					SRA:SRR916888.100419290.1	97	100	3	8.93e-38						SRA:SRR916888.48108620.1	85	80	9	1.57e-14						SRA:SRR916888.39538899.1	81.25	48	9	0.16
					SRA:SRR916888.100418146.1	97	100	3	8.93e-38						SRA:SRR916888.48108620.1	88.235	68	8	5.49e-14						SRA:SRR916888.39450868.2	81.25	48	9	0.16
					SRA:SRR916888.100416620.1	97	100	3	8.93e-38						SRA:SRR916888.48108620.1	74.603	63	16	2.0						SRA:SRR916888.38942879.1	81.25	48	9	0.16
					SRA:SRR916888.100413076.2	97	100	3	8.93e-38						SRA:SRR916888.47661659.1	98	100	2	1.68e-39						SRA:SRR916888.38654888.2	81.25	48	9	0.16
					SRA:SRR916888.100408173.2	97	100	3	8.93e-38						SRA:SRR916888.47390042.2	98.98	98	1	1.68e-39						SRA:SRR916888.37919533.2	81.25	48	9	0.16
					SRA:SRR916888.100397989.1	97	100	3	8.93e-38						SRA:SRR916888.47162323.1	98	100	2	1.68e-39						SRA:SRR916888.37186656.2	81.25	48	9	0.16
					SRA:SRR916888.100370550.1	97	100	3	8.93e-38						SRA:SRR916888.46815188.1	98	100	2	1.68e-39						SRA:SRR916888.37132406.2	81.25	48	9	0.16
					SRA:SRR916888.100367134.2	97	100	3	8.93e-38						SRA:SRR916888.46175595.2	98	100	2	1.68e-39						SRA:SRR916888.36492694.1	81.25	48	9	0.16
					SRA:SRR916888.100353734.2	97	100	3	8.93e-38						SRA:SRR916888.45988151.1	98	100	2	1.68e-39						SRA:SRR916888.36453863.2	81.25	48	9	0.16
					SRA:SRR916888.100347337.2	97	100	3	8.93e-38						SRA:SRR916888.45076787.2	98	100	2	1.68e-39						SRA:SRR916888.35766514.2	81.25	48	9	0.16
					SRA:SRR916888.100343669.1	97	100	3	8.93e-38						SRA:SRR916888.45076787.2	97	100	3	7.14e-38						SRA:SRR916888.33822940.2	81.25	48	9	0.16
					SRA:SRR916888.100338595.2	97	100	3	8.93e-38						SRA:SRR916888.45076787.2	95	100	5	3.70e-35						SRA:SRR916888.33694831.1	80	50	10	0.16
					SRA:SRR916888.100331674.2	97	100	3	8.93e-38						SRA:SRR916888.45076787.2	95	100	5	3.70e-35						SRA:SRR916888.33125165.2	81.25	48	9	0.16
					SRA:SRR916888.100331177.1	97	100	3	8.93e-38						SRA:SRR916888.45076787.2	86	100	5	2.66e-24						SRA:SRR916888.33029652.2	81.25	48	9	0.16
					SRA:SRR916888.100330548.1	97	100	3	8.93e-38						SRA:SRR916888.45076787.2	91.667	84	7	9.30e-24						SRA:SRR916888.32374796.1	81.25	48	9	0.16
					SRA:SRR916888.100328695.2	97	100	3	8.93e-38						SRA:SRR916888.45076787.2	82.812	64	8	6.27e-07						SRA:SRR916888.32309501.2	81.25	48	9	0.16
					SRA:SRR916888.100327682.2	97	100	3	8.93e-38						SRA:SRR916888.44137154.1	98.98	98	1	1.68e-39						SRA:SRR916888.30865798.1	81.25	48	9	0.16
					SRA:SRR916888.100316652.1	97	100	3	8.93e-38						SRA:SRR916888.43290926.2	98	100	2	1.68e-39						SRA:SRR916888.30761609.2	81.25	48	9	0.16
					SRA:SRR916888.100312201.2	97	100	3	8.93e-38						SRA:SRR916888.41049752.1	98	100	2	1.68e-39						SRA:SRR916888.30589465.2	81.25	48	9	0.16
					SRA:SRR916888.100295724.1	97	100	3	8.93e-38						SRA:SRR916888.41049752.1	96	100	4	8.70e-37						SRA:SRR916888.29707919.2	81.25	48	9	0.16
					SRA:SRR916888.100290005.1	97	100	3	8.93e-38						SRA:SRR916888.41049752.1	95	100	5	3.70e-35						SRA:SRR916888.29033779.1	81.25	48	9	0.16
					SRA:SRR916888.100287173.1	97	100	3	8.93e-38						SRA:SRR916888.41049752.1	95	100	5	3.70e-35						SRA:SRR916888.28807213.1	81.25	48	9	0.16
					SRA:SRR916888.100284108.1	97	100	3	8.93e-38						SRA:SRR916888.41049752.1	86	100	5	2.66e-24						SRA:SRR916888.28628584.1	81.25	48	9	0.16
					SRA:SRR916888.100283835.1	97	100	3	8.93e-38						SRA:SRR916888.41049752.1	85	80	9	1.57e-14						SRA:SRR916888.27924318.2	81.25	48	9	0.16
					SRA:SRR916888.100280763.2	97	100	3	8.93e-38						SRA:SRR916888.41049752.1	88.235	68	8	5.49e-14						SRA:SRR916888.27421301.2	81.25	48	9	0.16
					SRA:SRR916888.100274407.2	97	100	3	8.93e-38						SRA:SRR916888.40696266.1	98	100	2	1.68e-39						SRA:SRR916888.27286880.1	81.25	48	9	0.16
					SRA:SRR916888.100267304.1	97	100	3	8.93e-38						SRA:SRR916888.40441005.1	98	100	2	1.68e-39						SRA:SRR916888.27112320.2	81.25	48	9	0.16
					SRA:SRR916888.100266036.2	97	100	3	8.93e-38						SRA:SRR916888.39656097.2	98	100	2	1.68e-39						SRA:SRR916888.27092177.1	81.25	48	9	0.16
					SRA:SRR916888.100259495.1	97	100	3	8.93e-38						SRA:SRR916888.39348753.2	98	100	2	1.68e-39						SRA:SRR916888.26889829.2	81.25	48	9	0.16
					SRA:SRR916888.100246497.2	97	100	3	8.93e-38						SRA:SRR916888.38750738.2	98	100	2	1.68e-39						SRA:SRR916888.26642171.2	81.25	48	9	0.16
					SRA:SRR916888.100239674.1	97	100	3	8.93e-38						SRA:SRR916888.38750738.2	96	100	4	8.70e-37						SRA:SRR916888.26450196.1	81.25	48	9	0.16
					SRA:SRR916888.100237156.2	97	100	3	8.93e-38						SRA:SRR916888.38750738.2	95	100	5	3.70e-35						SRA:SRR916888.24964298.2	81.25	48	9	0.16
					SRA:SRR916888.100229792.1	97	100	3	8.93e-38						SRA:SRR916888.38750738.2	95	100	5	3.70e-35						SRA:SRR916888.24679816.2	81.25	48	9	0.16
					SRA:SRR916888.100226485.2	97	100	3	8.93e-38						SRA:SRR916888.38750738.2	86	100	5	2.66e-24						SRA:SRR916888.23942740.2	81.25	48	9	0.16
					SRA:SRR916888.100215044.1	97	100	3	8.93e-38						SRA:SRR916888.38750738.2	85	80	9	1.57e-14						SRA:SRR916888.23584622.1	81.25	48	9	0.16
					SRA:SRR916888.100208615.2	97	100	3	8.93e-38						SRA:SRR916888.38750738.2	88.235	68	8	5.49e-14						SRA:SRR916888.22473815.1	81.25	48	9	0.16
					SRA:SRR916888.100205588.1	97	100	3	8.93e-38						SRA:SRR916888.38750738.2	74.603	63	16	2.0						SRA:SRR916888.22457415.1	81.25	48	9	0.16
					SRA:SRR916888.100203963.1	97	100	3	8.93e-38						SRA:SRR916888.35785935.1	98	100	2	1.68e-39						SRA:SRR916888.21694441.1	81.25	48	9	0.16
					SRA:SRR916888.100198855.2	97	100	3	8.93e-38						SRA:SRR916888.35034545.1	98	100	2	1.68e-39						SRA:SRR916888.21551056.1	81.25	48	9	0.16
					SRA:SRR916888.100195060.1	97	100	3	8.93e-38						SRA:SRR916888.33438751.1	98	100	2	1.68e-39						SRA:SRR916888.20277732.1	81.25	48	9	0.16
					SRA:SRR916888.100193936.2	97	100	3	8.93e-38						SRA:SRR916888.32235887.2	98	100	2	1.68e-39						SRA:SRR916888.18900087.1	81.25	48	9	0.16
					SRA:SRR916888.100183924.2	97	100	3	8.93e-38						SRA:SRR916888.31912371.1	98	100	2	1.68e-39						SRA:SRR916888.18457233.2	81.25	48	9	0.16
					SRA:SRR916888.100160546.1	97	100	3	8.93e-38						SRA:SRR916888.31769373.1	98	100	2	1.68e-39						SRA:SRR916888.17573728.2	81.25	48	9	0.16
					SRA:SRR916888.100159312.2	97	100	3	8.93e-38						SRA:SRR916888.31328756.2	98	100	2	1.68e-39						SRA:SRR916888.16737292.2	81.25	48	9	0.16
					SRA:SRR916888.100155687.1	97	100	3	8.93e-38						SRA:SRR916888.29724188.1	98	100	2	1.68e-39						SRA:SRR916888.16680393.1	81.25	48	9	0.16
					SRA:SRR916888.100155214.1	97	100	3	8.93e-38						SRA:SRR916888.29566911.2	98	100	2	1.68e-39						SRA:SRR916888.15756465.2	81.25	48	9	0.16
					SRA:SRR916888.100138478.1	97	100	3	8.93e-38						SRA:SRR916888.29471901.1	98	100	2	1.68e-39						SRA:SRR916888.15524317.1	81.25	48	9	0.16
					SRA:SRR916888.100134387.2	97	100	3	8.93e-38						SRA:SRR916888.29072429.2	98	100	2	1.68e-39						SRA:SRR916888.13981882.2	81.25	48	9	0.16
					SRA:SRR916888.100131390.2	97	100	3	8.93e-38						SRA:SRR916888.29072429.2	96	100	4	8.70e-37						SRA:SRR916888.13803923.1	81.25	48	9	0.16
					SRA:SRR916888.100129052.1	97	100	3	8.93e-38						SRA:SRR916888.29072429.2	95	100	5	3.70e-35						SRA:SRR916888.13661769.1	81.25	48	9	0.16
					SRA:SRR916888.100125995.2	97	100	3	8.93e-38						SRA:SRR916888.29072429.2	95	100	5	3.70e-35						SRA:SRR916888.13639071.2	81.25	48	9	0.16
					SRA:SRR916888.100125806.1	97	100	3	8.93e-38						SRA:SRR916888.29072429.2	86	100	5	2.66e-24						SRA:SRR916888.13266725.1	81.25	48	9	0.16
					SRA:SRR916888.100118463.1	97	100	3	8.93e-38						SRA:SRR916888.29072429.2	90.909	77	7	5.87e-20						SRA:SRR916888.12136658.2	81.25	48	9	0.16
					SRA:SRR916888.100117440.2	97	100	3	8.93e-38						SRA:SRR916888.29072429.2	83.099	71	9	1.21e-09						SRA:SRR916888.11990012.1	81.25	48	9	0.16
					SRA:SRR916888.100103964.2	97	100	3	8.93e-38						SRA:SRR916888.28817609.2	98	100	2	1.68e-39						SRA:SRR916888.11859014.1	81.25	48	9	0.16
					SRA:SRR916888.100084213.2	97	100	3	8.93e-38						SRA:SRR916888.28698331.2	98	100	2	1.68e-39						SRA:SRR916888.10260454.2	81.25	48	9	0.16
					SRA:SRR916888.100078118.1	97	100	3	8.93e-38																SRA:SRR916888.9762047.2	81.25	48	9	0.16
					SRA:SRR916888.100074974.1	97	100	3	8.93e-38																SRA:SRR916888.9154544.2	85	40	6	0.16
					SRA:SRR916888.100059398.2	97	100	3	8.93e-38																SRA:SRR916888.9089255.1	81.25	48	9	0.16
					SRA:SRR916888.100051020.1	97	100	3	8.93e-38																SRA:SRR916888.8927596.2	81.25	48	9	0.16
					SRA:SRR916888.100034329.1	97	100	3	8.93e-38																SRA:SRR916888.8807664.1	81.25	48	9	0.16
					SRA:SRR916888.100034127.1	97	100	3	8.93e-38																SRA:SRR916888.8752935.2	81.25	48	9	0.16
					SRA:SRR916888.100029020.2	97	100	3	8.93e-38																SRA:SRR916888.8672408.2	81.25	48	9	0.16
																									SRA:SRR916888.8521238.2	81.25	48	9	0.16
																									SRA:SRR916888.7545242.1	81.25	48	9	0.16
																									SRA:SRR916888.7462708.1	81.25	48	9	0.16
																									SRA:SRR916888.6906675.1	81.25	48	9	0.16
																									SRA:SRR916888.6696098.2	81.25	48	9	0.16
																									SRA:SRR916888.6675486.1	81.25	48	9	0.16
																									SRA:SRR916888.6657422.1	81.25	48	9	0.16
																									SRA:SRR916888.6051651.2	81.25	48	9	0.16
																									SRA:SRR916888.5811624.2	81.25	48	9	0.16
																									SRA:SRR916888.5551697.1	81.25	48	9	0.16
																									SRA:SRR916888.5444759.2	80	50	10	0.16
																									SRA:SRR916888.5115550.1	81.25	48	9	0.16
																									SRA:SRR916888.4266048.2	81.25	48	9	0.16
																									SRA:SRR916888.4177393.1	81.25	48	9	0.16
																									SRA:SRR916888.3843034.2	81.25	48	9	0.16
																									SRA:SRR916888.3810918.2	81.25	48	9	0.16
																									SRA:SRR916888.2991677.1	81.25	48	9	0.16
																									SRA:SRR916888.2855279.1	81.25	48	9	0.16
																									SRA:SRR916888.2590025.1	81.25	48	9	0.16
																									SRA:SRR916888.1852599.2	81.25	48	9	0.16
																									SRA:SRR916888.597636.2	81.25	48	9	0.16
																									SRA:SRR916888.100493699.2	84.615	39	6	0.56
																									SRA:SRR916888.100395420.1	84.615	39	6	0.56
																									SRA:SRR916888.100339675.1	84.615	39	6	0.56
																									SRA:SRR916888.100283216.1	84.615	39	6	0.56
																									SRA:SRR916888.100221872.2	84.615	39	6	0.56
																									SRA:SRR916888.100141462.2	84.615	39	6	0.56
																									SRA:SRR916888.99979410.2	84.615	39	6	0.56
																									SRA:SRR916888.99902210.2	84.615	39	6	0.56
																									SRA:SRR916888.99850629.1	84.615	39	6	0.56
																									SRA:SRR916888.99220222.1	84.615	39	6	0.56
																									SRA:SRR916888.99219279.1	84.615	39	6	0.56
																									SRA:SRR916888.99177180.1	84.615	39	6	0.56
																									SRA:SRR916888.98789236.1	84.615	39	6	0.56
																									SRA:SRR916888.98768449.1	84.615	39	6	0.56
																									SRA:SRR916888.98731584.2	88.235	34	4	0.56
																									SRA:SRR916888.98686444.2	88.235	34	4	0.56
																									SRA:SRR916888.98624462.1	84.615	39	6	0.56
																									SRA:SRR916888.98577060.2	88.235	34	4	0.56
																									SRA:SRR916888.98486522.2	88.235	34	4	0.56
																									SRA:SRR916888.98308679.2	88.235	34	4	0.56
																									SRA:SRR916888.98293270.1	88.235	34	4	0.56
																									SRA:SRR916888.98265558.1	88.235	34	4	0.56
																									SRA:SRR916888.98253087.2	84.615	39	6	0.56
																									SRA:SRR916888.98060765.2	84.615	39	6	0.56
																									SRA:SRR916888.98054966.1	88.235	34	4	0.56
																									SRA:SRR916888.98047684.2	88.235	34	4	0.56
																									SRA:SRR916888.97990927.1	88.235	34	4	0.56
																									SRA:SRR916888.97854444.1	88.235	34	4	0.56
																									SRA:SRR916888.97830227.2	84.615	39	6	0.56
																									SRA:SRR916888.97774831.2	84.615	39	6	0.56
																									SRA:SRR916888.97715129.1	80.851	47	9	0.56

## Sheet: G. margarita
used SRA experiments						BLAST results for SP7-like effectors (detected reads)																															translated reads (contain conserved motif)
Experiment Accession,"Experiment Title","Organism Name","Instrument","Submitter","Study Accession","Study Title","Sample Accession","Sample Title","Total Size, Mb","Total RUNs","Total Spots","Total Bases","Library Name","Library Strategy","Library Source","Library Selection"						RiSP7 ORF					RiSP2 ORF					RiSP5 ORF					GmSP1 ORF					GrSP1 ORF					GrSP1 repeat region
SRX765543,"Lotus japonicus roots colonized by Gigaspora margarita BEG34 (cured line (B-)) mycelium, single-end library, replicate 2","Gigaspora margarita","Illumina HiSeq 2000","CNR","SRP049975","Gigaspora margarita BEG34 Transcriptome","SRS749843","","1589.01","1","25524958","2552495800","GDR-38","RNA-Seq","TRANSCRIPTOMIC","cDNA"				symbiotic		accession	% Identity	alignment length	mismatches	e-value	accession	% Identity	alignment length	mismatches	e-value	accession	% Identity	alignment length	mismatches	e-value	accession	% Identity	alignment length	mismatches	e-value	accession	% Identity	alignment length	mismatches	e-value	accession	% Identity	alignment length	mismatches	e-value
SRX765542,"Lotus japonicus roots colonized by Gigaspora margarita BEG34 (cured line (B-)) mycelium, single-end library, replicate 1","Gigaspora margarita","Illumina HiSeq 2000","CNR","SRP049975","Gigaspora margarita BEG34 Transcriptome","SRS749842","","1737.45","1","27868101","2786810100","GDR-37","RNA-Seq","TRANSCRIPTOMIC","cDNA"						SRA:SRR1659848.8106976.1	76.812	69	13	0.011	SRA:SRR1659851.23950277.1	86.957	46	6	0.000223	SRA:SRR1659846.11933766.1	78.378	74	13	1.72e-05	SRA:SRR1659853.25468281.1	100	100	0	7.01e-42	SRA:SRR1659853.2551742.1	98	100	2	3.40e-39	SRA:SRR1659853.20365300.1	95	100	5	3.22e-35
SRX765541,"Lotus japonicus roots colonized by Gigaspora margarita BEG34 (wild type line (B+)) mycelium, single-end library, replicate 2","Gigaspora margarita","Illumina HiSeq 2000","CNR","SRP049975","Gigaspora margarita BEG34 Transcriptome","SRS749841","","1693.81","1","27118162","2711816200","GDR-36","RNA-Seq","TRANSCRIPTOMIC","cDNA"						SRA:SRR1659848.8106976.1	82.927	41	7	5.7	SRA:SRR1659851.23950277.1	86.957	46	6	0.000223	SRA:SRR1659847.8388537.1	83.673	49	8	0.003	SRA:SRR1659853.25468281.1	98	50	1	4.14e-13	SRA:SRR1659852.22140099.1	98	100	2	3.40e-39	SRA:SRR1659853.20365300.1	91.753	97	8	8.65e-30
SRX765540,"Lotus japonicus roots colonized by Gigaspora margarita BEG34 (wild type line (B+)) mycelium, single-end library, replicate 1","Gigaspora margarita","Illumina HiSeq 2000","CNR","SRP049975","Gigaspora margarita BEG34 Transcriptome","SRS749840","","1404.77","1","22412773","2241277300","GDR-35","RNA-Seq","TRANSCRIPTOMIC","cDNA"						SRA:SRR1659840.7601148.1	76.812	69	13	0.011	SRA:SRR1659851.23950277.1	86.957	46	6	0.000223	SRA:SRR1659847.8388537.1	78.846	52	11	1.3	SRA:SRR1659853.25468281.1	88.889	63	4	1.76e-11	SRA:SRR1659852.20883473.1	98	100	2	3.40e-39	SRA:SRR1659853.12671282.1	95	100	5	3.22e-35
SRX765539,"Gigaspora margarita BEG34, cured line (B-), spores treated with strigolactone (GR24), single-end library, replicate 2","Gigaspora margarita","Illumina HiSeq 2000","CNR","SRP049975","Gigaspora margarita BEG34 Transcriptome","SRS749839","","1617.05","1","26168808","2616880800","GDR-34","RNA-Seq","TRANSCRIPTOMIC","cDNA"				spores strigolactone		SRA:SRR1659840.7601148.1	82.927	41	7	5.7	SRA:SRR1659851.23950277.1	86.957	46	6	0.000223	SRA:SRR1659847.8388537.1	79.592	49	10	1.3	SRA:SRR1659853.25468281.1	97.727	44	1	7.49e-10	SRA:SRR1659852.20188430.1	98	100	2	3.40e-39	SRA:SRR1659853.12671282.1	91.209	91	8	1.56e-26
SRX765538,"Gigaspora margarita BEG34, cured line (B-), spores treated with strigolactone (GR24), single-end library, replicate 1","Gigaspora margarita","Illumina HiSeq 2000","CNR","SRP049975","Gigaspora margarita BEG34 Transcriptome","SRS749838","","1809.28","1","29200984","2920098400","GDR-33","RNA-Seq","TRANSCRIPTOMIC","cDNA"						SRA:SRR1659851.24869922.1	75.714	70	14	0.13	SRA:SRR1659851.23950277.1	86.957	46	6	0.000223	SRA:SRR1659847.8388537.1	79.592	49	10	1.3	SRA:SRR1659853.25468281.1	95.455	44	2	9.13e-09	SRA:SRR1659852.17101581.1	98	100	2	3.40e-39	SRA:SRR1659853.12529021.1	95	100	5	3.22e-35
SRX765537,"Gigaspora margarita BEG34, wild type line (B+), spores treated with strigolactone (GR24), single-end library, replicate 2","Gigaspora margarita","Illumina HiSeq 2000","CNR","SRP049975","Gigaspora margarita BEG34 Transcriptome","SRS749837","","1212.57","1","19541952","1954195200","GDR-32","RNA-Seq","TRANSCRIPTOMIC","cDNA"						SRA:SRR1659850.1228157.1	84.091	44	7	0.13	SRA:SRR1659851.23950277.1	86.957	46	6	0.000223	SRA:SRR1659847.8388537.1	79.592	49	10	1.3	SRA:SRR1659853.24991906.1	100	100	0	7.01e-42	SRA:SRR1659852.16407422.1	98	100	2	3.40e-39	SRA:SRR1659853.12529021.1	91.667	96	8	3.02e-29
SRX765536,"Gigaspora margarita BEG34, wild type line (B+), spores treated with strigolactone (GR24), single-end library, replicate 1","Gigaspora margarita","Illumina HiSeq 2000","CNR","SRP049975","Gigaspora margarita BEG34 Transcriptome","SRS749836","","1042.74","1","16947449","1694744900","GDR-31","RNA-Seq","TRANSCRIPTOMIC","cDNA"						SRA:SRR1659850.1228157.1	85.366	41	6	0.13	SRA:SRR1659851.23950277.1	86.957	46	6	0.000223	SRA:SRR1659846.11766042.1	75	80	17	0.003	SRA:SRR1659853.24952184.1	100	100	0	7.01e-42	SRA:SRR1659852.11547886.1	98	100	2	3.40e-39	SRA:SRR1659853.10113450.1	95	100	5	3.22e-35
SRX765535,"Gigaspora margarita BEG34, cured line (B-), germinating spores, single-end library, replicate 3","Gigaspora margarita","Illumina HiSeq 2000","CNR","SRP049975","Gigaspora margarita BEG34 Transcriptome","SRS749835","","1555.3","1","25162967","2516296700","GDR-30","RNA-Seq","TRANSCRIPTOMIC","cDNA"				germinated spores		SRA:SRR1659851.10639339.1	75.362	69	14	0.47	SRA:SRR1659848.20591975.1	86.957	46	6	0.000223	SRA:SRR1659846.11766042.1	75.325	77	16	0.009	SRA:SRR1659853.24722011.1	100	100	0	7.01e-42	SRA:SRR1659852.9773654.1	98	100	2	3.40e-39	SRA:SRR1659853.10113450.1	91.667	96	8	3.02e-29
SRX765534,"Gigaspora margarita BEG34, cured line (B-), germinating spores, single-end library, replicate 2","Gigaspora margarita","Illumina HiSeq 2000","CNR","SRP049975","Gigaspora margarita BEG34 Transcriptome","SRS749834","","1946.57","1","31451678","3145167800","GDR-29","RNA-Seq","TRANSCRIPTOMIC","cDNA"						SRA:SRR1659850.21926178.1	75.362	69	14	0.47	SRA:SRR1659848.20591975.1	86.957	46	6	0.000223	SRA:SRR1659846.985445.1	83.673	49	8	0.003	SRA:SRR1659853.24722011.1	100	100	0	7.01e-42	SRA:SRR1659852.9217740.1	98	100	2	3.40e-39	SRA:SRR1659853.5974396.1	95	100	5	3.22e-35
SRX765533,"Gigaspora margarita BEG34, cured line (B-), germinating spores, single-end library, replicate 1","Gigaspora margarita","Illumina HiSeq 2000","CNR","SRP049975","Gigaspora margarita BEG34 Transcriptome","SRS749833","","1639.22","1","26621510","2662151000","GDR-28","RNA-Seq","TRANSCRIPTOMIC","cDNA"						SRA:SRR1659849.5136579.1	75.362	69	14	0.47	SRA:SRR1659848.20591975.1	86.957	46	6	0.000223	SRA:SRR1659846.985445.1	78.846	52	11	1.3	SRA:SRR1659853.24722011.1	98.734	79	1	7.49e-29	SRA:SRR1659852.6879538.1	98	100	2	3.40e-39	SRA:SRR1659853.5974396.1	91.398	93	8	1.28e-27
SRX765532,"Gigaspora margarita BEG34, wild type line (B+), germinating spores, single-end library, replicate 3","Gigaspora margarita","Illumina HiSeq 2000","CNR","SRP049975","Gigaspora margarita BEG34 Transcriptome","SRS749832","","2054.31","1","33220141","3322014100","GDR-27","RNA-Seq","TRANSCRIPTOMIC","cDNA"						SRA:SRR1659848.28473601.1	75.362	69	14	0.47	SRA:SRR1659848.20591975.1	86.957	46	6	0.000223	SRA:SRR1659846.985445.1	79.592	49	10	1.3	SRA:SRR1659853.24722011.1	88.333	60	7	2.15e-10	SRA:SRR1659852.6105662.1	98	100	2	3.40e-39	SRA:SRR1659852.27776939.1	95	100	5	3.22e-35
SRX765531,"Gigaspora margarita BEG34, wild type line (B+), germinating spores, single-end library, replicate 2","Gigaspora margarita","Illumina HiSeq 2000","CNR","SRP049975","Gigaspora margarita BEG34 Transcriptome","SRS749831","","1407.53","1","22771299","2277129900","GDR-26","RNA-Seq","TRANSCRIPTOMIC","cDNA"						SRA:SRR1659848.28091733.1	75.362	69	14	0.47	SRA:SRR1659848.20591975.1	86.957	46	6	0.000223	SRA:SRR1659846.985445.1	79.592	49	10	1.3	SRA:SRR1659853.24106233.1	100	100	0	7.01e-42	SRA:SRR1659852.2397169.1	98	100	2	3.40e-39	SRA:SRR1659852.27776939.1	91.579	95	8	1.05e-28
SRX765530,"Gigaspora margarita BEG34, wild type line (B+), germinating spores, single-end library, replicate 1","Gigaspora margarita","Illumina HiSeq 2000","CNR","SRP049975","Gigaspora margarita BEG34 Transcriptome","SRS749830","","1473.59","1","23766935","2376693500","GDR-25","RNA-Seq","TRANSCRIPTOMIC","cDNA"						SRA:SRR1659848.28082360.1	75.362	69	14	0.47	SRA:SRR1659848.20591975.1	86.957	46	6	0.000223	SRA:SRR1659846.985445.1	79.592	49	10	1.3	SRA:SRR1659853.24106233.1	90.323	93	6	4.72e-25	SRA:SRR1659852.63903.1	98	100	2	3.40e-39	SRA:SRR1659852.26481415.1	95	100	5	3.22e-35
						SRA:SRR1659848.18418162.1	75.362	69	14	0.47	SRA:SRR1659848.20591975.1	86.957	46	6	0.000223	SRA:SRR1659847.7586690.1	75.676	74	15	0.009	SRA:SRR1659853.24106233.1	74.775	111	4	1.19e-13	SRA:SRR1659851.27077453.1	98	100	2	3.40e-39	SRA:SRR1659852.26481415.1	91.579	95	8	1.05e-28
Salvioli A, Ghignone S, Novero M, et al. Symbiosis with an endobacterium increases the fitness of a mycorrhizal fungus, raising its bioenergetic potential. The ISME Journal. 2016;10(1):130-144. doi:10.1038/ismej.2015.91.						SRA:SRR1659848.17495263.1	75.362	69	14	0.47	SRA:SRR1659846.9259670.1	86.957	46	6	0.000223	SRA:SRR1659847.7586690.1	75.676	74	15	0.009	SRA:SRR1659853.24106233.1	97.727	44	1	7.49e-10	SRA:SRR1659851.24086504.1	98	100	2	3.40e-39	SRA:SRR1659852.25976281.1	95	100	5	3.22e-35
						SRA:SRR1659848.14542057.1	75.362	69	14	0.47	SRA:SRR1659846.9259670.1	86.957	46	6	0.000223	SRA:SRR1659847.7586690.1	75.806	62	12	4.6	SRA:SRR1659853.24106233.1	95.455	44	2	9.13e-09	SRA:SRR1659851.15920707.1	98	100	2	3.40e-39	SRA:SRR1659852.25976281.1	91.753	97	8	8.65e-30
						SRA:SRR1659848.14373214.1	75.362	69	14	0.47	SRA:SRR1659846.9259670.1	86.957	46	6	0.000223	SRA:SRR1659852.16682548.1	77.778	63	11	0.031	SRA:SRR1659853.23927289.1	100	100	0	7.01e-42	SRA:SRR1659851.4082177.1	98	100	2	3.40e-39	SRA:SRR1659852.25843574.1	95	100	5	3.22e-35
						SRA:SRR1659846.11451567.1	75.362	69	14	0.47	SRA:SRR1659846.9259670.1	86.957	46	6	0.000223	SRA:SRR1659851.25830132.1	73.034	89	18	0.031	SRA:SRR1659853.23927289.1	98	100	2	3.63e-39	SRA:SRR1659851.1655578.1	98	100	2	3.40e-39	SRA:SRR1659852.25843574.1	91.489	94	8	3.68e-28
						SRA:SRR1659846.7423866.1	75.362	69	14	0.47	SRA:SRR1659846.9259670.1	86.957	46	6	0.000223	SRA:SRR1659851.25830132.1	74.026	77	17	0.11	SRA:SRR1659853.23927289.1	97.959	98	2	4.42e-38	SRA:SRR1659851.894269.1	98	100	2	3.40e-39	SRA:SRR1659852.25154653.1	95	100	5	3.22e-35
						SRA:SRR1659845.16929873.1	75.362	69	14	0.47	SRA:SRR1659846.9259670.1	86.957	46	6	0.000223	SRA:SRR1659851.25830132.1	74.324	74	16	0.38	SRA:SRR1659853.23927289.1	87.838	74	9	2.79e-15	SRA:SRR1659851.559940.1	98	100	2	3.40e-39	SRA:SRR1659852.25154653.1	91.667	96	8	3.02e-29
						SRA:SRR1659845.16110094.1	75.362	69	14	0.47	SRA:SRR1659846.9259670.1	86.957	46	6	0.000223	SRA:SRR1659851.25830132.1	77.358	53	12	4.6	SRA:SRR1659853.23471827.1	100	100	0	7.01e-42	SRA:SRR1659850.22084020.1	98	100	2	3.40e-39	SRA:SRR1659852.24909277.1	95	100	5	3.22e-35
						SRA:SRR1659844.15794508.1	75.362	69	14	0.47	SRA:SRR1659846.6330429.1	86.957	46	6	0.000223	SRA:SRR1659851.25830132.1	76.271	59	11	4.6	SRA:SRR1659853.23361053.1	100	100	0	7.01e-42	SRA:SRR1659850.21829124.1	98	100	2	3.40e-39	SRA:SRR1659852.24909277.1	91.398	93	8	1.28e-27
						SRA:SRR1659844.15164466.1	75.362	69	14	0.47	SRA:SRR1659846.6330429.1	86.957	46	6	0.000223	SRA:SRR1659849.3864921.1	77.778	63	11	0.031	SRA:SRR1659853.23255471.1	100	100	0	7.01e-42	SRA:SRR1659850.14678002.1	98	100	2	3.40e-39	SRA:SRR1659852.24013797.1	95	100	5	3.22e-35
						SRA:SRR1659843.26377664.1	75.362	69	14	0.47	SRA:SRR1659846.6330429.1	86.957	46	6	0.000223	SRA:SRR1659846.5671070.1	74.359	78	17	0.031	SRA:SRR1659853.23255471.1	98	100	2	3.63e-39	SRA:SRR1659850.13737339.1	98	100	2	3.40e-39	SRA:SRR1659852.24013797.1	91.489	94	8	3.68e-28
						SRA:SRR1659843.20874207.1	75.362	69	14	0.47	SRA:SRR1659846.6330429.1	86.957	46	6	0.000223	SRA:SRR1659846.5671070.1	74.667	75	16	0.11	SRA:SRR1659853.23255471.1	83.333	96	4	1.54e-18	SRA:SRR1659850.7274400.1	98	100	2	3.40e-39	SRA:SRR1659852.23038901.1	95	100	5	3.22e-35
						SRA:SRR1659843.19188376.1	75.362	69	14	0.47	SRA:SRR1659846.6330429.1	86.957	46	6	0.000223	SRA:SRR1659843.9611306.1	84.444	45	7	0.031	SRA:SRR1659853.23080351.1	100	100	0	7.01e-42	SRA:SRR1659850.972955.1	98	100	2	3.40e-39	SRA:SRR1659852.23038901.1	91.579	95	8	1.05e-28
						SRA:SRR1659841.22393295.1	75.362	69	14	0.47	SRA:SRR1659846.6330429.1	86.957	46	6	0.000223	SRA:SRR1659853.20262019.1	74.026	77	17	0.11	SRA:SRR1659853.23080351.1	98	100	2	3.63e-39	SRA:SRR1659850.452481.1	98	100	2	3.40e-39	SRA:SRR1659852.21638591.1	95	100	5	3.22e-35
						SRA:SRR1659841.1178785.1	75.362	69	14	0.47	SRA:SRR1659846.6330429.1	86.957	46	6	0.000223	SRA:SRR1659853.20262019.1	74.324	74	16	0.38	SRA:SRR1659853.23080351.1	82.828	99	5	1.54e-18	SRA:SRR1659849.25825821.1	98	100	2	3.40e-39	SRA:SRR1659852.21638591.1	91.398	93	8	1.28e-27
						SRA:SRR1659840.17896818.1	75.362	69	14	0.47	SRA:SRR1659845.10222174.1	86.957	46	6	0.000223	SRA:SRR1659853.20262019.1	75.806	62	12	4.6	SRA:SRR1659853.23080351.1	100	37	0	1.11e-07	SRA:SRR1659849.24760178.1	98	100	2	3.40e-39	SRA:SRR1659852.19958583.1	95	100	5	3.22e-35
						SRA:SRR1659840.8674119.1	75.362	69	14	0.47	SRA:SRR1659845.10222174.1	86.957	46	6	0.000223	SRA:SRR1659853.20262019.1	71.591	88	19	4.6	SRA:SRR1659853.20690619.1	100	100	0	7.01e-42	SRA:SRR1659849.21440557.1	98	100	2	3.40e-39	SRA:SRR1659852.19958583.1	91.489	94	8	3.68e-28
						SRA:SRR1659851.5527376.1	75	68	14	1.6	SRA:SRR1659845.10222174.1	86.957	46	6	0.000223	SRA:SRR1659853.20262019.1	76.271	59	11	4.6	SRA:SRR1659853.19526593.1	100	100	0	7.01e-42	SRA:SRR1659849.19051499.1	98	100	2	3.40e-39	SRA:SRR1659852.18292370.1	95	100	5	3.22e-35
						SRA:SRR1659848.21091515.1	75	68	14	1.6	SRA:SRR1659845.10222174.1	86.957	46	6	0.000223	SRA:SRR1659853.11882690.1	74.026	77	17	0.11	SRA:SRR1659853.19526593.1	98	100	2	3.63e-39	SRA:SRR1659849.18464137.1	98	100	2	3.40e-39	SRA:SRR1659852.18292370.1	91.209	91	8	1.56e-26
						SRA:SRR1659848.17143074.1	75	68	14	1.6	SRA:SRR1659845.10222174.1	86.957	46	6	0.000223	SRA:SRR1659853.11882690.1	74.324	74	16	0.38	SRA:SRR1659853.19526593.1	82.828	99	5	1.54e-18	SRA:SRR1659849.8390074.1	98	100	2	3.40e-39	SRA:SRR1659852.17466336.1	95	100	5	3.22e-35
						SRA:SRR1659848.820553.1	75	68	14	1.6	SRA:SRR1659845.10222174.1	86.957	46	6	0.000223	SRA:SRR1659853.9502584.1	77.419	62	11	0.11	SRA:SRR1659853.19526593.1	100	40	0	2.62e-09	SRA:SRR1659849.7509497.1	98	100	2	3.40e-39	SRA:SRR1659852.17466336.1	91.489	94	8	3.68e-28
						SRA:SRR1659846.6087524.1	76.19	63	12	1.6	SRA:SRR1659845.10222174.1	86.957	46	6	0.000223	SRA:SRR1659853.9502584.1	78.571	56	9	0.38	SRA:SRR1659853.17078948.1	100	100	0	7.01e-42	SRA:SRR1659849.5534398.1	98	100	2	3.40e-39	SRA:SRR1659852.17311686.1	95	100	5	3.22e-35
						SRA:SRR1659845.17442769.1	75	68	14	1.6	SRA:SRR1659844.29360535.1	86.957	46	6	0.000223	SRA:SRR1659853.9502584.1	77.358	53	12	4.6	SRA:SRR1659853.16038218.1	100	100	0	7.01e-42	SRA:SRR1659849.4790805.1	98	100	2	3.40e-39	SRA:SRR1659852.17311686.1	91.753	97	8	8.65e-30
						SRA:SRR1659845.17248422.1	76.19	63	12	1.6	SRA:SRR1659844.29360535.1	86.957	46	6	0.000223	SRA:SRR1659853.9502584.1	76.271	59	11	4.6	SRA:SRR1659853.16038218.1	98	100	2	3.63e-39	SRA:SRR1659848.27318543.1	98	100	2	3.40e-39	SRA:SRR1659852.16835654.1	95	100	5	3.22e-35
						SRA:SRR1659844.27570564.1	81.818	44	8	1.6	SRA:SRR1659844.29360535.1	86.957	46	6	0.000223	SRA:SRR1659853.5326774.1	74.026	77	17	0.11	SRA:SRR1659853.16038218.1	82.828	99	5	1.54e-18	SRA:SRR1659848.26168280.1	98	100	2	3.40e-39	SRA:SRR1659852.16835654.1	91.398	93	8	1.28e-27
						SRA:SRR1659844.27570564.1	82.927	41	7	5.7	SRA:SRR1659844.29360535.1	86.957	46	6	0.000223	SRA:SRR1659853.5326774.1	74.324	74	16	0.38	SRA:SRR1659853.16038218.1	100	41	0	7.49e-10	SRA:SRR1659848.25395366.1	98	100	2	3.40e-39	SRA:SRR1659852.16636360.1	95	100	5	3.22e-35
						SRA:SRR1659844.24954704.1	75	68	14	1.6	SRA:SRR1659844.29360535.1	86.957	46	6	0.000223	SRA:SRR1659852.26642882.1	81.633	49	9	0.11	SRA:SRR1659853.16020332.1	100	100	0	7.01e-42	SRA:SRR1659848.24063069.1	98	100	2	3.40e-39	SRA:SRR1659852.16636360.1	91.398	93	8	1.28e-27
						SRA:SRR1659844.7787888.1	75	68	14	1.6	SRA:SRR1659844.29360535.1	86.957	46	6	0.000223	SRA:SRR1659852.26642882.1	82.609	46	8	0.11	SRA:SRR1659853.16020332.1	82.353	102	12	1.88e-17	SRA:SRR1659848.19716707.1	98	100	2	3.40e-39	SRA:SRR1659852.15981746.1	95	100	5	3.22e-35
						SRA:SRR1659843.17962699.1	76.19	63	12	1.6	SRA:SRR1659844.29360535.1	86.957	46	6	0.000223	SRA:SRR1659852.20392517.1	74.026	77	17	0.11	SRA:SRR1659853.15460806.1	100	100	0	7.01e-42	SRA:SRR1659848.9965232.1	98	100	2	3.40e-39	SRA:SRR1659852.15981746.1	91.209	91	8	1.56e-26
						SRA:SRR1659843.12683780.1	75	68	14	1.6	SRA:SRR1659843.4518643.1	86.957	46	6	0.000223	SRA:SRR1659852.20392517.1	74.324	74	16	0.38	SRA:SRR1659853.15460806.1	99	100	1	2.98e-40	SRA:SRR1659848.4561653.1	98	100	2	3.40e-39	SRA:SRR1659852.15572667.1	95	100	5	3.22e-35
						SRA:SRR1659842.30396925.1	75	68	14	1.6	SRA:SRR1659843.4518643.1	86.957	46	6	0.000223	SRA:SRR1659852.20392517.1	71.91	89	19	1.3	SRA:SRR1659853.15460806.1	98.571	70	1	5.76e-24	SRA:SRR1659848.3452954.1	98	100	2	3.40e-39	SRA:SRR1659852.15572667.1	91.398	93	8	1.28e-27
						SRA:SRR1659840.20456528.1	75	68	14	1.6	SRA:SRR1659843.4518643.1	86.957	46	6	0.000223	SRA:SRR1659852.20392517.1	77.358	53	12	4.6	SRA:SRR1659853.15460806.1	84.615	65	4	2.62e-09	SRA:SRR1659848.126485.1	98	100	2	3.40e-39	SRA:SRR1659852.13274015.1	95	100	5	3.22e-35
						SRA:SRR1659840.17566657.1	75	68	14	1.6	SRA:SRR1659843.4518643.1	86.957	46	6	0.000223	SRA:SRR1659852.20392517.1	76.271	59	11	4.6	SRA:SRR1659853.15279814.1	100	100	0	7.01e-42	SRA:SRR1659847.16817934.1	98	100	2	3.40e-39	SRA:SRR1659852.13274015.1	91.209	91	8	1.56e-26
						SRA:SRR1659840.7575655.1	75	68	14	1.6	SRA:SRR1659843.4518643.1	86.957	46	6	0.000223	SRA:SRR1659852.14899644.1	73.75	80	18	0.11	SRA:SRR1659853.15279814.1	98	100	2	3.63e-39	SRA:SRR1659847.2766908.1	98	100	2	3.40e-39	SRA:SRR1659852.12486597.1	95	100	5	3.22e-35
						SRA:SRR1659851.23346960.1	75	64	13	5.7	SRA:SRR1659843.4518643.1	86.957	46	6	0.000223	SRA:SRR1659852.14899644.1	72.5	80	19	1.3	SRA:SRR1659853.15279814.1	97.826	92	2	7.99e-35	SRA:SRR1659846.9103331.1	98	100	2	3.40e-39	SRA:SRR1659852.12486597.1	91.209	91	8	1.56e-26
						SRA:SRR1659849.17555436.1	80.435	46	9	5.7	SRA:SRR1659843.4518643.1	86.957	46	6	0.000223	SRA:SRR1659852.14899644.1	75.806	62	12	4.6	SRA:SRR1659853.15279814.1	87.838	74	9	2.79e-15	SRA:SRR1659845.22310035.1	98	100	2	3.40e-39	SRA:SRR1659852.6581182.1	95	100	5	3.22e-35
						SRA:SRR1659849.2019483.1	75.806	62	12	5.7	SRA:SRR1659840.20810087.1	86.957	46	6	0.000223	SRA:SRR1659852.14504759.1	74.026	77	17	0.11	SRA:SRR1659853.14656739.1	100	100	0	7.01e-42	SRA:SRR1659845.20797198.1	98	100	2	3.40e-39	SRA:SRR1659852.6581182.1	91.753	97	8	8.65e-30
						SRA:SRR1659848.27688370.1	75.806	62	12	5.7	SRA:SRR1659840.20810087.1	86.957	46	6	0.000223	SRA:SRR1659852.14504759.1	74.324	74	16	0.38	SRA:SRR1659853.14656739.1	100	100	0	7.01e-42	SRA:SRR1659845.18271714.1	98	100	2	3.40e-39	SRA:SRR1659851.26099749.1	95	100	5	3.22e-35
						SRA:SRR1659848.25164228.1	81.395	43	8	5.7	SRA:SRR1659840.20810087.1	86.957	46	6	0.000223	SRA:SRR1659852.14504759.1	72.727	77	18	4.6	SRA:SRR1659853.14656739.1	98.864	88	1	9.74e-34	SRA:SRR1659845.16757364.1	98	100	2	3.40e-39	SRA:SRR1659851.26099749.1	91.667	96	8	3.02e-29
						SRA:SRR1659848.22278362.1	75.41	61	15	5.7	SRA:SRR1659840.20810087.1	86.957	46	6	0.000223	SRA:SRR1659852.14504759.1	72.973	74	17	4.6	SRA:SRR1659853.14656739.1	86.957	69	9	1.45e-12	SRA:SRR1659845.16698453.1	98	100	2	3.40e-39	SRA:SRR1659851.23873092.1	95	100	5	3.22e-35
						SRA:SRR1659846.13459550.1	75.41	61	15	5.7	SRA:SRR1659840.20810087.1	86.957	46	6	0.000223	SRA:SRR1659852.14504759.1	75.806	62	12	4.6	SRA:SRR1659853.14385905.1	100	100	0	7.01e-42	SRA:SRR1659845.15360177.1	98	100	2	3.40e-39	SRA:SRR1659851.23873092.1	91.753	97	8	8.65e-30
						SRA:SRR1659846.6953942.1	75.41	61	15	5.7	SRA:SRR1659840.20810087.1	86.957	46	6	0.000223	SRA:SRR1659852.13326470.1	74.026	77	17	0.11	SRA:SRR1659853.14290992.1	100	100	0	7.01e-42	SRA:SRR1659845.14444047.1	98	100	2	3.40e-39	SRA:SRR1659851.23081132.1	95	100	5	3.22e-35
						SRA:SRR1659845.2272993.1	75.806	62	12	5.7	SRA:SRR1659840.20810087.1	86.957	46	6	0.000223	SRA:SRR1659852.13326470.1	74.324	74	16	0.38	SRA:SRR1659853.13849657.1	100	100	0	7.01e-42	SRA:SRR1659845.14231991.1	98	100	2	3.40e-39	SRA:SRR1659851.23081132.1	91.398	93	8	1.28e-27
						SRA:SRR1659840.15636582.1	75.806	62	12	5.7	SRA:SRR1659853.5693411.1	88.095	42	5	0.003	SRA:SRR1659852.13042007.1	74.026	77	17	0.11	SRA:SRR1659853.13777083.1	100	100	0	7.01e-42	SRA:SRR1659845.13761598.1	98	100	2	3.40e-39	SRA:SRR1659851.22633112.1	95	100	5	3.22e-35
						SRA:SRR1659840.4433851.1	80.435	46	9	5.7	SRA:SRR1659853.5693411.1	88.095	42	5	0.003	SRA:SRR1659852.13042007.1	74.324	74	16	0.38	SRA:SRR1659853.13777083.1	100	100	0	7.01e-42	SRA:SRR1659845.11633834.1	98	100	2	3.40e-39	SRA:SRR1659851.22633112.1	91.489	94	8	3.68e-28
											SRA:SRR1659852.26667927.1	88.095	42	5	0.003	SRA:SRR1659852.8303261.1	74.026	77	17	0.11	SRA:SRR1659853.13777083.1	98.824	85	1	4.14e-32	SRA:SRR1659845.10737747.1	98	100	2	3.40e-39	SRA:SRR1659851.21938708.1	95	100	5	3.22e-35
											SRA:SRR1659852.26667927.1	88.095	42	5	0.003	SRA:SRR1659852.8303261.1	74.324	74	16	0.38	SRA:SRR1659853.13777083.1	86.364	66	9	6.15e-11	SRA:SRR1659845.10708431.1	98	100	2	3.40e-39	SRA:SRR1659851.21938708.1	91.667	96	8	3.02e-29
											SRA:SRR1659852.18395482.1	88.095	42	5	0.003	SRA:SRR1659852.8303261.1	72.727	77	18	4.6	SRA:SRR1659853.13445633.1	100	100	0	7.01e-42	SRA:SRR1659845.10666769.1	98	100	2	3.40e-39	SRA:SRR1659851.21294946.1	95	100	5	3.22e-35
											SRA:SRR1659852.18395482.1	88.095	42	5	0.003	SRA:SRR1659852.8303261.1	72.973	74	17	4.6	SRA:SRR1659853.13445633.1	100	92	0	1.54e-37	SRA:SRR1659845.9489711.1	98	100	2	3.40e-39	SRA:SRR1659851.21294946.1	91.753	97	8	8.65e-30
											SRA:SRR1659852.10639299.1	88.095	42	5	0.003	SRA:SRR1659852.8303261.1	75.806	62	12	4.6	SRA:SRR1659853.13445633.1	95.05	101	2	7.99e-35	SRA:SRR1659845.9489625.1	98	100	2	3.40e-39	SRA:SRR1659851.19790144.1	95	100	5	3.22e-35
											SRA:SRR1659852.10639299.1	88.095	42	5	0.003	SRA:SRR1659852.7941558.1	74.026	77	17	0.11	SRA:SRR1659853.13445633.1	87.838	74	9	2.79e-15	SRA:SRR1659845.9163889.1	98	100	2	3.40e-39	SRA:SRR1659851.19790144.1	91.398	93	8	1.28e-27
											SRA:SRR1659851.15158991.1	88.095	42	5	0.003	SRA:SRR1659852.7941558.1	74.324	74	16	0.38	SRA:SRR1659853.13338506.1	100	100	0	7.01e-42	SRA:SRR1659845.8599400.1	98	100	2	3.40e-39	SRA:SRR1659851.18885175.1	95	100	5	3.22e-35
											SRA:SRR1659851.15158991.1	88.095	42	5	0.003	SRA:SRR1659852.7941558.1	71.91	89	19	1.3	SRA:SRR1659853.12336842.1	100	100	0	7.01e-42	SRA:SRR1659845.8070451.1	98	100	2	3.40e-39	SRA:SRR1659851.18885175.1	91.398	93	8	1.28e-27
											SRA:SRR1659850.20893549.1	88.095	42	5	0.003	SRA:SRR1659852.7941558.1	77.358	53	12	4.6	SRA:SRR1659853.12336842.1	98	100	2	3.63e-39	SRA:SRR1659845.6754614.1	98	100	2	3.40e-39	SRA:SRR1659851.18025848.1	95	100	5	3.22e-35
											SRA:SRR1659850.20893549.1	88.095	42	5	0.003	SRA:SRR1659852.7941558.1	76.271	59	11	4.6	SRA:SRR1659853.12336842.1	98.113	53	1	9.75e-15	SRA:SRR1659845.5982671.1	98	100	2	3.40e-39	SRA:SRR1659851.18025848.1	91.753	97	8	8.65e-30
											SRA:SRR1659849.21298415.1	86.364	44	6	0.003	SRA:SRR1659852.7744947.1	75.309	81	14	0.11	SRA:SRR1659853.12336842.1	85.526	76	5	3.40e-14	SRA:SRR1659845.5250818.1	98	100	2	3.40e-39	SRA:SRR1659851.17477531.1	95	100	5	3.22e-35
											SRA:SRR1659849.21298415.1	86.364	44	6	0.003	SRA:SRR1659852.7744947.1	75.641	78	13	0.11	SRA:SRR1659853.11916343.1	100	100	0	7.01e-42	SRA:SRR1659845.4564033.1	98	100	2	3.40e-39	SRA:SRR1659851.17477531.1	91.489	94	8	3.68e-28
											SRA:SRR1659848.27315080.1	88.095	42	5	0.003	SRA:SRR1659852.7321278.1	74.026	77	17	0.11	SRA:SRR1659853.11916343.1	100	98	0	8.53e-41	SRA:SRR1659845.2525253.1	98	100	2	3.40e-39	SRA:SRR1659851.16894296.1	95	100	5	3.22e-35
											SRA:SRR1659848.27315080.1	88.095	42	5	0.003	SRA:SRR1659852.7321278.1	74.324	74	16	0.38	SRA:SRR1659853.11916343.1	97.959	98	2	4.42e-38	SRA:SRR1659845.473337.1	98	100	2	3.40e-39	SRA:SRR1659851.16894296.1	91.489	94	8	3.68e-28
											SRA:SRR1659848.12492156.1	88.095	42	5	0.003	SRA:SRR1659852.7201720.1	74.026	77	17	0.11	SRA:SRR1659853.11916343.1	87.838	74	9	2.79e-15	SRA:SRR1659844.27899495.1	98	100	2	3.40e-39	SRA:SRR1659851.16172237.1	95	100	5	3.22e-35
											SRA:SRR1659848.12492156.1	88.095	42	5	0.003	SRA:SRR1659852.7201720.1	74.324	74	16	0.38	SRA:SRR1659853.11494013.1	100	100	0	7.01e-42	SRA:SRR1659844.27672136.1	98	100	2	3.40e-39	SRA:SRR1659851.16172237.1	91.489	94	8	3.68e-28
											SRA:SRR1659848.10769424.1	88.095	42	5	0.003	SRA:SRR1659852.6394627.1	74.026	77	17	0.11	SRA:SRR1659853.11484245.1	100	100	0	7.01e-42	SRA:SRR1659844.25732461.1	98	100	2	3.40e-39	SRA:SRR1659851.15278817.1	95	100	5	3.22e-35
											SRA:SRR1659848.10769424.1	88.095	42	5	0.003	SRA:SRR1659852.6394627.1	74.324	74	16	0.38	SRA:SRR1659853.11484245.1	98	100	2	3.63e-39	SRA:SRR1659844.24088088.1	98	100	2	3.40e-39	SRA:SRR1659851.15278817.1	91.579	95	8	1.05e-28
											SRA:SRR1659848.6739783.1	88.095	42	5	0.003	SRA:SRR1659852.5712166.1	74.026	77	17	0.11	SRA:SRR1659853.11484245.1	81.915	94	5	8.00e-16	SRA:SRR1659844.22450885.1	98	100	2	3.40e-39	SRA:SRR1659851.13553284.1	95	100	5	3.22e-35
											SRA:SRR1659848.6739783.1	88.095	42	5	0.003	SRA:SRR1659852.5712166.1	74.324	74	16	0.38	SRA:SRR1659853.11484245.1	100	47	0	4.14e-13	SRA:SRR1659844.17628354.1	98	100	2	3.40e-39	SRA:SRR1659851.13553284.1	91.753	97	8	8.65e-30
											SRA:SRR1659848.1227051.1	88.095	42	5	0.003	SRA:SRR1659852.207145.1	74.026	77	17	0.11	SRA:SRR1659853.11199600.1	100	100	0	7.01e-42	SRA:SRR1659844.16576425.1	98	100	2	3.40e-39	SRA:SRR1659851.13223817.1	95	100	5	3.22e-35
											SRA:SRR1659848.1227051.1	88.095	42	5	0.003	SRA:SRR1659852.207145.1	74.324	74	16	0.38	SRA:SRR1659853.10662806.1	100	100	0	7.01e-42	SRA:SRR1659844.14753086.1	98	100	2	3.40e-39	SRA:SRR1659851.13223817.1	91.398	93	8	1.28e-27
											SRA:SRR1659847.17073483.1	88.095	42	5	0.003	SRA:SRR1659851.26224057.1	74.026	77	17	0.11	SRA:SRR1659853.10662806.1	100	100	0	7.01e-42	SRA:SRR1659844.13540239.1	98	100	2	3.40e-39	SRA:SRR1659851.10252670.1	95	100	5	3.22e-35
											SRA:SRR1659847.17073483.1	88.095	42	5	0.003	SRA:SRR1659851.26224057.1	74.324	74	16	0.38	SRA:SRR1659853.10662806.1	98.78	82	1	1.76e-30	SRA:SRR1659844.10746119.1	98	100	2	3.40e-39	SRA:SRR1659851.10252670.1	91.667	96	8	3.02e-29
											SRA:SRR1659846.15584160.1	88.095	42	5	0.003	SRA:SRR1659851.24904029.1	74.026	77	17	0.11	SRA:SRR1659853.10662806.1	88.333	60	7	2.15e-10	SRA:SRR1659844.5861262.1	98	100	2	3.40e-39	SRA:SRR1659851.9734258.1	95	100	5	3.22e-35
											SRA:SRR1659846.15584160.1	88.095	42	5	0.003	SRA:SRR1659851.24904029.1	74.324	74	16	0.38	SRA:SRR1659853.10414058.1	100	100	0	7.01e-42	SRA:SRR1659844.5068746.1	98	100	2	3.40e-39	SRA:SRR1659851.9734258.1	91.398	93	8	1.28e-27
											SRA:SRR1659846.14974466.1	86.364	44	6	0.003	SRA:SRR1659851.24904029.1	72.727	77	18	4.6	SRA:SRR1659853.10414058.1	81.553	103	13	2.29e-16	SRA:SRR1659844.3832131.1	98	100	2	3.40e-39	SRA:SRR1659851.8610211.1	95	100	5	3.22e-35
											SRA:SRR1659846.14974466.1	86.364	44	6	0.003	SRA:SRR1659851.24904029.1	72.973	74	17	4.6	SRA:SRR1659853.10210059.1	100	100	0	7.01e-42	SRA:SRR1659844.1300021.1	98	100	2	3.40e-39	SRA:SRR1659851.8610211.1	91.398	93	8	1.28e-27
											SRA:SRR1659845.17204920.1	86.364	44	6	0.003	SRA:SRR1659851.24904029.1	75.806	62	12	4.6	SRA:SRR1659853.10210059.1	90.323	93	6	4.72e-25	SRA:SRR1659843.24465335.1	98	100	2	3.40e-39	SRA:SRR1659851.6390848.1	95	100	5	3.22e-35
											SRA:SRR1659845.17204920.1	86.364	44	6	0.003	SRA:SRR1659851.21639351.1	74.026	77	17	0.11	SRA:SRR1659853.10210059.1	74.775	111	4	1.19e-13	SRA:SRR1659843.23476969.1	98	100	2	3.40e-39	SRA:SRR1659851.6390848.1	91.753	97	8	8.65e-30
											SRA:SRR1659845.16644069.1	86.364	44	6	0.003	SRA:SRR1659851.21639351.1	74.324	74	16	0.38	SRA:SRR1659853.10210059.1	97.727	44	1	7.49e-10	SRA:SRR1659843.22187318.1	98	100	2	3.40e-39	SRA:SRR1659851.5821393.1	95	100	5	3.22e-35
											SRA:SRR1659845.16644069.1	86.364	44	6	0.003	SRA:SRR1659851.21569463.1	74.026	77	17	0.11	SRA:SRR1659853.10210059.1	95.455	44	2	9.13e-09	SRA:SRR1659843.20164589.1	98	100	2	3.40e-39	SRA:SRR1659851.5821393.1	91.209	91	8	1.56e-26
											SRA:SRR1659845.15187434.1	88.095	42	5	0.003	SRA:SRR1659851.21569463.1	74.324	74	16	0.38	SRA:SRR1659853.9561743.1	100	100	0	7.01e-42	SRA:SRR1659843.15254945.1	98	100	2	3.40e-39	SRA:SRR1659851.920042.1	95	100	5	3.22e-35
											SRA:SRR1659845.15187434.1	88.095	42	5	0.003	SRA:SRR1659851.20435394.1	74.026	77	17	0.11	SRA:SRR1659853.9311468.1	100	100	0	7.01e-42	SRA:SRR1659843.14201474.1	98	100	2	3.40e-39	SRA:SRR1659851.920042.1	91.667	96	8	3.02e-29
											SRA:SRR1659845.12028089.1	88.095	42	5	0.003	SRA:SRR1659851.20435394.1	74.324	74	16	0.38	SRA:SRR1659853.9083847.1	100	100	0	7.01e-42	SRA:SRR1659843.13846571.1	98	100	2	3.40e-39	SRA:SRR1659851.672263.1	95	100	5	3.22e-35
											SRA:SRR1659845.12028089.1	88.095	42	5	0.003	SRA:SRR1659851.20435394.1	71.739	92	20	0.38	SRA:SRR1659853.9083847.1	98	100	2	3.63e-39	SRA:SRR1659843.9473801.1	98	100	2	3.40e-39	SRA:SRR1659851.672263.1	91.753	97	8	8.65e-30
											SRA:SRR1659844.24793770.1	88.095	42	5	0.003	SRA:SRR1659851.20435394.1	77.358	53	12	4.6	SRA:SRR1659853.9083847.1	80.189	106	3	1.54e-18	SRA:SRR1659843.6068846.1	98	100	2	3.40e-39	SRA:SRR1659850.21407476.1	95	100	5	3.22e-35
											SRA:SRR1659844.24793770.1	88.095	42	5	0.003	SRA:SRR1659851.20435394.1	76.271	59	11	4.6	SRA:SRR1659853.7890167.1	100	100	0	7.01e-42	SRA:SRR1659843.2721578.1	98	100	2	3.40e-39	SRA:SRR1659850.21407476.1	91.209	91	8	1.56e-26
											SRA:SRR1659844.22116401.1	86.364	44	6	0.003	SRA:SRR1659851.15555185.1	74.026	77	17	0.11	SRA:SRR1659853.7890167.1	98	50	1	4.14e-13	SRA:SRR1659843.744422.1	98	100	2	3.40e-39	SRA:SRR1659850.20363625.1	95	100	5	3.22e-35
											SRA:SRR1659844.22116401.1	86.364	44	6	0.003	SRA:SRR1659851.15555185.1	74.324	74	16	0.38	SRA:SRR1659853.7890167.1	88.889	63	4	1.76e-11	SRA:SRR1659843.639528.1	98	100	2	3.40e-39	SRA:SRR1659850.20363625.1	91.398	93	8	1.28e-27
											SRA:SRR1659844.16197499.1	89.744	39	4	0.003	SRA:SRR1659851.15517086.1	74.026	77	17	0.11	SRA:SRR1659853.7890167.1	97.727	44	1	7.49e-10	SRA:SRR1659842.31897588.1	98	100	2	3.40e-39	SRA:SRR1659850.20091238.1	95	100	5	3.22e-35
											SRA:SRR1659844.16197499.1	89.744	39	4	0.003	SRA:SRR1659851.15517086.1	74.324	74	16	0.38	SRA:SRR1659853.7890167.1	95.455	44	2	9.13e-09	SRA:SRR1659842.31721841.1	98	100	2	3.40e-39	SRA:SRR1659850.20091238.1	91.579	95	8	1.05e-28
											SRA:SRR1659844.14115535.1	88.095	42	5	0.003	SRA:SRR1659851.12890270.1	74.026	77	17	0.11	SRA:SRR1659853.7265450.1	100	100	0	7.01e-42	SRA:SRR1659842.30932035.1	98	100	2	3.40e-39	SRA:SRR1659850.19769957.1	95	100	5	3.22e-35
											SRA:SRR1659844.14115535.1	88.095	42	5	0.003	SRA:SRR1659851.12890270.1	74.324	74	16	0.38	SRA:SRR1659853.7265450.1	99	100	1	2.98e-40	SRA:SRR1659842.30532078.1	98	100	2	3.40e-39	SRA:SRR1659850.19769957.1	91.209	91	8	1.56e-26
											SRA:SRR1659844.9844718.1	88.095	42	5	0.003	SRA:SRR1659851.12890270.1	71.739	92	20	0.38	SRA:SRR1659853.7265450.1	98.387	62	1	1.27e-19	SRA:SRR1659842.27536742.1	98	100	2	3.40e-39	SRA:SRR1659850.18667356.1	95	100	5	3.22e-35
											SRA:SRR1659844.9844718.1	88.095	42	5	0.003	SRA:SRR1659851.12890270.1	77.358	53	12	4.6	SRA:SRR1659853.7265450.1	84.932	73	5	1.45e-12	SRA:SRR1659842.21300497.1	98	100	2	3.40e-39	SRA:SRR1659850.18667356.1	91.209	91	8	1.56e-26
											SRA:SRR1659843.25950873.1	88.095	42	5	0.003	SRA:SRR1659851.12890270.1	76.271	59	11	4.6	SRA:SRR1659853.7118254.1	100	100	0	7.01e-42	SRA:SRR1659842.17463940.1	98	100	2	3.40e-39	SRA:SRR1659850.18561416.1	95	100	5	3.22e-35
											SRA:SRR1659843.25950873.1	88.095	42	5	0.003	SRA:SRR1659851.10564009.1	74.026	77	17	0.11	SRA:SRR1659853.7118254.1	98	100	2	3.63e-39	SRA:SRR1659842.12607849.1	98	100	2	3.40e-39	SRA:SRR1659850.18561416.1	91.489	94	8	3.68e-28
											SRA:SRR1659843.25326797.1	88.095	42	5	0.003	SRA:SRR1659851.10564009.1	74.324	74	16	0.38	SRA:SRR1659853.7118254.1	97.959	98	2	4.42e-38	SRA:SRR1659842.12476168.1	98	100	2	3.40e-39	SRA:SRR1659850.18493183.1	95	100	5	3.22e-35
											SRA:SRR1659843.25326797.1	83.333	42	7	1.4	SRA:SRR1659851.10208603.1	74.026	77	17	0.11	SRA:SRR1659853.7118254.1	87.838	74	9	2.79e-15	SRA:SRR1659842.12256245.1	98	100	2	3.40e-39	SRA:SRR1659850.18493183.1	91.209	91	8	1.56e-26
											SRA:SRR1659843.24025260.1	88.095	42	5	0.003	SRA:SRR1659851.10208603.1	74.324	74	16	0.38	SRA:SRR1659853.6288002.1	100	100	0	7.01e-42	SRA:SRR1659842.8390998.1	98	100	2	3.40e-39	SRA:SRR1659850.18418482.1	95	100	5	3.22e-35
											SRA:SRR1659843.24025260.1	88.095	42	5	0.003	SRA:SRR1659851.10208603.1	72.727	77	18	4.6	SRA:SRR1659853.6288002.1	100	98	0	8.53e-41	SRA:SRR1659842.3633788.1	98	100	2	3.40e-39	SRA:SRR1659850.18418482.1	91.398	93	8	1.28e-27
											SRA:SRR1659843.21810330.1	88.095	42	5	0.003	SRA:SRR1659851.10208603.1	72.973	74	17	4.6	SRA:SRR1659853.6288002.1	98.701	77	1	9.12e-28	SRA:SRR1659842.950674.1	98	100	2	3.40e-39	SRA:SRR1659850.16884109.1	95	100	5	3.22e-35
											SRA:SRR1659843.1253428.1	89.744	39	4	0.003	SRA:SRR1659851.10208603.1	75.806	62	12	4.6	SRA:SRR1659853.6288002.1	89.286	56	6	7.49e-10	SRA:SRR1659841.21422826.1	98	100	2	3.40e-39	SRA:SRR1659850.16884109.1	91.753	97	8	8.65e-30
											SRA:SRR1659843.1253428.1	89.744	39	4	0.003	SRA:SRR1659851.9950826.1	74.026	77	17	0.11	SRA:SRR1659853.6205755.1	100	100	0	7.01e-42	SRA:SRR1659841.15202727.1	98	100	2	3.40e-39	SRA:SRR1659850.16367086.1	95	100	5	3.22e-35
											SRA:SRR1659842.17086901.1	89.744	39	4	0.003	SRA:SRR1659851.9950826.1	74.324	74	16	0.38	SRA:SRR1659853.6205755.1	98	50	1	4.14e-13	SRA:SRR1659841.10563644.1	98	100	2	3.40e-39	SRA:SRR1659850.16367086.1	91.209	91	8	1.56e-26
											SRA:SRR1659842.17086901.1	89.744	39	4	0.003	SRA:SRR1659851.9950826.1	75.806	62	12	4.6	SRA:SRR1659853.6205755.1	86.957	69	6	5.05e-12	SRA:SRR1659840.22913706.1	98	100	2	3.40e-39	SRA:SRR1659850.15276454.1	95	100	5	3.22e-35
											SRA:SRR1659842.12037483.1	86.364	44	6	0.003	SRA:SRR1659851.9950826.1	71.591	88	19	4.6	SRA:SRR1659853.6205755.1	97.727	44	1	7.49e-10	SRA:SRR1659840.19841170.1	98	100	2	3.40e-39	SRA:SRR1659850.15276454.1	91.209	91	8	1.56e-26
											SRA:SRR1659842.12037483.1	86.364	44	6	0.003	SRA:SRR1659851.9950826.1	76.271	59	11	4.6	SRA:SRR1659853.6205755.1	95.455	44	2	9.13e-09	SRA:SRR1659840.15792681.1	98	100	2	3.40e-39	SRA:SRR1659850.15150898.1	95	100	5	3.22e-35
											SRA:SRR1659840.9691497.1	88.095	42	5	0.003	SRA:SRR1659851.8267284.1	74.026	77	17	0.11	SRA:SRR1659853.5831427.1	100	100	0	7.01e-42	SRA:SRR1659840.14445944.1	98	100	2	3.40e-39	SRA:SRR1659850.15150898.1	91.753	97	8	8.65e-30
											SRA:SRR1659840.9691497.1	83.333	42	7	1.4	SRA:SRR1659851.8267284.1	74.324	74	16	0.38	SRA:SRR1659853.5567640.1	100	100	0	7.01e-42	SRA:SRR1659840.11743507.1	98	100	2	3.40e-39	SRA:SRR1659850.14696639.1	95	100	5	3.22e-35
											SRA:SRR1659840.7171926.1	88.095	42	5	0.003	SRA:SRR1659851.7541935.1	74.026	77	17	0.11	SRA:SRR1659853.5567640.1	98	50	1	4.14e-13	SRA:SRR1659840.11404792.1	98	100	2	3.40e-39	SRA:SRR1659850.14696639.1	91.753	97	8	8.65e-30
											SRA:SRR1659840.7171926.1	88.095	42	5	0.003	SRA:SRR1659851.7541935.1	74.324	74	16	0.38	SRA:SRR1659853.5567640.1	88.889	63	4	1.76e-11	SRA:SRR1659840.10207754.1	98	100	2	3.40e-39	SRA:SRR1659850.14634987.1	95	100	5	3.22e-35
											SRA:SRR1659840.5848882.1	88.095	42	5	0.003	SRA:SRR1659851.7541935.1	71.739	92	20	0.38	SRA:SRR1659853.5567640.1	97.727	44	1	7.49e-10	SRA:SRR1659840.8867614.1	98	100	2	3.40e-39	SRA:SRR1659850.14634987.1	91.579	95	8	1.05e-28
											SRA:SRR1659840.5848882.1	83.333	42	7	1.4	SRA:SRR1659851.7541935.1	77.358	53	12	4.6	SRA:SRR1659853.5567640.1	95.455	44	2	9.13e-09	SRA:SRR1659840.6102878.1	98	100	2	3.40e-39	SRA:SRR1659850.13819015.1	95	100	5	3.22e-35
											SRA:SRR1659840.3919639.1	88.095	42	5	0.003	SRA:SRR1659851.7541935.1	76.271	59	11	4.6	SRA:SRR1659853.5384125.1	100	100	0	7.01e-42	SRA:SRR1659840.5386304.1	98	100	2	3.40e-39	SRA:SRR1659850.13819015.1	91.753	97	8	8.65e-30
											SRA:SRR1659840.3919639.1	88.095	42	5	0.003	SRA:SRR1659851.6252519.1	74.026	77	17	0.11	SRA:SRR1659853.5384125.1	88.889	81	6	1.54e-18	SRA:SRR1659840.3372828.1	98	100	2	3.40e-39	SRA:SRR1659850.13566155.1	95	100	5	3.22e-35
											SRA:SRR1659840.3524060.1	89.744	39	4	0.003	SRA:SRR1659851.6252519.1	74.324	74	16	0.38	SRA:SRR1659853.5384125.1	98	50	1	4.14e-13	SRA:SRR1659840.2441485.1	98	100	2	3.40e-39	SRA:SRR1659850.13566155.1	91.667	96	8	3.02e-29
											SRA:SRR1659840.3524060.1	89.744	39	4	0.003	SRA:SRR1659851.2281841.1	74.026	77	17	0.11	SRA:SRR1659853.5384125.1	97.727	44	1	7.49e-10	SRA:SRR1659840.1162561.1	98	100	2	3.40e-39	SRA:SRR1659850.11452725.1	95	100	5	3.22e-35
											SRA:SRR1659840.2691318.1	88.095	42	5	0.003	SRA:SRR1659851.2281841.1	74.324	74	16	0.38	SRA:SRR1659853.5384125.1	95.455	44	2	9.13e-09	SRA:SRR1659840.298835.1	98	100	2	3.40e-39	SRA:SRR1659850.11452725.1	91.489	94	8	3.68e-28
											SRA:SRR1659840.2691318.1	88.095	42	5	0.003	SRA:SRR1659851.2142599.1	74.026	77	17	0.11	SRA:SRR1659853.5269085.1	100	100	0	7.01e-42	SRA:SRR1659853.14385905.1	97.98	99	2	1.19e-38	SRA:SRR1659850.11109358.1	95	100	5	3.22e-35
											SRA:SRR1659840.1767087.1	88.095	42	5	0.003	SRA:SRR1659851.2142599.1	74.324	74	16	0.38	SRA:SRR1659853.5269085.1	100	100	0	7.01e-42	SRA:SRR1659853.5831427.1	97.98	99	2	1.19e-38	SRA:SRR1659850.11109358.1	91.209	91	8	1.56e-26
											SRA:SRR1659840.1767087.1	88.095	42	5	0.003	SRA:SRR1659851.2122390.1	74.026	77	17	0.11	SRA:SRR1659853.5269085.1	98.824	85	1	4.14e-32	SRA:SRR1659852.23282619.1	97.98	99	2	1.19e-38	SRA:SRR1659850.10245865.1	95	100	5	3.22e-35
											SRA:SRR1659840.1280491.1	88.095	42	5	0.003	SRA:SRR1659851.2122390.1	74.324	74	16	0.38	SRA:SRR1659853.5269085.1	86.364	66	9	6.15e-11	SRA:SRR1659852.22024172.1	97.98	99	2	1.19e-38	SRA:SRR1659850.10245865.1	91.209	91	8	1.56e-26
											SRA:SRR1659840.1280491.1	88.095	42	5	0.003	SRA:SRR1659850.21217826.1	74.026	77	17	0.11	SRA:SRR1659853.4408766.1	100	100	0	7.01e-42	SRA:SRR1659852.17552846.1	97.98	99	2	1.19e-38	SRA:SRR1659850.9958839.1	95	100	5	3.22e-35
											SRA:SRR1659853.11593890.1	87.805	41	5	0.009	SRA:SRR1659850.21217826.1	74.324	74	16	0.38	SRA:SRR1659853.4408766.1	98	50	1	4.14e-13	SRA:SRR1659852.16006884.1	97.98	99	2	1.19e-38	SRA:SRR1659850.9958839.1	91.209	91	8	1.56e-26
											SRA:SRR1659853.11593890.1	87.805	41	5	0.009	SRA:SRR1659850.18061519.1	74.026	77	17	0.11	SRA:SRR1659853.4408766.1	86.957	69	6	5.05e-12	SRA:SRR1659852.14377944.1	97.98	99	2	1.19e-38	SRA:SRR1659850.9113304.1	95	100	5	3.22e-35
											SRA:SRR1659852.3365900.1	87.805	41	5	0.009	SRA:SRR1659850.18061519.1	74.324	74	16	0.38	SRA:SRR1659853.4408766.1	97.727	44	1	7.49e-10	SRA:SRR1659852.10112499.1	97.98	99	2	1.19e-38	SRA:SRR1659850.9113304.1	91.667	96	8	3.02e-29
											SRA:SRR1659851.26386558.1	86.047	43	6	0.009	SRA:SRR1659850.17890145.1	74.026	77	17	0.11	SRA:SRR1659853.4408766.1	95.455	44	2	9.13e-09	SRA:SRR1659852.6898859.1	97.98	99	2	1.19e-38	SRA:SRR1659850.8870211.1	95	100	5	3.22e-35
											SRA:SRR1659851.26386558.1	86.047	43	6	0.009	SRA:SRR1659850.17890145.1	74.324	74	16	0.38	SRA:SRR1659853.4064195.1	100	100	0	7.01e-42	SRA:SRR1659851.25335887.1	97.98	99	2	1.19e-38	SRA:SRR1659850.8870211.1	91.489	94	8	3.68e-28
											SRA:SRR1659850.7475012.1	86.047	43	6	0.009	SRA:SRR1659850.17890145.1	71.739	92	20	0.38	SRA:SRR1659853.4064195.1	89.773	88	6	2.45e-22	SRA:SRR1659851.18957592.1	97.98	99	2	1.19e-38	SRA:SRR1659850.8250844.1	95	100	5	3.22e-35
											SRA:SRR1659850.7475012.1	86.047	43	6	0.009	SRA:SRR1659850.17890145.1	76.271	59	11	4.6	SRA:SRR1659853.4064195.1	98	50	1	4.14e-13	SRA:SRR1659851.16799125.1	97.98	99	2	1.19e-38	SRA:SRR1659850.8250844.1	91.753	97	8	8.65e-30
											SRA:SRR1659849.26044330.1	86.047	43	6	0.009	SRA:SRR1659850.15195900.1	73.75	80	18	0.11	SRA:SRR1659853.4064195.1	97.727	44	1	7.49e-10	SRA:SRR1659851.16648460.1	97.98	99	2	1.19e-38	SRA:SRR1659850.6981391.1	95	100	5	3.22e-35
											SRA:SRR1659849.26044330.1	86.047	43	6	0.009	SRA:SRR1659850.15195900.1	74.324	74	16	0.38	SRA:SRR1659853.4064195.1	95.455	44	2	9.13e-09	SRA:SRR1659851.15723775.1	97.98	99	2	1.19e-38	SRA:SRR1659850.6981391.1	91.398	93	8	1.28e-27
											SRA:SRR1659849.14729816.1	86.047	43	6	0.009	SRA:SRR1659850.15195900.1	77.358	53	12	4.6	SRA:SRR1659853.3800424.1	100	100	0	7.01e-42	SRA:SRR1659851.14482176.1	97.98	99	2	1.19e-38	SRA:SRR1659850.5630109.1	95	100	5	3.22e-35
											SRA:SRR1659849.14729816.1	86.047	43	6	0.009	SRA:SRR1659850.15195900.1	76.271	59	11	4.6	SRA:SRR1659853.3800424.1	97.619	42	1	9.13e-09	SRA:SRR1659851.12631768.1	97.98	99	2	1.19e-38	SRA:SRR1659850.5630109.1	91.398	93	8	1.28e-27
											SRA:SRR1659849.3779321.1	86.047	43	6	0.009	SRA:SRR1659850.13867708.1	74.026	77	17	0.11	SRA:SRR1659853.3800424.1	97.619	42	1	9.13e-09	SRA:SRR1659851.12272192.1	97.98	99	2	1.19e-38	SRA:SRR1659850.4909464.1	95	100	5	3.22e-35
											SRA:SRR1659849.3779321.1	86.047	43	6	0.009	SRA:SRR1659850.13867708.1	74.324	74	16	0.38	SRA:SRR1659853.3800424.1	91.667	48	4	3.19e-08	SRA:SRR1659851.4277515.1	97.98	99	2	1.19e-38	SRA:SRR1659850.4909464.1	91.209	91	8	1.56e-26
											SRA:SRR1659848.10838476.1	86.047	43	6	0.009	SRA:SRR1659850.12273714.1	74.026	77	17	0.11	SRA:SRR1659853.3800424.1	95.238	42	2	1.11e-07	SRA:SRR1659850.22302139.1	97.98	99	2	1.19e-38	SRA:SRR1659850.4332600.1	95	100	5	3.22e-35
											SRA:SRR1659848.10838476.1	86.047	43	6	0.009	SRA:SRR1659850.12273714.1	74.324	74	16	0.38	SRA:SRR1659853.3101831.1	100	100	0	7.01e-42	SRA:SRR1659850.19580245.1	97.98	99	2	1.19e-38	SRA:SRR1659850.4332600.1	91.489	94	8	3.68e-28
											SRA:SRR1659847.10746746.1	86.047	43	6	0.009	SRA:SRR1659850.12273714.1	71.739	92	20	0.38	SRA:SRR1659853.2551742.1	100	100	0	7.01e-42	SRA:SRR1659850.18251123.1	97.98	99	2	1.19e-38	SRA:SRR1659850.3731314.1	95	100	5	3.22e-35
											SRA:SRR1659847.10746746.1	86.047	43	6	0.009	SRA:SRR1659850.12273714.1	77.358	53	12	4.6	SRA:SRR1659852.27672615.1	100	100	0	7.01e-42	SRA:SRR1659850.18134599.1	97.98	99	2	1.19e-38	SRA:SRR1659850.3731314.1	91.398	93	8	1.28e-27
											SRA:SRR1659846.10890893.1	84.783	46	7	0.009	SRA:SRR1659850.12273714.1	76.271	59	11	4.6	SRA:SRR1659852.27672615.1	81.553	103	13	2.29e-16	SRA:SRR1659850.18115260.1	97.98	99	2	1.19e-38	SRA:SRR1659850.3026168.1	95	100	5	3.22e-35
											SRA:SRR1659846.10890893.1	84.783	46	7	0.009	SRA:SRR1659850.10489938.1	74.026	77	17	0.11	SRA:SRR1659852.27606533.1	100	100	0	7.01e-42	SRA:SRR1659850.618127.1	97.98	99	2	1.19e-38	SRA:SRR1659850.3026168.1	91.753	97	8	8.65e-30
											SRA:SRR1659846.10890893.1	84.783	46	7	0.009	SRA:SRR1659850.10489938.1	74.324	74	16	0.38	SRA:SRR1659852.27606533.1	98	100	2	3.63e-39	SRA:SRR1659850.391935.1	97.98	99	2	1.19e-38	SRA:SRR1659850.3012548.1	95	100	5	3.22e-35
											SRA:SRR1659846.10890893.1	84.783	46	7	0.009	SRA:SRR1659850.10166160.1	74.026	77	17	0.11	SRA:SRR1659852.27606533.1	82.828	99	5	1.54e-18	SRA:SRR1659849.24927151.1	97.98	99	2	1.19e-38	SRA:SRR1659850.3012548.1	91.753	97	8	8.65e-30
											SRA:SRR1659846.10890893.1	84.783	46	7	0.009	SRA:SRR1659850.10166160.1	74.324	74	16	0.38	SRA:SRR1659852.27606533.1	100	39	0	9.13e-09	SRA:SRR1659849.24455825.1	97.98	99	2	1.19e-38	SRA:SRR1659850.2701203.1	95	100	5	3.22e-35
											SRA:SRR1659846.10890893.1	84.783	46	7	0.009	SRA:SRR1659850.10166160.1	71.739	92	20	0.38	SRA:SRR1659852.27577574.1	100	100	0	7.01e-42	SRA:SRR1659849.24432465.1	97.98	99	2	1.19e-38	SRA:SRR1659850.2701203.1	91.753	97	8	8.65e-30
											SRA:SRR1659846.10890893.1	84.783	46	7	0.009	SRA:SRR1659850.10166160.1	77.358	53	12	4.6	SRA:SRR1659852.27577574.1	98	100	2	3.63e-39	SRA:SRR1659849.15693180.1	97.98	99	2	1.19e-38	SRA:SRR1659850.1464814.1	95	100	5	3.22e-35
											SRA:SRR1659845.22784132.1	84.783	46	7	0.009	SRA:SRR1659850.10166160.1	76.271	59	11	4.6	SRA:SRR1659852.27577574.1	97.895	95	2	1.88e-36	SRA:SRR1659849.14207004.1	97.98	99	2	1.19e-38	SRA:SRR1659850.1464814.1	91.489	94	8	3.68e-28
											SRA:SRR1659845.22784132.1	84.783	46	7	0.009	SRA:SRR1659850.5960733.1	74.026	77	17	0.11	SRA:SRR1659852.27577574.1	87.838	74	9	2.79e-15	SRA:SRR1659849.12735409.1	97.98	99	2	1.19e-38	SRA:SRR1659850.1407901.1	95	100	5	3.22e-35
											SRA:SRR1659845.22784132.1	84.783	46	7	0.009	SRA:SRR1659850.5960733.1	74.324	74	16	0.38	SRA:SRR1659852.27526045.1	100	100	0	7.01e-42	SRA:SRR1659849.11195030.1	97.98	99	2	1.19e-38	SRA:SRR1659850.1407901.1	91.398	93	8	1.28e-27
											SRA:SRR1659845.22784132.1	84.783	46	7	0.009	SRA:SRR1659850.5598393.1	74.026	77	17	0.11	SRA:SRR1659852.27526045.1	90.11	91	6	5.76e-24	SRA:SRR1659849.10958647.1	97.98	99	2	1.19e-38	SRA:SRR1659850.1100039.1	95	100	5	3.22e-35
											SRA:SRR1659845.22784132.1	84.783	46	7	0.009	SRA:SRR1659850.5598393.1	74.324	74	16	0.38	SRA:SRR1659852.27526045.1	98	50	1	4.14e-13	SRA:SRR1659849.10702408.1	97.98	99	2	1.19e-38	SRA:SRR1659850.1100039.1	91.667	96	8	3.02e-29
											SRA:SRR1659845.22784132.1	84.783	46	7	0.009	SRA:SRR1659850.5598393.1	75.806	62	12	4.6	SRA:SRR1659852.27526045.1	97.727	44	1	7.49e-10	SRA:SRR1659849.8570714.1	97.98	99	2	1.19e-38	SRA:SRR1659849.25280319.1	95	100	5	3.22e-35
											SRA:SRR1659845.22784132.1	84.783	46	7	0.009	SRA:SRR1659850.5598393.1	71.591	88	19	4.6	SRA:SRR1659852.27526045.1	95.455	44	2	9.13e-09	SRA:SRR1659849.7350785.1	97.98	99	2	1.19e-38	SRA:SRR1659849.25280319.1	91.209	91	8	1.56e-26
											SRA:SRR1659845.19096201.1	87.805	41	5	0.009	SRA:SRR1659850.5598393.1	76.271	59	11	4.6	SRA:SRR1659852.27324447.1	100	100	0	7.01e-42	SRA:SRR1659849.7314124.1	97.98	99	2	1.19e-38	SRA:SRR1659849.24221087.1	95	100	5	3.22e-35
											SRA:SRR1659845.19096201.1	87.805	41	5	0.009	SRA:SRR1659850.720186.1	74.026	77	17	0.11	SRA:SRR1659852.27324447.1	98	100	2	3.63e-39	SRA:SRR1659849.5530074.1	97.98	99	2	1.19e-38	SRA:SRR1659849.24221087.1	91.209	91	8	1.56e-26
											SRA:SRR1659845.17362952.1	93.939	33	2	0.009	SRA:SRR1659850.720186.1	74.324	74	16	0.38	SRA:SRR1659852.27324447.1	81.72	93	5	2.79e-15	SRA:SRR1659849.337760.1	97.98	99	2	1.19e-38	SRA:SRR1659849.24079052.1	95	100	5	3.22e-35
											SRA:SRR1659845.17362952.1	93.939	33	2	0.009	SRA:SRR1659848.16481365.1	74.026	77	17	0.11	SRA:SRR1659852.27324447.1	100	47	0	4.14e-13	SRA:SRR1659848.28773732.1	97.98	99	2	1.19e-38	SRA:SRR1659849.24079052.1	91.209	91	8	1.56e-26
											SRA:SRR1659845.17362952.1	93.939	33	2	0.009	SRA:SRR1659848.16481365.1	74.324	74	16	0.38	SRA:SRR1659852.27261907.1	100	100	0	7.01e-42	SRA:SRR1659848.28110478.1	97.98	99	2	1.19e-38	SRA:SRR1659849.23879779.1	95	100	5	3.22e-35
											SRA:SRR1659845.17362952.1	93.939	33	2	0.009	SRA:SRR1659848.16481365.1	72.727	77	18	4.6	SRA:SRR1659852.27261907.1	90.625	96	6	1.11e-26	SRA:SRR1659848.27307668.1	97.98	99	2	1.19e-38	SRA:SRR1659849.23879779.1	91.209	91	8	1.56e-26
											SRA:SRR1659845.17362952.1	93.939	33	2	0.009	SRA:SRR1659848.16481365.1	72.973	74	17	4.6	SRA:SRR1659852.27261907.1	75.439	114	4	2.79e-15	SRA:SRR1659848.25325048.1	97.98	99	2	1.19e-38	SRA:SRR1659849.22720634.1	95	100	5	3.22e-35
											SRA:SRR1659845.17362952.1	93.939	33	2	0.009	SRA:SRR1659848.16481365.1	75.806	62	12	4.6	SRA:SRR1659852.27261907.1	77.083	96	7	7.49e-10	SRA:SRR1659848.23579790.1	97.98	99	2	1.19e-38	SRA:SRR1659849.22720634.1	91.579	95	8	1.05e-28
											SRA:SRR1659845.17362952.1	93.939	33	2	0.009	SRA:SRR1659848.9261624.1	74.026	77	17	0.11	SRA:SRR1659852.27261907.1	97.727	44	1	7.49e-10	SRA:SRR1659848.22550799.1	97.98	99	2	1.19e-38	SRA:SRR1659849.22386076.1	95	100	5	3.22e-35
											SRA:SRR1659845.11485217.1	86.047	43	6	0.009	SRA:SRR1659848.9261624.1	74.324	74	16	0.38	SRA:SRR1659852.27216064.1	100	100	0	7.01e-42	SRA:SRR1659848.21860801.1	97.98	99	2	1.19e-38	SRA:SRR1659849.22386076.1	91.753	97	8	8.65e-30
											SRA:SRR1659845.11485217.1	86.047	43	6	0.009	SRA:SRR1659848.9261624.1	72.727	77	18	4.6	SRA:SRR1659852.27216064.1	97	100	3	1.54e-37	SRA:SRR1659848.19951428.1	97.98	99	2	1.19e-38	SRA:SRR1659849.22362084.1	95	100	5	3.22e-35
											SRA:SRR1659845.8980067.1	93.939	33	2	0.009	SRA:SRR1659848.9261624.1	72.973	74	17	4.6	SRA:SRR1659852.27216064.1	94.845	97	2	1.19e-32	SRA:SRR1659848.13592231.1	97.98	99	2	1.19e-38	SRA:SRR1659849.22362084.1	91.209	91	8	1.56e-26
											SRA:SRR1659845.8980067.1	93.939	33	2	0.009	SRA:SRR1659848.9261624.1	75.806	62	12	4.6	SRA:SRR1659852.27216064.1	87.838	74	9	2.79e-15	SRA:SRR1659848.12218620.1	97.98	99	2	1.19e-38	SRA:SRR1659849.22318542.1	95	100	5	3.22e-35
											SRA:SRR1659845.8980067.1	93.939	33	2	0.009	SRA:SRR1659848.5402330.1	74.026	77	17	0.11	SRA:SRR1659852.27142522.1	100	100	0	7.01e-42	SRA:SRR1659848.11644301.1	97.98	99	2	1.19e-38	SRA:SRR1659849.22318542.1	91.489	94	8	3.68e-28
											SRA:SRR1659845.8980067.1	93.939	33	2	0.009	SRA:SRR1659848.5402330.1	74.324	74	16	0.38	SRA:SRR1659852.27142522.1	93	100	4	1.45e-31	SRA:SRR1659848.9109848.1	97.98	99	2	1.19e-38	SRA:SRR1659849.21397981.1	95	100	5	3.22e-35
											SRA:SRR1659845.8980067.1	93.939	33	2	0.009	SRA:SRR1659848.5402330.1	72.727	77	18	4.6	SRA:SRR1659852.27142522.1	77.419	124	4	1.04e-20	SRA:SRR1659848.8293716.1	97.98	99	2	1.19e-38	SRA:SRR1659849.21397981.1	91.209	91	8	1.56e-26
											SRA:SRR1659845.8980067.1	93.939	33	2	0.009	SRA:SRR1659848.5402330.1	72.973	74	17	4.6	SRA:SRR1659852.27142522.1	97.561	41	1	3.19e-08	SRA:SRR1659848.5480049.1	97.98	99	2	1.19e-38	SRA:SRR1659849.21279027.1	95	100	5	3.22e-35
											SRA:SRR1659845.8980067.1	93.939	33	2	0.009	SRA:SRR1659848.5402330.1	75.806	62	12	4.6	SRA:SRR1659852.27142522.1	97.5	40	1	1.11e-07	SRA:SRR1659848.4699133.1	97.98	99	2	1.19e-38	SRA:SRR1659849.21279027.1	91.398	93	8	1.28e-27
											SRA:SRR1659845.8575573.1	86.047	43	6	0.009	SRA:SRR1659847.17236388.1	74.026	77	17	0.11	SRA:SRR1659852.27129953.1	100	100	0	7.01e-42	SRA:SRR1659848.3749306.1	97.98	99	2	1.19e-38	SRA:SRR1659849.21069120.1	95	100	5	3.22e-35
											SRA:SRR1659845.3937205.1	86.047	43	6	0.009	SRA:SRR1659847.17236388.1	74.324	74	16	0.38	SRA:SRR1659852.27129953.1	100	100	0	7.01e-42	SRA:SRR1659848.3300430.1	97.98	99	2	1.19e-38	SRA:SRR1659849.21069120.1	91.489	94	8	3.68e-28
											SRA:SRR1659845.3937205.1	86.047	43	6	0.009	SRA:SRR1659847.15913618.1	74.026	77	17	0.11	SRA:SRR1659852.27129953.1	98.889	90	1	7.99e-35	SRA:SRR1659848.2210744.1	97.98	99	2	1.19e-38	SRA:SRR1659849.20951296.1	95	100	5	3.22e-35
											SRA:SRR1659845.57067.1	89.474	38	4	0.009	SRA:SRR1659847.15913618.1	74.324	74	16	0.38	SRA:SRR1659852.27129953.1	87.5	72	9	3.40e-14	SRA:SRR1659848.2209236.1	97.98	99	2	1.19e-38	SRA:SRR1659849.20951296.1	91.398	93	8	1.28e-27
											SRA:SRR1659845.57067.1	89.474	38	4	0.009	SRA:SRR1659847.15365499.1	74.026	77	17	0.11	SRA:SRR1659852.27034791.1	100	100	0	7.01e-42	SRA:SRR1659848.1180386.1	97.98	99	2	1.19e-38	SRA:SRR1659849.20637164.1	95	100	5	3.22e-35
											SRA:SRR1659844.21783693.1	84.783	46	7	0.009	SRA:SRR1659847.15365499.1	74.324	74	16	0.38	SRA:SRR1659852.27034791.1	88.158	76	6	8.00e-16	SRA:SRR1659848.1034877.1	97.98	99	2	1.19e-38	SRA:SRR1659849.20637164.1	91.398	93	8	1.28e-27
											SRA:SRR1659844.21783693.1	84.783	46	7	0.009	SRA:SRR1659847.15296298.1	74.026	77	17	0.11	SRA:SRR1659852.27034791.1	98	50	1	4.14e-13	SRA:SRR1659848.959891.1	97.98	99	2	1.19e-38	SRA:SRR1659849.20081275.1	95	100	5	3.22e-35
											SRA:SRR1659844.21783693.1	84.783	46	7	0.009	SRA:SRR1659847.15296298.1	74.324	74	16	0.38	SRA:SRR1659852.27034791.1	97.727	44	1	7.49e-10	SRA:SRR1659847.16504752.1	97.98	99	2	1.19e-38	SRA:SRR1659849.20081275.1	91.398	93	8	1.28e-27
											SRA:SRR1659844.21783693.1	84.783	46	7	0.009	SRA:SRR1659847.14786193.1	74.026	77	17	0.11	SRA:SRR1659852.27034791.1	95.455	44	2	9.13e-09	SRA:SRR1659845.25108443.1	97.98	99	2	1.19e-38	SRA:SRR1659849.19933554.1	95	100	5	3.22e-35
											SRA:SRR1659844.21783693.1	84.783	46	7	0.009	SRA:SRR1659847.14786193.1	74.324	74	16	0.38	SRA:SRR1659852.26994044.1	100	100	0	7.01e-42	SRA:SRR1659845.17068139.1	97.98	99	2	1.19e-38	SRA:SRR1659849.19933554.1	91.753	97	8	8.65e-30
											SRA:SRR1659844.21783693.1	84.783	46	7	0.009	SRA:SRR1659847.14663459.1	73.75	80	18	0.11	SRA:SRR1659852.26994044.1	97.561	41	1	3.19e-08	SRA:SRR1659845.16926551.1	97.98	99	2	1.19e-38	SRA:SRR1659849.19809417.1	95	100	5	3.22e-35
											SRA:SRR1659844.21783693.1	84.783	46	7	0.009	SRA:SRR1659847.14663459.1	74.324	74	16	0.38	SRA:SRR1659852.26994044.1	97.561	41	1	3.19e-08	SRA:SRR1659845.14766932.1	97.98	99	2	1.19e-38	SRA:SRR1659849.19809417.1	91.209	91	8	1.56e-26
											SRA:SRR1659844.21112059.1	87.805	41	5	0.009	SRA:SRR1659847.14559583.1	74.026	77	17	0.11	SRA:SRR1659852.26994044.1	91.489	47	4	1.11e-07	SRA:SRR1659845.13934214.1	97.98	99	2	1.19e-38	SRA:SRR1659849.19125118.1	95	100	5	3.22e-35
											SRA:SRR1659844.18103501.1	87.805	41	5	0.009	SRA:SRR1659847.14559583.1	74.324	74	16	0.38	SRA:SRR1659852.26994044.1	95.122	41	2	3.88e-07	SRA:SRR1659845.7766773.1	97.98	99	2	1.19e-38	SRA:SRR1659849.19125118.1	91.753	97	8	8.65e-30
											SRA:SRR1659844.18103501.1	82.927	41	7	4.9	SRA:SRR1659847.14483574.1	74.026	77	17	0.11	SRA:SRR1659852.26922046.1	100	100	0	7.01e-42	SRA:SRR1659845.7285013.1	97.98	99	2	1.19e-38	SRA:SRR1659849.18759553.1	95	100	5	3.22e-35
											SRA:SRR1659844.16178495.1	86.047	43	6	0.009	SRA:SRR1659847.14483574.1	74.324	74	16	0.38	SRA:SRR1659852.26922046.1	99	100	1	2.98e-40	SRA:SRR1659845.4526449.1	97.98	99	2	1.19e-38	SRA:SRR1659849.18759553.1	91.111	90	8	5.46e-26
											SRA:SRR1659844.16178495.1	86.047	43	6	0.009	SRA:SRR1659847.12274799.1	74.026	77	17	0.11	SRA:SRR1659852.26922046.1	98.529	68	1	7.01e-23	SRA:SRR1659845.3859559.1	97.98	99	2	1.19e-38	SRA:SRR1659849.18039622.1	95	100	5	3.22e-35
											SRA:SRR1659844.14502844.1	87.805	41	5	0.009	SRA:SRR1659847.12274799.1	74.324	74	16	0.38	SRA:SRR1659852.26922046.1	85.075	67	4	2.15e-10	SRA:SRR1659845.3188277.1	97.98	99	2	1.19e-38	SRA:SRR1659849.18039622.1	91.753	97	8	8.65e-30
											SRA:SRR1659844.7165225.1	93.939	33	2	0.009	SRA:SRR1659847.11733276.1	74.026	77	17	0.11	SRA:SRR1659852.26698322.1	100	100	0	7.01e-42	SRA:SRR1659845.2128645.1	97.98	99	2	1.19e-38
											SRA:SRR1659844.7165225.1	93.939	33	2	0.009	SRA:SRR1659847.11733276.1	74.324	74	16	0.38	SRA:SRR1659852.26597365.1	100	100	0	7.01e-42	SRA:SRR1659845.322323.1	97.98	99	2	1.19e-38
											SRA:SRR1659844.7165225.1	93.939	33	2	0.009	SRA:SRR1659847.11540790.1	74.026	77	17	0.11	SRA:SRR1659852.26597365.1	99	100	1	2.98e-40	SRA:SRR1659844.31186846.1	97.98	99	2	1.19e-38
											SRA:SRR1659844.7165225.1	93.939	33	2	0.009	SRA:SRR1659847.11540790.1	74.324	74	16	0.38	SRA:SRR1659852.26597365.1	98.361	61	1	4.42e-19	SRA:SRR1659844.30907140.1	97.98	99	2	1.19e-38
											SRA:SRR1659844.7165225.1	93.939	33	2	0.009	SRA:SRR1659847.11540790.1	71.91	89	19	1.3	SRA:SRR1659852.26597365.1	85.135	74	5	4.14e-13	SRA:SRR1659844.30722100.1	97.98	99	2	1.19e-38
											SRA:SRR1659844.7165225.1	93.939	33	2	0.009	SRA:SRR1659847.11540790.1	77.358	53	12	4.6	SRA:SRR1659852.26537119.1	100	100	0	7.01e-42	SRA:SRR1659844.29685185.1	97.98	99	2	1.19e-38
											SRA:SRR1659844.7165225.1	93.939	33	2	0.009	SRA:SRR1659847.11540790.1	76.271	59	11	4.6	SRA:SRR1659852.26521698.1	100	100	0	7.01e-42	SRA:SRR1659844.29572982.1	97.98	99	2	1.19e-38
											SRA:SRR1659843.25467148.1	84.783	46	7	0.009	SRA:SRR1659847.11067261.1	79.661	59	3	0.11	SRA:SRR1659852.26521698.1	99	100	1	2.98e-40	SRA:SRR1659844.28246264.1	97.98	99	2	1.19e-38
											SRA:SRR1659843.25467148.1	84.783	46	7	0.009	SRA:SRR1659847.11067261.1	77.966	59	10	0.38	SRA:SRR1659852.26521698.1	98.438	64	1	1.04e-20	SRA:SRR1659844.27814689.1	97.98	99	2	1.19e-38
											SRA:SRR1659843.23804872.1	87.805	41	5	0.009	SRA:SRR1659847.10690954.1	84.091	44	7	0.11	SRA:SRR1659852.26521698.1	84.507	71	5	1.76e-11	SRA:SRR1659844.27734820.1	97.98	99	2	1.19e-38
											SRA:SRR1659843.22833587.1	93.939	33	2	0.009	SRA:SRR1659847.10690954.1	81.395	43	8	4.6	SRA:SRR1659852.26512032.1	100	100	0	7.01e-42	SRA:SRR1659844.26706373.1	97.98	99	2	1.19e-38
											SRA:SRR1659843.22833587.1	93.939	33	2	0.009	SRA:SRR1659847.9728652.1	74.026	77	17	0.11	SRA:SRR1659852.26512032.1	99	100	1	2.98e-40	SRA:SRR1659844.23960198.1	97.98	99	2	1.19e-38
											SRA:SRR1659843.22833587.1	93.939	33	2	0.009	SRA:SRR1659847.9728652.1	74.324	74	16	0.38	SRA:SRR1659852.26512032.1	98.361	61	1	4.42e-19	SRA:SRR1659844.22910782.1	97.98	99	2	1.19e-38
											SRA:SRR1659843.22833587.1	93.939	33	2	0.009	SRA:SRR1659847.9728652.1	75.806	62	12	4.6	SRA:SRR1659852.26512032.1	85.135	74	5	4.14e-13	SRA:SRR1659844.19447112.1	97.98	99	2	1.19e-38
											SRA:SRR1659843.22833587.1	93.939	33	2	0.009	SRA:SRR1659847.9728652.1	71.591	88	19	4.6	SRA:SRR1659852.26294755.1	100	100	0	7.01e-42	SRA:SRR1659844.19408168.1	97.98	99	2	1.19e-38
											SRA:SRR1659843.22833587.1	93.939	33	2	0.009	SRA:SRR1659847.9728652.1	76.271	59	11	4.6	SRA:SRR1659852.26233878.1	100	100	0	7.01e-42	SRA:SRR1659844.10203922.1	97.98	99	2	1.19e-38
											SRA:SRR1659843.22833587.1	93.939	33	2	0.009	SRA:SRR1659847.8843507.1	74.026	77	17	0.11	SRA:SRR1659852.26233878.1	88.889	81	6	1.54e-18	SRA:SRR1659844.8661830.1	97.98	99	2	1.19e-38
											SRA:SRR1659843.20067513.1	87.805	41	5	0.009	SRA:SRR1659847.8843507.1	74.324	74	16	0.38	SRA:SRR1659852.26233878.1	98	50	1	4.14e-13	SRA:SRR1659844.7863694.1	97.98	99	2	1.19e-38
											SRA:SRR1659843.20067513.1	87.805	41	5	0.009	SRA:SRR1659847.7177409.1	74.026	77	17	0.11	SRA:SRR1659852.26233878.1	97.727	44	1	7.49e-10	SRA:SRR1659844.7014982.1	97.98	99	2	1.19e-38
											SRA:SRR1659843.14702521.1	86.047	43	6	0.009	SRA:SRR1659847.7177409.1	74.324	74	16	0.38	SRA:SRR1659852.26233878.1	95.455	44	2	9.13e-09	SRA:SRR1659844.4448389.1	97.98	99	2	1.19e-38
											SRA:SRR1659843.14702521.1	86.047	43	6	0.009	SRA:SRR1659847.6650698.1	73.75	80	18	0.11	SRA:SRR1659852.26205360.1	100	100	0	7.01e-42	SRA:SRR1659844.2667176.1	97.98	99	2	1.19e-38
											SRA:SRR1659843.12698388.1	86.047	43	6	0.009	SRA:SRR1659847.6650698.1	74.324	74	16	0.38	SRA:SRR1659852.26139014.1	100	100	0	7.01e-42	SRA:SRR1659844.2275954.1	97.98	99	2	1.19e-38
											SRA:SRR1659843.12698388.1	86.047	43	6	0.009	SRA:SRR1659847.6650698.1	72.727	77	18	4.6	SRA:SRR1659852.26139014.1	98	100	2	3.63e-39	SRA:SRR1659844.791645.1	97.98	99	2	1.19e-38
											SRA:SRR1659843.10855336.1	86.047	43	6	0.009	SRA:SRR1659847.6650698.1	72.973	74	17	4.6	SRA:SRR1659852.26139014.1	81.72	93	5	2.79e-15	SRA:SRR1659844.351344.1	97.98	99	2	1.19e-38
											SRA:SRR1659843.7628841.1	86.047	43	6	0.009	SRA:SRR1659847.6650698.1	75.806	62	12	4.6	SRA:SRR1659852.26139014.1	100	47	0	4.14e-13	SRA:SRR1659843.26519480.1	97.98	99	2	1.19e-38
											SRA:SRR1659843.7628841.1	86.047	43	6	0.009	SRA:SRR1659847.6382936.1	74.026	77	17	0.11	SRA:SRR1659852.26137552.1	100	100	0	7.01e-42	SRA:SRR1659843.25978337.1	97.98	99	2	1.19e-38
											SRA:SRR1659843.1102776.1	84.783	46	7	0.009	SRA:SRR1659847.6382936.1	74.324	74	16	0.38	SRA:SRR1659852.26137552.1	98	100	2	3.63e-39	SRA:SRR1659843.22637984.1	97.98	99	2	1.19e-38
											SRA:SRR1659843.1102776.1	84.783	46	7	0.009	SRA:SRR1659847.5598436.1	77.419	62	11	0.11	SRA:SRR1659852.26137552.1	83.333	96	4	1.54e-18	SRA:SRR1659843.21565636.1	97.98	99	2	1.19e-38
											SRA:SRR1659842.27716405.1	86.047	43	6	0.009	SRA:SRR1659847.5598436.1	79.245	53	11	0.38	SRA:SRR1659852.26114693.1	100	100	0	7.01e-42	SRA:SRR1659843.20229847.1	97.98	99	2	1.19e-38
											SRA:SRR1659842.27716405.1	86.047	43	6	0.009	SRA:SRR1659847.5598436.1	79.245	53	11	0.38	SRA:SRR1659852.26114693.1	98	100	2	3.63e-39	SRA:SRR1659843.20203220.1	97.98	99	2	1.19e-38
											SRA:SRR1659842.24863547.1	87.805	41	5	0.009	SRA:SRR1659847.5598436.1	80.851	47	9	1.3	SRA:SRR1659852.26114693.1	82.828	99	5	1.54e-18	SRA:SRR1659843.19862500.1	97.98	99	2	1.19e-38
											SRA:SRR1659842.24863547.1	87.805	41	5	0.009	SRA:SRR1659847.5598436.1	75.862	58	14	4.6	SRA:SRR1659852.26073146.1	100	100	0	7.01e-42	SRA:SRR1659843.16496050.1	97.98	99	2	1.19e-38
											SRA:SRR1659842.13420369.1	86.047	43	6	0.009	SRA:SRR1659847.3222880.1	74.026	77	17	0.11	SRA:SRR1659852.25995531.1	100	100	0	7.01e-42	SRA:SRR1659843.13987291.1	97.98	99	2	1.19e-38
											SRA:SRR1659842.10734504.1	84.783	46	7	0.009	SRA:SRR1659847.3222880.1	74.324	74	16	0.38	SRA:SRR1659852.25995531.1	89.535	86	6	2.98e-21	SRA:SRR1659843.11862425.1	97.98	99	2	1.19e-38
											SRA:SRR1659842.10734504.1	84.783	46	7	0.009	SRA:SRR1659847.2497876.1	74.026	77	17	0.11	SRA:SRR1659852.25995531.1	98	50	1	4.14e-13	SRA:SRR1659843.9879609.1	97.98	99	2	1.19e-38
											SRA:SRR1659842.10734504.1	84.783	46	7	0.009	SRA:SRR1659847.2497876.1	74.324	74	16	0.38	SRA:SRR1659852.25995531.1	97.727	44	1	7.49e-10	SRA:SRR1659843.8325446.1	97.98	99	2	1.19e-38
											SRA:SRR1659842.10734504.1	84.783	46	7	0.009	SRA:SRR1659847.2038935.1	74.026	77	17	0.11	SRA:SRR1659852.25995531.1	95.455	44	2	9.13e-09	SRA:SRR1659843.6605103.1	97.98	99	2	1.19e-38
											SRA:SRR1659842.10734504.1	84.783	46	7	0.009	SRA:SRR1659847.2038935.1	74.324	74	16	0.38	SRA:SRR1659852.25947537.1	100	100	0	7.01e-42	SRA:SRR1659843.6235864.1	97.98	99	2	1.19e-38
											SRA:SRR1659842.10734504.1	84.783	46	7	0.009	SRA:SRR1659847.2038935.1	72.727	77	18	4.6	SRA:SRR1659852.25928598.1	100	100	0	7.01e-42	SRA:SRR1659843.5560221.1	97.98	99	2	1.19e-38
											SRA:SRR1659842.10734504.1	84.783	46	7	0.009	SRA:SRR1659847.2038935.1	72.973	74	17	4.6	SRA:SRR1659852.25928598.1	98	50	1	4.14e-13	SRA:SRR1659843.3875888.1	97.98	99	2	1.19e-38
											SRA:SRR1659842.9981952.1	86.047	43	6	0.009	SRA:SRR1659847.2038935.1	75.806	62	12	4.6	SRA:SRR1659852.25928598.1	88.889	63	4	1.76e-11	SRA:SRR1659843.1229063.1	97.98	99	2	1.19e-38
											SRA:SRR1659842.9981952.1	86.047	43	6	0.009	SRA:SRR1659847.879024.1	74.026	77	17	0.11	SRA:SRR1659852.25928598.1	97.727	44	1	7.49e-10	SRA:SRR1659842.31654555.1	97.98	99	2	1.19e-38
											SRA:SRR1659841.10576426.1	84.783	46	7	0.009	SRA:SRR1659847.879024.1	74.324	74	16	0.38	SRA:SRR1659852.25928598.1	95.455	44	2	9.13e-09	SRA:SRR1659842.30830602.1	97.98	99	2	1.19e-38
											SRA:SRR1659841.10576426.1	84.783	46	7	0.009	SRA:SRR1659847.879024.1	71.91	89	19	1.3	SRA:SRR1659852.25918884.1	100	100	0	7.01e-42	SRA:SRR1659842.25891897.1	97.98	99	2	1.19e-38
											SRA:SRR1659841.10576426.1	84.783	46	7	0.009	SRA:SRR1659847.879024.1	77.358	53	12	4.6	SRA:SRR1659852.25906626.1	100	100	0	7.01e-42	SRA:SRR1659842.24405035.1	97.98	99	2	1.19e-38
											SRA:SRR1659841.10576426.1	84.783	46	7	0.009	SRA:SRR1659847.879024.1	76.271	59	11	4.6	SRA:SRR1659852.25906626.1	90.426	94	6	1.35e-25	SRA:SRR1659842.21893122.1	97.98	99	2	1.19e-38
											SRA:SRR1659841.10576426.1	84.783	46	7	0.009	SRA:SRR1659846.16888713.1	74.026	77	17	0.11	SRA:SRR1659852.25906626.1	75	112	4	3.40e-14	SRA:SRR1659842.21801992.1	97.98	99	2	1.19e-38
											SRA:SRR1659841.10576426.1	84.783	46	7	0.009	SRA:SRR1659846.16888713.1	74.324	74	16	0.38	SRA:SRR1659852.25906626.1	97.727	44	1	7.49e-10	SRA:SRR1659842.19445267.1	97.98	99	2	1.19e-38
											SRA:SRR1659841.10576426.1	84.783	46	7	0.009	SRA:SRR1659846.13564474.1	74.026	77	17	0.11	SRA:SRR1659852.25906626.1	95.455	44	2	9.13e-09	SRA:SRR1659842.19265731.1	97.98	99	2	1.19e-38
											SRA:SRR1659840.21369541.1	89.474	38	4	0.009	SRA:SRR1659846.13564474.1	74.324	74	16	0.38	SRA:SRR1659852.25886840.1	100	100	0	7.01e-42	SRA:SRR1659843.18475319.1	97	100	3	4.14e-38
											SRA:SRR1659840.18816530.1	83.019	53	8	0.009	SRA:SRR1659846.13564474.1	71.739	92	20	0.38	SRA:SRR1659852.25886840.1	100	100	0	7.01e-42
											SRA:SRR1659840.18816530.1	83.333	48	8	0.009	SRA:SRR1659846.13564474.1	77.358	53	12	4.6	SRA:SRR1659852.25886840.1	98.824	85	1	4.14e-32
											SRA:SRR1659840.18123567.1	86.047	43	6	0.009	SRA:SRR1659846.13564474.1	76.271	59	11	4.6	SRA:SRR1659852.25886840.1	86.364	66	9	6.15e-11
											SRA:SRR1659840.18123567.1	86.047	43	6	0.009	SRA:SRR1659846.10449428.1	74.026	77	17	0.11	SRA:SRR1659852.25720034.1	100	100	0	7.01e-42
											SRA:SRR1659840.4603752.1	86.047	43	6	0.009	SRA:SRR1659846.10449428.1	74.324	74	16	0.38	SRA:SRR1659852.25720034.1	89.024	82	6	4.42e-19
											SRA:SRR1659840.11949.1	93.939	33	2	0.009	SRA:SRR1659846.10449428.1	72.727	77	18	4.6	SRA:SRR1659852.25720034.1	98	50	1	4.14e-13
											SRA:SRR1659840.11949.1	93.939	33	2	0.009	SRA:SRR1659846.10449428.1	72.973	74	17	4.6	SRA:SRR1659852.25720034.1	97.727	44	1	7.49e-10
											SRA:SRR1659840.11949.1	93.939	33	2	0.009	SRA:SRR1659846.10449428.1	75.806	62	12	4.6	SRA:SRR1659852.25720034.1	95.455	44	2	9.13e-09
											SRA:SRR1659840.11949.1	93.939	33	2	0.009	SRA:SRR1659846.9578220.1	74.026	77	17	0.11	SRA:SRR1659852.25712584.1	100	100	0	7.01e-42
											SRA:SRR1659840.11949.1	93.939	33	2	0.009	SRA:SRR1659846.9578220.1	74.324	74	16	0.38	SRA:SRR1659852.25712584.1	89.888	89	6	7.01e-23
											SRA:SRR1659840.11949.1	93.939	33	2	0.009	SRA:SRR1659846.9578220.1	75.806	62	12	4.6	SRA:SRR1659852.25712584.1	98	50	1	4.14e-13
											SRA:SRR1659840.11949.1	93.939	33	2	0.009	SRA:SRR1659846.9578220.1	76.271	59	11	4.6	SRA:SRR1659852.25712584.1	97.727	44	1	7.49e-10
											SRA:SRR1659853.25319339.1	85.714	42	6	0.033	SRA:SRR1659845.22699765.1	74.026	77	17	0.11	SRA:SRR1659852.25712584.1	95.455	44	2	9.13e-09
											SRA:SRR1659853.25319339.1	85.714	42	6	0.033	SRA:SRR1659845.22699765.1	74.324	74	16	0.38	SRA:SRR1659852.25692168.1	100	100	0	7.01e-42
											SRA:SRR1659853.24758463.1	85.714	42	6	0.033	SRA:SRR1659845.22699765.1	71.739	92	20	0.38	SRA:SRR1659852.25692168.1	99	100	1	2.98e-40
											SRA:SRR1659853.24758463.1	85.714	42	6	0.033	SRA:SRR1659845.22699765.1	76.271	59	11	4.6	SRA:SRR1659852.25692168.1	98.571	70	1	5.76e-24
											SRA:SRR1659853.24482093.1	85.714	42	6	0.033	SRA:SRR1659845.21628010.1	74.026	77	17	0.11	SRA:SRR1659852.25692168.1	84.615	65	4	2.62e-09
											SRA:SRR1659853.24482093.1	85.714	42	6	0.033	SRA:SRR1659845.21628010.1	74.324	74	16	0.38	SRA:SRR1659852.25599667.1	100	100	0	7.01e-42
											SRA:SRR1659853.24368839.1	85.714	42	6	0.033	SRA:SRR1659845.21628010.1	71.91	89	19	1.3	SRA:SRR1659852.25599667.1	100	100	0	7.01e-42
											SRA:SRR1659853.24368839.1	85.714	42	6	0.033	SRA:SRR1659845.21628010.1	77.358	53	12	4.6	SRA:SRR1659852.25599667.1	98.75	80	1	2.14e-29
											SRA:SRR1659853.24297545.1	85.714	42	6	0.033	SRA:SRR1659845.21628010.1	76.271	59	11	4.6	SRA:SRR1659852.25599667.1	88.333	60	7	2.15e-10
											SRA:SRR1659853.24297545.1	85.714	42	6	0.033	SRA:SRR1659845.18107152.1	74.026	77	17	0.11	SRA:SRR1659852.25595089.1	100	100	0	7.01e-42
											SRA:SRR1659853.24002322.1	85.714	42	6	0.033	SRA:SRR1659845.18107152.1	74.324	74	16	0.38	SRA:SRR1659852.25595089.1	98	100	2	3.63e-39
											SRA:SRR1659853.24002322.1	85.714	42	6	0.033	SRA:SRR1659845.18107152.1	71.739	92	20	0.38	SRA:SRR1659852.25595089.1	82.828	99	5	1.54e-18
											SRA:SRR1659853.23934664.1	85.714	42	6	0.033	SRA:SRR1659845.18107152.1	76.271	59	11	4.6	SRA:SRR1659852.25595089.1	100	38	0	3.19e-08
											SRA:SRR1659853.23666476.1	85.714	42	6	0.033	SRA:SRR1659845.14824680.1	74.026	77	17	0.11	SRA:SRR1659852.25583306.1	100	100	0	7.01e-42
											SRA:SRR1659853.23666476.1	85.714	42	6	0.033	SRA:SRR1659845.14824680.1	74.324	74	16	0.38	SRA:SRR1659852.25583306.1	100	98	0	8.53e-41
											SRA:SRR1659853.23659902.1	85.714	42	6	0.033	SRA:SRR1659845.14824680.1	72.727	77	18	4.6	SRA:SRR1659852.25583306.1	97.959	98	2	4.42e-38
											SRA:SRR1659853.23659902.1	85.714	42	6	0.033	SRA:SRR1659845.14824680.1	72.973	74	17	4.6	SRA:SRR1659852.25583306.1	87.838	74	9	2.79e-15
											SRA:SRR1659853.23335654.1	85.714	42	6	0.033	SRA:SRR1659845.14824680.1	75.806	62	12	4.6	SRA:SRR1659852.25337888.1	100	100	0	7.01e-42
											SRA:SRR1659853.23335654.1	85.714	42	6	0.033	SRA:SRR1659845.5299104.1	73.75	80	18	0.11	SRA:SRR1659852.25337888.1	100	86	0	2.79e-34
											SRA:SRR1659853.23011278.1	85.714	42	6	0.033	SRA:SRR1659845.5299104.1	74.324	74	16	0.38	SRA:SRR1659852.25337888.1	81.553	103	13	2.29e-16
											SRA:SRR1659853.23011278.1	85.714	42	6	0.033	SRA:SRR1659845.4959551.1	74.026	77	17	0.11	SRA:SRR1659852.25237275.1	100	100	0	7.01e-42
											SRA:SRR1659853.22890531.1	85.714	42	6	0.033	SRA:SRR1659845.4959551.1	74.324	74	16	0.38	SRA:SRR1659852.25237275.1	100	86	0	2.79e-34
											SRA:SRR1659853.22857628.1	85.714	42	6	0.033	SRA:SRR1659845.3783602.1	74.026	77	17	0.11	SRA:SRR1659852.25237275.1	81.553	103	13	2.29e-16
											SRA:SRR1659853.22857628.1	85.714	42	6	0.033	SRA:SRR1659845.3783602.1	74.324	74	16	0.38	SRA:SRR1659852.25176264.1	100	100	0	7.01e-42
											SRA:SRR1659853.22841505.1	85.714	42	6	0.033	SRA:SRR1659844.24603535.1	74.026	77	17	0.11	SRA:SRR1659852.25176264.1	82.178	101	12	6.57e-17
											SRA:SRR1659853.22841505.1	85.714	42	6	0.033	SRA:SRR1659844.24603535.1	74.324	74	16	0.38	SRA:SRR1659852.25143370.1	100	100	0	7.01e-42
											SRA:SRR1659853.22380807.1	85.714	42	6	0.033	SRA:SRR1659844.24603535.1	75.806	62	12	4.6	SRA:SRR1659852.25143370.1	100	100	0	7.01e-42
											SRA:SRR1659853.22380807.1	85.714	42	6	0.033	SRA:SRR1659844.24603535.1	76.271	59	11	4.6	SRA:SRR1659852.25143370.1	97.895	95	2	1.88e-36
											SRA:SRR1659853.22300270.1	85.714	42	6	0.033	SRA:SRR1659844.4500635.1	78.333	60	10	0.11	SRA:SRR1659852.25143370.1	87.838	74	9	2.79e-15
											SRA:SRR1659853.22300270.1	85.714	42	6	0.033	SRA:SRR1659844.4500635.1	78.947	57	9	0.11	SRA:SRR1659852.25086041.1	100	100	0	7.01e-42
											SRA:SRR1659853.22126309.1	85.714	42	6	0.033	SRA:SRR1659843.25181986.1	74.026	77	17	0.11	SRA:SRR1659852.25086041.1	98	50	1	4.14e-13
											SRA:SRR1659853.22126309.1	85.714	42	6	0.033	SRA:SRR1659843.25181986.1	74.324	74	16	0.38	SRA:SRR1659852.25086041.1	88.889	63	4	1.76e-11
											SRA:SRR1659853.22105072.1	85.714	42	6	0.033	SRA:SRR1659843.25181986.1	71.739	92	20	0.38	SRA:SRR1659852.25086041.1	97.727	44	1	7.49e-10
											SRA:SRR1659853.22105072.1	85.714	42	6	0.033	SRA:SRR1659843.25181986.1	77.358	53	12	4.6	SRA:SRR1659852.25086041.1	95.455	44	2	9.13e-09
											SRA:SRR1659853.22104152.1	85.714	42	6	0.033	SRA:SRR1659843.25181986.1	76.271	59	11	4.6	SRA:SRR1659852.25080826.1	100	100	0	7.01e-42
											SRA:SRR1659853.22104152.1	85.714	42	6	0.033	SRA:SRR1659843.23061252.1	74.026	77	17	0.11	SRA:SRR1659852.25080826.1	99	100	1	2.98e-40
											SRA:SRR1659853.22016786.1	85.714	42	6	0.033	SRA:SRR1659843.23061252.1	74.324	74	16	0.38	SRA:SRR1659852.25080826.1	98.361	61	1	4.42e-19
											SRA:SRR1659853.22016786.1	85.714	42	6	0.033	SRA:SRR1659843.23061252.1	72.727	77	18	4.6	SRA:SRR1659852.25080826.1	85.135	74	5	4.14e-13
											SRA:SRR1659853.21478437.1	85.714	42	6	0.033	SRA:SRR1659843.23061252.1	72.973	74	17	4.6	SRA:SRR1659852.25049716.1	100	100	0	7.01e-42
											SRA:SRR1659853.21478437.1	85.714	42	6	0.033	SRA:SRR1659843.23061252.1	75.806	62	12	4.6	SRA:SRR1659852.25049716.1	98	50	1	4.14e-13
											SRA:SRR1659853.21418983.1	85.714	42	6	0.033	SRA:SRR1659843.14586438.1	84.091	44	7	0.11	SRA:SRR1659852.25049716.1	88.889	63	4	1.76e-11
											SRA:SRR1659853.21418983.1	85.714	42	6	0.033	SRA:SRR1659843.14586438.1	81.395	43	8	4.6	SRA:SRR1659852.25049716.1	97.727	44	1	7.49e-10
											SRA:SRR1659853.21330320.1	85.714	42	6	0.033	SRA:SRR1659843.13368440.1	77.419	62	11	0.11	SRA:SRR1659852.25049716.1	95.455	44	2	9.13e-09
											SRA:SRR1659853.21330320.1	85.714	42	6	0.033	SRA:SRR1659843.13368440.1	78.571	56	9	0.38	SRA:SRR1659852.24992221.1	100	100	0	7.01e-42
											SRA:SRR1659853.21128521.1	85.714	42	6	0.033	SRA:SRR1659843.13368440.1	77.358	53	12	4.6	SRA:SRR1659852.24992221.1	82.353	102	12	1.88e-17
											SRA:SRR1659853.21128521.1	85.714	42	6	0.033	SRA:SRR1659843.13368440.1	75.806	62	12	4.6	SRA:SRR1659852.24976524.1	100	100	0	7.01e-42
											SRA:SRR1659853.20862426.1	85.714	42	6	0.033	SRA:SRR1659843.9452627.1	74.026	77	17	0.11	SRA:SRR1659852.24976524.1	99	100	1	2.98e-40
											SRA:SRR1659853.20862426.1	85.714	42	6	0.033	SRA:SRR1659843.9452627.1	74.324	74	16	0.38	SRA:SRR1659852.24976524.1	98.571	70	1	5.76e-24
											SRA:SRR1659853.20603130.1	85.714	42	6	0.033	SRA:SRR1659843.1158438.1	79.63	54	11	0.11	SRA:SRR1659852.24976524.1	86.154	65	3	6.15e-11
											SRA:SRR1659853.20603130.1	85.714	42	6	0.033	SRA:SRR1659842.32029727.1	74.026	77	17	0.11	SRA:SRR1659852.24965424.1	100	100	0	7.01e-42
											SRA:SRR1659853.20363513.1	85.714	42	6	0.033	SRA:SRR1659842.32029727.1	74.324	74	16	0.38	SRA:SRR1659852.24965424.1	90.625	96	6	1.11e-26
											SRA:SRR1659853.20363513.1	85.714	42	6	0.033	SRA:SRR1659842.32029727.1	71.91	89	19	1.3	SRA:SRR1659852.24965424.1	75.439	114	4	2.79e-15
											SRA:SRR1659853.19931897.1	85.714	42	6	0.033	SRA:SRR1659842.32029727.1	77.358	53	12	4.6	SRA:SRR1659852.24965424.1	77.083	96	7	7.49e-10
											SRA:SRR1659853.19931897.1	85.714	42	6	0.033	SRA:SRR1659842.32029727.1	76.271	59	11	4.6	SRA:SRR1659852.24965424.1	97.727	44	1	7.49e-10
											SRA:SRR1659853.19393915.1	85.714	42	6	0.033	SRA:SRR1659842.31753458.1	73.75	80	18	0.11	SRA:SRR1659852.24865382.1	100	100	0	7.01e-42
											SRA:SRR1659853.19393915.1	85.714	42	6	0.033	SRA:SRR1659842.31753458.1	74.324	74	16	0.38	SRA:SRR1659852.24865382.1	100	98	0	8.53e-41
											SRA:SRR1659853.19384642.1	85.714	42	6	0.033	SRA:SRR1659842.27188059.1	74.026	77	17	0.11	SRA:SRR1659852.24865382.1	98.701	77	1	9.12e-28
											SRA:SRR1659853.19384642.1	85.714	42	6	0.033	SRA:SRR1659842.27188059.1	74.324	74	16	0.38	SRA:SRR1659852.24865382.1	89.286	56	6	7.49e-10
											SRA:SRR1659853.19042567.1	85.714	42	6	0.033	SRA:SRR1659842.27188059.1	71.739	92	20	0.38	SRA:SRR1659852.24793012.1	100	100	0	7.01e-42
											SRA:SRR1659853.19042567.1	85.714	42	6	0.033	SRA:SRR1659842.27188059.1	76.271	59	11	4.6	SRA:SRR1659852.24689134.1	100	100	0	7.01e-42
											SRA:SRR1659853.18960049.1	85.714	42	6	0.033	SRA:SRR1659842.26236863.1	74.026	77	17	0.11	SRA:SRR1659852.24689134.1	90.909	99	6	2.61e-28
											SRA:SRR1659853.18960049.1	85.714	42	6	0.033	SRA:SRR1659842.26236863.1	74.324	74	16	0.38	SRA:SRR1659852.24689134.1	76.068	117	4	6.57e-17
											SRA:SRR1659853.18659636.1	85.714	42	6	0.033	SRA:SRR1659842.26019864.1	74.026	77	17	0.11	SRA:SRR1659852.24689134.1	77.551	98	7	6.15e-11
											SRA:SRR1659853.18659636.1	85.714	42	6	0.033	SRA:SRR1659842.26019864.1	74.324	74	16	0.38	SRA:SRR1659852.24689134.1	97.727	44	1	7.49e-10
											SRA:SRR1659853.18641801.1	85.714	42	6	0.033	SRA:SRR1659842.25874342.1	74.026	77	17	0.11	SRA:SRR1659852.24683487.1	100	100	0	7.01e-42
											SRA:SRR1659853.18641801.1	85.714	42	6	0.033	SRA:SRR1659842.25874342.1	74.324	74	16	0.38	SRA:SRR1659852.24683487.1	82.353	102	12	1.88e-17
											SRA:SRR1659853.18349834.1	85.714	42	6	0.033	SRA:SRR1659842.25816443.1	74.026	77	17	0.11	SRA:SRR1659852.24656280.1	100	100	0	7.01e-42
											SRA:SRR1659853.18349834.1	85.714	42	6	0.033	SRA:SRR1659842.25816443.1	74.324	74	16	0.38	SRA:SRR1659852.24610204.1	100	100	0	7.01e-42
											SRA:SRR1659853.18302361.1	85.714	42	6	0.033	SRA:SRR1659842.25767630.1	74.026	77	17	0.11	SRA:SRR1659852.24610204.1	100	100	0	7.01e-42
											SRA:SRR1659853.18302361.1	85.714	42	6	0.033	SRA:SRR1659842.25767630.1	74.324	74	16	0.38	SRA:SRR1659852.24610204.1	98.876	89	1	2.79e-34
											SRA:SRR1659853.17870213.1	85.714	42	6	0.033	SRA:SRR1659842.24190448.1	74.026	77	17	0.11	SRA:SRR1659852.24610204.1	87.143	70	9	4.14e-13
											SRA:SRR1659853.17870213.1	85.714	42	6	0.033	SRA:SRR1659842.24190448.1	74.324	74	16	0.38	SRA:SRR1659852.24563571.1	100	100	0	7.01e-42
											SRA:SRR1659853.17649962.1	85.714	42	6	0.033	SRA:SRR1659842.23958055.1	74.026	77	17	0.11	SRA:SRR1659852.24563571.1	98	100	2	3.63e-39
											SRA:SRR1659853.17649962.1	85.714	42	6	0.033	SRA:SRR1659842.23958055.1	74.324	74	16	0.38	SRA:SRR1659852.24563571.1	98	100	2	3.63e-39
											SRA:SRR1659853.17606468.1	85.714	42	6	0.033	SRA:SRR1659842.23737326.1	74.026	77	17	0.11	SRA:SRR1659852.24563571.1	87.838	74	9	2.79e-15
											SRA:SRR1659853.17606468.1	85.714	42	6	0.033	SRA:SRR1659842.23737326.1	74.324	74	16	0.38	SRA:SRR1659852.24545225.1	100	100	0	7.01e-42
											SRA:SRR1659853.17572884.1	85.714	42	6	0.033	SRA:SRR1659842.21109250.1	74.026	77	17	0.11	SRA:SRR1659852.24545225.1	100	86	0	2.79e-34
											SRA:SRR1659853.17572884.1	85.714	42	6	0.033	SRA:SRR1659842.21109250.1	74.324	74	16	0.38	SRA:SRR1659852.24545225.1	81.553	103	13	2.29e-16
											SRA:SRR1659853.17336811.1	85.714	42	6	0.033	SRA:SRR1659842.19939679.1	74.026	77	17	0.11	SRA:SRR1659852.24435175.1	100	100	0	7.01e-42
											SRA:SRR1659853.17336811.1	85.714	42	6	0.033	SRA:SRR1659842.19939679.1	74.324	74	16	0.38	SRA:SRR1659852.24435175.1	98	100	2	3.63e-39
											SRA:SRR1659853.17198150.1	85.714	42	6	0.033	SRA:SRR1659842.18882797.1	74.026	77	17	0.11	SRA:SRR1659852.24435175.1	82.828	99	5	1.54e-18
											SRA:SRR1659853.17198150.1	85.714	42	6	0.033	SRA:SRR1659842.18882797.1	74.324	74	16	0.38	SRA:SRR1659852.24435175.1	100	40	0	2.62e-09
											SRA:SRR1659853.16240347.1	85.714	42	6	0.033	SRA:SRR1659842.18882797.1	71.739	92	20	0.38	SRA:SRR1659852.24385465.1	100	100	0	7.01e-42
											SRA:SRR1659853.16240347.1	85.714	42	6	0.033	SRA:SRR1659842.18882797.1	76.271	59	11	4.6	SRA:SRR1659852.24385465.1	99	100	1	2.98e-40
											SRA:SRR1659853.16072101.1	85.714	42	6	0.033	SRA:SRR1659842.842781.1	74.026	77	17	0.11	SRA:SRR1659852.24385465.1	98.529	68	1	7.01e-23
											SRA:SRR1659853.16072101.1	85.714	42	6	0.033	SRA:SRR1659842.842781.1	74.324	74	16	0.38	SRA:SRR1659852.24385465.1	86.567	67	3	5.05e-12
											SRA:SRR1659853.15871756.1	85.714	42	6	0.033	SRA:SRR1659841.21305857.1	73.75	80	18	0.11	SRA:SRR1659852.24384768.1	100	100	0	7.01e-42
											SRA:SRR1659853.15871756.1	85.714	42	6	0.033	SRA:SRR1659841.21305857.1	74.324	74	16	0.38	SRA:SRR1659852.24384768.1	99	100	1	2.98e-40
											SRA:SRR1659853.15761602.1	85.714	42	6	0.033	SRA:SRR1659841.19565164.1	74.026	77	17	0.11	SRA:SRR1659852.24384768.1	98.333	60	1	1.54e-18
											SRA:SRR1659853.15761602.1	85.714	42	6	0.033	SRA:SRR1659841.19565164.1	74.324	74	16	0.38	SRA:SRR1659852.24384768.1	85.333	75	5	1.19e-13
											SRA:SRR1659853.15142847.1	85.714	42	6	0.033	SRA:SRR1659841.19565164.1	71.739	92	20	0.38	SRA:SRR1659852.24376668.1	100	100	0	7.01e-42
											SRA:SRR1659853.15142847.1	85.714	42	6	0.033	SRA:SRR1659841.19565164.1	77.358	53	12	4.6	SRA:SRR1659852.24376668.1	98	100	2	3.63e-39
											SRA:SRR1659853.14641534.1	85.714	42	6	0.033	SRA:SRR1659841.19565164.1	76.271	59	11	4.6	SRA:SRR1659852.24376668.1	98	100	2	3.63e-39
											SRA:SRR1659853.14641534.1	85.714	42	6	0.033	SRA:SRR1659841.11734849.1	74.026	77	17	0.11	SRA:SRR1659852.24376668.1	87.838	74	9	2.79e-15
											SRA:SRR1659853.14587967.1	85.714	42	6	0.033	SRA:SRR1659841.11734849.1	74.324	74	16	0.38	SRA:SRR1659852.24310169.1	100	100	0	7.01e-42
											SRA:SRR1659853.14587967.1	85.714	42	6	0.033	SRA:SRR1659841.11734849.1	75.806	62	12	4.6	SRA:SRR1659852.24310169.1	98	100	2	3.63e-39
											SRA:SRR1659853.14246930.1	85.714	42	6	0.033	SRA:SRR1659841.11734849.1	76.271	59	11	4.6	SRA:SRR1659852.24310169.1	81.522	92	5	9.75e-15
											SRA:SRR1659853.14246930.1	85.714	42	6	0.033	SRA:SRR1659841.4871114.1	74.026	77	17	0.11	SRA:SRR1659852.24310169.1	100	47	0	4.14e-13
											SRA:SRR1659853.14240485.1	85.714	42	6	0.033	SRA:SRR1659841.4871114.1	74.324	74	16	0.38	SRA:SRR1659852.24288096.1	100	100	0	7.01e-42
											SRA:SRR1659853.14240485.1	85.714	42	6	0.033	SRA:SRR1659841.4871114.1	75.806	62	12	4.6	SRA:SRR1659852.24288096.1	100	100	0	7.01e-42
											SRA:SRR1659853.14080842.1	85.714	42	6	0.033	SRA:SRR1659841.4871114.1	76.271	59	11	4.6	SRA:SRR1659852.24288096.1	98.734	79	1	7.49e-29
											SRA:SRR1659853.14080842.1	85.714	42	6	0.033	SRA:SRR1659840.20208771.1	74.026	77	17	0.11	SRA:SRR1659852.24288096.1	88.333	60	7	2.15e-10
											SRA:SRR1659853.13803810.1	85.714	42	6	0.033	SRA:SRR1659840.20208771.1	74.324	74	16	0.38	SRA:SRR1659852.24172963.1	100	100	0	7.01e-42
											SRA:SRR1659853.13803810.1	85.714	42	6	0.033	SRA:SRR1659840.18953792.1	74.026	77	17	0.11	SRA:SRR1659852.24125854.1	100	100	0	7.01e-42
											SRA:SRR1659853.13724022.1	85.714	42	6	0.033	SRA:SRR1659840.18953792.1	74.324	74	16	0.38	SRA:SRR1659852.24125854.1	98	100	2	3.63e-39
											SRA:SRR1659853.13724022.1	85.714	42	6	0.033	SRA:SRR1659840.15457685.1	74.026	77	17	0.11	SRA:SRR1659852.24125854.1	97.959	98	2	4.42e-38
											SRA:SRR1659853.13117466.1	85.714	42	6	0.033	SRA:SRR1659840.15457685.1	74.324	74	16	0.38	SRA:SRR1659852.24125854.1	87.838	74	9	2.79e-15
											SRA:SRR1659853.13117466.1	85.714	42	6	0.033	SRA:SRR1659840.14802642.1	74.026	77	17	0.11	SRA:SRR1659852.23973078.1	100	100	0	7.01e-42
											SRA:SRR1659853.13010293.1	85.714	42	6	0.033	SRA:SRR1659840.14802642.1	74.324	74	16	0.38	SRA:SRR1659852.23973078.1	99	100	1	2.98e-40
											SRA:SRR1659853.13010293.1	85.714	42	6	0.033	SRA:SRR1659840.5640688.1	74.026	77	17	0.11	SRA:SRR1659852.23973078.1	98.592	71	1	1.65e-24
											SRA:SRR1659853.12953868.1	85.714	42	6	0.033	SRA:SRR1659840.5640688.1	74.324	74	16	0.38	SRA:SRR1659852.23973078.1	84.375	64	4	9.13e-09
											SRA:SRR1659853.12404298.1	85.714	42	6	0.033	SRA:SRR1659840.5640688.1	71.739	92	20	0.38	SRA:SRR1659852.23973078.1	90.385	52	5	9.13e-09
											SRA:SRR1659853.12404298.1	85.714	42	6	0.033	SRA:SRR1659840.5640688.1	77.358	53	12	4.6	SRA:SRR1659852.23958416.1	100	100	0	7.01e-42
											SRA:SRR1659853.12149909.1	85.714	42	6	0.033	SRA:SRR1659840.5640688.1	76.271	59	11	4.6	SRA:SRR1659852.23958416.1	93	100	4	1.45e-31
											SRA:SRR1659853.12149909.1	85.714	42	6	0.033	SRA:SRR1659853.23786001.1	77.966	59	10	0.38	SRA:SRR1659852.23958416.1	77.419	124	4	1.04e-20
											SRA:SRR1659853.11722859.1	85.714	42	6	0.033	SRA:SRR1659853.23786001.1	78.571	56	9	0.38	SRA:SRR1659852.23958416.1	97.674	43	1	2.62e-09
											SRA:SRR1659853.11722859.1	85.714	42	6	0.033	SRA:SRR1659853.13970687.1	74.324	74	16	0.38	SRA:SRR1659852.23958416.1	97.368	38	1	1.35e-06
											SRA:SRR1659853.11085199.1	85.714	42	6	0.033	SRA:SRR1659853.13970687.1	74.324	74	16	0.38	SRA:SRR1659852.23773370.1	100	100	0	7.01e-42
											SRA:SRR1659853.11085199.1	85.714	42	6	0.033	SRA:SRR1659853.13970687.1	72.727	77	18	4.6	SRA:SRR1659852.23773370.1	97.561	41	1	3.19e-08
											SRA:SRR1659853.10933745.1	85.714	42	6	0.033	SRA:SRR1659853.13970687.1	72.973	74	17	4.6	SRA:SRR1659852.23773370.1	97.561	41	1	3.19e-08
											SRA:SRR1659853.10933745.1	85.714	42	6	0.033	SRA:SRR1659853.13970687.1	75.806	62	12	4.6	SRA:SRR1659852.23773370.1	91.489	47	4	1.11e-07
											SRA:SRR1659853.10623465.1	85.714	42	6	0.033	SRA:SRR1659853.9223843.1	77.966	59	10	0.38	SRA:SRR1659852.23773370.1	95.122	41	2	3.88e-07
											SRA:SRR1659853.10623465.1	85.714	42	6	0.033	SRA:SRR1659853.9223843.1	78.571	56	9	0.38	SRA:SRR1659852.23699735.1	100	100	0	7.01e-42
											SRA:SRR1659853.10510304.1	85.714	42	6	0.033	SRA:SRR1659853.2496102.1	77.966	59	10	0.38	SRA:SRR1659852.23699735.1	97.98	99	2	1.27e-38
											SRA:SRR1659853.10510304.1	85.714	42	6	0.033	SRA:SRR1659853.2496102.1	78.571	56	9	0.38	SRA:SRR1659852.23699735.1	95	100	2	2.79e-34
											SRA:SRR1659853.10189803.1	85.714	42	6	0.033	SRA:SRR1659852.27686044.1	77.966	59	10	0.38	SRA:SRR1659852.23699735.1	87.838	74	9	2.79e-15
											SRA:SRR1659853.10189803.1	85.714	42	6	0.033	SRA:SRR1659852.27686044.1	78.571	56	9	0.38	SRA:SRR1659852.23646560.1	100	100	0	7.01e-42
											SRA:SRR1659853.10087673.1	85.714	42	6	0.033	SRA:SRR1659852.25549320.1	74.324	74	16	0.38	SRA:SRR1659852.23622221.1	100	100	0	7.01e-42
											SRA:SRR1659853.10087673.1	85.714	42	6	0.033	SRA:SRR1659852.25549320.1	74.324	74	16	0.38	SRA:SRR1659852.23622221.1	97.917	48	1	5.05e-12
											SRA:SRR1659853.9901194.1	85.714	42	6	0.033	SRA:SRR1659852.25549320.1	72.727	77	18	4.6	SRA:SRR1659852.23622221.1	97.727	44	1	7.49e-10
											SRA:SRR1659853.9901194.1	85.714	42	6	0.033	SRA:SRR1659852.25549320.1	72.973	74	17	4.6	SRA:SRR1659852.23622221.1	92	50	4	2.62e-09
											SRA:SRR1659853.9837658.1	85.714	42	6	0.033	SRA:SRR1659852.25549320.1	75.806	62	12	4.6	SRA:SRR1659852.23622221.1	95.455	44	2	9.13e-09
											SRA:SRR1659853.9837658.1	85.714	42	6	0.033	SRA:SRR1659852.25108959.1	77.966	59	10	0.38	SRA:SRR1659852.23585896.1	100	100	0	7.01e-42
											SRA:SRR1659853.9788387.1	85.714	42	6	0.033	SRA:SRR1659852.25108959.1	78.571	56	9	0.38	SRA:SRR1659852.23585896.1	99	100	1	2.98e-40
											SRA:SRR1659853.9788387.1	85.714	42	6	0.033	SRA:SRR1659852.23453483.1	71.739	92	20	0.38	SRA:SRR1659852.23585896.1	98.462	65	1	2.98e-21
											SRA:SRR1659853.9606376.1	85.714	42	6	0.033	SRA:SRR1659852.23453483.1	77.966	59	10	0.38	SRA:SRR1659852.23585896.1	85.294	68	4	6.15e-11
											SRA:SRR1659853.9606376.1	85.714	42	6	0.033	SRA:SRR1659852.23453483.1	78.571	56	9	0.38	SRA:SRR1659852.23582294.1	100	100	0	7.01e-42
											SRA:SRR1659853.9295664.1	85.714	42	6	0.033	SRA:SRR1659852.23453483.1	76.271	59	11	4.6	SRA:SRR1659852.23582294.1	98	100	2	3.63e-39
											SRA:SRR1659853.9295664.1	85.714	42	6	0.033	SRA:SRR1659852.19522688.1	77.966	59	10	0.38	SRA:SRR1659852.23582294.1	82.828	99	5	1.54e-18
											SRA:SRR1659853.9156630.1	85.714	42	6	0.033	SRA:SRR1659852.19522688.1	78.571	56	9	0.38	SRA:SRR1659852.23582294.1	100	40	0	2.62e-09
											SRA:SRR1659853.9156630.1	85.714	42	6	0.033	SRA:SRR1659852.17839376.1	77.966	59	10	0.38	SRA:SRR1659852.23494863.1	100	100	0	7.01e-42
											SRA:SRR1659853.8880165.1	85.714	42	6	0.033	SRA:SRR1659852.17839376.1	78.571	56	9	0.38	SRA:SRR1659852.23461064.1	100	100	0	7.01e-42
											SRA:SRR1659853.8880165.1	85.714	42	6	0.033	SRA:SRR1659852.16290756.1	77.966	59	10	0.38	SRA:SRR1659852.23459568.1	100	100	0	7.01e-42
											SRA:SRR1659853.8773757.1	85.714	42	6	0.033	SRA:SRR1659852.16290756.1	78.571	56	9	0.38	SRA:SRR1659852.23459568.1	98	100	2	3.63e-39
											SRA:SRR1659853.8773757.1	85.714	42	6	0.033	SRA:SRR1659852.15642663.1	77.966	59	10	0.38	SRA:SRR1659852.23459568.1	82.828	99	5	1.54e-18
											SRA:SRR1659853.8402759.1	85.714	42	6	0.033	SRA:SRR1659852.15642663.1	78.571	56	9	0.38	SRA:SRR1659852.23432962.1	100	100	0	7.01e-42
											SRA:SRR1659853.8402759.1	85.714	42	6	0.033	SRA:SRR1659852.15642663.1	72.289	83	20	1.3	SRA:SRR1659852.23432962.1	100	100	0	7.01e-42
											SRA:SRR1659853.8385034.1	85.714	42	6	0.033	SRA:SRR1659852.14166912.1	80	50	10	0.38	SRA:SRR1659852.23432962.1	98.78	82	1	1.76e-30
											SRA:SRR1659853.8385034.1	85.714	42	6	0.033	SRA:SRR1659852.14166912.1	80.851	47	9	1.3	SRA:SRR1659852.23432962.1	88.333	60	7	2.15e-10
											SRA:SRR1659853.7912748.1	85.714	42	6	0.033	SRA:SRR1659852.13550811.1	77.966	59	10	0.38	SRA:SRR1659852.23399321.1	100	100	0	7.01e-42
											SRA:SRR1659853.7912748.1	85.714	42	6	0.033	SRA:SRR1659852.13550811.1	78.571	56	9	0.38	SRA:SRR1659852.23399321.1	90.816	98	6	9.12e-28
											SRA:SRR1659853.7866434.1	85.714	42	6	0.033	SRA:SRR1659852.10724629.1	71.739	92	20	0.38	SRA:SRR1659852.23399321.1	75.862	116	4	2.29e-16
											SRA:SRR1659853.7866434.1	85.714	42	6	0.033	SRA:SRR1659852.10724629.1	77.966	59	10	0.38	SRA:SRR1659852.23399321.1	77.551	98	7	6.15e-11
											SRA:SRR1659853.7784852.1	85.714	42	6	0.033	SRA:SRR1659852.10724629.1	78.571	56	9	0.38	SRA:SRR1659852.23399321.1	97.727	44	1	7.49e-10
											SRA:SRR1659853.7784852.1	85.714	42	6	0.033	SRA:SRR1659852.10724629.1	76.271	59	11	4.6	SRA:SRR1659852.23358521.1	100	100	0	7.01e-42
											SRA:SRR1659853.7768356.1	85.714	42	6	0.033	SRA:SRR1659852.9741258.1	78.571	56	9	0.38	SRA:SRR1659852.23358521.1	98	100	2	3.63e-39
											SRA:SRR1659853.7768356.1	85.714	42	6	0.033	SRA:SRR1659852.9741258.1	78.571	56	9	0.38	SRA:SRR1659852.23358521.1	82.105	95	5	2.29e-16
											SRA:SRR1659853.7726297.1	85.714	42	6	0.033	SRA:SRR1659852.6930091.1	74.324	74	16	0.38	SRA:SRR1659852.23358521.1	100	46	0	1.45e-12
											SRA:SRR1659853.7726297.1	85.714	42	6	0.033	SRA:SRR1659852.6930091.1	74.324	74	16	0.38	SRA:SRR1659852.23318830.1	100	100	0	7.01e-42
											SRA:SRR1659853.7370653.1	85.714	42	6	0.033	SRA:SRR1659852.6930091.1	72.727	77	18	4.6	SRA:SRR1659852.23304885.1	100	100	0	7.01e-42
											SRA:SRR1659853.7370653.1	85.714	42	6	0.033	SRA:SRR1659852.6930091.1	72.973	74	17	4.6	SRA:SRR1659852.23304885.1	99	100	1	2.98e-40
											SRA:SRR1659853.7099027.1	85.714	42	6	0.033	SRA:SRR1659852.6930091.1	75.806	62	12	4.6	SRA:SRR1659852.23304885.1	98.438	64	1	1.04e-20
											SRA:SRR1659853.7099027.1	85.714	42	6	0.033	SRA:SRR1659852.3996067.1	77.966	59	10	0.38	SRA:SRR1659852.23304885.1	84.507	71	5	1.76e-11
											SRA:SRR1659853.6441650.1	85.714	42	6	0.033	SRA:SRR1659852.3996067.1	78.571	56	9	0.38	SRA:SRR1659852.23282619.1	100	100	0	7.01e-42
											SRA:SRR1659853.6441650.1	85.714	42	6	0.033	SRA:SRR1659852.3996067.1	72.289	83	20	1.3	SRA:SRR1659852.23268905.1	100	100	0	7.01e-42
											SRA:SRR1659853.6390720.1	85.714	42	6	0.033	SRA:SRR1659851.25195082.1	80	50	10	0.38	SRA:SRR1659852.23268905.1	99	100	1	2.98e-40
											SRA:SRR1659853.6390720.1	85.714	42	6	0.033	SRA:SRR1659851.25195082.1	80.851	47	9	1.3	SRA:SRR1659852.23268905.1	98.485	66	1	8.54e-22
											SRA:SRR1659853.6306691.1	85.714	42	6	0.033	SRA:SRR1659851.22080079.1	77.966	59	10	0.38	SRA:SRR1659852.23268905.1	85.294	68	4	6.15e-11
											SRA:SRR1659853.6306691.1	85.714	42	6	0.033	SRA:SRR1659851.22080079.1	78.571	56	9	0.38	SRA:SRR1659852.23250320.1	100	100	0	7.01e-42
											SRA:SRR1659853.6259126.1	85.714	42	6	0.033	SRA:SRR1659851.22080079.1	72.289	83	20	1.3	SRA:SRR1659852.23250320.1	100	100	0	7.01e-42
											SRA:SRR1659853.6259126.1	85.714	42	6	0.033	SRA:SRR1659851.20417987.1	77.966	59	10	0.38	SRA:SRR1659852.23250320.1	98	100	2	3.63e-39
											SRA:SRR1659853.6040766.1	85.714	42	6	0.033	SRA:SRR1659851.20417987.1	78.571	56	9	0.38	SRA:SRR1659852.23250320.1	87.838	74	9	2.79e-15
											SRA:SRR1659853.6040766.1	85.714	42	6	0.033	SRA:SRR1659851.16886396.1	77.966	59	10	0.38	SRA:SRR1659852.23198838.1	100	100	0	7.01e-42
											SRA:SRR1659853.5550992.1	85.714	42	6	0.033	SRA:SRR1659851.16886396.1	78.571	56	9	0.38	SRA:SRR1659852.23198838.1	89.655	87	6	8.54e-22
											SRA:SRR1659853.5550992.1	85.714	42	6	0.033	SRA:SRR1659851.15547380.1	79.245	53	11	0.38	SRA:SRR1659852.23198838.1	98	50	1	4.14e-13
											SRA:SRR1659853.5173827.1	85.714	42	6	0.033	SRA:SRR1659851.15547380.1	80.851	47	9	1.3	SRA:SRR1659852.23198838.1	97.727	44	1	7.49e-10
											SRA:SRR1659853.5173827.1	85.714	42	6	0.033	SRA:SRR1659851.14261623.1	80	50	10	0.38	SRA:SRR1659852.23198838.1	95.455	44	2	9.13e-09
											SRA:SRR1659853.4907948.1	85.714	42	6	0.033	SRA:SRR1659851.14261623.1	80.851	47	9	1.3	SRA:SRR1659852.23177681.1	100	100	0	7.01e-42
											SRA:SRR1659853.4907948.1	85.714	42	6	0.033	SRA:SRR1659851.14025988.1	77.966	59	10	0.38	SRA:SRR1659852.23152236.1	100	100	0	7.01e-42
											SRA:SRR1659853.4906769.1	85.714	42	6	0.033	SRA:SRR1659851.14025988.1	78.571	56	9	0.38	SRA:SRR1659852.22984343.1	100	100	0	7.01e-42
											SRA:SRR1659853.4906769.1	85.714	42	6	0.033	SRA:SRR1659851.13481524.1	77.966	59	10	0.38	SRA:SRR1659852.22984343.1	97	100	3	1.54e-37
											SRA:SRR1659853.4903755.1	85.714	42	6	0.033	SRA:SRR1659851.13481524.1	78.571	56	9	0.38	SRA:SRR1659852.22984343.1	94.845	97	2	1.19e-32
											SRA:SRR1659853.4903755.1	85.714	42	6	0.033	SRA:SRR1659851.13481524.1	72.289	83	20	1.3	SRA:SRR1659852.22984343.1	87.838	74	9	2.79e-15
											SRA:SRR1659853.4786136.1	85.714	42	6	0.033	SRA:SRR1659851.13027944.1	77.966	59	10	0.38	SRA:SRR1659852.22954725.1	100	100	0	7.01e-42
											SRA:SRR1659853.4786136.1	85.714	42	6	0.033	SRA:SRR1659851.13027944.1	78.571	56	9	0.38	SRA:SRR1659852.22954725.1	88.889	81	6	1.54e-18
											SRA:SRR1659853.4173120.1	85.714	42	6	0.033	SRA:SRR1659851.13027944.1	72.289	83	20	1.3	SRA:SRR1659852.22954725.1	98	50	1	4.14e-13
											SRA:SRR1659853.4173120.1	85.714	42	6	0.033	SRA:SRR1659851.12857864.1	77.966	59	10	0.38	SRA:SRR1659852.22954725.1	97.727	44	1	7.49e-10
											SRA:SRR1659853.4041406.1	85.714	42	6	0.033	SRA:SRR1659851.12857864.1	78.571	56	9	0.38	SRA:SRR1659852.22954725.1	95.455	44	2	9.13e-09
											SRA:SRR1659853.4041406.1	85.714	42	6	0.033	SRA:SRR1659851.12341866.1	77.966	59	10	0.38	SRA:SRR1659852.22929688.1	100	100	0	7.01e-42
											SRA:SRR1659853.3876128.1	85.714	42	6	0.033	SRA:SRR1659851.12341866.1	78.571	56	9	0.38	SRA:SRR1659852.22929688.1	82.353	102	12	1.88e-17
											SRA:SRR1659853.3876128.1	85.714	42	6	0.033	SRA:SRR1659851.11986091.1	80	50	10	0.38	SRA:SRR1659852.22926665.1	100	100	0	7.01e-42
											SRA:SRR1659853.3713916.1	85.714	42	6	0.033	SRA:SRR1659851.11986091.1	80.851	47	9	1.3	SRA:SRR1659852.22926665.1	100	100	0	7.01e-42
											SRA:SRR1659853.3669218.1	85.714	42	6	0.033	SRA:SRR1659851.9120163.1	80	50	10	0.38	SRA:SRR1659852.22926665.1	98.734	79	1	7.49e-29
											SRA:SRR1659853.3669218.1	85.714	42	6	0.033	SRA:SRR1659851.9120163.1	80.851	47	9	1.3	SRA:SRR1659852.22926665.1	88.333	60	7	2.15e-10
											SRA:SRR1659853.3614750.1	85.714	42	6	0.033	SRA:SRR1659851.8709348.1	77.966	59	10	0.38	SRA:SRR1659852.22921237.1	100	100	0	7.01e-42
											SRA:SRR1659853.3614750.1	85.714	42	6	0.033	SRA:SRR1659851.8709348.1	78.571	56	9	0.38	SRA:SRR1659852.22921237.1	82.353	102	12	1.88e-17
											SRA:SRR1659853.3502307.1	85.714	42	6	0.033	SRA:SRR1659851.8350250.1	77.966	59	10	0.38	SRA:SRR1659852.22873575.1	100	100	0	7.01e-42
											SRA:SRR1659853.3502307.1	85.714	42	6	0.033	SRA:SRR1659851.8350250.1	78.571	56	9	0.38	SRA:SRR1659852.22817531.1	100	100	0	7.01e-42
											SRA:SRR1659853.3497429.1	85.714	42	6	0.033	SRA:SRR1659851.8091487.1	77.966	59	10	0.38	SRA:SRR1659852.22817531.1	98	100	2	3.63e-39
											SRA:SRR1659853.3497429.1	85.714	42	6	0.033	SRA:SRR1659851.8091487.1	78.571	56	9	0.38	SRA:SRR1659852.22817531.1	82.828	99	5	1.54e-18
											SRA:SRR1659853.3362848.1	85.714	42	6	0.033	SRA:SRR1659851.7953406.1	77.966	59	10	0.38	SRA:SRR1659852.22693771.1	100	100	0	7.01e-42
											SRA:SRR1659853.3362848.1	85.714	42	6	0.033	SRA:SRR1659851.7953406.1	78.571	56	9	0.38	SRA:SRR1659852.22693771.1	82.353	102	12	1.88e-17
											SRA:SRR1659853.3253155.1	85.714	42	6	0.033	SRA:SRR1659851.7953406.1	72.289	83	20	1.3	SRA:SRR1659852.22683666.1	100	100	0	7.01e-42
											SRA:SRR1659853.3253155.1	85.714	42	6	0.033	SRA:SRR1659851.5622714.1	77.966	59	10	0.38	SRA:SRR1659852.22660541.1	100	100	0	7.01e-42
											SRA:SRR1659853.3161976.1	85.714	42	6	0.033	SRA:SRR1659851.5622714.1	78.571	56	9	0.38	SRA:SRR1659852.22660541.1	98	100	2	3.63e-39
											SRA:SRR1659853.3161976.1	85.714	42	6	0.033	SRA:SRR1659851.4270034.1	77.966	59	10	0.38	SRA:SRR1659852.22660541.1	98	100	2	3.63e-39
											SRA:SRR1659853.3110622.1	85.714	42	6	0.033	SRA:SRR1659851.4270034.1	78.571	56	9	0.38	SRA:SRR1659852.22660541.1	87.838	74	9	2.79e-15
											SRA:SRR1659853.3110622.1	85.714	42	6	0.033	SRA:SRR1659851.2105234.1	77.966	59	10	0.38	SRA:SRR1659852.22630658.1	100	100	0	7.01e-42
											SRA:SRR1659853.2205534.1	85.714	42	6	0.033	SRA:SRR1659851.2105234.1	78.571	56	9	0.38	SRA:SRR1659852.22630658.1	100	86	0	2.79e-34
											SRA:SRR1659853.2205534.1	85.714	42	6	0.033	SRA:SRR1659851.47291.1	77.966	59	10	0.38	SRA:SRR1659852.22630658.1	81.553	103	13	2.29e-16
											SRA:SRR1659853.1961689.1	85.714	42	6	0.033	SRA:SRR1659851.47291.1	78.571	56	9	0.38	SRA:SRR1659852.22601880.1	100	100	0	7.01e-42
											SRA:SRR1659853.1961689.1	85.714	42	6	0.033	SRA:SRR1659850.20582206.1	77.966	59	10	0.38	SRA:SRR1659852.22500083.1	100	100	0	7.01e-42
											SRA:SRR1659853.1703563.1	85.714	42	6	0.033	SRA:SRR1659850.20582206.1	78.571	56	9	0.38	SRA:SRR1659852.22500083.1	99	100	1	2.98e-40
											SRA:SRR1659853.1703563.1	85.714	42	6	0.033	SRA:SRR1659850.18001379.1	77.966	59	10	0.38	SRA:SRR1659852.22500083.1	98.529	68	1	7.01e-23
											SRA:SRR1659853.624054.1	85.714	42	6	0.033	SRA:SRR1659850.18001379.1	78.571	56	9	0.38	SRA:SRR1659852.22500083.1	85.075	67	4	2.15e-10
											SRA:SRR1659853.624054.1	85.714	42	6	0.033	SRA:SRR1659850.17681066.1	77.966	59	10	0.38	SRA:SRR1659852.22471030.1	100	100	0	7.01e-42
											SRA:SRR1659852.27742934.1	85.714	42	6	0.033	SRA:SRR1659850.17681066.1	78.571	56	9	0.38	SRA:SRR1659852.22471030.1	98	100	2	3.63e-39
											SRA:SRR1659852.27742934.1	85.714	42	6	0.033	SRA:SRR1659850.17681066.1	72.289	83	20	1.3	SRA:SRR1659852.22471030.1	97.849	93	2	2.29e-35
											SRA:SRR1659852.27695248.1	85.714	42	6	0.033	SRA:SRR1659850.12061646.1	77.966	59	10	0.38	SRA:SRR1659852.22471030.1	87.838	74	9	2.79e-15
											SRA:SRR1659852.27695248.1	85.714	42	6	0.033	SRA:SRR1659850.12061646.1	78.571	56	9	0.38	SRA:SRR1659852.22448452.1	100	100	0	7.01e-42
											SRA:SRR1659852.27690272.1	85.714	42	6	0.033	SRA:SRR1659850.10600582.1	74.324	74	16	0.38	SRA:SRR1659852.22425976.1	100	100	0	7.01e-42
											SRA:SRR1659852.27690272.1	85.714	42	6	0.033	SRA:SRR1659850.10600582.1	74.324	74	16	0.38	SRA:SRR1659852.22388923.1	100	100	0	7.01e-42
											SRA:SRR1659852.27665727.1	85.714	42	6	0.033	SRA:SRR1659850.10600582.1	72.727	77	18	4.6	SRA:SRR1659852.22388923.1	88.158	76	6	8.00e-16
											SRA:SRR1659852.27665727.1	85.714	42	6	0.033	SRA:SRR1659850.10600582.1	72.973	74	17	4.6	SRA:SRR1659852.22388923.1	98	50	1	4.14e-13
											SRA:SRR1659852.27664003.1	85.714	42	6	0.033	SRA:SRR1659850.10600582.1	75.806	62	12	4.6	SRA:SRR1659852.22388923.1	97.727	44	1	7.49e-10
											SRA:SRR1659852.27664003.1	85.714	42	6	0.033	SRA:SRR1659850.9963292.1	77.966	59	10	0.38	SRA:SRR1659852.22388923.1	95.455	44	2	9.13e-09
											SRA:SRR1659852.27634209.1	85.714	42	6	0.033	SRA:SRR1659850.9963292.1	78.571	56	9	0.38	SRA:SRR1659852.22328178.1	100	100	0	7.01e-42
											SRA:SRR1659852.27634209.1	85.714	42	6	0.033	SRA:SRR1659850.9509182.1	74.324	74	16	0.38	SRA:SRR1659852.22313025.1	100	100	0	7.01e-42
											SRA:SRR1659852.27594612.1	85.714	42	6	0.033	SRA:SRR1659850.9509182.1	74.324	74	16	0.38	SRA:SRR1659852.22140099.1	100	100	0	7.01e-42
											SRA:SRR1659852.27594612.1	85.714	42	6	0.033	SRA:SRR1659850.9509182.1	72.727	77	18	4.6	SRA:SRR1659852.22024172.1	100	100	0	7.01e-42
											SRA:SRR1659852.27486043.1	85.714	42	6	0.033	SRA:SRR1659850.9509182.1	72.973	74	17	4.6	SRA:SRR1659852.21909070.1	100	100	0	7.01e-42
											SRA:SRR1659852.27486043.1	85.714	42	6	0.033	SRA:SRR1659850.9509182.1	75.806	62	12	4.6	SRA:SRR1659852.21819471.1	100	100	0	7.01e-42
											SRA:SRR1659852.27473564.1	85.714	42	6	0.033	SRA:SRR1659850.8227683.1	77.966	59	10	0.38	SRA:SRR1659852.21819471.1	92.784	97	4	6.14e-30
											SRA:SRR1659852.27473564.1	85.714	42	6	0.033	SRA:SRR1659850.8227683.1	78.571	56	9	0.38	SRA:SRR1659852.21819471.1	76.86	121	4	4.42e-19
											SRA:SRR1659852.27472329.1	85.714	42	6	0.033	SRA:SRR1659850.7542978.1	77.966	59	10	0.38	SRA:SRR1659852.21819471.1	97.727	44	1	7.49e-10
											SRA:SRR1659852.27472329.1	85.714	42	6	0.033	SRA:SRR1659850.7542978.1	78.571	56	9	0.38	SRA:SRR1659852.21715349.1	100	100	0	7.01e-42
											SRA:SRR1659852.27434345.1	85.714	42	6	0.033	SRA:SRR1659850.1693580.1	77.966	59	10	0.38	SRA:SRR1659852.21715349.1	99	100	1	2.98e-40
											SRA:SRR1659852.27434345.1	85.714	42	6	0.033	SRA:SRR1659850.1693580.1	78.571	56	9	0.38	SRA:SRR1659852.21715349.1	98.529	68	1	7.01e-23
											SRA:SRR1659852.27379422.1	85.714	42	6	0.033	SRA:SRR1659849.22632458.1	76.119	67	10	0.38	SRA:SRR1659852.21715349.1	86.567	67	3	5.05e-12
											SRA:SRR1659852.27379422.1	85.714	42	6	0.033	SRA:SRR1659849.22632458.1	80	50	10	0.38	SRA:SRR1659852.21693903.1	100	100	0	7.01e-42
											SRA:SRR1659852.27073299.1	85.714	42	6	0.033	SRA:SRR1659849.22632458.1	75.806	62	12	4.6	SRA:SRR1659852.21693903.1	97.436	39	1	3.88e-07
											SRA:SRR1659852.27073299.1	85.714	42	6	0.033	SRA:SRR1659849.18955769.1	77.966	59	10	0.38	SRA:SRR1659852.21693903.1	97.436	39	1	3.88e-07
											SRA:SRR1659852.27032535.1	85.714	42	6	0.033	SRA:SRR1659849.18955769.1	78.571	56	9	0.38	SRA:SRR1659852.21693903.1	91.111	45	4	1.35e-06
											SRA:SRR1659852.27032535.1	85.714	42	6	0.033	SRA:SRR1659849.18955769.1	72.289	83	20	1.3	SRA:SRR1659852.21693903.1	94.872	39	2	4.73e-06
											SRA:SRR1659852.27029268.1	85.714	42	6	0.033	SRA:SRR1659849.12199959.1	74.324	74	16	0.38	SRA:SRR1659852.21588731.1	100	100	0	7.01e-42
											SRA:SRR1659852.27029268.1	85.714	42	6	0.033	SRA:SRR1659849.12199959.1	74.324	74	16	0.38	SRA:SRR1659852.21588731.1	98	100	2	3.63e-39
											SRA:SRR1659852.27017144.1	85.714	42	6	0.033	SRA:SRR1659849.12199959.1	72.727	77	18	4.6	SRA:SRR1659852.21588731.1	97.826	92	2	7.99e-35
											SRA:SRR1659852.27017144.1	85.714	42	6	0.033	SRA:SRR1659849.12199959.1	72.973	74	17	4.6	SRA:SRR1659852.21588731.1	87.838	74	9	2.79e-15
											SRA:SRR1659852.27012734.1	85.714	42	6	0.033	SRA:SRR1659849.12199959.1	75.806	62	12	4.6	SRA:SRR1659852.21478669.1	100	100	0	7.01e-42
											SRA:SRR1659852.27012734.1	85.714	42	6	0.033	SRA:SRR1659849.8197081.1	74.324	74	16	0.38	SRA:SRR1659852.21478669.1	98	100	2	3.63e-39
											SRA:SRR1659852.26911576.1	85.714	42	6	0.033	SRA:SRR1659849.8197081.1	74.324	74	16	0.38	SRA:SRR1659852.21478669.1	97.917	96	2	5.39e-37
											SRA:SRR1659852.26911576.1	85.714	42	6	0.033	SRA:SRR1659849.6992703.1	77.966	59	10	0.38	SRA:SRR1659852.21478669.1	87.838	74	9	2.79e-15
											SRA:SRR1659852.26896797.1	85.714	42	6	0.033	SRA:SRR1659849.6992703.1	78.571	56	9	0.38	SRA:SRR1659852.21451614.1	100	100	0	7.01e-42
											SRA:SRR1659852.26896797.1	85.714	42	6	0.033	SRA:SRR1659849.863197.1	71.591	88	16	0.38	SRA:SRR1659852.21451614.1	99	100	1	2.98e-40
											SRA:SRR1659852.26806749.1	85.714	42	6	0.033	SRA:SRR1659848.19962030.1	74.359	78	10	0.38	SRA:SRR1659852.21451614.1	98.571	70	1	5.76e-24
											SRA:SRR1659852.26806749.1	85.714	42	6	0.033	SRA:SRR1659848.19160338.1	77.966	59	10	0.38	SRA:SRR1659852.21451614.1	86.154	65	3	6.15e-11
											SRA:SRR1659852.26738860.1	85.714	42	6	0.033	SRA:SRR1659848.19160338.1	78.571	56	9	0.38	SRA:SRR1659852.21379560.1	100	100	0	7.01e-42
											SRA:SRR1659852.26738860.1	85.714	42	6	0.033	SRA:SRR1659848.10832509.1	77.966	59	10	0.38	SRA:SRR1659852.21379560.1	87.838	74	6	9.75e-15
											SRA:SRR1659852.26718212.1	85.714	42	6	0.033	SRA:SRR1659848.10832509.1	78.571	56	9	0.38	SRA:SRR1659852.21379560.1	98	50	1	4.14e-13
											SRA:SRR1659852.26718212.1	85.714	42	6	0.033	SRA:SRR1659848.9921400.1	77.966	59	10	0.38	SRA:SRR1659852.21379560.1	97.727	44	1	7.49e-10
											SRA:SRR1659852.26665001.1	85.714	42	6	0.033	SRA:SRR1659848.9921400.1	78.571	56	9	0.38	SRA:SRR1659852.21379560.1	95.455	44	2	9.13e-09
											SRA:SRR1659852.26665001.1	85.714	42	6	0.033	SRA:SRR1659847.19047519.1	77.966	59	10	0.38	SRA:SRR1659852.21359520.1	100	100	0	7.01e-42
											SRA:SRR1659852.26549423.1	85.714	42	6	0.033	SRA:SRR1659847.19047519.1	78.571	56	9	0.38	SRA:SRR1659852.21359520.1	92.929	99	4	5.04e-31
											SRA:SRR1659852.26549423.1	85.714	42	6	0.033	SRA:SRR1659847.17613864.1	77.966	59	10	0.38	SRA:SRR1659852.21359520.1	79.798	99	2	1.88e-17
											SRA:SRR1659852.26544022.1	85.714	42	6	0.033	SRA:SRR1659847.17613864.1	78.571	56	9	0.38	SRA:SRR1659852.21359520.1	97.727	44	1	7.49e-10
											SRA:SRR1659852.26544022.1	85.714	42	6	0.033	SRA:SRR1659847.17345811.1	77.966	59	10	0.38	SRA:SRR1659852.21359520.1	95.455	44	2	9.13e-09
											SRA:SRR1659852.26541326.1	85.714	42	6	0.033	SRA:SRR1659847.17345811.1	78.571	56	9	0.38	SRA:SRR1659852.21335930.1	100	100	0	7.01e-42
											SRA:SRR1659852.26541326.1	85.714	42	6	0.033	SRA:SRR1659847.16503743.1	77.966	59	10	0.38	SRA:SRR1659852.21335930.1	89.655	87	6	8.54e-22
											SRA:SRR1659852.26495170.1	85.714	42	6	0.033	SRA:SRR1659847.16503743.1	78.571	56	9	0.38	SRA:SRR1659852.21335930.1	98	50	1	4.14e-13
											SRA:SRR1659852.26495170.1	85.714	42	6	0.033	SRA:SRR1659847.14758870.1	77.966	59	10	0.38	SRA:SRR1659852.21335930.1	97.727	44	1	7.49e-10
											SRA:SRR1659852.26460619.1	85.714	42	6	0.033	SRA:SRR1659847.14758870.1	78.571	56	9	0.38	SRA:SRR1659852.21335930.1	95.455	44	2	9.13e-09
											SRA:SRR1659852.26460619.1	85.714	42	6	0.033	SRA:SRR1659847.11237044.1	74.324	74	16	0.38	SRA:SRR1659852.21305888.1	100	100	0	7.01e-42
											SRA:SRR1659852.26413190.1	85.714	42	6	0.033	SRA:SRR1659847.11237044.1	74.324	74	16	0.38	SRA:SRR1659852.21305888.1	99	100	1	2.98e-40
											SRA:SRR1659852.26413190.1	85.714	42	6	0.033	SRA:SRR1659847.11237044.1	72.727	77	18	4.6	SRA:SRR1659852.21305888.1	98.592	71	1	1.65e-24
											SRA:SRR1659852.26409752.1	85.714	42	6	0.033	SRA:SRR1659847.11237044.1	72.973	74	17	4.6	SRA:SRR1659852.21305888.1	85.938	64	3	2.15e-10
											SRA:SRR1659852.26409752.1	85.714	42	6	0.033	SRA:SRR1659847.11237044.1	75.806	62	12	4.6	SRA:SRR1659852.21305888.1	90.385	52	5	9.13e-09
											SRA:SRR1659852.26368130.1	85.714	42	6	0.033	SRA:SRR1659847.8448395.1	77.966	59	10	0.38	SRA:SRR1659852.21242379.1	100	100	0	7.01e-42
											SRA:SRR1659852.26344690.1	85.714	42	6	0.033	SRA:SRR1659847.8448395.1	78.571	56	9	0.38	SRA:SRR1659852.21205680.1	100	100	0	7.01e-42
											SRA:SRR1659852.26344690.1	85.714	42	6	0.033	SRA:SRR1659847.8448395.1	79.245	53	11	0.38	SRA:SRR1659852.21205680.1	87.838	74	6	9.75e-15
											SRA:SRR1659852.26338278.1	85.714	42	6	0.033	SRA:SRR1659847.8448395.1	80.851	47	9	1.3	SRA:SRR1659852.21205680.1	98	50	1	4.14e-13
											SRA:SRR1659852.26338278.1	85.714	42	6	0.033	SRA:SRR1659847.8448395.1	76.271	59	11	4.6	SRA:SRR1659852.21205680.1	97.727	44	1	7.49e-10
											SRA:SRR1659852.26336936.1	85.714	42	6	0.033	SRA:SRR1659847.7425636.1	80	50	10	0.38	SRA:SRR1659852.21205680.1	95.455	44	2	9.13e-09
											SRA:SRR1659852.26336936.1	85.714	42	6	0.033	SRA:SRR1659847.7425636.1	80.851	47	9	1.3	SRA:SRR1659852.21169287.1	100	100	0	7.01e-42
											SRA:SRR1659852.26301432.1	85.714	42	6	0.033	SRA:SRR1659847.6263448.1	77.966	59	10	0.38	SRA:SRR1659852.21169287.1	99	100	1	2.98e-40
											SRA:SRR1659852.26301432.1	85.714	42	6	0.033	SRA:SRR1659847.6263448.1	78.571	56	9	0.38	SRA:SRR1659852.21169287.1	98.438	64	1	1.04e-20
											SRA:SRR1659852.26264960.1	85.714	42	6	0.033	SRA:SRR1659847.6263448.1	72.289	83	20	1.3	SRA:SRR1659852.21169287.1	84.507	71	5	1.76e-11
											SRA:SRR1659852.26264960.1	85.714	42	6	0.033	SRA:SRR1659847.6069042.1	77.966	59	10	0.38	SRA:SRR1659852.21150085.1	100	100	0	7.01e-42
											SRA:SRR1659852.26212339.1	85.714	42	6	0.033	SRA:SRR1659847.6069042.1	78.571	56	9	0.38	SRA:SRR1659852.21072167.1	100	100	0	7.01e-42
											SRA:SRR1659852.26212339.1	85.714	42	6	0.033	SRA:SRR1659847.5705576.1	71.739	92	20	0.38	SRA:SRR1659852.21072167.1	99	100	1	2.98e-40
											SRA:SRR1659852.26182758.1	85.714	42	6	0.033	SRA:SRR1659847.5705576.1	77.966	59	10	0.38	SRA:SRR1659852.21072167.1	98.592	71	1	1.65e-24
											SRA:SRR1659852.26182758.1	85.714	42	6	0.033	SRA:SRR1659847.5705576.1	78.571	56	9	0.38	SRA:SRR1659852.21072167.1	85.938	64	3	2.15e-10
											SRA:SRR1659852.26114318.1	85.714	42	6	0.033	SRA:SRR1659847.5705576.1	76.271	59	11	4.6	SRA:SRR1659852.21072167.1	90.385	52	5	9.13e-09
											SRA:SRR1659852.26103070.1	85.714	42	6	0.033	SRA:SRR1659847.5331192.1	74.324	74	16	0.38	SRA:SRR1659852.21066842.1	100	100	0	7.01e-42
											SRA:SRR1659852.26103070.1	85.714	42	6	0.033	SRA:SRR1659847.5331192.1	74.324	74	16	0.38	SRA:SRR1659852.21066842.1	82.178	101	12	6.57e-17
											SRA:SRR1659852.26057208.1	85.714	42	6	0.033	SRA:SRR1659847.5331192.1	72.727	77	18	4.6	SRA:SRR1659852.21019701.1	100	100	0	7.01e-42
											SRA:SRR1659852.26057208.1	85.714	42	6	0.033	SRA:SRR1659847.5331192.1	72.973	74	17	4.6	SRA:SRR1659852.21019701.1	97.561	41	1	3.19e-08
											SRA:SRR1659852.25954376.1	85.714	42	6	0.033	SRA:SRR1659847.5331192.1	75.806	62	12	4.6	SRA:SRR1659852.21019701.1	97.561	41	1	3.19e-08
											SRA:SRR1659852.25954376.1	85.714	42	6	0.033	SRA:SRR1659847.5231440.1	77.966	59	10	0.38	SRA:SRR1659852.21019701.1	91.489	47	4	1.11e-07
											SRA:SRR1659852.25910307.1	85.714	42	6	0.033	SRA:SRR1659847.5231440.1	78.571	56	9	0.38	SRA:SRR1659852.21019701.1	95.122	41	2	3.88e-07
											SRA:SRR1659852.25910307.1	85.714	42	6	0.033	SRA:SRR1659847.5231440.1	72.289	83	20	1.3	SRA:SRR1659852.20976347.1	100	100	0	7.01e-42
																SRA:SRR1659847.4407498.1	77.966	59	10	0.38	SRA:SRR1659852.20976347.1	99	100	1	2.98e-40
																SRA:SRR1659847.4407498.1	78.571	56	9	0.38	SRA:SRR1659852.20976347.1	98.485	66	1	8.54e-22
																SRA:SRR1659847.4407498.1	72.289	83	20	1.3	SRA:SRR1659852.20976347.1	85.294	68	4	6.15e-11
																SRA:SRR1659847.2612139.1	80	50	10	0.38	SRA:SRR1659852.20887798.1	100	100	0	7.01e-42
																SRA:SRR1659847.2612139.1	80.851	47	9	1.3	SRA:SRR1659852.20887798.1	88.889	81	6	1.54e-18
																SRA:SRR1659847.1750478.1	77.966	59	10	0.38	SRA:SRR1659852.20887798.1	98	50	1	4.14e-13
																SRA:SRR1659847.1750478.1	78.571	56	9	0.38	SRA:SRR1659852.20887798.1	97.727	44	1	7.49e-10
																SRA:SRR1659847.1750478.1	72.289	83	20	1.3	SRA:SRR1659852.20887798.1	95.455	44	2	9.13e-09
																SRA:SRR1659846.16158400.1	77.966	59	10	0.38	SRA:SRR1659852.20883473.1	100	100	0	7.01e-42
																SRA:SRR1659846.16158400.1	78.571	56	9	0.38	SRA:SRR1659852.20778749.1	100	100	0	7.01e-42
																SRA:SRR1659846.15301035.1	80	50	10	0.38	SRA:SRR1659852.20778749.1	98	50	1	4.14e-13
																SRA:SRR1659846.15301035.1	80.851	47	9	1.3	SRA:SRR1659852.20778749.1	88.889	63	4	1.76e-11
																SRA:SRR1659846.13522755.1	77.966	59	10	0.38	SRA:SRR1659852.20778749.1	97.727	44	1	7.49e-10
																SRA:SRR1659846.13522755.1	78.571	56	9	0.38	SRA:SRR1659852.20778749.1	95.455	44	2	9.13e-09
																SRA:SRR1659846.8363956.1	71.739	92	20	0.38	SRA:SRR1659852.20526522.1	100	100	0	7.01e-42
																SRA:SRR1659846.8363956.1	77.966	59	10	0.38	SRA:SRR1659852.20526522.1	100	100	0	7.01e-42
																SRA:SRR1659846.8363956.1	78.571	56	9	0.38	SRA:SRR1659852.20526522.1	97.849	93	2	2.29e-35
																SRA:SRR1659846.8363956.1	76.271	59	11	4.6	SRA:SRR1659852.20526522.1	87.838	74	9	2.79e-15
																SRA:SRR1659846.7680401.1	80	50	10	0.38	SRA:SRR1659852.20464310.1	100	100	0	7.01e-42
																SRA:SRR1659846.7680401.1	80.851	47	9	1.3	SRA:SRR1659852.20464310.1	98	50	1	4.14e-13
																SRA:SRR1659846.6922250.1	77.966	59	10	0.38	SRA:SRR1659852.20464310.1	88.889	63	4	1.76e-11
																SRA:SRR1659846.6922250.1	78.571	56	9	0.38	SRA:SRR1659852.20464310.1	97.727	44	1	7.49e-10
																SRA:SRR1659846.6102129.1	75.714	70	11	0.38	SRA:SRR1659852.20464310.1	95.455	44	2	9.13e-09
																SRA:SRR1659846.6102129.1	79.245	53	11	0.38	SRA:SRR1659852.20346479.1	100	100	0	7.01e-42
																SRA:SRR1659846.6102129.1	75.385	65	13	1.3	SRA:SRR1659852.20346479.1	98	50	1	4.14e-13
																SRA:SRR1659846.6102129.1	77.358	53	12	4.6	SRA:SRR1659852.20346479.1	88.889	63	4	1.76e-11
																SRA:SRR1659846.5054053.1	76.119	67	10	0.38	SRA:SRR1659852.20346479.1	97.727	44	1	7.49e-10
																SRA:SRR1659846.5054053.1	80	50	10	0.38	SRA:SRR1659852.20346479.1	95.455	44	2	9.13e-09
																SRA:SRR1659846.5054053.1	75.806	62	12	4.6	SRA:SRR1659852.20220997.1	100	100	0	7.01e-42
																SRA:SRR1659845.21731556.1	80	50	10	0.38	SRA:SRR1659852.20220997.1	100	98	0	8.53e-41
																SRA:SRR1659845.21731556.1	80.851	47	9	1.3	SRA:SRR1659852.20220997.1	97.959	98	2	4.42e-38
																SRA:SRR1659845.18835786.1	77.966	59	10	0.38	SRA:SRR1659852.20220997.1	87.838	74	9	2.79e-15
																SRA:SRR1659845.18835786.1	78.571	56	9	0.38	SRA:SRR1659852.20188430.1	100	100	0	7.01e-42
																SRA:SRR1659845.13958093.1	77.966	59	10	0.38	SRA:SRR1659852.20100925.1	100	100	0	7.01e-42
																SRA:SRR1659845.13958093.1	78.571	56	9	0.38	SRA:SRR1659852.20100925.1	100	98	0	8.53e-41
																SRA:SRR1659845.6486155.1	80	50	10	0.38	SRA:SRR1659852.20100925.1	97.959	98	2	4.42e-38
																SRA:SRR1659845.6486155.1	80.851	47	9	1.3	SRA:SRR1659852.20100925.1	87.838	74	9	2.79e-15
																SRA:SRR1659845.2184732.1	77.966	59	10	0.38	SRA:SRR1659852.20037318.1	100	100	0	7.01e-42
																SRA:SRR1659845.2184732.1	78.571	56	9	0.38	SRA:SRR1659852.19991742.1	100	100	0	7.01e-42
																SRA:SRR1659845.2184732.1	72.289	83	20	1.3	SRA:SRR1659852.19991742.1	100	98	0	8.53e-41
																SRA:SRR1659845.459067.1	77.966	59	10	0.38	SRA:SRR1659852.19991742.1	98.701	77	1	9.12e-28
																SRA:SRR1659845.459067.1	78.571	56	9	0.38	SRA:SRR1659852.19991742.1	89.286	56	6	7.49e-10
																SRA:SRR1659844.27772558.1	77.966	59	10	0.38	SRA:SRR1659852.19874458.1	100	100	0	7.01e-42
																SRA:SRR1659844.27772558.1	78.571	56	9	0.38	SRA:SRR1659852.19874458.1	98	100	2	3.63e-39
																SRA:SRR1659844.2789641.1	77.966	59	10	0.38	SRA:SRR1659852.19874458.1	98	100	2	3.63e-39
																SRA:SRR1659844.2789641.1	78.571	56	9	0.38	SRA:SRR1659852.19874458.1	87.838	74	9	2.79e-15
																SRA:SRR1659844.929636.1	77.966	59	10	0.38	SRA:SRR1659852.19866759.1	100	100	0	7.01e-42
																SRA:SRR1659844.929636.1	78.571	56	9	0.38	SRA:SRR1659852.19866759.1	100	92	0	1.54e-37
																SRA:SRR1659843.21459346.1	77.966	59	10	0.38	SRA:SRR1659852.19866759.1	95.05	101	2	7.99e-35
																SRA:SRR1659843.21459346.1	78.571	56	9	0.38	SRA:SRR1659852.19866759.1	87.838	74	9	2.79e-15
																SRA:SRR1659843.21054191.1	77.966	59	10	0.38	SRA:SRR1659852.19831318.1	100	100	0	7.01e-42
																SRA:SRR1659843.21054191.1	78.571	56	9	0.38	SRA:SRR1659852.19831318.1	98	100	2	3.63e-39
																SRA:SRR1659843.15127099.1	80	50	10	0.38	SRA:SRR1659852.19831318.1	82.828	99	5	1.54e-18
																SRA:SRR1659843.15127099.1	80.851	47	9	1.3	SRA:SRR1659852.19831318.1	100	40	0	2.62e-09
																SRA:SRR1659843.7571776.1	80	50	10	0.38	SRA:SRR1659852.19654390.1	100	100	0	7.01e-42
																SRA:SRR1659843.7571776.1	80.851	47	9	1.3	SRA:SRR1659852.19654390.1	98	50	1	4.14e-13
																SRA:SRR1659843.7469759.1	80	50	10	0.38	SRA:SRR1659852.19654390.1	88.889	63	4	1.76e-11
																SRA:SRR1659843.7469759.1	80.851	47	9	1.3	SRA:SRR1659852.19654390.1	97.727	44	1	7.49e-10
																SRA:SRR1659843.4271622.1	77.966	59	10	0.38	SRA:SRR1659852.19654390.1	95.455	44	2	9.13e-09
																SRA:SRR1659843.4271622.1	78.571	56	9	0.38	SRA:SRR1659852.19639825.1	100	100	0	7.01e-42
																SRA:SRR1659843.1337695.1	77.966	59	10	0.38	SRA:SRR1659852.19639825.1	99	100	1	2.98e-40
																SRA:SRR1659843.1337695.1	78.571	56	9	0.38	SRA:SRR1659852.19639825.1	98.507	67	1	2.45e-22
																SRA:SRR1659843.1337695.1	72.289	83	20	1.3	SRA:SRR1659852.19639825.1	86.765	68	3	1.45e-12
																SRA:SRR1659842.32997861.1	77.966	59	10	0.38	SRA:SRR1659852.19619490.1	100	100	0	7.01e-42
																SRA:SRR1659842.32997861.1	78.571	56	9	0.38	SRA:SRR1659852.19619490.1	99	100	1	2.98e-40
																SRA:SRR1659842.32066147.1	80	50	10	0.38	SRA:SRR1659852.19619490.1	98.529	68	1	7.01e-23
																SRA:SRR1659842.32066147.1	80.851	47	9	1.3	SRA:SRR1659852.19619490.1	86.567	67	3	5.05e-12
																SRA:SRR1659842.29869078.1	77.966	59	10	0.38	SRA:SRR1659852.19616498.1	100	100	0	7.01e-42
																SRA:SRR1659842.29869078.1	78.571	56	9	0.38	SRA:SRR1659852.19616498.1	98	50	1	4.14e-13
																SRA:SRR1659842.29150545.1	77.966	59	10	0.38	SRA:SRR1659852.19616498.1	86.957	69	6	5.05e-12
																SRA:SRR1659842.29150545.1	78.571	56	9	0.38	SRA:SRR1659852.19616498.1	97.727	44	1	7.49e-10
																					SRA:SRR1659852.19616498.1	95.455	44	2	9.13e-09
																					SRA:SRR1659852.19578896.1	100	100	0	7.01e-42
																					SRA:SRR1659852.19578896.1	98.98	98	1	3.63e-39
																					SRA:SRR1659852.19578896.1	98.148	54	1	2.79e-15
																					SRA:SRR1659852.19578896.1	85.526	76	5	3.40e-14
																					SRA:SRR1659852.19576840.1	100	100	0	7.01e-42
																					SRA:SRR1659852.19576840.1	100	91	0	5.39e-37
																					SRA:SRR1659852.19576840.1	95	100	2	2.79e-34
																					SRA:SRR1659852.19576840.1	87.838	74	9	2.79e-15
																					SRA:SRR1659852.19507406.1	100	100	0	7.01e-42
																					SRA:SRR1659852.19507406.1	98	100	2	3.63e-39
																					SRA:SRR1659852.19507406.1	81.522	92	5	9.75e-15
																					SRA:SRR1659852.19507406.1	100	47	0	4.14e-13
																					SRA:SRR1659852.19374394.1	100	100	0	7.01e-42
																					SRA:SRR1659852.19374394.1	100	100	0	7.01e-42
																					SRA:SRR1659852.19374394.1	98.837	86	1	1.19e-32
																					SRA:SRR1659852.19374394.1	86.567	67	9	1.76e-11
																					SRA:SRR1659852.19222881.1	100	100	0	7.01e-42
																					SRA:SRR1659852.19222881.1	99	100	1	2.98e-40
																					SRA:SRR1659852.19222881.1	98.305	59	1	5.39e-18
																					SRA:SRR1659852.19222881.1	85.526	76	5	3.40e-14
																					SRA:SRR1659852.19209977.1	100	100	0	7.01e-42
																					SRA:SRR1659852.19167212.1	100	100	0	7.01e-42
																					SRA:SRR1659852.19167212.1	89.655	87	6	8.54e-22
																					SRA:SRR1659852.19167212.1	98	50	1	4.14e-13
																					SRA:SRR1659852.19167212.1	97.727	44	1	7.49e-10
																					SRA:SRR1659852.19167212.1	95.455	44	2	9.13e-09
																					SRA:SRR1659852.19040396.1	100	100	0	7.01e-42
																					SRA:SRR1659852.19040396.1	98	100	2	3.63e-39
																					SRA:SRR1659852.19040396.1	82.828	99	5	1.54e-18
																					SRA:SRR1659852.19040396.1	100	39	0	9.13e-09
																					SRA:SRR1659852.19031292.1	100	100	0	7.01e-42
																					SRA:SRR1659852.19031292.1	100	100	0	7.01e-42
																					SRA:SRR1659852.19031292.1	98	100	2	3.63e-39
																					SRA:SRR1659852.19031292.1	87.838	74	9	2.79e-15
																					SRA:SRR1659852.19004520.1	100	100	0	7.01e-42
																					SRA:SRR1659852.19004520.1	98	100	2	3.63e-39
																					SRA:SRR1659852.19004520.1	97.826	92	2	7.99e-35
																					SRA:SRR1659852.19004520.1	87.838	74	9	2.79e-15
																					SRA:SRR1659852.19002874.1	100	100	0	7.01e-42
																					SRA:SRR1659852.19002874.1	98	100	2	3.63e-39
																					SRA:SRR1659852.19002874.1	97.849	93	2	2.29e-35
																					SRA:SRR1659852.19002874.1	87.838	74	9	2.79e-15
																					SRA:SRR1659852.18996215.1	100	100	0	7.01e-42
																					SRA:SRR1659852.18708361.1	100	100	0	7.01e-42
																					SRA:SRR1659852.18708361.1	100	98	0	8.53e-41
																					SRA:SRR1659852.18708361.1	97.959	98	2	4.42e-38
																					SRA:SRR1659852.18708361.1	87.838	74	9	2.79e-15
																					SRA:SRR1659852.18625997.1	100	100	0	7.01e-42
																					SRA:SRR1659852.18569524.1	100	100	0	7.01e-42
																					SRA:SRR1659852.18569524.1	82.353	102	12	1.88e-17
																					SRA:SRR1659852.18563785.1	100	100	0	7.01e-42
																					SRA:SRR1659852.18563785.1	98	100	2	3.63e-39
																					SRA:SRR1659852.18563785.1	82.828	99	5	1.54e-18
																					SRA:SRR1659852.18563785.1	100	39	0	9.13e-09
																					SRA:SRR1659852.18351105.1	100	100	0	7.01e-42
																					SRA:SRR1659852.18351105.1	100	100	0	7.01e-42
																					SRA:SRR1659852.18351105.1	98.824	85	1	4.14e-32
																					SRA:SRR1659852.18351105.1	86.364	66	9	6.15e-11
																					SRA:SRR1659852.18330189.1	100	100	0	7.01e-42
																					SRA:SRR1659852.18330189.1	87.838	74	6	9.75e-15
																					SRA:SRR1659852.18330189.1	98	50	1	4.14e-13
																					SRA:SRR1659852.18330189.1	97.727	44	1	7.49e-10
																					SRA:SRR1659852.18330189.1	95.455	44	2	9.13e-09
																					SRA:SRR1659852.18222057.1	100	100	0	7.01e-42
																					SRA:SRR1659852.18192413.1	100	100	0	7.01e-42
																					SRA:SRR1659852.18192413.1	98	100	2	3.63e-39
																					SRA:SRR1659852.18192413.1	82.828	99	5	1.54e-18
																					SRA:SRR1659852.18192413.1	100	38	0	3.19e-08
																					SRA:SRR1659852.18156514.1	100	100	0	7.01e-42
																					SRA:SRR1659852.18156514.1	97.561	41	1	3.19e-08
																					SRA:SRR1659852.18156514.1	97.561	41	1	3.19e-08
																					SRA:SRR1659852.18156514.1	91.489	47	4	1.11e-07
																					SRA:SRR1659852.18156514.1	95.122	41	2	3.88e-07
																					SRA:SRR1659852.18030774.1	100	100	0	7.01e-42
																					SRA:SRR1659852.18030774.1	99	100	1	2.98e-40
																					SRA:SRR1659852.18030774.1	98.333	60	1	1.54e-18
																					SRA:SRR1659852.18030774.1	85.333	75	5	1.19e-13
																					SRA:SRR1659852.17993928.1	100	100	0	7.01e-42
																					SRA:SRR1659852.17993928.1	82.353	102	12	1.88e-17
																					SRA:SRR1659852.17946847.1	100	100	0	7.01e-42
																					SRA:SRR1659852.17946847.1	98	100	2	3.63e-39
																					SRA:SRR1659852.17946847.1	82.828	99	5	1.54e-18
																					SRA:SRR1659852.17917487.1	100	100	0	7.01e-42
																					SRA:SRR1659852.17917487.1	98	100	2	3.63e-39
																					SRA:SRR1659852.17917487.1	98	100	2	3.63e-39
																					SRA:SRR1659852.17917487.1	87.838	74	9	2.79e-15
																					SRA:SRR1659852.17794857.1	100	100	0	7.01e-42
																					SRA:SRR1659852.17762668.1	100	100	0	7.01e-42

## Sheet: F. mossae
used SRA experiments					BLAST results for SP7-like effectors (detected reads)																										translated reads (contain conserved motif)
Experiment Accession,"Experiment Title","Organism Name","Instrument","Submitter","Study Accession","Study Title","Sample Accession","Sample Title","Total Size, Mb","Total RUNs","Total Spots","Total Bases","Library Name","Library Strategy","Library Source","Library Selection"					RiSP7 ORF					RiSP2 ORF					RiSP5 ORF					RiSP5 repeat region					RiSP31 ORF
SRX1728760,"Transcriptome analysis of symbiotic genes of Glomus mosseae and Amorpha fruticosa","Amorpha fruticosa","Illumina HiSeq 2500","college of life science,Heilongjiang University","SRP073995","Amorpha fruticosa/Funneliformis mosseae mixed library Raw sequence reads","SRS1413294","","3689.4","1","20457546","6178178892","","RNA-Seq","TRANSCRIPTOMIC","PCR"					accession	% Identity	alignment length	mismatches	e-value	accession	% Identity	alignment length	mismatches	e-value	accession	% Identity	alignment length	mismatches	e-value	accession	% Identity	alignment length	mismatches	e-value	accession	% Identity	alignment length	mismatches	e-value
SRX1728758,"Transcriptome analysis of symbiotic genes of Glomus mosseae and Amorpha fruticosa","Amorpha fruticosa","Illumina HiSeq 2500","college of life science,Heilongjiang University","SRP073995","Amorpha fruticosa/Funneliformis mosseae mixed library Raw sequence reads","SRS1413302","","3488.6","1","19336554","5839639308","","RNA-Seq","TRANSCRIPTOMIC","PCR"					SRA:SRR3452781.20331500.1	80.142	141	28	1.59e-26	SRA:SRR3452781.8078583.1	72.951	122	24	1.35e-07	SRA:SRR3452781.8829729.1	85	140	15	3.18e-34	SRA:SRR3452781.19111960.2	74.684	158	25	2.76e-15	SRA:SRR3452781.17680844.2	86.26	131	18	1.12e-34
					SRA:SRR3452781.18790199.1	80.142	141	28	1.59e-26	SRA:SRR3452781.8078583.1	72.131	122	25	1.64e-06	SRA:SRR3452781.12565691.1	82.667	150	23	1.11e-33	SRA:SRR3452781.19111960.2	74.51	153	25	1.17e-13	SRA:SRR3452781.20100171.1	85.938	128	18	4.76e-33
					SRA:SRR3452781.15919170.1	80.142	141	28	1.59e-26	SRA:SRR3452781.8078583.1	75.714	70	14	0.036	SRA:SRR3452781.9862511.1	82.667	150	23	1.11e-33	SRA:SRR3452781.19111960.2	73.418	158	27	1.43e-12	SRA:SRR3452781.9637505.1	85.938	128	18	4.76e-33
					SRA:SRR3452781.4691631.1	80.142	141	28	1.59e-26	SRA:SRR3452781.8608135.2	89.744	39	4	0.00085	SRA:SRR3452781.231014.1	82.667	150	23	1.11e-33	SRA:SRR3452781.18604566.2	74.684	158	25	2.76e-15	SRA:SRR3452781.5424433.1	85.938	128	18	4.76e-33
					SRA:SRR3452781.20450704.2	80.435	138	27	5.54e-26	SRA:SRR3452781.4174904.2	87.179	39	5	0.036	SRA:SRR3452781.38728.1	82.667	150	23	1.11e-33	SRA:SRR3452781.18604566.2	74.51	153	25	1.17e-13	SRA:SRR3452781.1131265.1	85.938	128	18	4.76e-33
					SRA:SRR3452781.17676236.1	80.435	138	27	5.54e-26	SRA:SRR3452781.11089366.2	86.842	38	5	0.13	SRA:SRR3452781.15401293.1	82.55	149	23	3.88e-33	SRA:SRR3452781.18604566.2	73.418	158	27	1.43e-12	SRA:SRR3452781.10748318.2	85.714	126	18	5.80e-32
					SRA:SRR3452781.17386067.2	80.435	138	27	5.54e-26	SRA:SRR3452781.20169028.1	86.111	36	5	1.5	SRA:SRR3452781.15249666.1	82.993	147	22	3.88e-33	SRA:SRR3452781.15390416.1	74.839	155	24	2.76e-15	SRA:SRR3452781.20100171.2	85.484	124	18	7.07e-31
					SRA:SRR3452781.17121588.1	80.435	138	27	5.54e-26	SRA:SRR3452781.19469042.2	82.927	41	7	1.5	SRA:SRR3452781.13971325.1	82.993	147	22	3.88e-33	SRA:SRR3452781.15390416.1	74.667	150	24	1.17e-13	SRA:SRR3452781.9637505.2	85.484	124	18	7.07e-31
					SRA:SRR3452781.10427771.2	80.435	138	27	5.54e-26	SRA:SRR3452781.18937294.2	82.927	41	7	1.5	SRA:SRR3452781.10177832.1	82.993	147	22	3.88e-33	SRA:SRR3452781.15390416.1	73.548	155	26	1.43e-12	SRA:SRR3452781.5424433.2	85.484	124	18	7.07e-31
					SRA:SRR3452781.10064162.2	80.435	138	27	5.54e-26	SRA:SRR3452781.18526108.1	86.111	36	5	1.5	SRA:SRR3452781.10108476.1	82.55	149	23	3.88e-33	SRA:SRR3452781.15390416.1	73.548	155	26	1.43e-12	SRA:SRR3452781.10279728.2	87.387	111	14	3.01e-29
					SRA:SRR3452781.5314919.2	80.435	138	27	5.54e-26	SRA:SRR3452781.18215749.2	82.927	41	7	1.5	SRA:SRR3452781.7643621.1	82.993	147	22	3.88e-33	SRA:SRR3452781.15390416.1	72.258	155	28	7.41e-10	SRA:SRR3452781.1131265.2	84.677	124	19	3.01e-29
					SRA:SRR3452781.4979036.1	80.435	138	27	5.54e-26	SRA:SRR3452781.18009246.1	86.111	36	5	1.5	SRA:SRR3452781.7555684.1	82.993	147	22	3.88e-33	SRA:SRR3452781.15390416.1	71.613	155	29	7.41e-10	SRA:SRR3452781.14902251.1	79.618	157	26	1.05e-28
					SRA:SRR3452781.2384099.2	80.435	138	27	5.54e-26	SRA:SRR3452781.16908586.1	86.111	36	5	1.5	SRA:SRR3452781.5413719.1	82.55	149	23	3.88e-33	SRA:SRR3452781.14699450.1	74.684	158	25	2.76e-15	SRA:SRR3452781.10748318.1	79.47	151	25	1.56e-26
					SRA:SRR3452781.1588167.1	80.435	138	27	5.54e-26	SRA:SRR3452781.16838771.2	82.927	41	7	1.5	SRA:SRR3452781.4244339.1	82.993	147	22	3.88e-33	SRA:SRR3452781.14699450.1	74.51	153	25	1.17e-13	SRA:SRR3452781.9497499.2	84.034	119	16	5.43e-26
					SRA:SRR3452781.1260558.2	80.435	138	27	5.54e-26	SRA:SRR3452781.15276321.2	82.927	41	7	1.5	SRA:SRR3452781.3838261.1	82.993	147	22	3.88e-33	SRA:SRR3452781.14699450.1	73.418	158	27	1.43e-12	SRA:SRR3452781.14902251.2	86.139	101	14	8.06e-24
					SRA:SRR3452781.19524512.2	79.856	139	22	1.93e-25	SRA:SRR3452781.15243327.2	82.927	41	7	1.5	SRA:SRR3452781.2194799.1	82.55	149	23	3.88e-33	SRA:SRR3452781.14699450.1	73.418	158	27	1.43e-12	SRA:SRR3452781.16385328.1	76	150	30	1.78e-19
					SRA:SRR3452781.19288959.1	83.761	117	19	1.93e-25	SRA:SRR3452781.14895079.1	86.111	36	5	1.5	SRA:SRR3452781.2005532.1	82.993	147	22	3.88e-33	SRA:SRR3452781.14699450.1	72.152	158	29	7.41e-10	SRA:SRR3452781.8808866.1	76	150	30	1.78e-19
					SRA:SRR3452781.18714180.2	83.761	117	19	1.93e-25	SRA:SRR3452781.14454651.2	82.927	41	7	1.5	SRA:SRR3452781.16189022.1	82.432	148	23	1.35e-32	SRA:SRR3452781.14699450.1	71.519	158	30	7.41e-10	SRA:SRR3452781.7191014.1	76	150	30	1.78e-19
					SRA:SRR3452781.18714180.1	83.761	117	19	1.93e-25	SRA:SRR3452781.13893876.2	82.927	41	7	1.5	SRA:SRR3452781.9123153.1	82.432	148	23	1.35e-32	SRA:SRR3452781.13834982.2	74.684	158	25	2.76e-15	SRA:SRR3452781.19423705.1	75.342	146	36	2.16e-18
					SRA:SRR3452781.17492660.1	83.761	117	19	1.93e-25	SRA:SRR3452781.13435283.2	82.927	41	7	1.5	SRA:SRR3452781.14684580.1	82.313	147	23	4.72e-32	SRA:SRR3452781.13834982.2	74.51	153	25	1.17e-13	SRA:SRR3452781.19227928.1	75.342	146	36	2.16e-18
					SRA:SRR3452781.17239308.2	83.761	117	19	1.93e-25	SRA:SRR3452781.13299394.2	82.927	41	7	1.5	SRA:SRR3452781.9419662.1	82.759	145	22	4.72e-32	SRA:SRR3452781.13834982.2	73.418	158	27	1.43e-12	SRA:SRR3452781.18608539.1	75.342	146	36	2.16e-18
					SRA:SRR3452781.15664042.2	83.761	117	19	1.93e-25	SRA:SRR3452781.13034811.2	82.927	41	7	1.5	SRA:SRR3452781.9408265.1	82.313	147	23	4.72e-32	SRA:SRR3452781.11302179.2	74.684	158	25	2.76e-15	SRA:SRR3452781.17261327.1	75.342	146	36	2.16e-18
					SRA:SRR3452781.14888539.2	83.761	117	19	1.93e-25	SRA:SRR3452781.12691083.2	82.927	41	7	1.5	SRA:SRR3452781.1213934.1	82.759	145	22	4.72e-32	SRA:SRR3452781.11302179.2	74.51	153	25	1.17e-13	SRA:SRR3452781.16920010.1	75.342	146	36	2.16e-18
					SRA:SRR3452781.14280357.2	83.761	117	19	1.93e-25	SRA:SRR3452781.12479490.2	82.927	41	7	1.5	SRA:SRR3452781.20208925.1	82.192	146	23	1.65e-31	SRA:SRR3452781.11302179.2	73.418	158	27	1.43e-12	SRA:SRR3452781.14247345.1	75.342	146	36	2.16e-18
					SRA:SRR3452781.13655225.1	81.89	127	23	1.93e-25	SRA:SRR3452781.12361524.2	82.927	41	7	1.5	SRA:SRR3452781.18116271.1	82.192	146	23	1.65e-31	SRA:SRR3452781.8708558.1	74.839	155	24	2.76e-15	SRA:SRR3452781.11672568.1	75.342	146	36	2.16e-18
					SRA:SRR3452781.12902060.1	83.761	117	19	1.93e-25	SRA:SRR3452781.11097709.1	86.111	36	5	1.5	SRA:SRR3452781.18303189.1	82.517	143	22	5.76e-31	SRA:SRR3452781.8708558.1	74.667	150	24	1.17e-13	SRA:SRR3452781.10047291.1	75.342	146	36	2.16e-18
					SRA:SRR3452781.12764528.2	83.761	117	19	1.93e-25	SRA:SRR3452781.10064751.2	82.927	41	7	1.5	SRA:SRR3452781.16963915.1	82.517	143	22	5.76e-31	SRA:SRR3452781.8708558.1	73.548	155	26	1.43e-12	SRA:SRR3452781.7595797.1	75.342	146	36	2.16e-18
					SRA:SRR3452781.12112158.1	83.761	117	19	1.93e-25	SRA:SRR3452781.9854476.2	82.927	41	7	1.5	SRA:SRR3452781.15627896.1	82.517	143	22	5.76e-31	SRA:SRR3452781.8708558.1	73.548	155	26	1.43e-12	SRA:SRR3452781.6929967.1	75.342	146	36	2.16e-18
					SRA:SRR3452781.11882353.2	83.761	117	19	1.93e-25	SRA:SRR3452781.9485783.2	82.927	41	7	1.5	SRA:SRR3452781.13208820.1	82.517	143	22	5.76e-31	SRA:SRR3452781.8708558.1	72.258	155	28	7.41e-10	SRA:SRR3452781.3145856.1	75.342	146	36	2.16e-18
					SRA:SRR3452781.11489677.2	83.761	117	19	1.93e-25	SRA:SRR3452781.9249777.2	82.927	41	7	1.5	SRA:SRR3452781.4054865.1	82.517	143	22	5.76e-31	SRA:SRR3452781.8708558.1	71.613	155	29	7.41e-10	SRA:SRR3452781.2522633.1	75.342	146	36	2.16e-18
					SRA:SRR3452781.11255427.2	81.89	127	23	1.93e-25	SRA:SRR3452781.8777702.2	82.927	41	7	1.5	SRA:SRR3452781.3710184.1	82.517	143	22	5.76e-31	SRA:SRR3452781.8151256.2	74.684	158	25	2.76e-15	SRA:SRR3452781.18485425.1	75.694	144	32	7.55e-18
					SRA:SRR3452781.10632251.1	83.761	117	19	1.93e-25	SRA:SRR3452781.8772161.2	82.927	41	7	1.5	SRA:SRR3452781.1561122.1	82.517	143	22	5.76e-31	SRA:SRR3452781.8151256.2	74.51	153	25	1.17e-13	SRA:SRR3452781.16728462.1	75.172	145	36	7.55e-18
					SRA:SRR3452781.10397889.2	83.761	117	19	1.93e-25	SRA:SRR3452781.7940467.2	82.927	41	7	1.5	SRA:SRR3452781.20415932.1	81.633	147	24	2.01e-30	SRA:SRR3452781.8151256.2	73.418	158	27	1.43e-12	SRA:SRR3452781.13159381.1	75.694	144	32	7.55e-18
					SRA:SRR3452781.10290151.2	81.89	127	23	1.93e-25	SRA:SRR3452781.7555930.1	86.111	36	5	1.5	SRA:SRR3452781.18485425.1	81.633	147	24	2.01e-30	SRA:SRR3452781.14030758.1	73.377	154	35	9.64e-15	SRA:SRR3452781.12907698.1	75.694	144	32	7.55e-18
					SRA:SRR3452781.10005597.1	83.761	117	19	1.93e-25	SRA:SRR3452781.7214653.2	82.927	41	7	1.5	SRA:SRR3452781.16385328.1	81.633	147	24	2.01e-30	SRA:SRR3452781.14030758.1	72.727	154	36	1.17e-13	SRA:SRR3452781.12298455.1	75.51	147	30	7.55e-18
					SRA:SRR3452781.8111725.2	83.761	117	19	1.93e-25	SRA:SRR3452781.6878415.2	82.927	41	7	1.5	SRA:SRR3452781.15696829.1	82.394	142	22	2.01e-30	SRA:SRR3452781.14030758.1	72.727	154	36	1.17e-13	SRA:SRR3452781.11878365.1	75.694	144	32	7.55e-18
					SRA:SRR3452781.7833254.1	83.761	117	19	1.93e-25	SRA:SRR3452781.6863448.2	82.927	41	7	1.5	SRA:SRR3452781.15282515.1	82.394	142	22	2.01e-30	SRA:SRR3452781.14030758.1	72.727	154	36	1.17e-13	SRA:SRR3452781.11644565.1	75.694	144	32	7.55e-18
					SRA:SRR3452781.7822358.1	83.761	117	19	1.93e-25	SRA:SRR3452781.6320420.2	82.927	41	7	1.5	SRA:SRR3452781.13159381.1	81.633	147	24	2.01e-30	SRA:SRR3452781.14030758.1	73.288	146	30	1.43e-12	SRA:SRR3452781.9425516.1	75.51	147	30	7.55e-18
					SRA:SRR3452781.7690076.2	83.761	117	19	1.93e-25	SRA:SRR3452781.5647710.2	82.927	41	7	1.5	SRA:SRR3452781.12907698.1	81.633	147	24	2.01e-30	SRA:SRR3452781.14030758.1	71.429	154	38	6.08e-11	SRA:SRR3452781.7667748.1	75.172	145	36	7.55e-18
					SRA:SRR3452781.6720728.2	83.761	117	19	1.93e-25	SRA:SRR3452781.5433258.2	82.927	41	7	1.5	SRA:SRR3452781.11991543.1	82.394	142	22	2.01e-30	SRA:SRR3452781.12571701.1	73.377	154	35	9.64e-15	SRA:SRR3452781.7513035.1	75.51	147	30	7.55e-18
					SRA:SRR3452781.4887827.2	83.761	117	19	1.93e-25	SRA:SRR3452781.5335570.2	82.927	41	7	1.5	SRA:SRR3452781.11644565.1	81.633	147	24	2.01e-30	SRA:SRR3452781.12571701.1	72.727	154	36	1.17e-13	SRA:SRR3452781.4791852.1	75.694	144	32	7.55e-18
					SRA:SRR3452781.4552400.1	83.761	117	19	1.93e-25	SRA:SRR3452781.4988313.1	86.111	36	5	1.5	SRA:SRR3452781.8808866.1	81.633	147	24	2.01e-30	SRA:SRR3452781.12571701.1	72.727	154	36	1.17e-13	SRA:SRR3452781.4639018.1	75.172	145	36	7.55e-18
					SRA:SRR3452781.4368087.2	83.761	117	19	1.93e-25	SRA:SRR3452781.4309431.2	82.927	41	7	1.5	SRA:SRR3452781.7191014.1	81.633	147	24	2.01e-30	SRA:SRR3452781.12571701.1	72.727	154	36	1.17e-13	SRA:SRR3452781.2576346.1	75.172	145	36	7.55e-18
					SRA:SRR3452781.4014939.1	81.89	127	23	1.93e-25	SRA:SRR3452781.3839066.2	82.927	41	7	1.5	SRA:SRR3452781.4791852.1	81.633	147	24	2.01e-30	SRA:SRR3452781.12571701.1	73.288	146	30	1.43e-12	SRA:SRR3452781.2321806.1	75.694	144	32	7.55e-18
					SRA:SRR3452781.3797206.2	83.761	117	19	1.93e-25	SRA:SRR3452781.3460059.1	86.111	36	5	1.5	SRA:SRR3452781.2321806.1	81.633	147	24	2.01e-30	SRA:SRR3452781.12571701.1	71.429	154	38	6.08e-11	SRA:SRR3452781.1703140.1	75.51	147	30	7.55e-18
					SRA:SRR3452781.3572507.2	82.258	124	22	1.93e-25	SRA:SRR3452781.3033133.1	86.111	36	5	1.5	SRA:SRR3452781.1521655.1	81.633	147	24	2.01e-30	SRA:SRR3452781.9277572.1	73.377	154	35	9.64e-15	SRA:SRR3452781.1521655.1	75.694	144	32	7.55e-18
					SRA:SRR3452781.3572507.1	82.258	124	22	1.93e-25	SRA:SRR3452781.2086031.2	82.927	41	7	1.5	SRA:SRR3452781.1265025.1	81.633	147	24	2.01e-30	SRA:SRR3452781.9277572.1	72.727	154	36	1.17e-13	SRA:SRR3452781.1265025.1	75.694	144	32	7.55e-18
					SRA:SRR3452781.2988990.2	83.761	117	19	1.93e-25	SRA:SRR3452781.1348222.2	82.927	41	7	1.5	SRA:SRR3452781.585754.1	81.633	147	24	2.01e-30	SRA:SRR3452781.9277572.1	72.727	154	36	1.17e-13	SRA:SRR3452781.585754.1	75.694	144	32	7.55e-18
					SRA:SRR3452781.2951746.2	79.856	139	22	1.93e-25	SRA:SRR3452781.1246005.2	82.927	41	7	1.5	SRA:SRR3452781.16878901.1	82.734	139	18	7.01e-30	SRA:SRR3452781.9277572.1	72.727	154	36	1.17e-13	SRA:SRR3452781.17468545.1	76.087	138	30	2.64e-17
					SRA:SRR3452781.2948721.2	83.761	117	19	1.93e-25	SRA:SRR3452781.854014.2	82.927	41	7	1.5	SRA:SRR3452781.12298455.1	82.734	139	18	7.01e-30	SRA:SRR3452781.9277572.1	73.288	146	30	1.43e-12	SRA:SRR3452781.16878901.1	75.694	144	29	2.64e-17
					SRA:SRR3452781.2562132.2	83.761	117	19	1.93e-25	SRA:SRR3452781.794458.2	82.927	41	7	1.5	SRA:SRR3452781.9425516.1	82.734	139	18	7.01e-30	SRA:SRR3452781.9277572.1	71.429	154	38	6.08e-11	SRA:SRR3452781.16203129.1	75	144	36	2.64e-17
					SRA:SRR3452781.2384099.1	79.856	139	22	1.93e-25	SRA:SRR3452781.684885.1	86.111	36	5	1.5	SRA:SRR3452781.8692429.1	82.734	139	18	7.01e-30	SRA:SRR3452781.7792795.1	73.377	154	35	9.64e-15	SRA:SRR3452781.15029160.1	76.087	138	30	2.64e-17
					SRA:SRR3452781.1641961.1	79.856	139	22	1.93e-25	SRA:SRR3452781.229298.2	82.927	41	7	1.5	SRA:SRR3452781.7513035.1	82.734	139	18	7.01e-30	SRA:SRR3452781.7792795.1	72.727	154	36	1.17e-13	SRA:SRR3452781.13002454.1	76.087	138	30	2.64e-17
					SRA:SRR3452781.1588167.2	83.761	117	19	1.93e-25	SRA:SRR3452781.70343.2	82.927	41	7	1.5	SRA:SRR3452781.1703140.1	82.734	139	18	7.01e-30	SRA:SRR3452781.7792795.1	72.727	154	36	1.17e-13	SRA:SRR3452781.12493450.1	76.087	138	30	2.64e-17
					SRA:SRR3452781.1046523.2	79.856	139	22	1.93e-25	SRA:SRR3452781.19203190.2	80.952	42	8	5.4	SRA:SRR3452781.20073927.1	84.252	127	17	2.45e-29	SRA:SRR3452781.7792795.1	72.727	154	36	1.17e-13	SRA:SRR3452781.8829729.1	82.243	107	10	2.64e-17
					SRA:SRR3452781.842564.2	83.761	117	19	1.93e-25	SRA:SRR3452781.16919527.2	80.952	42	8	5.4	SRA:SRR3452781.19717409.1	84.252	127	17	2.45e-29	SRA:SRR3452781.7792795.1	70.175	171	30	4.10e-13	SRA:SRR3452781.8692429.1	75.694	144	29	2.64e-17
					SRA:SRR3452781.549662.2	83.761	117	19	1.93e-25	SRA:SRR3452781.9450821.2	80.952	42	8	5.4	SRA:SRR3452781.18624357.2	84.252	127	17	2.45e-29	SRA:SRR3452781.7792795.1	72.917	144	33	4.99e-12	SRA:SRR3452781.7512285.1	76.087	138	30	2.64e-17
					SRA:SRR3452781.7112470.2	79.71	138	28	6.74e-25	SRA:SRR3452781.3809700.2	80.952	42	8	5.4	SRA:SRR3452781.18138206.1	84.252	127	17	2.45e-29	SRA:SRR3452781.7318739.1	73.377	154	35	9.64e-15	SRA:SRR3452781.218599.1	76.087	138	30	2.64e-17
					SRA:SRR3452781.20450704.1	79.137	139	23	2.35e-24	SRA:SRR3452781.1706063.2	80.952	42	8	5.4	SRA:SRR3452781.17883601.1	84.252	127	17	2.45e-29	SRA:SRR3452781.7318739.1	72.727	154	36	1.17e-13	SRA:SRR3452781.18100036.1	74.497	149	35	9.20e-17
					SRA:SRR3452781.13071602.2	83.478	115	19	2.35e-24						SRA:SRR3452781.17468545.1	81.379	145	24	2.45e-29	SRA:SRR3452781.7318739.1	72.727	154	36	1.17e-13	SRA:SRR3452781.15088324.1	74.497	149	35	9.20e-17
					SRA:SRR3452781.12547336.1	79.562	137	22	2.35e-24						SRA:SRR3452781.16528289.1	84.252	127	17	2.45e-29	SRA:SRR3452781.7318739.1	72.727	154	36	1.17e-13	SRA:SRR3452781.13940282.1	75.177	141	35	9.20e-17
					SRA:SRR3452781.10363157.1	82.906	117	20	2.35e-24						SRA:SRR3452781.13002454.1	81.379	145	24	2.45e-29	SRA:SRR3452781.7318739.1	70.175	171	30	4.10e-13	SRA:SRR3452781.9197975.1	74.497	149	35	9.20e-17
					SRA:SRR3452781.8017730.2	83.478	115	19	2.35e-24						SRA:SRR3452781.12915851.1	84.252	127	17	2.45e-29	SRA:SRR3452781.7318739.1	72.917	144	33	4.99e-12	SRA:SRR3452781.3189050.1	74.658	146	37	9.20e-17
					SRA:SRR3452781.5344893.1	79.562	137	22	2.35e-24						SRA:SRR3452781.12907218.1	84.252	127	17	2.45e-29	SRA:SRR3452781.19068665.1	73.248	157	30	3.36e-14	SRA:SRR3452781.2448285.1	75.177	141	35	9.20e-17
					SRA:SRR3452781.3388931.1	82.906	117	20	2.35e-24						SRA:SRR3452781.12448231.1	84.252	127	17	2.45e-29	SRA:SRR3452781.19068665.1	72.611	157	31	1.43e-12	SRA:SRR3452781.17116206.1	74.483	145	37	3.21e-16
					SRA:SRR3452781.1938115.2	83.478	115	19	2.35e-24						SRA:SRR3452781.12238849.1	84.252	127	17	2.45e-29	SRA:SRR3452781.19068665.1	72.611	157	31	1.43e-12	SRA:SRR3452781.15696829.1	75.352	142	29	3.21e-16
					SRA:SRR3452781.1891530.2	83.478	115	19	2.35e-24						SRA:SRR3452781.11878365.1	80.952	147	25	2.45e-29	SRA:SRR3452781.19068665.1	71.711	152	34	2.12e-10	SRA:SRR3452781.15282515.1	75.352	142	29	3.21e-16
					SRA:SRR3452781.1340863.1	82.906	117	20	2.35e-24						SRA:SRR3452781.11674405.1	84.252	127	17	2.45e-29	SRA:SRR3452781.19068665.1	70.175	171	25	2.12e-10	SRA:SRR3452781.11991543.1	75.352	142	29	3.21e-16
					SRA:SRR3452781.761566.1	82.906	117	20	2.35e-24						SRA:SRR3452781.11484310.1	84.252	127	17	2.45e-29	SRA:SRR3452781.19068665.1	71.338	157	33	7.41e-10	SRA:SRR3452781.16963915.1	75.177	141	29	1.12e-15
					SRA:SRR3452781.17625082.1	81.818	121	22	8.22e-24						SRA:SRR3452781.11395294.1	84.252	127	17	2.45e-29	SRA:SRR3452781.17855739.1	74.468	141	21	3.36e-14	SRA:SRR3452781.15627896.1	75.177	141	29	1.12e-15
					SRA:SRR3452781.16581097.2	83.333	114	19	8.22e-24						SRA:SRR3452781.11395183.1	84.252	127	17	2.45e-29	SRA:SRR3452781.17855739.1	75	140	20	1.17e-13	SRA:SRR3452781.13208820.1	75.177	141	29	1.12e-15
					SRA:SRR3452781.13873363.1	81.818	121	22	8.22e-24						SRA:SRR3452781.11259256.1	84.252	127	17	2.45e-29	SRA:SRR3452781.17855739.1	71.515	165	29	4.99e-12	SRA:SRR3452781.4054865.1	75.177	141	29	1.12e-15
					SRA:SRR3452781.12754340.1	79.699	133	21	8.22e-24						SRA:SRR3452781.10860539.1	84.252	127	17	2.45e-29	SRA:SRR3452781.17855739.1	73.759	141	22	1.74e-11	SRA:SRR3452781.3710184.1	75.177	141	29	1.12e-15
					SRA:SRR3452781.11546269.2	83.333	114	19	8.22e-24						SRA:SRR3452781.8797960.1	82.482	137	21	2.45e-29	SRA:SRR3452781.17855739.1	73.759	141	22	1.74e-11	SRA:SRR3452781.1561122.1	75.177	141	29	1.12e-15
					SRA:SRR3452781.11541058.2	83.333	114	19	8.22e-24						SRA:SRR3452781.8654202.1	84.252	127	17	2.45e-29	SRA:SRR3452781.17855739.1	73.913	138	21	1.74e-11	SRA:SRR3452781.18303189.1	75	140	29	3.91e-15
					SRA:SRR3452781.11408845.1	79.562	137	25	8.22e-24						SRA:SRR3452781.8169938.1	84.252	127	17	2.45e-29	SRA:SRR3452781.17160422.1	74.468	141	21	3.36e-14	SRA:SRR3452781.12448231.1	73.793	145	35	1.37e-14
					SRA:SRR3452781.11200311.1	79.699	133	21	8.22e-24						SRA:SRR3452781.6964952.2	80.952	147	25	2.45e-29	SRA:SRR3452781.17160422.1	75	140	20	1.17e-13	SRA:SRR3452781.11484310.1	73.793	145	35	1.37e-14
					SRA:SRR3452781.9846587.1	79.699	133	21	8.22e-24						SRA:SRR3452781.6052160.1	84.252	127	17	2.45e-29	SRA:SRR3452781.17160422.1	71.515	165	29	4.99e-12	SRA:SRR3452781.10860539.1	73.793	145	35	1.37e-14
					SRA:SRR3452781.9831315.2	83.333	114	19	8.22e-24						SRA:SRR3452781.5546246.1	84.252	127	17	2.45e-29	SRA:SRR3452781.17160422.1	73.759	141	22	1.74e-11	SRA:SRR3452781.9419662.1	74.82	139	29	1.37e-14
					SRA:SRR3452781.6163102.2	79.562	137	25	8.22e-24						SRA:SRR3452781.4674155.1	84.252	127	17	2.45e-29	SRA:SRR3452781.17160422.1	73.759	141	22	1.74e-11	SRA:SRR3452781.8417111.1	74.15	147	34	1.37e-14
					SRA:SRR3452781.6147921.1	81.818	121	22	8.22e-24						SRA:SRR3452781.3157907.2	84.252	127	17	2.45e-29	SRA:SRR3452781.17160422.1	73.913	138	21	1.74e-11	SRA:SRR3452781.8169938.1	73.793	145	35	1.37e-14
					SRA:SRR3452781.4678564.1	81.818	121	22	8.22e-24						SRA:SRR3452781.2866272.1	84.252	127	17	2.45e-29	SRA:SRR3452781.13197948.1	74.468	141	21	3.36e-14	SRA:SRR3452781.6964952.2	73.826	149	33	1.37e-14
					SRA:SRR3452781.2682341.2	83.333	114	19	8.22e-24						SRA:SRR3452781.1912403.2	80.952	147	25	2.45e-29	SRA:SRR3452781.13197948.1	75	140	20	1.17e-13	SRA:SRR3452781.3557533.1	78.182	110	21	1.37e-14
					SRA:SRR3452781.20388322.1	79.545	132	21	2.87e-23						SRA:SRR3452781.809804.1	84.252	127	17	2.45e-29	SRA:SRR3452781.13197948.1	71.515	165	29	4.99e-12	SRA:SRR3452781.2850850.2	78.182	110	21	1.37e-14
					SRA:SRR3452781.19584584.2	83.186	113	19	2.87e-23						SRA:SRR3452781.218599.1	81.379	145	24	2.45e-29	SRA:SRR3452781.13197948.1	73.759	141	22	1.74e-11	SRA:SRR3452781.1912403.2	73.826	149	33	1.37e-14
					SRA:SRR3452781.18682164.2	83.186	113	19	2.87e-23						SRA:SRR3452781.16262553.1	80.822	146	25	8.54e-29	SRA:SRR3452781.13197948.1	73.759	141	22	1.74e-11	SRA:SRR3452781.1213934.1	74.82	139	29	1.37e-14
					SRA:SRR3452781.18551571.2	83.186	113	19	2.87e-23						SRA:SRR3452781.15029160.1	81.25	144	24	8.54e-29	SRA:SRR3452781.13197948.1	73.913	138	21	1.74e-11	SRA:SRR3452781.16262553.1	79.048	105	16	4.77e-14
					SRA:SRR3452781.17595309.2	83.186	113	19	2.87e-23						SRA:SRR3452781.12493450.1	81.25	144	24	8.54e-29	SRA:SRR3452781.5370419.1	73.248	157	30	3.36e-14	SRA:SRR3452781.15249666.1	74.815	135	28	4.77e-14
					SRA:SRR3452781.17034332.2	83.186	113	19	2.87e-23						SRA:SRR3452781.7512285.1	81.25	144	24	8.54e-29	SRA:SRR3452781.5370419.1	72.611	157	31	1.43e-12	SRA:SRR3452781.13971325.1	74.815	135	28	4.77e-14
					SRA:SRR3452781.16977245.1	79.545	132	21	2.87e-23						SRA:SRR3452781.8417111.1	84.252	127	16	2.98e-28	SRA:SRR3452781.5370419.1	72.611	157	31	1.43e-12	SRA:SRR3452781.11674405.1	73.611	144	35	4.77e-14
					SRA:SRR3452781.16710335.2	83.186	113	19	2.87e-23						SRA:SRR3452781.5672827.1	83.465	127	18	2.98e-28	SRA:SRR3452781.5370419.1	71.711	152	34	2.12e-10	SRA:SRR3452781.11376629.2	73.611	144	35	4.77e-14
					SRA:SRR3452781.16710335.1	81.667	120	22	2.87e-23						SRA:SRR3452781.3032001.1	83.871	124	17	1.04e-27	SRA:SRR3452781.5370419.1	70.175	171	25	2.12e-10	SRA:SRR3452781.10177832.1	74.815	135	28	4.77e-14
					SRA:SRR3452781.14987019.2	83.186	113	19	2.87e-23						SRA:SRR3452781.2956596.1	83.871	124	17	1.04e-27	SRA:SRR3452781.5370419.1	71.338	157	33	7.41e-10	SRA:SRR3452781.7643621.1	74.815	135	28	4.77e-14
					SRA:SRR3452781.14987019.1	81.667	120	22	2.87e-23						SRA:SRR3452781.2874967.1	83.871	124	17	1.04e-27	SRA:SRR3452781.4736688.1	73.248	157	30	3.36e-14	SRA:SRR3452781.7555684.1	74.815	135	28	4.77e-14
					SRA:SRR3452781.13071602.1	81.667	120	22	2.87e-23						SRA:SRR3452781.18100036.1	83.74	123	17	3.63e-27	SRA:SRR3452781.4736688.1	72.611	157	31	1.43e-12	SRA:SRR3452781.5546246.1	73.611	144	35	4.77e-14
					SRA:SRR3452781.12890222.2	83.186	113	19	2.87e-23						SRA:SRR3452781.15088324.1	83.74	123	17	3.63e-27	SRA:SRR3452781.4736688.1	72.611	157	31	1.43e-12	SRA:SRR3452781.4674155.1	73.611	144	35	4.77e-14
					SRA:SRR3452781.12546862.2	83.186	113	19	2.87e-23						SRA:SRR3452781.9197975.1	83.74	123	17	3.63e-27	SRA:SRR3452781.4736688.1	73.611	144	24	2.12e-10	SRA:SRR3452781.4244339.1	74.815	135	28	4.77e-14
					SRA:SRR3452781.12401249.2	83.186	113	19	2.87e-23						SRA:SRR3452781.13098296.2	82.677	127	19	1.27e-26	SRA:SRR3452781.4736688.1	71.338	157	33	7.41e-10	SRA:SRR3452781.3838261.1	74.815	135	28	4.77e-14
					SRA:SRR3452781.12401249.1	81.667	120	22	2.87e-23						SRA:SRR3452781.5241510.2	79.47	151	27	4.42e-26	SRA:SRR3452781.4736688.1	71.523	151	34	7.41e-10	SRA:SRR3452781.2005532.1	74.815	135	28	4.77e-14
					SRA:SRR3452781.11225218.2	83.186	113	19	2.87e-23						SRA:SRR3452781.11376629.2	79.167	144	30	1.54e-25	SRA:SRR3452781.1520014.1	73.248	157	30	3.36e-14	SRA:SRR3452781.20208925.1	79.412	102	15	1.66e-13
					SRA:SRR3452781.11225218.1	81.667	120	22	2.87e-23						SRA:SRR3452781.10748318.1	75.882	170	22	1.54e-25	SRA:SRR3452781.1520014.1	72.611	157	31	1.43e-12	SRA:SRR3452781.20073927.1	79.412	102	15	1.66e-13
					SRA:SRR3452781.10645176.1	79.545	132	21	2.87e-23						SRA:SRR3452781.6163102.1	79.195	149	16	1.54e-25	SRA:SRR3452781.1520014.1	72.611	157	31	1.43e-12	SRA:SRR3452781.19717409.1	79.412	102	15	1.66e-13
					SRA:SRR3452781.10312549.2	83.186	113	19	2.87e-23						SRA:SRR3452781.16728462.1	83.193	119	17	5.39e-25	SRA:SRR3452781.1520014.1	71.711	152	34	2.12e-10	SRA:SRR3452781.18624357.2	79.412	102	15	1.66e-13
					SRA:SRR3452781.10312549.1	81.667	120	22	2.87e-23						SRA:SRR3452781.7667748.1	83.193	119	17	5.39e-25	SRA:SRR3452781.1520014.1	70.175	171	25	2.12e-10	SRA:SRR3452781.18138206.1	79.412	102	15	1.66e-13
					SRA:SRR3452781.9560215.1	81.667	120	22	2.87e-23						SRA:SRR3452781.4639018.1	83.193	119	17	5.39e-25	SRA:SRR3452781.1520014.1	71.338	157	33	7.41e-10	SRA:SRR3452781.18116271.1	79.412	102	15	1.66e-13
					SRA:SRR3452781.9363161.1	81.667	120	22	2.87e-23						SRA:SRR3452781.4341916.2	78.912	147	28	5.39e-25	SRA:SRR3452781.20359932.1	73.026	152	35	1.17e-13	SRA:SRR3452781.17883601.1	79.412	102	15	1.66e-13
					SRA:SRR3452781.8242202.2	83.186	113	19	2.87e-23						SRA:SRR3452781.2576346.1	83.193	119	17	5.39e-25	SRA:SRR3452781.20359932.1	72.368	152	36	1.43e-12	SRA:SRR3452781.16528289.1	79.412	102	15	1.66e-13
					SRA:SRR3452781.8242202.1	81.667	120	22	2.87e-23						SRA:SRR3452781.17116206.1	83.621	116	16	1.88e-24	SRA:SRR3452781.20359932.1	72.368	152	36	1.43e-12	SRA:SRR3452781.16270361.1	80.645	93	15	1.66e-13
					SRA:SRR3452781.6667552.1	79.545	132	21	2.87e-23						SRA:SRR3452781.14902251.1	75.46	163	22	1.88e-24	SRA:SRR3452781.20359932.1	72.368	152	36	1.43e-12	SRA:SRR3452781.16189022.1	79.412	102	15	1.66e-13
					SRA:SRR3452781.5001085.2	83.186	113	19	2.87e-23						SRA:SRR3452781.19227928.1	82.906	117	17	6.57e-24	SRA:SRR3452781.20359932.1	73.288	146	30	1.43e-12	SRA:SRR3452781.15979025.1	80.645	93	15	1.66e-13
					SRA:SRR3452781.4857311.2	83.186	113	19	2.87e-23						SRA:SRR3452781.17883601.2	78.231	147	29	6.57e-24	SRA:SRR3452781.20359932.1	71.711	152	31	7.41e-10	SRA:SRR3452781.15401293.1	79.412	102	15	1.66e-13
					SRA:SRR3452781.4600323.2	83.186	113	19	2.87e-23						SRA:SRR3452781.17261327.1	82.906	117	17	6.57e-24	SRA:SRR3452781.20196099.2	72.84	162	23	1.17e-13	SRA:SRR3452781.12915851.1	79.412	102	15	1.66e-13
					SRA:SRR3452781.2949286.2	83.186	113	19	2.87e-23						SRA:SRR3452781.16920010.1	82.906	117	17	6.57e-24	SRA:SRR3452781.20196099.2	71.605	162	25	6.08e-11	SRA:SRR3452781.12907218.1	79.412	102	15	1.66e-13
					SRA:SRR3452781.2745875.1	81.667	120	22	2.87e-23						SRA:SRR3452781.11672568.1	82.906	117	17	6.57e-24	SRA:SRR3452781.19106390.1	72.727	154	36	1.17e-13	SRA:SRR3452781.12565691.1	79.412	102	15	1.66e-13
					SRA:SRR3452781.1915758.2	83.186	113	19	2.87e-23						SRA:SRR3452781.3145856.1	82.906	117	17	6.57e-24	SRA:SRR3452781.19106390.1	72.078	154	37	4.99e-12	SRA:SRR3452781.12238849.1	79.412	102	15	1.66e-13
					SRA:SRR3452781.1227842.2	83.186	113	19	2.87e-23						SRA:SRR3452781.2522633.1	82.906	117	17	6.57e-24	SRA:SRR3452781.19106390.1	72.078	154	37	4.99e-12	SRA:SRR3452781.11716720.1	80.645	93	15	1.66e-13
					SRA:SRR3452781.20369527.1	82.727	110	19	1.22e-21						SRA:SRR3452781.19423705.1	82.759	116	17	2.29e-23	SRA:SRR3452781.19106390.1	72.078	154	37	4.99e-12	SRA:SRR3452781.11395294.1	79.412	102	15	1.66e-13
					SRA:SRR3452781.16188424.1	81.197	117	22	1.22e-21						SRA:SRR3452781.14247345.1	82.759	116	17	2.29e-23	SRA:SRR3452781.19106390.1	72.603	146	31	1.74e-11	SRA:SRR3452781.11395183.1	79.412	102	15	1.66e-13
					SRA:SRR3452781.15155060.1	82.727	110	19	1.22e-21						SRA:SRR3452781.10047291.1	82.759	116	17	2.29e-23	SRA:SRR3452781.19106390.1	72.436	156	33	2.12e-10	SRA:SRR3452781.11259256.1	79.412	102	15	1.66e-13
					SRA:SRR3452781.5114344.1	81.197	117	22	1.22e-21						SRA:SRR3452781.3557533.1	83.636	110	18	2.29e-23	SRA:SRR3452781.18753958.2	72.903	155	33	1.17e-13	SRA:SRR3452781.10572083.1	80.645	93	15	1.66e-13
					SRA:SRR3452781.4555977.1	82.727	110	19	1.22e-21						SRA:SRR3452781.2850850.2	83.636	110	18	2.29e-23	SRA:SRR3452781.18753958.2	72.258	155	34	4.99e-12	SRA:SRR3452781.10108476.1	79.412	102	15	1.66e-13
					SRA:SRR3452781.3857978.1	82.727	110	19	1.22e-21						SRA:SRR3452781.18608539.1	82.609	115	17	8.00e-23	SRA:SRR3452781.16976410.1	76.515	132	20	1.17e-13	SRA:SRR3452781.9862511.1	79.412	102	15	1.66e-13
					SRA:SRR3452781.2945458.1	81.197	117	22	1.22e-21						SRA:SRR3452781.7595797.1	82.609	115	17	8.00e-23	SRA:SRR3452781.16976410.1	73.51	151	25	1.74e-11	SRA:SRR3452781.9123153.1	79.412	102	15	1.66e-13
					SRA:SRR3452781.6163102.1	78.519	135	26	4.26e-21						SRA:SRR3452781.6929967.1	82.609	115	17	8.00e-23	SRA:SRR3452781.16976410.1	75	120	24	7.41e-10	SRA:SRR3452781.8797960.1	79.412	102	15	1.66e-13
					SRA:SRR3452781.4448128.1	84.158	101	16	4.26e-21						SRA:SRR3452781.15979025.1	82.456	114	17	2.79e-22	SRA:SRR3452781.16976410.1	75	120	24	7.41e-10	SRA:SRR3452781.8654202.1	79.412	102	15	1.66e-13
					SRA:SRR3452781.18199073.2	82.857	105	18	1.49e-20						SRA:SRR3452781.14436756.2	82.051	117	18	2.79e-22	SRA:SRR3452781.16976410.1	72.185	151	27	9.03e-09	SRA:SRR3452781.6052160.1	79.412	102	15	1.66e-13
					SRA:SRR3452781.16385328.1	76.19	147	29	1.49e-20						SRA:SRR3452781.11716720.1	82.456	114	17	2.79e-22	SRA:SRR3452781.16976410.1	74.167	120	25	9.03e-09	SRA:SRR3452781.5413719.1	79.412	102	15	1.66e-13
					SRA:SRR3452781.15491200.2	82.857	105	18	1.49e-20						SRA:SRR3452781.11408845.1	76.974	152	23	2.79e-22	SRA:SRR3452781.16303207.1	70.52	173	27	1.17e-13	SRA:SRR3452781.5380783.1	80.645	93	15	1.66e-13
					SRA:SRR3452781.14548240.2	82.857	105	18	1.49e-20						SRA:SRR3452781.10572083.1	82.456	114	17	2.79e-22	SRA:SRR3452781.16303207.1	80.769	78	12	2.59e-09	SRA:SRR3452781.4421842.1	80.645	93	15	1.66e-13
					SRA:SRR3452781.14380381.2	82.857	105	18	1.49e-20						SRA:SRR3452781.10250837.2	82.051	117	18	2.79e-22	SRA:SRR3452781.16303207.1	80.769	78	12	2.59e-09	SRA:SRR3452781.3579157.1	80.645	93	15	1.66e-13
					SRA:SRR3452781.14078798.2	82.857	105	18	1.49e-20						SRA:SRR3452781.6163102.2	76.974	152	23	2.79e-22	SRA:SRR3452781.16303207.1	80.519	77	12	9.03e-09	SRA:SRR3452781.3157907.2	79.412	102	15	1.66e-13
					SRA:SRR3452781.13451981.2	82.857	105	18	1.49e-20						SRA:SRR3452781.5380783.1	82.456	114	17	2.79e-22	SRA:SRR3452781.16303207.1	66.484	182	28	1.10e-07	SRA:SRR3452781.3032001.1	79.412	102	15	1.66e-13
					SRA:SRR3452781.13351265.2	82.857	105	18	1.49e-20						SRA:SRR3452781.3529547.2	82.051	117	18	2.79e-22	SRA:SRR3452781.16303207.1	79.221	77	13	1.10e-07	SRA:SRR3452781.2956596.1	79.412	102	15	1.66e-13
					SRA:SRR3452781.13017118.2	80.87	115	22	1.49e-20						SRA:SRR3452781.3189050.1	82.051	117	18	2.79e-22	SRA:SRR3452781.13636787.1	73.077	156	30	1.17e-13	SRA:SRR3452781.2874967.1	79.412	102	15	1.66e-13
					SRA:SRR3452781.12907881.2	82.857	105	18	1.49e-20						SRA:SRR3452781.1546776.1	82.456	114	17	2.79e-22	SRA:SRR3452781.13636787.1	72.436	156	31	4.99e-12	SRA:SRR3452781.2866272.1	79.412	102	15	1.66e-13
					SRA:SRR3452781.12699135.2	82.857	105	18	1.49e-20						SRA:SRR3452781.10315392.2	77.397	146	30	9.75e-22	SRA:SRR3452781.13636787.1	72.436	156	31	4.99e-12	SRA:SRR3452781.2194799.1	79.412	102	15	1.66e-13
					SRA:SRR3452781.12108881.2	82.857	105	18	1.49e-20						SRA:SRR3452781.18034224.2	77.857	140	28	3.40e-21	SRA:SRR3452781.13636787.1	70.349	172	25	6.08e-11	SRA:SRR3452781.1546776.1	80.645	93	15	1.66e-13
					SRA:SRR3452781.11979119.2	82.857	105	18	1.49e-20						SRA:SRR3452781.10335813.2	78.519	135	26	3.40e-21	SRA:SRR3452781.13636787.1	71.711	152	34	2.12e-10	SRA:SRR3452781.809804.1	79.412	102	15	1.66e-13
					SRA:SRR3452781.10371661.2	82.857	105	18	1.49e-20						SRA:SRR3452781.8829729.2	83.019	106	18	3.40e-21	SRA:SRR3452781.13636787.1	71.338	157	33	7.41e-10	SRA:SRR3452781.231014.1	79.412	102	15	1.66e-13
					SRA:SRR3452781.9831783.2	80.87	115	22	1.49e-20						SRA:SRR3452781.4020575.2	79.528	127	23	3.40e-21	SRA:SRR3452781.13546660.1	72.727	154	36	1.17e-13	SRA:SRR3452781.38728.1	79.412	102	15	1.66e-13
					SRA:SRR3452781.9614434.2	82.857	105	18	1.49e-20						SRA:SRR3452781.3557533.2	83.019	106	18	3.40e-21	SRA:SRR3452781.13546660.1	72.078	154	37	4.99e-12	SRA:SRR3452781.12907218.2	77.273	110	22	5.81e-13
					SRA:SRR3452781.8808866.1	76.19	147	29	1.49e-20						SRA:SRR3452781.19260579.1	81.818	110	20	1.19e-20	SRA:SRR3452781.13546660.1	72.078	154	37	4.99e-12	SRA:SRR3452781.12885252.2	73.05	141	38	5.81e-13
					SRA:SRR3452781.8109426.2	82.857	105	18	1.49e-20						SRA:SRR3452781.16203129.1	81.982	111	17	1.19e-20	SRA:SRR3452781.13546660.1	72.078	154	37	4.99e-12	SRA:SRR3452781.10335813.2	74.242	132	31	5.81e-13
					SRA:SRR3452781.7191014.1	76.19	147	29	1.49e-20						SRA:SRR3452781.16064687.2	76.974	152	28	1.19e-20	SRA:SRR3452781.13546660.1	72.603	146	31	1.74e-11	SRA:SRR3452781.8723112.2	74.242	132	31	5.81e-13
					SRA:SRR3452781.6888645.2	82.857	105	18	1.49e-20						SRA:SRR3452781.14015109.1	81.818	110	20	1.19e-20	SRA:SRR3452781.13546660.1	70.779	154	39	2.59e-09	SRA:SRR3452781.6964952.1	73.571	140	34	5.81e-13
					SRA:SRR3452781.6631113.2	82.857	105	18	1.49e-20						SRA:SRR3452781.10938452.1	81.818	110	20	1.19e-20	SRA:SRR3452781.11210113.1	72.727	154	36	1.17e-13	SRA:SRR3452781.4341916.2	72.973	148	34	5.81e-13
					SRA:SRR3452781.5396067.2	82.857	105	18	1.49e-20						SRA:SRR3452781.8912157.1	81.818	110	20	1.19e-20	SRA:SRR3452781.11210113.1	72.078	154	37	4.99e-12	SRA:SRR3452781.3954188.2	74.615	130	30	5.81e-13
					SRA:SRR3452781.3640748.2	82.857	105	18	1.49e-20						SRA:SRR3452781.7647237.1	81.818	110	20	1.19e-20	SRA:SRR3452781.11210113.1	72.078	154	37	4.99e-12	SRA:SRR3452781.1912403.1	73.571	140	34	5.81e-13
					SRA:SRR3452781.569288.2	82.692	104	18	5.18e-20						SRA:SRR3452781.6778484.1	81.818	110	20	1.19e-20	SRA:SRR3452781.11210113.1	72.078	154	37	4.99e-12	SRA:SRR3452781.19297197.2	75.652	115	28	2.03e-12
					SRA:SRR3452781.19294521.2	83.168	101	17	1.81e-19						SRA:SRR3452781.5998243.1	81.818	110	20	1.19e-20	SRA:SRR3452781.11210113.1	69.591	171	31	4.99e-12	SRA:SRR3452781.17883601.2	72.917	144	36	2.03e-12
					SRA:SRR3452781.19110808.2	78.4	125	21	1.81e-19						SRA:SRR3452781.4961465.1	81.818	110	20	1.19e-20	SRA:SRR3452781.11210113.1	72.222	144	34	6.08e-11	SRA:SRR3452781.17295332.2	75.652	115	28	2.03e-12
					SRA:SRR3452781.18807722.2	78.4	125	21	1.81e-19						SRA:SRR3452781.4747239.2	76.712	146	31	1.19e-20	SRA:SRR3452781.10520288.1	73.026	152	35	1.17e-13	SRA:SRR3452781.16385328.2	75.41	122	24	2.03e-12
					SRA:SRR3452781.15834523.1	83.168	101	17	1.81e-19						SRA:SRR3452781.4421008.1	81.818	110	20	1.19e-20	SRA:SRR3452781.10520288.1	72.368	152	36	1.43e-12	SRA:SRR3452781.14684580.1	74.074	135	29	2.03e-12
					SRA:SRR3452781.14721142.2	85.714	91	13	1.81e-19						SRA:SRR3452781.18485425.2	79.508	122	25	4.14e-20	SRA:SRR3452781.10520288.1	72.368	152	36	1.43e-12	SRA:SRR3452781.14314270.2	75.652	115	28	2.03e-12
					SRA:SRR3452781.14456753.1	83.168	101	17	1.81e-19						SRA:SRR3452781.17106198.2	77.143	140	29	4.14e-20	SRA:SRR3452781.10520288.1	72.368	152	36	1.43e-12	SRA:SRR3452781.13699382.2	75.652	115	28	2.03e-12
					SRA:SRR3452781.14312164.1	83.168	101	17	1.81e-19						SRA:SRR3452781.15517854.2	79.675	123	22	4.14e-20	SRA:SRR3452781.10520288.1	73.288	146	30	1.43e-12	SRA:SRR3452781.12895475.2	72.078	154	31	2.03e-12
					SRA:SRR3452781.14306810.2	83.168	101	17	1.81e-19						SRA:SRR3452781.12895475.2	76.552	145	31	4.14e-20	SRA:SRR3452781.10520288.1	71.711	152	31	7.41e-10	SRA:SRR3452781.9408265.1	74.074	135	29	2.03e-12
					SRA:SRR3452781.12547336.2	83.168	101	17	1.81e-19						SRA:SRR3452781.423209.2	79.675	123	22	4.14e-20	SRA:SRR3452781.10318363.1	72.611	157	28	1.17e-13	SRA:SRR3452781.8829729.2	77.358	106	21	2.03e-12
					SRA:SRR3452781.12490790.1	83.168	101	17	1.81e-19						SRA:SRR3452781.19339424.1	81.651	109	17	1.45e-19	SRA:SRR3452781.10318363.1	75.833	120	17	4.10e-13	SRA:SRR3452781.5672827.1	78.431	102	16	2.03e-12
					SRA:SRR3452781.12156575.1	83.168	101	17	1.81e-19						SRA:SRR3452781.14697491.1	81.651	109	17	1.45e-19	SRA:SRR3452781.10318363.1	76.667	120	16	4.10e-13	SRA:SRR3452781.5348596.2	75.652	115	28	2.03e-12
					SRA:SRR3452781.10223406.1	83.168	101	17	1.81e-19						SRA:SRR3452781.6636039.2	78.74	127	24	1.45e-19	SRA:SRR3452781.10318363.1	75	120	18	2.12e-10	SRA:SRR3452781.5241510.2	78.431	102	16	2.03e-12
					SRA:SRR3452781.9512350.1	83.168	101	17	1.81e-19						SRA:SRR3452781.809804.2	78.74	127	24	1.45e-19	SRA:SRR3452781.10318363.1	73.643	129	19	2.59e-09	SRA:SRR3452781.3557533.2	77.358	106	21	2.03e-12
					SRA:SRR3452781.9005152.1	83.168	101	17	1.81e-19						SRA:SRR3452781.17409135.2	80.909	110	21	5.05e-19	SRA:SRR3452781.10318363.1	74.167	120	19	9.03e-09	SRA:SRR3452781.218890.2	75.652	115	28	2.03e-12
					SRA:SRR3452781.8007061.1	83.168	101	17	1.81e-19						SRA:SRR3452781.16683288.2	78.689	122	26	5.05e-19	SRA:SRR3452781.8351618.1	73.203	153	32	1.17e-13	SRA:SRR3452781.19339424.1	80.682	88	14	7.07e-12
					SRA:SRR3452781.7413227.1	83.168	101	17	1.81e-19						SRA:SRR3452781.16385328.2	78.689	122	26	5.05e-19	SRA:SRR3452781.8351618.1	71.345	171	23	4.10e-13	SRA:SRR3452781.19260579.1	76.106	113	24	7.07e-12
					SRA:SRR3452781.5491571.1	83.168	101	17	1.81e-19						SRA:SRR3452781.15282515.2	80.909	110	21	5.05e-19	SRA:SRR3452781.8351618.1	72.549	153	33	1.43e-12	SRA:SRR3452781.16683288.2	76.106	113	24	7.07e-12
					SRA:SRR3452781.4476817.2	83.168	101	17	1.81e-19						SRA:SRR3452781.14464169.2	78.125	128	25	5.05e-19	SRA:SRR3452781.8351618.1	72.549	153	33	1.43e-12	SRA:SRR3452781.14697491.1	80.682	88	14	7.07e-12
					SRA:SRR3452781.4119029.2	83.168	101	17	1.81e-19						SRA:SRR3452781.13940282.1	81.481	108	17	5.05e-19	SRA:SRR3452781.8351618.1	72.549	153	33	1.43e-12	SRA:SRR3452781.14015109.1	76.106	113	24	7.07e-12
					SRA:SRR3452781.2646974.2	83.168	101	17	1.81e-19						SRA:SRR3452781.12907218.2	80.909	110	21	5.05e-19	SRA:SRR3452781.8351618.1	71.895	153	34	6.08e-11	SRA:SRR3452781.10938452.1	76.106	113	24	7.07e-12
					SRA:SRR3452781.569288.1	83.168	101	17	1.81e-19						SRA:SRR3452781.11916427.2	78.689	122	26	5.05e-19	SRA:SRR3452781.7891301.1	73.026	152	35	1.17e-13	SRA:SRR3452781.10177832.2	76.106	113	24	7.07e-12
					SRA:SRR3452781.20419319.2	83	100	17	6.32e-19						SRA:SRR3452781.11644565.2	80.909	110	21	5.05e-19	SRA:SRR3452781.7891301.1	72.368	152	36	1.43e-12	SRA:SRR3452781.8912157.1	76.106	113	24	7.07e-12
					SRA:SRR3452781.20419319.1	83	100	17	6.32e-19						SRA:SRR3452781.8723112.2	75.163	153	35	5.05e-19	SRA:SRR3452781.7891301.1	72.368	152	36	1.43e-12	SRA:SRR3452781.7647237.1	76.106	113	24	7.07e-12
					SRA:SRR3452781.18485425.1	75.694	144	29	6.32e-19						SRA:SRR3452781.6929967.2	78.689	122	26	5.05e-19	SRA:SRR3452781.7891301.1	72.368	152	36	1.43e-12	SRA:SRR3452781.7606740.2	76.364	110	23	7.07e-12
					SRA:SRR3452781.15834523.2	83	100	17	6.32e-19						SRA:SRR3452781.5998243.2	80.909	110	21	5.05e-19	SRA:SRR3452781.7891301.1	73.288	146	30	1.43e-12	SRA:SRR3452781.6778484.1	76.106	113	24	7.07e-12
					SRA:SRR3452781.14456753.2	83	100	17	6.32e-19						SRA:SRR3452781.3954188.2	78.689	122	26	5.05e-19	SRA:SRR3452781.7891301.1	71.711	152	31	7.41e-10	SRA:SRR3452781.5998243.1	76.106	113	24	7.07e-12
					SRA:SRR3452781.14312164.2	83	100	17	6.32e-19						SRA:SRR3452781.2785250.2	80.909	110	21	5.05e-19	SRA:SRR3452781.6774182.1	72.727	154	36	1.17e-13	SRA:SRR3452781.4961465.1	76.106	113	24	7.07e-12
					SRA:SRR3452781.13159381.1	75.694	144	29	6.32e-19						SRA:SRR3452781.2448285.1	81.481	108	17	5.05e-19	SRA:SRR3452781.6774182.1	72.078	154	37	4.99e-12	SRA:SRR3452781.4421008.1	76.106	113	24	7.07e-12
					SRA:SRR3452781.13106182.1	80.357	112	22	6.32e-19						SRA:SRR3452781.19524512.2	75.676	148	30	1.76e-18	SRA:SRR3452781.6774182.1	72.078	154	37	4.99e-12	SRA:SRR3452781.2125851.2	75.221	113	28	2.47e-11
					SRA:SRR3452781.12907698.1	75.694	144	29	6.32e-19						SRA:SRR3452781.16270361.1	82.524	103	12	1.76e-18	SRA:SRR3452781.6774182.1	72.078	154	37	4.99e-12	SRA:SRR3452781.17409135.2	75.221	113	25	8.62e-11
					SRA:SRR3452781.12890222.1	80.357	112	22	6.32e-19						SRA:SRR3452781.12547336.1	75.497	151	31	1.76e-18	SRA:SRR3452781.6774182.1	69.591	171	31	4.99e-12	SRA:SRR3452781.15282515.2	75.221	113	25	8.62e-11
					SRA:SRR3452781.12490790.2	83	100	17	6.32e-19						SRA:SRR3452781.9846587.1	75.497	151	31	1.76e-18	SRA:SRR3452781.6774182.1	72.222	144	34	6.08e-11	SRA:SRR3452781.13098296.2	73.134	134	30	8.62e-11
					SRA:SRR3452781.11717150.2	78.226	124	21	6.32e-19						SRA:SRR3452781.9169249.1	81.132	106	20	1.76e-18	SRA:SRR3452781.6400242.1	76.515	132	20	1.17e-13	SRA:SRR3452781.11083444.2	75.221	113	25	8.62e-11
					SRA:SRR3452781.11644565.1	75.694	144	29	6.32e-19						SRA:SRR3452781.8808866.2	77.037	135	28	1.76e-18	SRA:SRR3452781.6400242.1	73.51	151	25	1.74e-11	SRA:SRR3452781.10108476.2	75.221	113	25	8.62e-11
					SRA:SRR3452781.10651326.2	83	100	17	6.32e-19						SRA:SRR3452781.7191014.2	77.037	135	28	1.76e-18	SRA:SRR3452781.6400242.1	75	120	24	7.41e-10	SRA:SRR3452781.4010157.1	78.495	93	17	8.62e-11
					SRA:SRR3452781.8873980.2	83	100	17	6.32e-19						SRA:SRR3452781.5344893.1	75.497	151	31	1.76e-18	SRA:SRR3452781.6400242.1	75	120	24	7.41e-10	SRA:SRR3452781.3104207.2	75.221	113	25	8.62e-11
					SRA:SRR3452781.8007061.2	83	100	17	6.32e-19						SRA:SRR3452781.1641961.1	75.676	148	30	1.76e-18	SRA:SRR3452781.6400242.1	72.185	151	27	9.03e-09	SRA:SRR3452781.2109729.2	75.221	113	25	8.62e-11
					SRA:SRR3452781.6673652.2	83	100	17	6.32e-19						SRA:SRR3452781.914764.1	81.132	106	20	1.76e-18	SRA:SRR3452781.6400242.1	74.167	120	25	9.03e-09	SRA:SRR3452781.16878901.2	75.455	110	24	3.01e-10
					SRA:SRR3452781.5467422.1	80.357	112	22	6.32e-19						SRA:SRR3452781.20450704.1	77.206	136	22	6.15e-18	SRA:SRR3452781.6074756.1	72.611	157	28	1.17e-13	SRA:SRR3452781.10987518.2	71.233	146	42	3.01e-10
					SRA:SRR3452781.4791852.1	75.694	144	29	6.32e-19						SRA:SRR3452781.19559298.2	80.952	105	20	6.15e-18	SRA:SRR3452781.6074756.1	75.833	120	17	4.10e-13	SRA:SRR3452781.7846326.2	74.775	111	28	3.01e-10
					SRA:SRR3452781.4448128.2	83	100	17	6.32e-19						SRA:SRR3452781.18138206.2	80	110	22	6.15e-18	SRA:SRR3452781.6074756.1	76.667	120	16	4.10e-13	SRA:SRR3452781.6436213.2	74.775	111	28	3.01e-10
					SRA:SRR3452781.2321806.1	75.694	144	29	6.32e-19						SRA:SRR3452781.15280540.2	80.952	105	20	6.15e-18	SRA:SRR3452781.6074756.1	75	120	18	2.12e-10	SRA:SRR3452781.5998243.2	75.455	110	24	3.01e-10
					SRA:SRR3452781.1521655.1	75.694	144	29	6.32e-19						SRA:SRR3452781.14247345.2	75.342	146	33	6.15e-18	SRA:SRR3452781.6074756.1	73.643	129	19	2.59e-09	SRA:SRR3452781.2785250.2	75.455	110	24	3.01e-10
					SRA:SRR3452781.1265025.1	75.694	144	29	6.32e-19						SRA:SRR3452781.10177832.2	80	110	22	6.15e-18	SRA:SRR3452781.6074756.1	74.167	120	19	9.03e-09	SRA:SRR3452781.1607535.2	74.775	111	28	3.01e-10
					SRA:SRR3452781.585754.1	75.694	144	29	6.32e-19						SRA:SRR3452781.7606740.2	80	110	22	6.15e-18	SRA:SRR3452781.5722706.1	73.077	156	30	1.17e-13	SRA:SRR3452781.1521655.2	76.19	105	22	3.01e-10
					SRA:SRR3452781.486879.2	83	100	17	6.32e-19						SRA:SRR3452781.7513035.2	80	110	22	6.15e-18	SRA:SRR3452781.5722706.1	72.436	156	31	4.99e-12	SRA:SRR3452781.423209.2	71.333	150	40	3.01e-10
					SRA:SRR3452781.20336949.2	82.178	101	18	2.20e-18						SRA:SRR3452781.7068710.2	80.952	105	20	6.15e-18	SRA:SRR3452781.5722706.1	72.436	156	31	4.99e-12	SRA:SRR3452781.14464169.2	77.083	96	19	1.05e-09
					SRA:SRR3452781.15664042.1	80.18	111	22	2.20e-18						SRA:SRR3452781.5314919.2	77.953	127	22	6.15e-18	SRA:SRR3452781.5722706.1	70.349	172	25	6.08e-11	SRA:SRR3452781.14436756.2	79.07	86	15	1.05e-09
					SRA:SRR3452781.14280357.1	80.18	111	22	2.20e-18						SRA:SRR3452781.4421842.1	84.615	91	11	6.15e-18	SRA:SRR3452781.5722706.1	71.711	152	34	2.12e-10	SRA:SRR3452781.12652581.2	77.895	95	15	1.05e-09
					SRA:SRR3452781.6720728.1	80.18	111	22	2.20e-18						SRA:SRR3452781.3579157.1	84.615	91	11	6.15e-18	SRA:SRR3452781.5722706.1	71.338	157	33	7.41e-10	SRA:SRR3452781.12652581.1	77.895	95	15	1.05e-09
					SRA:SRR3452781.5001085.1	80.18	111	22	2.20e-18						SRA:SRR3452781.3572507.2	77.953	127	22	6.15e-18	SRA:SRR3452781.5551395.1	73.203	153	32	1.17e-13	SRA:SRR3452781.10250837.2	79.07	86	15	1.05e-09
					SRA:SRR3452781.2988990.1	80.18	111	22	2.20e-18						SRA:SRR3452781.3572507.1	77.953	127	22	6.15e-18	SRA:SRR3452781.5551395.1	71.345	171	23	4.10e-13	SRA:SRR3452781.9169249.1	75.472	106	23	1.05e-09
					SRA:SRR3452781.1915758.1	80.18	111	22	2.20e-18						SRA:SRR3452781.2951746.2	77.206	136	22	6.15e-18	SRA:SRR3452781.5551395.1	72.549	153	33	1.43e-12	SRA:SRR3452781.3529547.2	79.07	86	15	1.05e-09
					SRA:SRR3452781.842564.1	80.18	111	22	2.20e-18						SRA:SRR3452781.2384099.1	77.206	136	22	6.15e-18	SRA:SRR3452781.5551395.1	72.549	153	33	1.43e-12	SRA:SRR3452781.3032001.2	76.471	102	18	1.05e-09
					SRA:SRR3452781.19897156.2	82	100	18	7.69e-18						SRA:SRR3452781.2123707.2	80.952	105	20	6.15e-18	SRA:SRR3452781.5551395.1	72.549	153	33	1.43e-12	SRA:SRR3452781.914764.1	75.472	106	23	1.05e-09
					SRA:SRR3452781.17468545.1	75.352	142	29	7.69e-18						SRA:SRR3452781.2109729.2	78.049	123	27	6.15e-18	SRA:SRR3452781.5551395.1	71.895	153	34	6.08e-11	SRA:SRR3452781.18873090.2	74.336	113	26	3.66e-09
					SRA:SRR3452781.16188424.2	82	100	18	7.69e-18						SRA:SRR3452781.1265025.2	78.049	123	27	6.15e-18	SRA:SRR3452781.3284890.1	72.727	154	36	1.17e-13	SRA:SRR3452781.18138206.2	74.336	113	26	3.66e-09
					SRA:SRR3452781.13119670.2	82	100	18	7.69e-18						SRA:SRR3452781.1260558.2	77.953	127	22	6.15e-18	SRA:SRR3452781.3284890.1	72.078	154	37	4.99e-12	SRA:SRR3452781.15280540.2	74.336	113	26	3.66e-09
					SRA:SRR3452781.13002454.1	75.352	142	29	7.69e-18						SRA:SRR3452781.1138117.2	80.952	105	20	6.15e-18	SRA:SRR3452781.3284890.1	72.078	154	37	4.99e-12	SRA:SRR3452781.13159381.2	75.238	105	23	3.66e-09
					SRA:SRR3452781.12660543.2	82	100	18	7.69e-18						SRA:SRR3452781.1046523.2	77.206	136	22	6.15e-18	SRA:SRR3452781.3284890.1	72.078	154	37	4.99e-12	SRA:SRR3452781.12650513.2	74.336	113	26	3.66e-09
					SRA:SRR3452781.12520438.2	82.653	98	17	7.69e-18						SRA:SRR3452781.18873090.2	77.419	124	28	2.15e-17	SRA:SRR3452781.3284890.1	69.591	171	31	4.99e-12	SRA:SRR3452781.10959671.2	74.312	109	28	3.66e-09
					SRA:SRR3452781.6745848.1	80	110	22	7.69e-18						SRA:SRR3452781.15431976.1	80.952	105	17	2.15e-17	SRA:SRR3452781.3284890.1	72.222	144	34	6.08e-11	SRA:SRR3452781.10920833.2	74.336	113	26	3.66e-09
					SRA:SRR3452781.5547123.2	82	100	18	7.69e-18						SRA:SRR3452781.13823564.2	76.515	132	31	2.15e-17	SRA:SRR3452781.3262384.1	70.52	173	27	1.17e-13	SRA:SRR3452781.10860539.2	74.336	113	26	3.66e-09
					SRA:SRR3452781.5114344.2	82	100	18	7.69e-18						SRA:SRR3452781.10189829.2	77.869	122	27	2.15e-17	SRA:SRR3452781.3262384.1	80.769	78	12	2.59e-09	SRA:SRR3452781.8703804.2	75.238	105	23	3.66e-09
					SRA:SRR3452781.2945458.2	82	100	18	7.69e-18						SRA:SRR3452781.7225822.1	80.952	105	17	2.15e-17	SRA:SRR3452781.3262384.1	80.769	78	12	2.59e-09	SRA:SRR3452781.7350162.2	74.336	113	26	3.66e-09
					SRA:SRR3452781.609077.2	82	100	18	7.69e-18						SRA:SRR3452781.4687578.1	80.769	104	20	2.15e-17	SRA:SRR3452781.3262384.1	80.519	77	12	9.03e-09	SRA:SRR3452781.5413719.2	74.336	113	26	3.66e-09
					SRA:SRR3452781.313115.2	82	100	18	7.69e-18						SRA:SRR3452781.2391421.1	80.952	105	17	2.15e-17	SRA:SRR3452781.3262384.1	66.484	182	28	1.10e-07	SRA:SRR3452781.1138117.2	74.336	113	26	3.66e-09
					SRA:SRR3452781.218599.1	75.352	142	29	7.69e-18						SRA:SRR3452781.2096569.2	78.947	114	24	2.15e-17	SRA:SRR3452781.3262384.1	79.221	77	13	1.10e-07	SRA:SRR3452781.17106198.2	75	104	23	1.28e-08
					SRA:SRR3452781.15029160.1	75.177	141	29	2.69e-17						SRA:SRR3452781.1703140.2	77.869	122	27	2.15e-17	SRA:SRR3452781.1278864.2	72.903	155	33	1.17e-13	SRA:SRR3452781.8808866.2	71.97	132	34	1.28e-08
					SRA:SRR3452781.12493450.1	75.177	141	29	2.69e-17						SRA:SRR3452781.1698626.2	77.869	122	27	2.15e-17	SRA:SRR3452781.1278864.2	71.613	155	35	6.08e-11	SRA:SRR3452781.1265025.2	74.312	109	25	1.28e-08
					SRA:SRR3452781.11878365.1	75	144	30	2.69e-17						SRA:SRR3452781.20450704.2	77.6	125	22	7.49e-17	SRA:SRR3452781.1235666.1	73.077	156	30	1.17e-13	SRA:SRR3452781.18034224.2	75.49	102	19	4.46e-08
					SRA:SRR3452781.11408845.2	80.769	104	20	2.69e-17						SRA:SRR3452781.18755942.2	77.165	127	26	7.49e-17	SRA:SRR3452781.1235666.1	72.436	156	31	4.99e-12	SRA:SRR3452781.15888530.2	74.528	106	24	4.46e-08
					SRA:SRR3452781.7512285.1	75.177	141	29	2.69e-17						SRA:SRR3452781.18608539.2	77.686	121	27	7.49e-17	SRA:SRR3452781.1235666.1	72.436	156	31	4.99e-12	SRA:SRR3452781.15767422.2	74.528	106	24	4.46e-08
					SRA:SRR3452781.6745848.2	79.817	109	22	2.69e-17						SRA:SRR3452781.17434459.1	81.373	102	16	7.49e-17	SRA:SRR3452781.1235666.1	70.349	172	25	6.08e-11	SRA:SRR3452781.15088324.2	73.451	113	27	4.46e-08
					SRA:SRR3452781.4482103.2	79.817	109	22	2.69e-17						SRA:SRR3452781.16683288.1	81.373	102	16	7.49e-17	SRA:SRR3452781.1235666.1	71.711	152	34	2.12e-10	SRA:SRR3452781.6636039.2	75.49	102	19	4.46e-08
					SRA:SRR3452781.2052363.1	77.686	121	21	2.69e-17						SRA:SRR3452781.10335813.1	81.373	102	16	7.49e-17	SRA:SRR3452781.1235666.1	71.338	157	33	7.41e-10	SRA:SRR3452781.809804.2	71.429	133	35	4.46e-08
					SRA:SRR3452781.20349977.1	79.63	108	22	9.37e-17						SRA:SRR3452781.10064162.2	77.6	125	22	7.49e-17	SRA:SRR3452781.1041227.1	73.203	153	32	1.17e-13	SRA:SRR3452781.20087419.2	69.935	153	40	1.56e-07
					SRA:SRR3452781.19071175.1	79.63	108	22	9.37e-17						SRA:SRR3452781.9995401.1	81.373	102	16	7.49e-17	SRA:SRR3452781.1041227.1	71.345	171	23	4.10e-13	SRA:SRR3452781.12298455.2	73.636	110	26	1.56e-07
					SRA:SRR3452781.17007320.1	79.63	108	22	9.37e-17						SRA:SRR3452781.7112470.2	77.165	127	23	7.49e-17	SRA:SRR3452781.1041227.1	72.549	153	33	1.43e-12	SRA:SRR3452781.12270026.2	83.871	62	7	1.56e-07
					SRA:SRR3452781.7951883.1	79.63	108	22	9.37e-17						SRA:SRR3452781.4004251.1	81.373	102	16	7.49e-17	SRA:SRR3452781.1041227.1	72.549	153	33	1.43e-12	SRA:SRR3452781.8912157.2	75.472	106	21	1.56e-07
					SRA:SRR3452781.626030.2	81.633	98	18	9.37e-17						SRA:SRR3452781.3942558.1	81.373	102	16	7.49e-17	SRA:SRR3452781.1041227.1	72.549	153	33	1.43e-12	SRA:SRR3452781.4030005.2	73.585	106	28	1.56e-07
					SRA:SRR3452781.14354468.2	81.818	99	17	3.27e-16						SRA:SRR3452781.3104207.1	81.373	102	16	7.49e-17	SRA:SRR3452781.1041227.1	71.895	153	34	6.08e-11	SRA:SRR3452781.2956596.2	74.286	105	15	1.56e-07
					SRA:SRR3452781.9215314.2	81.818	99	17	3.27e-16						SRA:SRR3452781.3032001.2	77.419	124	25	7.49e-17	SRA:SRR3452781.750500.1	73.469	147	33	1.17e-13	SRA:SRR3452781.16602372.2	76.042	96	14	5.44e-07
					SRA:SRR3452781.8448117.2	81.818	99	17	3.27e-16						SRA:SRR3452781.2447654.1	81.373	102	16	7.49e-17	SRA:SRR3452781.750500.1	72.973	148	34	4.10e-13	SRA:SRR3452781.18923141.2	71.901	121	33	1.90e-06
					SRA:SRR3452781.626030.1	84.706	85	13	3.27e-16						SRA:SRR3452781.2384099.2	77.6	125	22	7.49e-17	SRA:SRR3452781.750500.1	72.973	148	34	4.10e-13	SRA:SRR3452781.18608539.2	72.727	110	27	1.90e-06
					SRA:SRR3452781.20388322.2	84.524	84	13	1.14e-15						SRA:SRR3452781.20073927.2	80	105	21	2.62e-16	SRA:SRR3452781.750500.1	72.973	148	34	4.10e-13	SRA:SRR3452781.9425516.2	72.566	113	28	1.90e-06
					SRA:SRR3452781.19717256.2	84.524	84	13	1.14e-15						SRA:SRR3452781.20013413.1	81.188	101	16	2.62e-16	SRA:SRR3452781.750500.1	72.297	148	35	1.74e-11	SRA:SRR3452781.4020575.2	74.257	101	20	1.90e-06
					SRA:SRR3452781.19363502.2	84.524	84	13	1.14e-15						SRA:SRR3452781.19543972.2	80	105	21	2.62e-16	SRA:SRR3452781.750500.1	68.519	162	30	3.15e-08	SRA:SRR3452781.16766406.2	68.794	141	26	2.31e-05
					SRA:SRR3452781.19288959.2	84.524	84	13	1.14e-15						SRA:SRR3452781.19543972.1	81.188	101	16	2.62e-16	SRA:SRR3452781.19942404.1	73.913	138	30	4.10e-13	SRA:SRR3452781.15364616.2	68.794	141	26	2.31e-05
					SRA:SRR3452781.18865216.2	84.524	84	13	1.14e-15						SRA:SRR3452781.18186555.1	81.188	101	16	2.62e-16	SRA:SRR3452781.19942404.1	71.739	138	33	9.03e-09	SRA:SRR3452781.14249264.2	68.794	141	26	2.31e-05
					SRA:SRR3452781.18326698.2	77.119	118	21	1.14e-15						SRA:SRR3452781.18100036.2	80	105	21	2.62e-16	SRA:SRR3452781.19942404.1	71.014	138	34	1.10e-07	SRA:SRR3452781.13352260.2	68.531	143	27	2.31e-05
					SRA:SRR3452781.17978727.2	84.524	84	13	1.14e-15						SRA:SRR3452781.17775994.1	81.188	101	16	2.62e-16	SRA:SRR3452781.19942404.1	67.361	144	23	5.70e-05	SRA:SRR3452781.7634798.2	68.531	143	27	2.31e-05
					SRA:SRR3452781.17815256.2	84.524	84	13	1.14e-15						SRA:SRR3452781.17741045.2	77.049	122	28	2.62e-16	SRA:SRR3452781.19942404.1	70.455	88	14	0.030	SRA:SRR3452781.6329450.2	68.794	141	26	2.31e-05
					SRA:SRR3452781.17492660.2	84.524	84	13	1.14e-15						SRA:SRR3452781.17524366.1	81.188	101	16	2.62e-16	SRA:SRR3452781.19942404.1	86.842	38	5	0.10	SRA:SRR3452781.944278.2	68.794	141	26	2.31e-05
					SRA:SRR3452781.17406349.2	84.524	84	13	1.14e-15						SRA:SRR3452781.16878901.2	79.091	110	23	2.62e-16	SRA:SRR3452781.14690783.1	73.913	138	30	4.10e-13	SRA:SRR3452781.20229463.2	69.672	122	19	8.07e-05
					SRA:SRR3452781.17090621.2	84.524	84	13	1.14e-15						SRA:SRR3452781.16594943.1	81.188	101	16	2.62e-16	SRA:SRR3452781.14690783.1	71.739	138	33	9.03e-09	SRA:SRR3452781.19910638.2	69.672	122	19	8.07e-05
					SRA:SRR3452781.17061545.2	84.524	84	13	1.14e-15						SRA:SRR3452781.16189022.2	80	105	21	2.62e-16	SRA:SRR3452781.14690783.1	71.014	138	34	1.10e-07	SRA:SRR3452781.10777311.2	69.672	122	19	8.07e-05
					SRA:SRR3452781.17042030.2	84.524	84	13	1.14e-15						SRA:SRR3452781.15696829.2	80	105	21	2.62e-16	SRA:SRR3452781.14690783.1	67.361	144	23	5.70e-05	SRA:SRR3452781.8829459.2	69.672	122	19	8.07e-05
					SRA:SRR3452781.16977245.2	84.524	84	13	1.14e-15						SRA:SRR3452781.15088324.2	80	105	21	2.62e-16	SRA:SRR3452781.14690783.1	70.455	88	14	0.030	SRA:SRR3452781.2858294.2	72.381	105	26	8.07e-05
					SRA:SRR3452781.6881988.2	77.119	118	21	1.14e-15						SRA:SRR3452781.14015109.2	79.091	110	23	2.62e-16	SRA:SRR3452781.14690783.1	86.842	38	5	0.10	SRA:SRR3452781.1231056.2	69.672	122	19	8.07e-05
					SRA:SRR3452781.1692430.2	77.119	118	21	1.14e-15						SRA:SRR3452781.13534790.1	81.188	101	16	2.62e-16	SRA:SRR3452781.13435283.2	75.591	127	22	4.10e-13	SRA:SRR3452781.432938.2	69.672	122	19	8.07e-05
																				SRA:SRR3452781.13435283.2	73.737	99	23	4.68e-06
																				SRA:SRR3452781.13435283.2	72.222	108	27	1.63e-05
																				SRA:SRR3452781.13435283.2	72.222	108	27	1.63e-05
																				SRA:SRR3452781.13435283.2	71.287	101	23	0.030
																				SRA:SRR3452781.11593222.1	73.913	138	30	4.10e-13
																				SRA:SRR3452781.11593222.1	71.739	138	33	9.03e-09
																				SRA:SRR3452781.11593222.1	71.014	138	34	1.10e-07
																				SRA:SRR3452781.11593222.1	67.361	144	23	5.70e-05
																				SRA:SRR3452781.11593222.1	70.455	88	14	0.030
																				SRA:SRR3452781.11593222.1	86.842	38	5	0.10
																				SRA:SRR3452781.10367821.1	73.913	138	30	4.10e-13
																				SRA:SRR3452781.10367821.1	71.739	138	33	9.03e-09
																				SRA:SRR3452781.10367821.1	71.014	138	34	1.10e-07
																				SRA:SRR3452781.10367821.1	67.361	144	23	5.70e-05
																				SRA:SRR3452781.10367821.1	70.455	88	14	0.030
																				SRA:SRR3452781.10367821.1	86.842	38	5	0.10
																				SRA:SRR3452781.8424644.1	75.833	120	26	4.10e-13
																				SRA:SRR3452781.8424644.1	80.723	83	13	6.08e-11
																				SRA:SRR3452781.8424644.1	74.167	120	28	2.12e-10
																				SRA:SRR3452781.8424644.1	79.518	83	14	2.59e-09
																				SRA:SRR3452781.8424644.1	73.333	120	26	9.03e-09
																				SRA:SRR3452781.8424644.1	74.227	97	7	9.03e-09
																				SRA:SRR3452781.3227888.1	73.881	134	26	4.10e-13
																				SRA:SRR3452781.3227888.1	73.333	135	27	4.99e-12
																				SRA:SRR3452781.3227888.1	80.723	83	13	6.08e-11
																				SRA:SRR3452781.3227888.1	72.593	135	28	2.59e-09
																				SRA:SRR3452781.3227888.1	79.518	83	14	2.59e-09
																				SRA:SRR3452781.3227888.1	74.227	97	7	9.03e-09
																				SRA:SRR3452781.2681993.1	73.881	134	26	4.10e-13
																				SRA:SRR3452781.2681993.1	73.333	135	27	4.99e-12
																				SRA:SRR3452781.2681993.1	80.723	83	13	6.08e-11
																				SRA:SRR3452781.2681993.1	72.593	135	28	2.59e-09
																				SRA:SRR3452781.2681993.1	79.518	83	14	2.59e-09
																				SRA:SRR3452781.2681993.1	74.227	97	7	9.03e-09
																				SRA:SRR3452781.1249812.1	72.549	153	36	4.10e-13
																				SRA:SRR3452781.1249812.1	73.288	146	30	1.43e-12
																				SRA:SRR3452781.1249812.1	71.895	153	37	1.74e-11
																				SRA:SRR3452781.1249812.1	71.895	153	37	1.74e-11
																				SRA:SRR3452781.1249812.1	71.895	153	37	1.74e-11
																				SRA:SRR3452781.1249812.1	71.711	152	31	7.41e-10
																				SRA:SRR3452781.20112268.2	76.86	121	20	1.43e-12
																				SRA:SRR3452781.20112268.2	75.833	120	23	1.74e-11
																				SRA:SRR3452781.20112268.2	75	120	24	7.41e-10
																				SRA:SRR3452781.19867618.1	72.789	147	34	1.43e-12
																				SRA:SRR3452781.19867618.1	72.109	147	35	6.08e-11
																				SRA:SRR3452781.19867618.1	72.109	147	35	6.08e-11
																				SRA:SRR3452781.19867618.1	72.109	147	35	6.08e-11
																				SRA:SRR3452781.19867618.1	71.429	147	36	7.41e-10
																				SRA:SRR3452781.19867618.1	68.944	161	29	2.59e-09
																				SRA:SRR3452781.19826465.2	72.368	152	36	1.43e-12
																				SRA:SRR3452781.19826465.2	71.895	153	37	1.74e-11
																				SRA:SRR3452781.19624580.2	72.368	152	36	1.43e-12
																				SRA:SRR3452781.19624580.2	72.368	152	36	1.43e-12
																				SRA:SRR3452781.19203190.1	73.026	152	29	1.43e-12
																				SRA:SRR3452781.19203190.1	73.288	146	30	1.43e-12
																				SRA:SRR3452781.19203190.1	72.368	152	30	1.74e-11
																				SRA:SRR3452781.19203190.1	72.368	152	30	1.74e-11
																				SRA:SRR3452781.19203190.1	71.711	152	31	7.41e-10
																				SRA:SRR3452781.19203190.1	71.711	152	31	7.41e-10
																				SRA:SRR3452781.18097984.2	72.368	152	36	1.43e-12
																				SRA:SRR3452781.18097984.2	72.368	152	36	1.43e-12
																				SRA:SRR3452781.17954608.1	72.789	147	34	1.43e-12
																				SRA:SRR3452781.17954608.1	72.297	148	35	1.74e-11
																				SRA:SRR3452781.17954608.1	72.297	148	35	1.74e-11
																				SRA:SRR3452781.17954608.1	72.297	148	35	1.74e-11
																				SRA:SRR3452781.17954608.1	71.622	148	36	2.12e-10
																				SRA:SRR3452781.17954608.1	69.136	162	29	7.41e-10
																				SRA:SRR3452781.17836057.1	72.789	147	34	1.43e-12
																				SRA:SRR3452781.17836057.1	72.297	148	35	1.74e-11
																				SRA:SRR3452781.17836057.1	72.297	148	35	1.74e-11
																				SRA:SRR3452781.17836057.1	72.297	148	35	1.74e-11
																				SRA:SRR3452781.17836057.1	71.622	148	36	2.12e-10
																				SRA:SRR3452781.17836057.1	69.136	162	29	7.41e-10
																				SRA:SRR3452781.16919527.1	73.026	152	29	1.43e-12
																				SRA:SRR3452781.16919527.1	73.288	146	30	1.43e-12
																				SRA:SRR3452781.16919527.1	72.368	152	30	1.74e-11
																				SRA:SRR3452781.16919527.1	72.368	152	30	1.74e-11
																				SRA:SRR3452781.16919527.1	71.711	152	31	7.41e-10
																				SRA:SRR3452781.16919527.1	71.711	152	31	7.41e-10
																				SRA:SRR3452781.15540444.2	72.368	152	36	1.43e-12
																				SRA:SRR3452781.15540444.2	71.895	153	37	1.74e-11
																				SRA:SRR3452781.11662013.2	72.368	152	36	1.43e-12
																				SRA:SRR3452781.11662013.2	71.895	153	37	1.74e-11
																				SRA:SRR3452781.11209611.2	72.727	154	30	1.43e-12
																				SRA:SRR3452781.11209611.2	71.429	154	32	7.41e-10
																				SRA:SRR3452781.11085682.2	73.856	153	25	1.43e-12
																				SRA:SRR3452781.11085682.2	75	132	22	6.08e-11
																				SRA:SRR3452781.11085682.2	75	120	24	7.41e-10
																				SRA:SRR3452781.10962464.2	76.86	121	20	1.43e-12
																				SRA:SRR3452781.10962464.2	75.833	120	23	1.74e-11
																				SRA:SRR3452781.10962464.2	75	120	24	7.41e-10
																				SRA:SRR3452781.9450821.1	73.026	152	29	1.43e-12
																				SRA:SRR3452781.9450821.1	73.288	146	30	1.43e-12
																				SRA:SRR3452781.9450821.1	72.368	152	30	1.74e-11
																				SRA:SRR3452781.9450821.1	72.368	152	30	1.74e-11
																				SRA:SRR3452781.9450821.1	71.711	152	31	7.41e-10
																				SRA:SRR3452781.9450821.1	71.711	152	31	7.41e-10
																				SRA:SRR3452781.6980342.1	72.973	148	31	1.43e-12
																				SRA:SRR3452781.6980342.1	72	150	33	6.08e-11
																				SRA:SRR3452781.6980342.1	72	150	33	6.08e-11
																				SRA:SRR3452781.6980342.1	80.723	83	13	6.08e-11
																				SRA:SRR3452781.6980342.1	70.303	165	23	7.41e-10
																				SRA:SRR3452781.6980342.1	71.333	150	34	2.59e-09
																				SRA:SRR3452781.6972632.2	72.436	156	34	1.43e-12
																				SRA:SRR3452781.6972632.2	71.795	156	35	1.74e-11
																				SRA:SRR3452781.5825733.2	73.723	137	24	1.43e-12
																				SRA:SRR3452781.5825733.2	72.993	137	25	1.74e-11
																				SRA:SRR3452781.5699014.2	72.436	156	34	1.43e-12
																				SRA:SRR3452781.5699014.2	71.795	156	35	1.74e-11
																				SRA:SRR3452781.5343839.2	72.368	152	36	1.43e-12
																				SRA:SRR3452781.5343839.2	72.368	152	36	1.43e-12
																				SRA:SRR3452781.4837636.2	72.368	152	36	1.43e-12
																				SRA:SRR3452781.4837636.2	72.368	152	36	1.43e-12
																				SRA:SRR3452781.3809700.1	73.026	152	29	1.43e-12
																				SRA:SRR3452781.3809700.1	73.288	146	30	1.43e-12
																				SRA:SRR3452781.3809700.1	72.368	152	30	1.74e-11
																				SRA:SRR3452781.3809700.1	72.368	152	30	1.74e-11
																				SRA:SRR3452781.3809700.1	71.711	152	31	7.41e-10
																				SRA:SRR3452781.3809700.1	71.711	152	31	7.41e-10
																				SRA:SRR3452781.3281321.2	72.727	154	30	1.43e-12
																				SRA:SRR3452781.3281321.2	71.429	154	32	7.41e-10
																				SRA:SRR3452781.2695323.1	72.789	147	34	1.43e-12
																				SRA:SRR3452781.2695323.1	72.297	148	35	1.74e-11
																				SRA:SRR3452781.2695323.1	72.297	148	35	1.74e-11
																				SRA:SRR3452781.2695323.1	72.297	148	35	1.74e-11
																				SRA:SRR3452781.2695323.1	71.622	148	36	2.12e-10
																				SRA:SRR3452781.2695323.1	69.136	162	29	7.41e-10
																				SRA:SRR3452781.1843679.2	72.368	152	36	1.43e-12
																				SRA:SRR3452781.1843679.2	72.368	152	36	1.43e-12
																				SRA:SRR3452781.1747474.2	72.368	152	36	1.43e-12
																				SRA:SRR3452781.1747474.2	71.895	153	37	1.74e-11
																				SRA:SRR3452781.1706063.1	73.026	152	29	1.43e-12
																				SRA:SRR3452781.1706063.1	73.288	146	30	1.43e-12
																				SRA:SRR3452781.1706063.1	72.368	152	30	1.74e-11
																				SRA:SRR3452781.1706063.1	72.368	152	30	1.74e-11
																				SRA:SRR3452781.1706063.1	71.711	152	31	7.41e-10
																				SRA:SRR3452781.1706063.1	71.711	152	31	7.41e-10
																				SRA:SRR3452781.642133.2	72.611	157	31	1.43e-12
																				SRA:SRR3452781.642133.2	71.711	152	34	2.12e-10
																				SRA:SRR3452781.20170519.1	73.881	134	29	4.99e-12
																				SRA:SRR3452781.20170519.1	80.723	83	13	6.08e-11
																				SRA:SRR3452781.20170519.1	79.518	83	14	2.59e-09
																				SRA:SRR3452781.20170519.1	74.227	97	7	9.03e-09
																				SRA:SRR3452781.20170519.1	73.451	113	21	3.15e-08
																				SRA:SRR3452781.20170519.1	78.313	83	15	3.15e-08
																				SRA:SRR3452781.20079779.1	72.436	156	31	4.99e-12
																				SRA:SRR3452781.20079779.1	71.795	156	32	6.08e-11
																				SRA:SRR3452781.20079779.1	71.795	156	32	6.08e-11
																				SRA:SRR3452781.20079779.1	69.767	172	26	7.41e-10
																				SRA:SRR3452781.20079779.1	71.053	152	35	2.59e-09
																				SRA:SRR3452781.20079779.1	70.701	157	34	9.03e-09
																				SRA:SRR3452781.19699230.2	72.436	156	31	4.99e-12
																				SRA:SRR3452781.19699230.2	71.333	150	34	2.59e-09
																				SRA:SRR3452781.19691231.1	73.881	134	29	4.99e-12
																				SRA:SRR3452781.19691231.1	80.723	83	13	6.08e-11
																				SRA:SRR3452781.19691231.1	79.518	83	14	2.59e-09
																				SRA:SRR3452781.19691231.1	74.227	97	7	9.03e-09
																				SRA:SRR3452781.19691231.1	73.451	113	21	3.15e-08
																				SRA:SRR3452781.19691231.1	78.313	83	15	3.15e-08
																				SRA:SRR3452781.19200369.1	73.881	134	29	4.99e-12
																				SRA:SRR3452781.19200369.1	80.723	83	13	6.08e-11
																				SRA:SRR3452781.19200369.1	79.518	83	14	2.59e-09
																				SRA:SRR3452781.19200369.1	74.227	97	7	9.03e-09
																				SRA:SRR3452781.19200369.1	73.451	113	21	3.15e-08
																				SRA:SRR3452781.19200369.1	78.313	83	15	3.15e-08
																				SRA:SRR3452781.18919934.1	72.789	147	31	4.99e-12
																				SRA:SRR3452781.18919934.1	72.297	148	32	6.08e-11
																				SRA:SRR3452781.18919934.1	72.297	148	32	6.08e-11
																				SRA:SRR3452781.18919934.1	72.297	148	32	6.08e-11
																				SRA:SRR3452781.18919934.1	70.552	163	22	2.12e-10
																				SRA:SRR3452781.18919934.1	71.622	148	33	7.41e-10
																				SRA:SRR3452781.18822437.1	74.046	131	28	4.99e-12
																				SRA:SRR3452781.18822437.1	81.25	80	12	2.12e-10
																				SRA:SRR3452781.18822437.1	80	80	13	2.59e-09
																				SRA:SRR3452781.18822437.1	74.468	94	6	9.03e-09
																				SRA:SRR3452781.18822437.1	73.636	110	20	3.15e-08
																				SRA:SRR3452781.18822437.1	78.75	80	14	1.10e-07
																				SRA:SRR3452781.18281029.1	74.046	131	28	4.99e-12
																				SRA:SRR3452781.18281029.1	81.25	80	12	2.12e-10
																				SRA:SRR3452781.18281029.1	80	80	13	2.59e-09
																				SRA:SRR3452781.18281029.1	74.468	94	6	9.03e-09
																				SRA:SRR3452781.18281029.1	73.636	110	20	3.15e-08
																				SRA:SRR3452781.18281029.1	78.75	80	14	1.10e-07
																				SRA:SRR3452781.18065454.1	73.881	134	29	4.99e-12
																				SRA:SRR3452781.18065454.1	80.723	83	13	6.08e-11
																				SRA:SRR3452781.18065454.1	79.518	83	14	2.59e-09
																				SRA:SRR3452781.18065454.1	74.227	97	7	9.03e-09
																				SRA:SRR3452781.18065454.1	73.451	113	21	3.15e-08
																				SRA:SRR3452781.18065454.1	78.313	83	15	3.15e-08
																				SRA:SRR3452781.17847123.2	73.684	152	25	4.99e-12
																				SRA:SRR3452781.17847123.2	75	132	22	6.08e-11
																				SRA:SRR3452781.17847123.2	75	120	24	7.41e-10
																				SRA:SRR3452781.17581070.1	73.881	134	29	4.99e-12
																				SRA:SRR3452781.17581070.1	80.723	83	13	6.08e-11
																				SRA:SRR3452781.17581070.1	79.518	83	14	2.59e-09
																				SRA:SRR3452781.17581070.1	74.227	97	7	9.03e-09
																				SRA:SRR3452781.17581070.1	73.451	113	21	3.15e-08
																				SRA:SRR3452781.17581070.1	78.313	83	15	3.15e-08
																				SRA:SRR3452781.17450539.1	73.881	134	29	4.99e-12
																				SRA:SRR3452781.17450539.1	80.723	83	13	6.08e-11
																				SRA:SRR3452781.17450539.1	79.518	83	14	2.59e-09
																				SRA:SRR3452781.17450539.1	74.227	97	7	9.03e-09
																				SRA:SRR3452781.17450539.1	73.451	113	21	3.15e-08
																				SRA:SRR3452781.17450539.1	78.313	83	15	3.15e-08
																				SRA:SRR3452781.15799451.1	72.535	142	24	4.99e-12
																				SRA:SRR3452781.15799451.1	72.535	142	24	4.99e-12
																				SRA:SRR3452781.15799451.1	73.05	141	23	1.74e-11
																				SRA:SRR3452781.15799451.1	71.242	153	29	1.74e-11
																				SRA:SRR3452781.15799451.1	72.143	140	24	6.08e-11
																				SRA:SRR3452781.15799451.1	78.571	84	12	3.15e-08
																				SRA:SRR3452781.15717068.1	73.881	134	29	4.99e-12
																				SRA:SRR3452781.15717068.1	80.723	83	13	6.08e-11
																				SRA:SRR3452781.15717068.1	79.518	83	14	2.59e-09
																				SRA:SRR3452781.15717068.1	74.227	97	7	9.03e-09
																				SRA:SRR3452781.15717068.1	73.451	113	21	3.15e-08
																				SRA:SRR3452781.15717068.1	78.313	83	15	3.15e-08
																				SRA:SRR3452781.15503682.1	73.881	134	29	4.99e-12
																				SRA:SRR3452781.15503682.1	80.723	83	13	6.08e-11
																				SRA:SRR3452781.15503682.1	79.518	83	14	2.59e-09
																				SRA:SRR3452781.15503682.1	74.227	97	7	9.03e-09
																				SRA:SRR3452781.15503682.1	73.451	113	21	3.15e-08
																				SRA:SRR3452781.15503682.1	78.313	83	15	3.15e-08
																				SRA:SRR3452781.15354089.1	73.881	134	29	4.99e-12
																				SRA:SRR3452781.15354089.1	80.723	83	13	6.08e-11
																				SRA:SRR3452781.15354089.1	79.518	83	14	2.59e-09
																				SRA:SRR3452781.15354089.1	74.227	97	7	9.03e-09
																				SRA:SRR3452781.15354089.1	73.451	113	21	3.15e-08
																				SRA:SRR3452781.15354089.1	78.313	83	15	3.15e-08
																				SRA:SRR3452781.15292007.1	73.881	134	29	4.99e-12
																				SRA:SRR3452781.15292007.1	80.723	83	13	6.08e-11
																				SRA:SRR3452781.15292007.1	79.518	83	14	2.59e-09
																				SRA:SRR3452781.15292007.1	74.227	97	7	9.03e-09
																				SRA:SRR3452781.15292007.1	73.451	113	21	3.15e-08
																				SRA:SRR3452781.15292007.1	78.313	83	15	3.15e-08
																				SRA:SRR3452781.14495902.1	74.046	131	28	4.99e-12
																				SRA:SRR3452781.14495902.1	81.25	80	12	2.12e-10
																				SRA:SRR3452781.14495902.1	80	80	13	2.59e-09
																				SRA:SRR3452781.14495902.1	74.468	94	6	9.03e-09
																				SRA:SRR3452781.14495902.1	73.636	110	20	3.15e-08
																				SRA:SRR3452781.14495902.1	78.75	80	14	1.10e-07
																				SRA:SRR3452781.12277014.1	73.881	134	29	4.99e-12
																				SRA:SRR3452781.12277014.1	80.723	83	13	6.08e-11
																				SRA:SRR3452781.12277014.1	79.518	83	14	2.59e-09
																				SRA:SRR3452781.12277014.1	74.227	97	7	9.03e-09
																				SRA:SRR3452781.12277014.1	73.451	113	21	3.15e-08
																				SRA:SRR3452781.12277014.1	78.313	83	15	3.15e-08
																				SRA:SRR3452781.11860244.1	70.186	161	27	4.99e-12
																				SRA:SRR3452781.11860244.1	80.723	83	13	6.08e-11
																				SRA:SRR3452781.11860244.1	80.723	83	13	6.08e-11
																				SRA:SRR3452781.11860244.1	79.518	83	14	2.59e-09
																				SRA:SRR3452781.11860244.1	73.451	113	21	3.15e-08
																				SRA:SRR3452781.11860244.1	78.313	83	15	3.15e-08
																				SRA:SRR3452781.11544782.1	73.881	134	29	4.99e-12
																				SRA:SRR3452781.11544782.1	80.723	83	13	6.08e-11
																				SRA:SRR3452781.11544782.1	79.518	83	14	2.59e-09
																				SRA:SRR3452781.11544782.1	74.227	97	7	9.03e-09
																				SRA:SRR3452781.11544782.1	73.451	113	21	3.15e-08
																				SRA:SRR3452781.11544782.1	78.313	83	15	3.15e-08
																				SRA:SRR3452781.11084287.2	74.803	127	23	4.99e-12
																				SRA:SRR3452781.11084287.2	74.747	99	22	3.84e-07
																				SRA:SRR3452781.11084287.2	73.148	108	26	1.34e-06
																				SRA:SRR3452781.11084287.2	73.148	108	26	1.34e-06
																				SRA:SRR3452781.11084287.2	72.277	101	22	6.94e-04
																				SRA:SRR3452781.9422592.1	73.881	134	29	4.99e-12
																				SRA:SRR3452781.9422592.1	80.723	83	13	6.08e-11
																				SRA:SRR3452781.9422592.1	79.518	83	14	2.59e-09
																				SRA:SRR3452781.9422592.1	74.227	97	7	9.03e-09
																				SRA:SRR3452781.9422592.1	73.451	113	21	3.15e-08
																				SRA:SRR3452781.9422592.1	78.313	83	15	3.15e-08
																				SRA:SRR3452781.8314966.1	73.881	134	29	4.99e-12
																				SRA:SRR3452781.8314966.1	80.723	83	13	6.08e-11
																				SRA:SRR3452781.8314966.1	79.518	83	14	2.59e-09
																				SRA:SRR3452781.8314966.1	74.227	97	7	9.03e-09
																				SRA:SRR3452781.8314966.1	73.451	113	21	3.15e-08
																				SRA:SRR3452781.8314966.1	78.313	83	15	3.15e-08
																				SRA:SRR3452781.4508949.2	72.436	156	31	4.99e-12
																				SRA:SRR3452781.4508949.2	71.333	150	34	2.59e-09
																				SRA:SRR3452781.2910596.1	72.667	150	32	4.99e-12
																				SRA:SRR3452781.2910596.1	72.667	150	32	4.99e-12
																				SRA:SRR3452781.2910596.1	72.667	150	32	4.99e-12
																				SRA:SRR3452781.2910596.1	72.789	147	31	4.99e-12
																				SRA:SRR3452781.2910596.1	70.909	165	22	1.74e-11
																				SRA:SRR3452781.2910596.1	72	150	33	6.08e-11
																				SRA:SRR3452781.2079107.1	78.571	98	18	4.99e-12
																				SRA:SRR3452781.2079107.1	74.016	127	27	6.08e-11
																				SRA:SRR3452781.2079107.1	76.531	98	20	2.59e-09
																				SRA:SRR3452781.2079107.1	79.518	83	14	2.59e-09
																				SRA:SRR3452781.2079107.1	74.227	97	7	9.03e-09
																				SRA:SRR3452781.2079107.1	73.451	113	21	3.15e-08
																				SRA:SRR3452781.1289244.1	72.667	150	32	4.99e-12
																				SRA:SRR3452781.1289244.1	72.667	150	32	4.99e-12
																				SRA:SRR3452781.1289244.1	72.667	150	32	4.99e-12
																				SRA:SRR3452781.1289244.1	72.789	147	31	4.99e-12
																				SRA:SRR3452781.1289244.1	70.909	165	22	1.74e-11
																				SRA:SRR3452781.1289244.1	72	150	33	6.08e-11
																				SRA:SRR3452781.1047043.1	72.667	150	32	4.99e-12
																				SRA:SRR3452781.1047043.1	72.667	150	32	4.99e-12
																				SRA:SRR3452781.1047043.1	72.667	150	32	4.99e-12
																				SRA:SRR3452781.1047043.1	72.789	147	31	4.99e-12
																				SRA:SRR3452781.1047043.1	70.909	165	22	1.74e-11
																				SRA:SRR3452781.1047043.1	72	150	33	6.08e-11
																				SRA:SRR3452781.949146.1	72.109	147	26	4.99e-12
																				SRA:SRR3452781.949146.1	80.723	83	13	6.08e-11
																				SRA:SRR3452781.949146.1	72.388	134	31	2.59e-09
																				SRA:SRR3452781.949146.1	79.518	83	14	2.59e-09
																				SRA:SRR3452781.949146.1	74.227	97	7	9.03e-09
																				SRA:SRR3452781.949146.1	73.451	113	21	3.15e-08
																				SRA:SRR3452781.413803.1	70.552	163	21	4.99e-12
																				SRA:SRR3452781.413803.1	70.779	154	36	9.03e-09
																				SRA:SRR3452781.413803.1	70.779	154	36	9.03e-09
																				SRA:SRR3452781.413803.1	68.79	157	25	1.10e-07
																				SRA:SRR3452781.305144.1	78.571	98	18	4.99e-12
																				SRA:SRR3452781.305144.1	74.016	127	27	6.08e-11
																				SRA:SRR3452781.305144.1	76.531	98	20	2.59e-09
																				SRA:SRR3452781.305144.1	79.518	83	14	2.59e-09
																				SRA:SRR3452781.305144.1	74.227	97	7	9.03e-09
																				SRA:SRR3452781.305144.1	73.451	113	21	3.15e-08
																				SRA:SRR3452781.116225.1	73.881	134	29	4.99e-12
																				SRA:SRR3452781.116225.1	80.723	83	13	6.08e-11
																				SRA:SRR3452781.116225.1	79.518	83	14	2.59e-09
																				SRA:SRR3452781.116225.1	74.227	97	7	9.03e-09
																				SRA:SRR3452781.116225.1	73.451	113	21	3.15e-08
																				SRA:SRR3452781.116225.1	78.313	83	15	3.15e-08
																				SRA:SRR3452781.20079779.2	75	120	24	1.74e-11
																				SRA:SRR3452781.20079779.2	73.333	120	26	9.03e-09
																				SRA:SRR3452781.19706343.2	75	120	24	1.74e-11
																				SRA:SRR3452781.19706343.2	73.333	120	26	9.03e-09
																				SRA:SRR3452781.19692173.2	75	120	24	1.74e-11
																				SRA:SRR3452781.19692173.2	73.333	120	26	9.03e-09
																				SRA:SRR3452781.19203190.2	72.368	152	30	1.74e-11
																				SRA:SRR3452781.19203190.2	72.368	152	30	1.74e-11
																				SRA:SRR3452781.19147066.2	75	120	24	1.74e-11
																				SRA:SRR3452781.19147066.2	73.333	120	26	9.03e-09
																				SRA:SRR3452781.19147066.1	72.727	143	33	1.74e-11
																				SRA:SRR3452781.19147066.1	80.723	83	13	6.08e-11
																				SRA:SRR3452781.19147066.1	72.028	143	34	2.12e-10
																				SRA:SRR3452781.19147066.1	72.028	143	34	2.12e-10
																				SRA:SRR3452781.19147066.1	71.329	143	35	9.03e-09
																				SRA:SRR3452781.19147066.1	74.227	97	7	9.03e-09
																				SRA:SRR3452781.19106390.2	75	120	24	1.74e-11
																				SRA:SRR3452781.19106390.2	73.333	120	26	9.03e-09
																				SRA:SRR3452781.17965756.1	75	120	24	1.74e-11
																				SRA:SRR3452781.17965756.1	80.723	83	13	6.08e-11
																				SRA:SRR3452781.17965756.1	79.518	83	14	2.59e-09
																				SRA:SRR3452781.17965756.1	73.333	120	26	9.03e-09
																				SRA:SRR3452781.17965756.1	74.227	97	7	9.03e-09
																				SRA:SRR3452781.17965756.1	73.451	113	21	3.15e-08
																				SRA:SRR3452781.17133843.1	75	120	24	1.74e-11
																				SRA:SRR3452781.17133843.1	80.723	83	13	6.08e-11
																				SRA:SRR3452781.17133843.1	71.724	145	32	2.59e-09
																				SRA:SRR3452781.17133843.1	79.518	83	14	2.59e-09
																				SRA:SRR3452781.17133843.1	74.227	97	7	9.03e-09
																				SRA:SRR3452781.17133843.1	78.313	83	15	3.15e-08
																				SRA:SRR3452781.17111403.2	75	120	24	1.74e-11
																				SRA:SRR3452781.17111403.2	73.333	120	26	9.03e-09
																				SRA:SRR3452781.16919527.2	72.368	152	30	1.74e-11
																				SRA:SRR3452781.16919527.2	72.368	152	30	1.74e-11
																				SRA:SRR3452781.16840448.2	75	120	24	1.74e-11
																				SRA:SRR3452781.16840448.2	73.333	120	26	9.03e-09
																				SRA:SRR3452781.16506322.2	71.875	160	33	1.74e-11
																				SRA:SRR3452781.16506322.2	74.747	99	22	3.84e-07
																				SRA:SRR3452781.16506322.2	73.148	108	26	1.34e-06
																				SRA:SRR3452781.16506322.2	73.148	108	26	1.34e-06
																				SRA:SRR3452781.16506322.2	72.277	101	22	6.94e-04
																				SRA:SRR3452781.15896668.1	72.917	144	30	1.74e-11
																				SRA:SRR3452781.15896668.1	72	150	33	6.08e-11
																				SRA:SRR3452781.15896668.1	72	150	33	6.08e-11
																				SRA:SRR3452781.15896668.1	70.732	164	22	6.08e-11
																				SRA:SRR3452781.15896668.1	72.109	147	32	2.12e-10
																				SRA:SRR3452781.15896668.1	71.724	145	32	2.59e-09
																				SRA:SRR3452781.15869060.1	75	120	24	1.74e-11
																				SRA:SRR3452781.15869060.1	80.723	83	13	6.08e-11
																				SRA:SRR3452781.15869060.1	79.518	83	14	2.59e-09
																				SRA:SRR3452781.15869060.1	73.333	120	26	9.03e-09
																				SRA:SRR3452781.15869060.1	74.227	97	7	9.03e-09
																				SRA:SRR3452781.15869060.1	73.451	113	21	3.15e-08
																				SRA:SRR3452781.15540444.1	72.222	144	37	1.74e-11
																				SRA:SRR3452781.15540444.1	72.868	129	29	2.59e-09
																				SRA:SRR3452781.15540444.1	73.333	120	29	2.59e-09
																				SRA:SRR3452781.15540444.1	73.333	120	29	2.59e-09
																				SRA:SRR3452781.15540444.1	72.5	120	30	1.10e-07
																				SRA:SRR3452781.15540444.1	72.5	120	30	1.10e-07
																				SRA:SRR3452781.15532283.2	75	120	24	1.74e-11
																				SRA:SRR3452781.15532283.2	73.333	120	26	9.03e-09
																				SRA:SRR3452781.15380728.1	75	120	24	1.74e-11
																				SRA:SRR3452781.15380728.1	80.723	83	13	6.08e-11
																				SRA:SRR3452781.15380728.1	70.896	134	21	7.41e-10
																				SRA:SRR3452781.15380728.1	79.518	83	14	2.59e-09
																				SRA:SRR3452781.15380728.1	73.333	120	26	9.03e-09
																				SRA:SRR3452781.15380728.1	73.451	113	21	3.15e-08
																				SRA:SRR3452781.15055953.2	75	120	24	1.74e-11
																				SRA:SRR3452781.15055953.2	73.333	120	26	9.03e-09
																				SRA:SRR3452781.14742163.2	75	120	24	1.74e-11
																				SRA:SRR3452781.14742163.2	73.333	120	26	9.03e-09
																				SRA:SRR3452781.14693209.1	75	120	24	1.74e-11
																				SRA:SRR3452781.14693209.1	80.723	83	13	6.08e-11
																				SRA:SRR3452781.14693209.1	70.896	134	21	7.41e-10
																				SRA:SRR3452781.14693209.1	79.518	83	14	2.59e-09
																				SRA:SRR3452781.14693209.1	73.333	120	26	9.03e-09
																				SRA:SRR3452781.14693209.1	73.451	113	21	3.15e-08
																				SRA:SRR3452781.14083586.2	75	120	24	1.74e-11
																				SRA:SRR3452781.14083586.2	73.333	120	26	9.03e-09
																				SRA:SRR3452781.14030758.2	75	120	24	1.74e-11
																				SRA:SRR3452781.14030758.2	73.333	120	26	9.03e-09
																				SRA:SRR3452781.13968183.1	75	120	24	1.74e-11
																				SRA:SRR3452781.13968183.1	80.723	83	13	6.08e-11
																				SRA:SRR3452781.13968183.1	79.518	83	14	2.59e-09
																				SRA:SRR3452781.13968183.1	73.333	120	26	9.03e-09
																				SRA:SRR3452781.13968183.1	74.227	97	7	9.03e-09
																				SRA:SRR3452781.13968183.1	73.451	113	21	3.15e-08
																				SRA:SRR3452781.13802820.2	75	120	24	1.74e-11
																				SRA:SRR3452781.13802820.2	73.333	120	26	9.03e-09
																				SRA:SRR3452781.13794556.1	75	120	24	1.74e-11
																				SRA:SRR3452781.13794556.1	80.723	83	13	6.08e-11
																				SRA:SRR3452781.13794556.1	79.518	83	14	2.59e-09
																				SRA:SRR3452781.13794556.1	73.333	120	26	9.03e-09
																				SRA:SRR3452781.13794556.1	74.227	97	7	9.03e-09
																				SRA:SRR3452781.13794556.1	73.451	113	21	3.15e-08
																				SRA:SRR3452781.13636787.2	75	120	24	1.74e-11
																				SRA:SRR3452781.13636787.2	73.333	120	26	9.03e-09
																				SRA:SRR3452781.13603880.2	75	120	24	1.74e-11
																				SRA:SRR3452781.13603880.2	73.333	120	26	9.03e-09
																				SRA:SRR3452781.13546660.2	75	120	24	1.74e-11
																				SRA:SRR3452781.13546660.2	73.333	120	26	9.03e-09
																				SRA:SRR3452781.13274763.1	75	120	24	1.74e-11
																				SRA:SRR3452781.13274763.1	80.723	83	13	6.08e-11
																				SRA:SRR3452781.13274763.1	71.724	145	32	2.59e-09
																				SRA:SRR3452781.13274763.1	79.518	83	14	2.59e-09
																				SRA:SRR3452781.13274763.1	74.227	97	7	9.03e-09
																				SRA:SRR3452781.13274763.1	78.313	83	15	3.15e-08
																				SRA:SRR3452781.13083762.1	72.727	143	33	1.74e-11
																				SRA:SRR3452781.13083762.1	80.723	83	13	6.08e-11
																				SRA:SRR3452781.13083762.1	72.028	143	34	2.12e-10
																				SRA:SRR3452781.13083762.1	72.028	143	34	2.12e-10
																				SRA:SRR3452781.13083762.1	71.329	143	35	9.03e-09
																				SRA:SRR3452781.13083762.1	74.227	97	7	9.03e-09
																				SRA:SRR3452781.12813972.1	75	120	24	1.74e-11
																				SRA:SRR3452781.12813972.1	80.723	83	13	6.08e-11
																				SRA:SRR3452781.12813972.1	71.724	145	32	2.59e-09
																				SRA:SRR3452781.12813972.1	79.518	83	14	2.59e-09
																				SRA:SRR3452781.12813972.1	74.227	97	7	9.03e-09
																				SRA:SRR3452781.12813972.1	78.313	83	15	3.15e-08
																				SRA:SRR3452781.12454046.1	75	120	24	1.74e-11
																				SRA:SRR3452781.12454046.1	80.723	83	13	6.08e-11
																				SRA:SRR3452781.12454046.1	70.896	134	21	7.41e-10
																				SRA:SRR3452781.12454046.1	79.518	83	14	2.59e-09
																				SRA:SRR3452781.12454046.1	73.333	120	26	9.03e-09
																				SRA:SRR3452781.12454046.1	73.451	113	21	3.15e-08
																				SRA:SRR3452781.12311317.2	75	120	24	1.74e-11
																				SRA:SRR3452781.12311317.2	73.333	120	26	9.03e-09
																				SRA:SRR3452781.10541568.1	75	120	24	1.74e-11
																				SRA:SRR3452781.10541568.1	80.723	83	13	6.08e-11
																				SRA:SRR3452781.10541568.1	79.518	83	14	2.59e-09
																				SRA:SRR3452781.10541568.1	73.333	120	26	9.03e-09
																				SRA:SRR3452781.10541568.1	74.227	97	7	9.03e-09
																				SRA:SRR3452781.10541568.1	73.451	113	21	3.15e-08
																				SRA:SRR3452781.10400418.2	75	120	24	1.74e-11
																				SRA:SRR3452781.10400418.2	73.333	120	26	9.03e-09
																				SRA:SRR3452781.10370709.2	75	120	24	1.74e-11
																				SRA:SRR3452781.10370709.2	73.333	120	26	9.03e-09
																				SRA:SRR3452781.9837284.2	75.833	120	23	1.74e-11
																				SRA:SRR3452781.9837284.2	75.207	121	22	7.41e-10
																				SRA:SRR3452781.9837284.2	75	120	24	7.41e-10
																				SRA:SRR3452781.9698384.2	75	120	24	1.74e-11
																				SRA:SRR3452781.9698384.2	73.333	120	26	9.03e-09
																				SRA:SRR3452781.9698384.1	75	120	24	1.74e-11
																				SRA:SRR3452781.9698384.1	80.723	83	13	6.08e-11
																				SRA:SRR3452781.9698384.1	79.518	83	14	2.59e-09
																				SRA:SRR3452781.9698384.1	73.333	120	26	9.03e-09
																				SRA:SRR3452781.9698384.1	74.227	97	7	9.03e-09
																				SRA:SRR3452781.9698384.1	73.451	113	21	3.15e-08
																				SRA:SRR3452781.9685986.2	75	120	24	1.74e-11
																				SRA:SRR3452781.9685986.2	73.333	120	26	9.03e-09
																				SRA:SRR3452781.9682508.2	75	120	24	1.74e-11
																				SRA:SRR3452781.9682508.2	73.333	120	26	9.03e-09
																				SRA:SRR3452781.9450821.2	72.368	152	30	1.74e-11
																				SRA:SRR3452781.9450821.2	72.368	152	30	1.74e-11
																				SRA:SRR3452781.9277572.2	75	120	24	1.74e-11
																				SRA:SRR3452781.9277572.2	73.333	120	26	9.03e-09
																				SRA:SRR3452781.8351618.2	75	120	24	1.74e-11
																				SRA:SRR3452781.8351618.2	73.333	120	26	9.03e-09
																				SRA:SRR3452781.7792795.2	75	120	24	1.74e-11
																				SRA:SRR3452781.7792795.2	73.333	120	26	9.03e-09
																				SRA:SRR3452781.7749281.2	75	120	24	1.74e-11
																				SRA:SRR3452781.7749281.2	73.333	120	26	9.03e-09
																				SRA:SRR3452781.7749281.1	72.727	143	33	1.74e-11
																				SRA:SRR3452781.7749281.1	80.723	83	13	6.08e-11
																				SRA:SRR3452781.7749281.1	72.028	143	34	2.12e-10
																				SRA:SRR3452781.7749281.1	72.028	143	34	2.12e-10
																				SRA:SRR3452781.7749281.1	71.329	143	35	9.03e-09
																				SRA:SRR3452781.7749281.1	74.227	97	7	9.03e-09
																				SRA:SRR3452781.7318739.2	75	120	24	1.74e-11
																				SRA:SRR3452781.7318739.2	73.333	120	26	9.03e-09
																				SRA:SRR3452781.6336889.1	75	120	24	1.74e-11
																				SRA:SRR3452781.6336889.1	80.723	83	13	6.08e-11
																				SRA:SRR3452781.6336889.1	79.518	83	14	2.59e-09
																				SRA:SRR3452781.6336889.1	73.333	120	26	9.03e-09
																				SRA:SRR3452781.6336889.1	74.227	97	7	9.03e-09
																				SRA:SRR3452781.6336889.1	73.451	113	21	3.15e-08
																				SRA:SRR3452781.6165048.2	75	120	24	1.74e-11
																				SRA:SRR3452781.6165048.2	73.333	120	26	9.03e-09
																				SRA:SRR3452781.5722706.2	75	120	24	1.74e-11
																				SRA:SRR3452781.5722706.2	73.333	120	26	9.03e-09
																				SRA:SRR3452781.5551395.2	75	120	24	1.74e-11
																				SRA:SRR3452781.5551395.2	73.333	120	26	9.03e-09
																				SRA:SRR3452781.5255002.2	75	120	24	1.74e-11
																				SRA:SRR3452781.5255002.2	73.333	120	26	9.03e-09
																				SRA:SRR3452781.4845951.2	75	120	24	1.74e-11
																				SRA:SRR3452781.4845951.2	73.333	120	26	9.03e-09
																				SRA:SRR3452781.4641408.1	75	120	24	1.74e-11
																				SRA:SRR3452781.4641408.1	80.723	83	13	6.08e-11
																				SRA:SRR3452781.4641408.1	79.518	83	14	2.59e-09
																				SRA:SRR3452781.4641408.1	73.333	120	26	9.03e-09
																				SRA:SRR3452781.4641408.1	74.227	97	7	9.03e-09
																				SRA:SRR3452781.4641408.1	73.451	113	21	3.15e-08
																				SRA:SRR3452781.4076126.1	75.833	120	23	1.74e-11
																				SRA:SRR3452781.4076126.1	75	132	22	6.08e-11
																				SRA:SRR3452781.4076126.1	75	120	24	7.41e-10
																				SRA:SRR3452781.4076126.1	75	120	24	7.41e-10
																				SRA:SRR3452781.4076126.1	73.333	120	26	9.03e-09
																				SRA:SRR3452781.4076126.1	72.5	120	27	4.68e-06
																				SRA:SRR3452781.3809700.2	72.368	152	30	1.74e-11
																				SRA:SRR3452781.3809700.2	72.368	152	30	1.74e-11
																				SRA:SRR3452781.3490488.2	75	120	24	1.74e-11
																				SRA:SRR3452781.3490488.2	73.333	120	26	9.03e-09
																				SRA:SRR3452781.3490488.1	75	120	24	1.74e-11
																				SRA:SRR3452781.3490488.1	80.723	83	13	6.08e-11
																				SRA:SRR3452781.3490488.1	79.518	83	14	2.59e-09
																				SRA:SRR3452781.3490488.1	73.333	120	26	9.03e-09
																				SRA:SRR3452781.3490488.1	74.227	97	7	9.03e-09
																				SRA:SRR3452781.3490488.1	73.451	113	21	3.15e-08
																				SRA:SRR3452781.3462666.2	75	120	24	1.74e-11
																				SRA:SRR3452781.3462666.2	73.333	120	26	9.03e-09
																				SRA:SRR3452781.3254700.2	72.258	155	31	1.74e-11
																				SRA:SRR3452781.3254700.2	71.141	149	34	9.03e-09
																				SRA:SRR3452781.2843932.2	71.875	160	33	1.74e-11
																				SRA:SRR3452781.2843932.2	74.747	99	22	3.84e-07
																				SRA:SRR3452781.2843932.2	73.148	108	26	1.34e-06
																				SRA:SRR3452781.2843932.2	73.148	108	26	1.34e-06
																				SRA:SRR3452781.2843932.2	72.277	101	22	6.94e-04
																				SRA:SRR3452781.2804320.2	75	120	24	1.74e-11
																				SRA:SRR3452781.2804320.2	73.333	120	26	9.03e-09
																				SRA:SRR3452781.2802583.2	75	120	24	1.74e-11
																				SRA:SRR3452781.2802583.2	73.333	120	26	9.03e-09
																				SRA:SRR3452781.2176408.2	75	120	24	1.74e-11
																				SRA:SRR3452781.2176408.2	73.333	120	26	9.03e-09
																				SRA:SRR3452781.1747474.1	72.222	144	37	1.74e-11
																				SRA:SRR3452781.1747474.1	72.868	129	29	2.59e-09
																				SRA:SRR3452781.1747474.1	73.333	120	29	2.59e-09
																				SRA:SRR3452781.1747474.1	73.333	120	29	2.59e-09
																				SRA:SRR3452781.1747474.1	72.5	120	30	1.10e-07
																				SRA:SRR3452781.1747474.1	72.5	120	30	1.10e-07
																				SRA:SRR3452781.1706063.2	72.368	152	30	1.74e-11
																				SRA:SRR3452781.1706063.2	72.368	152	30	1.74e-11
																				SRA:SRR3452781.1402453.2	75	120	24	1.74e-11
																				SRA:SRR3452781.1402453.2	73.333	120	26	9.03e-09
																				SRA:SRR3452781.1235666.2	75	120	24	1.74e-11
																				SRA:SRR3452781.1235666.2	73.333	120	26	9.03e-09
																				SRA:SRR3452781.1047043.2	75	120	24	1.74e-11
																				SRA:SRR3452781.1047043.2	73.333	120	26	9.03e-09
																				SRA:SRR3452781.1041227.2	75	120	24	1.74e-11
																				SRA:SRR3452781.1041227.2	73.333	120	26	9.03e-09
																				SRA:SRR3452781.623756.2	75	120	24	1.74e-11
																				SRA:SRR3452781.623756.2	73.333	120	26	9.03e-09
																				SRA:SRR3452781.204119.1	77.143	105	18	1.74e-11
																				SRA:SRR3452781.204119.1	80.723	83	13	6.08e-11
																				SRA:SRR3452781.204119.1	80.723	83	13	6.08e-11
																				SRA:SRR3452781.204119.1	72.881	118	11	2.12e-10
																				SRA:SRR3452781.204119.1	79.518	83	14	2.59e-09
																				SRA:SRR3452781.204119.1	72.656	128	29	9.03e-09
																				SRA:SRR3452781.128700.2	75	120	24	1.74e-11
																				SRA:SRR3452781.128700.2	73.333	120	26	9.03e-09
																				SRA:SRR3452781.19926280.2	72.028	143	37	6.08e-11
																				SRA:SRR3452781.19926280.2	73.333	120	29	2.59e-09
																				SRA:SRR3452781.19624580.1	72.028	143	37	6.08e-11
																				SRA:SRR3452781.19624580.1	72.868	129	29	2.59e-09
																				SRA:SRR3452781.19624580.1	73.333	120	29	2.59e-09
																				SRA:SRR3452781.19624580.1	73.333	120	29	2.59e-09
																				SRA:SRR3452781.19624580.1	72.5	120	30	1.10e-07
																				SRA:SRR3452781.19624580.1	72.5	120	30	1.10e-07
																				SRA:SRR3452781.19557381.1	80.723	83	13	6.08e-11
																				SRA:SRR3452781.19557381.1	80.723	83	13	6.08e-11
																				SRA:SRR3452781.19557381.1	79.518	83	14	2.59e-09
																				SRA:SRR3452781.19557381.1	74.227	97	7	9.03e-09
																				SRA:SRR3452781.19557381.1	73.451	113	21	3.15e-08
																				SRA:SRR3452781.19557381.1	78.313	83	15	3.15e-08
																				SRA:SRR3452781.19449432.1	80.723	83	13	6.08e-11
																				SRA:SRR3452781.19449432.1	80.723	83	13	6.08e-11
																				SRA:SRR3452781.19449432.1	70.803	137	22	2.12e-10
																				SRA:SRR3452781.19449432.1	79.518	83	14	2.59e-09
																				SRA:SRR3452781.19449432.1	73.451	113	21	3.15e-08
																				SRA:SRR3452781.19449432.1	78.313	83	15	3.15e-08
																				SRA:SRR3452781.19333203.1	80.723	83	13	6.08e-11
																				SRA:SRR3452781.19333203.1	80.723	83	13	6.08e-11
																				SRA:SRR3452781.19333203.1	79.518	83	14	2.59e-09
																				SRA:SRR3452781.19333203.1	74.227	97	7	9.03e-09
																				SRA:SRR3452781.19333203.1	73.451	113	21	3.15e-08
																				SRA:SRR3452781.19333203.1	78.313	83	15	3.15e-08
																				SRA:SRR3452781.18717837.1	74.016	127	18	6.08e-11
																				SRA:SRR3452781.18717837.1	73.228	127	19	6.08e-11
																				SRA:SRR3452781.18717837.1	72.656	128	20	7.41e-10
																				SRA:SRR3452781.18717837.1	72.656	128	20	7.41e-10
																				SRA:SRR3452781.18717837.1	70.866	127	13	2.59e-09
																				SRA:SRR3452781.18717837.1	78.571	84	12	3.15e-08
																				SRA:SRR3452781.18308613.2	78.495	93	17	6.08e-11
																				SRA:SRR3452781.18308613.2	75.439	114	24	2.12e-10
																				SRA:SRR3452781.18308613.2	73.684	114	26	1.10e-07
																				SRA:SRR3452781.18308613.2	73.626	91	21	1.99e-04
																				SRA:SRR3452781.18308613.2	81.132	53	10	0.002
																				SRA:SRR3452781.18048249.2	80.723	83	13	6.08e-11
																				SRA:SRR3452781.18048249.2	78.313	83	15	3.15e-08
																				SRA:SRR3452781.18048249.1	80.723	83	13	6.08e-11
																				SRA:SRR3452781.18048249.1	80.723	83	13	6.08e-11
																				SRA:SRR3452781.18048249.1	70.803	137	22	2.12e-10
																				SRA:SRR3452781.18048249.1	79.518	83	14	2.59e-09
																				SRA:SRR3452781.18048249.1	73.451	113	21	3.15e-08
																				SRA:SRR3452781.18048249.1	78.313	83	15	3.15e-08
																				SRA:SRR3452781.18037296.1	72.028	143	37	6.08e-11
																				SRA:SRR3452781.18037296.1	73.333	120	29	2.59e-09
																				SRA:SRR3452781.18037296.1	73.333	120	29	2.59e-09
																				SRA:SRR3452781.18037296.1	73.333	120	29	2.59e-09
																				SRA:SRR3452781.18037296.1	72.5	120	30	1.10e-07
																				SRA:SRR3452781.18037296.1	72.5	120	30	1.10e-07
																				SRA:SRR3452781.17662382.1	80.723	83	13	6.08e-11
																				SRA:SRR3452781.17662382.1	80.723	83	13	6.08e-11
																				SRA:SRR3452781.17662382.1	72.464	138	32	2.12e-10
																				SRA:SRR3452781.17662382.1	79.518	83	14	2.59e-09
																				SRA:SRR3452781.17662382.1	73.451	113	21	3.15e-08
																				SRA:SRR3452781.17662382.1	78.313	83	15	3.15e-08
																				SRA:SRR3452781.17608200.1	80.723	83	13	6.08e-11
																				SRA:SRR3452781.17608200.1	80.723	83	13	6.08e-11
																				SRA:SRR3452781.17608200.1	72.464	138	32	2.12e-10
																				SRA:SRR3452781.17608200.1	79.518	83	14	2.59e-09
																				SRA:SRR3452781.17608200.1	73.451	113	21	3.15e-08
																				SRA:SRR3452781.17608200.1	78.313	83	15	3.15e-08
																				SRA:SRR3452781.17223712.1	80.723	83	13	6.08e-11
																				SRA:SRR3452781.17223712.1	80.723	83	13	6.08e-11
																				SRA:SRR3452781.17223712.1	72.464	138	32	2.12e-10
																				SRA:SRR3452781.17223712.1	79.518	83	14	2.59e-09
																				SRA:SRR3452781.17223712.1	73.451	113	21	3.15e-08
																				SRA:SRR3452781.17223712.1	78.313	83	15	3.15e-08
																				SRA:SRR3452781.17194140.1	80.723	83	13	6.08e-11
																				SRA:SRR3452781.17194140.1	80.723	83	13	6.08e-11
																				SRA:SRR3452781.17194140.1	79.518	83	14	2.59e-09
																				SRA:SRR3452781.17194140.1	74.227	97	7	9.03e-09
																				SRA:SRR3452781.17194140.1	73.451	113	21	3.15e-08
																				SRA:SRR3452781.17194140.1	78.313	83	15	3.15e-08
																				SRA:SRR3452781.17133843.2	80.723	83	13	6.08e-11
																				SRA:SRR3452781.17133843.2	78.313	83	15	3.15e-08
																				SRA:SRR3452781.16910185.2	80.723	83	13	6.08e-11
																				SRA:SRR3452781.16910185.2	78.313	83	15	3.15e-08
																				SRA:SRR3452781.16910185.1	80.723	83	13	6.08e-11
																				SRA:SRR3452781.16910185.1	80.723	83	13	6.08e-11
																				SRA:SRR3452781.16910185.1	70.803	137	22	2.12e-10
																				SRA:SRR3452781.16910185.1	79.518	83	14	2.59e-09
																				SRA:SRR3452781.16910185.1	73.451	113	21	3.15e-08
																				SRA:SRR3452781.16910185.1	78.313	83	15	3.15e-08
																				SRA:SRR3452781.16852792.2	72.028	143	37	6.08e-11
																				SRA:SRR3452781.16852792.2	73.333	120	29	2.59e-09
																				SRA:SRR3452781.16826857.1	80.723	83	13	6.08e-11
																				SRA:SRR3452781.16826857.1	80.723	83	13	6.08e-11
																				SRA:SRR3452781.16826857.1	72.464	138	32	2.12e-10
																				SRA:SRR3452781.16826857.1	79.518	83	14	2.59e-09
																				SRA:SRR3452781.16826857.1	73.451	113	21	3.15e-08
																				SRA:SRR3452781.16826857.1	78.313	83	15	3.15e-08
																				SRA:SRR3452781.16702551.2	80.723	83	13	6.08e-11
																				SRA:SRR3452781.16702551.2	78.313	83	15	3.15e-08
																				SRA:SRR3452781.16702551.1	80.723	83	13	6.08e-11
																				SRA:SRR3452781.16702551.1	80.723	83	13	6.08e-11
																				SRA:SRR3452781.16702551.1	70.803	137	22	2.12e-10
																				SRA:SRR3452781.16702551.1	79.518	83	14	2.59e-09
																				SRA:SRR3452781.16702551.1	73.451	113	21	3.15e-08
																				SRA:SRR3452781.16702551.1	78.313	83	15	3.15e-08
																				SRA:SRR3452781.16675940.1	80.723	83	13	6.08e-11
																				SRA:SRR3452781.16675940.1	80.723	83	13	6.08e-11
																				SRA:SRR3452781.16675940.1	72.464	138	32	2.12e-10
																				SRA:SRR3452781.16675940.1	79.518	83	14	2.59e-09
																				SRA:SRR3452781.16675940.1	73.451	113	21	3.15e-08
																				SRA:SRR3452781.16675940.1	78.313	83	15	3.15e-08
																				SRA:SRR3452781.16606214.2	80.723	83	13	6.08e-11
																				SRA:SRR3452781.16606214.2	78.313	83	15	3.15e-08
																				SRA:SRR3452781.16346381.2	80.723	83	13	6.08e-11
																				SRA:SRR3452781.16346381.2	78.313	83	15	3.15e-08
																				SRA:SRR3452781.16326919.2	80.723	83	13	6.08e-11
																				SRA:SRR3452781.16326919.2	78.313	83	15	3.15e-08
																				SRA:SRR3452781.16326919.1	80.723	83	13	6.08e-11
																				SRA:SRR3452781.16326919.1	80.723	83	13	6.08e-11
																				SRA:SRR3452781.16326919.1	79.518	83	14	2.59e-09
																				SRA:SRR3452781.16326919.1	74.227	97	7	9.03e-09
																				SRA:SRR3452781.16326919.1	73.451	113	21	3.15e-08
																				SRA:SRR3452781.16326919.1	78.313	83	15	3.15e-08
																				SRA:SRR3452781.16198893.2	80.723	83	13	6.08e-11
																				SRA:SRR3452781.16198893.2	78.313	83	15	3.15e-08
																				SRA:SRR3452781.16198893.1	80.723	83	13	6.08e-11
																				SRA:SRR3452781.16198893.1	80.723	83	13	6.08e-11
																				SRA:SRR3452781.16198893.1	79.518	83	14	2.59e-09
																				SRA:SRR3452781.16198893.1	74.227	97	7	9.03e-09
																				SRA:SRR3452781.16198893.1	78.313	83	15	3.15e-08
																				SRA:SRR3452781.16198893.1	78.313	83	15	3.15e-08
																				SRA:SRR3452781.15854126.2	80.723	83	13	6.08e-11
																				SRA:SRR3452781.15854126.2	78.313	83	15	3.15e-08
																				SRA:SRR3452781.15854126.1	80.723	83	13	6.08e-11
																				SRA:SRR3452781.15854126.1	80.723	83	13	6.08e-11
																				SRA:SRR3452781.15854126.1	79.518	83	14	2.59e-09
																				SRA:SRR3452781.15854126.1	74.227	97	7	9.03e-09
																				SRA:SRR3452781.15854126.1	73.451	113	21	3.15e-08
																				SRA:SRR3452781.15854126.1	78.313	83	15	3.15e-08
																				SRA:SRR3452781.15682051.1	80.723	83	13	6.08e-11
																				SRA:SRR3452781.15682051.1	80.723	83	13	6.08e-11
																				SRA:SRR3452781.15682051.1	70.803	137	22	2.12e-10
																				SRA:SRR3452781.15682051.1	79.518	83	14	2.59e-09
																				SRA:SRR3452781.15682051.1	73.451	113	21	3.15e-08
																				SRA:SRR3452781.15682051.1	78.313	83	15	3.15e-08
																				SRA:SRR3452781.15549836.2	71.711	152	37	6.08e-11
																				SRA:SRR3452781.15549836.2	70.787	89	14	0.008
																				SRA:SRR3452781.15238015.1	80.723	83	13	6.08e-11
																				SRA:SRR3452781.15238015.1	80.723	83	13	6.08e-11
																				SRA:SRR3452781.15238015.1	70.803	137	22	2.12e-10
																				SRA:SRR3452781.15238015.1	79.518	83	14	2.59e-09
																				SRA:SRR3452781.15238015.1	73.451	113	21	3.15e-08
																				SRA:SRR3452781.15238015.1	78.313	83	15	3.15e-08
																				SRA:SRR3452781.14887682.1	80.723	83	13	6.08e-11
																				SRA:SRR3452781.14887682.1	80.723	83	13	6.08e-11
																				SRA:SRR3452781.14887682.1	72.464	138	32	2.12e-10
																				SRA:SRR3452781.14887682.1	79.518	83	14	2.59e-09
																				SRA:SRR3452781.14887682.1	73.451	113	21	3.15e-08
																				SRA:SRR3452781.14887682.1	78.313	83	15	3.15e-08
																				SRA:SRR3452781.14876230.1	80.723	83	13	6.08e-11
																				SRA:SRR3452781.14876230.1	80.723	83	13	6.08e-11
																				SRA:SRR3452781.14876230.1	70.803	137	22	2.12e-10
																				SRA:SRR3452781.14876230.1	79.518	83	14	2.59e-09
																				SRA:SRR3452781.14876230.1	73.451	113	21	3.15e-08
																				SRA:SRR3452781.14876230.1	78.313	83	15	3.15e-08
																				SRA:SRR3452781.14785425.2	72.028	143	37	6.08e-11
																				SRA:SRR3452781.14785425.2	73.333	120	29	2.59e-09
																				SRA:SRR3452781.14630293.1	80.723	83	13	6.08e-11
																				SRA:SRR3452781.14630293.1	80.723	83	13	6.08e-11
																				SRA:SRR3452781.14630293.1	72.464	138	32	2.12e-10
																				SRA:SRR3452781.14630293.1	79.518	83	14	2.59e-09
																				SRA:SRR3452781.14630293.1	73.451	113	21	3.15e-08
																				SRA:SRR3452781.14630293.1	78.313	83	15	3.15e-08
																				SRA:SRR3452781.14497754.2	72.028	143	37	6.08e-11
																				SRA:SRR3452781.14497754.2	73.333	120	29	2.59e-09
																				SRA:SRR3452781.14484720.2	80.723	83	13	6.08e-11
																				SRA:SRR3452781.14484720.2	78.313	83	15	3.15e-08
																				SRA:SRR3452781.14070584.1	80.723	83	13	6.08e-11
																				SRA:SRR3452781.14070584.1	80.723	83	13	6.08e-11
																				SRA:SRR3452781.14070584.1	79.518	83	14	2.59e-09
																				SRA:SRR3452781.14070584.1	74.227	97	7	9.03e-09
																				SRA:SRR3452781.14070584.1	73.451	113	21	3.15e-08
																				SRA:SRR3452781.14070584.1	78.313	83	15	3.15e-08
																				SRA:SRR3452781.13839932.1	80.723	83	13	6.08e-11
																				SRA:SRR3452781.13839932.1	80.723	83	13	6.08e-11
																				SRA:SRR3452781.13839932.1	72.464	138	32	2.12e-10
																				SRA:SRR3452781.13839932.1	79.518	83	14	2.59e-09
																				SRA:SRR3452781.13839932.1	73.451	113	21	3.15e-08
																				SRA:SRR3452781.13839932.1	78.313	83	15	3.15e-08
																				SRA:SRR3452781.13560379.1	80.723	83	13	6.08e-11
																				SRA:SRR3452781.13560379.1	80.723	83	13	6.08e-11
																				SRA:SRR3452781.13560379.1	70.803	137	22	2.12e-10
																				SRA:SRR3452781.13560379.1	79.518	83	14	2.59e-09
																				SRA:SRR3452781.13560379.1	73.451	113	21	3.15e-08
																				SRA:SRR3452781.13560379.1	78.313	83	15	3.15e-08
																				SRA:SRR3452781.13337857.2	72.028	143	37	6.08e-11
																				SRA:SRR3452781.13337857.2	73.333	120	29	2.59e-09
																				SRA:SRR3452781.13102463.2	72.028	143	37	6.08e-11
																				SRA:SRR3452781.13102463.2	73.333	120	29	2.59e-09
																				SRA:SRR3452781.12813972.2	80.723	83	13	6.08e-11
																				SRA:SRR3452781.12813972.2	78.313	83	15	3.15e-08
																				SRA:SRR3452781.12542854.1	80.723	83	13	6.08e-11
																				SRA:SRR3452781.12542854.1	80.723	83	13	6.08e-11
																				SRA:SRR3452781.12542854.1	72.464	138	32	2.12e-10
																				SRA:SRR3452781.12542854.1	79.518	83	14	2.59e-09
																				SRA:SRR3452781.12542854.1	73.451	113	21	3.15e-08
																				SRA:SRR3452781.12542854.1	78.313	83	15	3.15e-08
																				SRA:SRR3452781.12083010.1	80.723	83	13	6.08e-11
																				SRA:SRR3452781.12083010.1	80.723	83	13	6.08e-11
																				SRA:SRR3452781.12083010.1	70.803	137	22	2.12e-10
																				SRA:SRR3452781.12083010.1	79.518	83	14	2.59e-09
																				SRA:SRR3452781.12083010.1	73.451	113	21	3.15e-08
																				SRA:SRR3452781.12083010.1	78.313	83	15	3.15e-08
																				SRA:SRR3452781.12006675.2	80.723	83	13	6.08e-11
																				SRA:SRR3452781.12006675.2	78.313	83	15	3.15e-08
																				SRA:SRR3452781.12006675.1	80.723	83	13	6.08e-11
																				SRA:SRR3452781.12006675.1	80.723	83	13	6.08e-11
																				SRA:SRR3452781.12006675.1	79.518	83	14	2.59e-09
																				SRA:SRR3452781.12006675.1	74.227	97	7	9.03e-09
																				SRA:SRR3452781.12006675.1	73.451	113	21	3.15e-08
																				SRA:SRR3452781.12006675.1	78.313	83	15	3.15e-08
																				SRA:SRR3452781.11923032.1	72.993	137	26	6.08e-11
																				SRA:SRR3452781.11923032.1	80.723	83	13	6.08e-11
																				SRA:SRR3452781.11923032.1	79.518	83	14	2.59e-09
																				SRA:SRR3452781.11923032.1	74.227	97	7	9.03e-09
																				SRA:SRR3452781.11923032.1	73.451	113	21	3.15e-08
																				SRA:SRR3452781.11923032.1	78.313	83	15	3.15e-08
																				SRA:SRR3452781.11860244.2	80.723	83	13	6.08e-11
																				SRA:SRR3452781.11860244.2	78.313	83	15	3.15e-08
																				SRA:SRR3452781.11569323.1	80.723	83	13	6.08e-11
																				SRA:SRR3452781.11569323.1	80.723	83	13	6.08e-11
																				SRA:SRR3452781.11569323.1	72.464	138	32	2.12e-10
																				SRA:SRR3452781.11569323.1	79.518	83	14	2.59e-09
																				SRA:SRR3452781.11569323.1	73.451	113	21	3.15e-08
																				SRA:SRR3452781.11569323.1	78.313	83	15	3.15e-08
																				SRA:SRR3452781.11467489.2	80.723	83	13	6.08e-11
																				SRA:SRR3452781.11467489.2	78.313	83	15	3.15e-08
																				SRA:SRR3452781.11467489.1	80.723	83	13	6.08e-11
																				SRA:SRR3452781.11467489.1	80.723	83	13	6.08e-11
																				SRA:SRR3452781.11467489.1	79.518	83	14	2.59e-09
																				SRA:SRR3452781.11467489.1	74.227	97	7	9.03e-09
																				SRA:SRR3452781.11467489.1	73.451	113	21	3.15e-08
																				SRA:SRR3452781.11467489.1	78.313	83	15	3.15e-08
																				SRA:SRR3452781.11162246.1	80.723	83	13	6.08e-11
																				SRA:SRR3452781.11162246.1	80.723	83	13	6.08e-11
																				SRA:SRR3452781.11162246.1	72.464	138	32	2.12e-10
																				SRA:SRR3452781.11162246.1	79.518	83	14	2.59e-09
																				SRA:SRR3452781.11162246.1	73.451	113	21	3.15e-08
																				SRA:SRR3452781.11162246.1	78.313	83	15	3.15e-08
																				SRA:SRR3452781.11005569.2	80.723	83	13	6.08e-11
																				SRA:SRR3452781.11005569.2	78.313	83	15	3.15e-08
																				SRA:SRR3452781.11005569.1	80.723	83	13	6.08e-11
																				SRA:SRR3452781.11005569.1	80.723	83	13	6.08e-11
																				SRA:SRR3452781.11005569.1	70.803	137	22	2.12e-10
																				SRA:SRR3452781.11005569.1	79.518	83	14	2.59e-09
																				SRA:SRR3452781.11005569.1	73.451	113	21	3.15e-08
																				SRA:SRR3452781.11005569.1	78.313	83	15	3.15e-08
																				SRA:SRR3452781.10744096.1	80.723	83	13	6.08e-11
																				SRA:SRR3452781.10744096.1	80.723	83	13	6.08e-11
																				SRA:SRR3452781.10744096.1	72.464	138	32	2.12e-10
																				SRA:SRR3452781.10744096.1	79.518	83	14	2.59e-09
																				SRA:SRR3452781.10744096.1	73.451	113	21	3.15e-08
																				SRA:SRR3452781.10744096.1	78.313	83	15	3.15e-08
																				SRA:SRR3452781.10409221.1	80.723	83	13	6.08e-11
																				SRA:SRR3452781.10409221.1	80.723	83	13	6.08e-11
																				SRA:SRR3452781.10409221.1	72.464	138	32	2.12e-10
																				SRA:SRR3452781.10409221.1	79.518	83	14	2.59e-09
																				SRA:SRR3452781.10409221.1	73.451	113	21	3.15e-08
																				SRA:SRR3452781.10409221.1	78.313	83	15	3.15e-08
																				SRA:SRR3452781.10370709.1	80.723	83	13	6.08e-11
																				SRA:SRR3452781.10370709.1	80.723	83	13	6.08e-11
																				SRA:SRR3452781.10370709.1	69.799	149	27	7.41e-10
																				SRA:SRR3452781.10370709.1	79.518	83	14	2.59e-09
																				SRA:SRR3452781.10370709.1	73.451	113	21	3.15e-08
																				SRA:SRR3452781.10370709.1	78.313	83	15	3.15e-08
																				SRA:SRR3452781.18923141.1	81.25	80	12	2.12e-10
																				SRA:SRR3452781.18923141.1	81.25	80	12	2.12e-10
																				SRA:SRR3452781.18923141.1	72.593	135	31	7.41e-10
																				SRA:SRR3452781.18923141.1	80	80	13	2.59e-09
																				SRA:SRR3452781.18923141.1	73.636	110	20	3.15e-08
																				SRA:SRR3452781.18923141.1	78.75	80	14	1.10e-07

## Sheet: G. rosea
used SRA experiments						BLAST results for SP7-like effectors (detected reads)
Experiment Accession,"Experiment Title","Organism Name","Instrument","Submitter","Study Accession","Study Title","Sample Accession","Sample Title","Total Size, Mb","Total RUNs","Total Spots","Total Bases","Library Name","Library Strategy","Library Source","Library Selection"				condition:		RiSP7 ORF					RiSP2 ORF					RiSP5 ORF					RiSP31 ORF					GrSP1 ORF					GmSP1 ORF					RiSP7 ORF SYMBIOTIC dataset					RiSP2 ORF SYMBIOTIC dataset					RiSP5 ORF SYMBIOTIC dataset
SRX998468,"GSM1657759: Control of GR24 treatment replicate 3				spores		accession	% Identity	alignment length	mismatches	e-value	accession	% Identity	alignment length	mismatches	e-value	accession	% Identity	alignment length	mismatches	e-value	accession	% Identity	alignment length	mismatches	e-value	accession	% Identity	alignment length	mismatches	e-value	accession	% Identity	alignment length	mismatches	e-value	accession	% Identity	alignment length	mismatches	e-value	accession	% Identity	alignment length	mismatches	e-value	accession	% Identity	alignment length	mismatches
SRX998467,"GSM1657758: Control of GR24 treatment replicate 2						SRA:SRR1979257.6313689.2	100	101	0	1.13e-42	SRA:SRR1979255.5733461.2	100	101	0	9.55e-43	SRA:SRR1979257.1299566.1	100	100	0	3.14e-42	SRA:SRR1979257.6977281.1	100	101	0	1.1e-42	SRA:SRR1979266.611365.2	100	151	0	5.8e-70	SRA:SRR1979266.400343.1	91.391	151	13	5.09e-52	SRA:SRR1979263.1857887.2	100	101	0	4.90e-43	SRA:SRR1979263.5919692.1	100	101	0	4.16e-43	SRA:SRR1979260.4246152.1	96	100	4
SRX998466,"GSM1657757: Control of GR24 treatment replicate 1						SRA:SRR1979257.6313689.2	100	97	0	1.67e-40	SRA:SRR1979255.5733461.2	100	101	0	9.55e-43	SRA:SRR1979257.1299566.1	98	100	2	1.63e-39	SRA:SRR1979257.6977281.1	99.01	101	1	4.7e-41	SRA:SRR1979266.611365.1	100	151	0	5.8e-70	SRA:SRR1979266.400343.1	96.774	62	2	6.64e-19	SRA:SRR1979263.1857887.2	97.98	99	2	3.09e-39	SRA:SRR1979263.5919692.1	100	101	0	4.16e-43	SRA:SRR1979260.4246152.1	95.05	101	5
SRX998465,"GSM1657756: GR24 treated G.rosea replicate 3						SRA:SRR1979257.6313689.2	98.969	97	1	7.1e-39	SRA:SRR1979255.5733461.2	100	101	0	9.55e-43	SRA:SRR1979257.1299566.1	96	100	4	8.43e-37	SRA:SRR1979257.6977281.1	98.02	101	2	5.72e-40	SRA:SRR1979266.604502.2	100	151	0	5.8e-70	SRA:SRR1979266.400343.1	96.774	62	2	6.64e-19	SRA:SRR1979263.1857887.2	97	100	3	3.77e-38	SRA:SRR1979263.5919692.1	100	101	0	4.16e-43	SRA:SRR1979260.4246152.1	95	100	5
SRX998464,"GSM1657755: GR24 treated G.rosea replicate 2						SRA:SRR1979257.6313689.2	95.876	97	1	1.56e-34	SRA:SRR1979255.5733461.2	100	101	0	9.55e-43	SRA:SRR1979257.1299566.1	95	100	5	3.58e-35	SRA:SRR1979257.6977281.1	96.04	101	4	2.96e-37	SRA:SRR1979266.598708.2	100	151	0	5.8e-70	SRA:SRR1979266.363349.1	91.391	151	13	5.09e-52	SRA:SRR1979263.1857887.2	96.97	99	3	1.32e-37	SRA:SRR1979263.5919692.1	100	101	0	4.16e-43	SRA:SRR1979260.4246152.1	93.069	101	7
SRX998463,"GSM1657754: GR24 treated G.rosea replicate 1						SRA:SRR1979257.6313689.2	92.381	105	2	5.46e-34	SRA:SRR1979255.5733461.2	99.01	101	1	4.06e-41	SRA:SRR1979257.1299566.1	90	100	10	1.17e-28	SRA:SRR1979257.6977281.1	96.04	101	4	2.96e-37	SRA:SRR1979266.590549.2	100	151	0	5.8e-70	SRA:SRR1979266.363349.1	96.774	62	2	6.64e-19	SRA:SRR1979263.1857887.2	96	100	4	4.59e-37	SRA:SRR1979263.5919692.1	99.01	101	1	1.77e-41	SRA:SRR1979260.4246152.1	93	100	7
SRX998462,"GSM1657753: Control of root exudates treatment replicate 3						SRA:SRR1979257.6313689.2	91.429	105	3	6.65e-33	SRA:SRR1979255.5733461.2	99.01	101	1	4.06e-41	SRA:SRR1979257.1299566.1	89	100	2	4.09e-28	SRA:SRR1979257.6977281.1	95.05	101	5	1.26e-35	SRA:SRR1979266.590549.2	78.295	129	13	5.1e-20	SRA:SRR1979266.363349.1	96.774	62	2	6.64e-19	SRA:SRR1979263.1857887.2	95.05	101	5	5.60e-36	SRA:SRR1979263.5919692.1	99.01	101	1	1.77e-41	SRA:SRR1979260.4246152.1	92	100	8
SRX998461,"GSM1657752: Control of root exudates treatment replicate 2						SRA:SRR1979257.6313689.2	92.233	103	2	6.65e-33	SRA:SRR1979255.5733461.2	99.01	101	1	4.06e-41	SRA:SRR1979255.4455289.1	100	98	0	3.83e-41	SRA:SRR1979257.6977281.1	95.05	101	5	1.26e-35	SRA:SRR1979266.590549.2	91.667	60	2	5.82e-13	SRA:SRR1979266.75242.2	91.391	151	13	5.09e-52	SRA:SRR1979263.1857887.2	94.949	99	5	6.82e-35	SRA:SRR1979263.5919692.1	99.01	101	1	1.77e-41	SRA:SRR1979259.1207411.2	96	100	4
SRX998460,"GSM1657751: Control of root exudates treatment replicate 1						SRA:SRR1979257.6313689.2	92.233	103	2	6.65e-33	SRA:SRR1979255.5733461.1	100	101	0	9.55e-43	SRA:SRR1979255.4455289.1	97.959	98	2	1.98e-38	SRA:SRR1979257.6977281.1	95.05	101	5	1.26e-35	SRA:SRR1979266.589850.2	100	151	0	5.8e-70	SRA:SRR1979266.75242.2	96.721	61	2	2.32e-18	SRA:SRR1979263.1857887.2	94.845	97	5	8.30e-34	SRA:SRR1979263.5820439.1	100	101	0	4.16e-43	SRA:SRR1979259.1207411.2	95.05	101	5
SRX998459,"GSM1657750: Root exudates treated G.rosea replicate 3						SRA:SRR1979257.6313689.2	88.35	103	6	1.78e-27	SRA:SRR1979255.5733461.1	100	101	0	9.55e-43	SRA:SRR1979255.4455289.1	96.939	98	3	8.43e-37	SRA:SRR1979257.6303048.2	100	101	0	1.1e-42	SRA:SRR1979266.589850.2	78.358	134	14	4.19e-21	SRA:SRR1979266.75242.2	96.721	61	2	2.32e-18	SRA:SRR1979263.1857887.2	93.939	99	3	2.90e-33	SRA:SRR1979263.5820439.1	99.01	101	1	1.77e-41	SRA:SRR1979259.1207411.2	95	100	5
SRX998458,"GSM1657749: Root exudates treated G.rosea replicate 2						SRA:SRR1979257.6313689.2	95.522	67	0	2.48e-19	SRA:SRR1979255.5733461.1	100	101	0	9.55e-43	SRA:SRR1979255.4455289.1	96.939	98	3	8.43e-37	SRA:SRR1979257.6303048.2	100	101	0	1.1e-42	SRA:SRR1979266.589850.2	91.667	60	2	5.82e-13	SRA:SRR1979265.602111.1	91.391	151	13	5.09e-52	SRA:SRR1979263.1857887.2	95.556	90	1	4.30e-31	SRA:SRR1979263.5820439.1	99.01	101	1	1.77e-41	SRA:SRR1979259.1207411.2	93.069	101	7
SRX998457,"GSM1657748: Root exudates treated G.rosea replicate 1						SRA:SRR1979257.5099705.2	100	101	0	1.13e-42	SRA:SRR1979255.5733461.1	99.01	101	1	4.06e-41	SRA:SRR1979255.4455289.1	87.755	98	3	6.07e-26	SRA:SRR1979257.6303048.2	100	101	0	1.1e-42	SRA:SRR1979266.587556.1	100	151	0	5.8e-70	SRA:SRR1979265.602111.1	96.774	62	2	6.64e-19	SRA:SRR1979263.1857887.2	91.667	36	3	0.002	SRA:SRR1979263.5820439.1	99.01	101	1	1.77e-41	SRA:SRR1979259.1207411.2	93	100	7
SRX998477,"GSM1657866: Gigaspora ERM replicate 3				ERM		SRA:SRR1979257.5099705.2	98.02	101	2	5.83e-40	SRA:SRR1979255.5733461.1	99.01	101	1	4.06e-41	SRA:SRR1979255.4455289.1	88.406	69	8	1.52e-14	SRA:SRR1979257.6303048.2	99.01	101	1	4.7e-41	SRA:SRR1979266.587556.1	92.857	56	4	5.82e-13	SRA:SRR1979265.602111.1	96.774	62	2	6.64e-19	SRA:SRR1979263.1857887.1	100	101	0	4.90e-43	SRA:SRR1979263.5820439.1	98.02	101	2	2.16e-40	SRA:SRR1979259.1207411.2	92	100	8
SRX998476,"GSM1657865: Gigaspora ERM replicate 2						SRA:SRR1979257.5099705.2	96.04	101	4	3.02e-37	SRA:SRR1979255.5733461.1	93.814	97	3	6.88e-32	SRA:SRR1979255.4455289.1	85.714	77	8	5.32e-14	SRA:SRR1979257.6303048.2	92.079	101	2	7.95e-32	SRA:SRR1979266.586900.2	100	151	0	5.8e-70	SRA:SRR1979264.763378.2	91.391	151	13	5.09e-52	SRA:SRR1979263.1857887.1	97.03	101	3	1.08e-38	SRA:SRR1979263.5820439.1	97.895	95	2	3.90e-37	SRA:SRR1979260.6849256.1	95.96	99	4
SRX998475,"GSM1657864: Gigaspora ERM replicate 1						SRA:SRR1979257.5099705.2	96.04	101	4	3.02e-37	SRA:SRR1979255.5733461.1	93.814	97	3	6.88e-32	SRA:SRR1979256.10243923.1	98.02	101	2	4.66e-40	SRA:SRR1979257.6303048.2	92.079	101	2	7.95e-32	SRA:SRR1979266.585011.2	100	151	0	5.8e-70	SRA:SRR1979264.763378.2	96.875	64	2	5.45e-20	SRA:SRR1979263.1857887.1	96.04	101	4	1.32e-37	SRA:SRR1979263.5820439.1	94.737	95	5	8.59e-33	SRA:SRR1979260.6849256.1	95	100	5
SRX998474,"GSM1657863: Brachypodium / Gigaspora replicate 3				symbiotic		SRA:SRR1979257.5099705.2	96.04	101	4	3.02e-37	SRA:SRR1979255.5733461.1	88	100	6	6.44e-26	SRA:SRR1979257.992896.1	96.04	101	4	2.41e-37	SRA:SRR1979257.6303048.2	92.079	101	2	7.95e-32	SRA:SRR1979266.585011.2	84.211	95	9	7.57e-18	SRA:SRR1979264.763378.2	96.875	64	2	5.45e-20	SRA:SRR1979263.1857887.1	96.04	101	4	1.32e-37	SRA:SRR1979263.5820439.1	82.692	104	9	9.17e-20	SRA:SRR1979260.6849256.1	94.949	99	5
SRX998473,"GSM1657862: Brachypodium / Gigaspora replicate 2						SRA:SRR1979257.5099705.2	96.04	101	1	1.05e-36	SRA:SRR1979255.5733461.1	85	100	9	1.73e-20	SRA:SRR1979257.992896.1	95.05	101	5	1.03e-35	SRA:SRR1979257.6303048.2	87.097	93	0	1.11e-23	SRA:SRR1979266.585011.2	91.304	46	4	1.56e-07	SRA:SRR1979264.302470.2	91.391	151	13	5.09e-52	SRA:SRR1979263.1857887.1	94.949	99	5	6.82e-35	SRA:SRR1979263.5820439.1	80.769	104	11	4.75e-17	SRA:SRR1979260.6849256.1	93	100	7
SRX998472,"GSM1657861: Brachypodium / Gigaspora replicate 1						SRA:SRR1979257.5099705.2	95.05	101	5	1.28e-35	SRA:SRR1979255.1510797.2	100	101	0	9.55e-43	SRA:SRR1979257.992896.1	95.05	101	5	1.03e-35	SRA:SRR1979257.6303048.2	98.387	62	1	6.98e-20	SRA:SRR1979266.579124.2	100	151	0	5.8e-70	SRA:SRR1979264.302470.2	96.774	62	2	6.64e-19	SRA:SRR1979263.1857887.1	93.069	101	1	8.30e-34	SRA:SRR1979263.5820439.1	76.531	98	14	5.42e-10	SRA:SRR1979260.6849256.1	92.929	99	7
SRX998471,"GSM1657860: Medicago / Gigaspora replicate 3						SRA:SRR1979257.5099705.2	94.059	101	6	1.56e-34	SRA:SRR1979255.1510797.2	98.02	101	2	4.95e-40	SRA:SRR1979257.992896.1	95.05	101	5	1.03e-35	SRA:SRR1979257.6104692.1	100	101	0	1.1e-42	SRA:SRR1979266.579124.2	96	150	3	9.83e-61	SRA:SRR1979264.302470.2	96.774	62	2	6.64e-19	SRA:SRR1979263.1857887.1	91.919	99	2	4.30e-31	SRA:SRR1979263.3909518.2	100	101	0	4.16e-43	SRA:SRR1979260.6849256.1	91.919	99	8
SRX998470,"GSM1657859: Medicago / Gigaspora replicate 2						SRA:SRR1979257.5099705.2	94.059	101	6	1.56e-34	SRA:SRR1979255.1510797.2	94.565	92	5	8.38e-31	SRA:SRR1979257.992896.1	94	100	6	4.36e-34	SRA:SRR1979257.6104692.1	100	101	0	1.1e-42	SRA:SRR1979266.575550.2	100	151	0	5.8e-70	SRA:SRR1979264.94348.2	91.391	151	13	5.09e-52	SRA:SRR1979263.1857887.1	90.909	99	3	5.24e-30	SRA:SRR1979263.3909518.2	100	101	0	4.16e-43	SRA:SRR1979259.5665526.1	95.96	99	4
SRX998469,"GSM1657858: Medicago / Gigaspora replicate 1						SRA:SRR1979257.5099705.2	95.402	87	1	4.2e-29	SRA:SRR1979255.1510797.2	82.243	107	10	6.03e-20	SRA:SRR1979257.992896.1	90.099	101	10	3.36e-29	SRA:SRR1979257.6104692.1	100	101	0	1.1e-42	SRA:SRR1979266.575550.2	96.703	91	3	4.77e-33	SRA:SRR1979264.94348.2	96.774	62	2	6.64e-19	SRA:SRR1979263.1857887.1	88.889	99	2	9.48e-27	SRA:SRR1979263.3909518.2	100	101	0	4.16e-43	SRA:SRR1979259.5665526.1	95	100	5
						SRA:SRR1979257.5099705.2	89.583	48	5	7.6e-07	SRA:SRR1979255.1510797.2	82.243	107	10	6.03e-20	SRA:SRR1979255.2043811.2	96.04	101	4	2.41e-37	SRA:SRR1979257.6104692.1	99.01	101	1	4.7e-41	SRA:SRR1979266.573368.2	100	151	0	5.8e-70	SRA:SRR1979264.94348.2	96.774	62	2	6.64e-19	SRA:SRR1979263.1552665.1	100	101	0	4.90e-43	SRA:SRR1979263.3909518.2	100	100	0	1.45e-42	SRA:SRR1979259.5665526.1	94.949	99	5
						SRA:SRR1979257.5099705.2	85.417	48	7	0.000394	SRA:SRR1979255.1510797.2	82.243	107	10	6.03e-20	SRA:SRR1979255.2043811.2	95.05	101	5	1.03e-35	SRA:SRR1979257.6104692.1	99.01	101	1	4.7e-41	SRA:SRR1979266.573368.2	90.909	44	4	1.9e-06	SRA:SRR1979265.515578.1	91.275	149	13	6.21e-51	SRA:SRR1979263.1552665.1	99.01	101	1	2.09e-41	SRA:SRR1979263.3909518.2	99.01	101	1	1.77e-41	SRA:SRR1979259.5665526.1	93	100	7
						SRA:SRR1979257.5099705.1	100	101	0	1.13e-42	SRA:SRR1979255.1510797.2	81.308	107	11	2.56e-18	SRA:SRR1979255.2043811.2	95.05	101	5	1.03e-35	SRA:SRR1979257.6104692.1	97.03	101	3	2.43e-38	SRA:SRR1979266.573368.2	90.909	44	4	1.9e-06	SRA:SRR1979265.515578.1	98.148	54	1	1.20e-15	SRA:SRR1979263.1552665.1	94.059	101	6	6.82e-35	SRA:SRR1979263.3909518.2	99.01	101	1	1.77e-41	SRA:SRR1979259.5665526.1	92.929	99	7
						SRA:SRR1979257.5099705.1	100	101	0	1.13e-42	SRA:SRR1979255.1510797.2	81.308	107	11	2.56e-18	SRA:SRR1979255.2043811.2	95	100	5	3.58e-35	SRA:SRR1979257.6104692.1	96.04	101	4	2.96e-37	SRA:SRR1979266.572237.1	100	151	0	5.8e-70	SRA:SRR1979265.515578.1	98.148	54	1	1.20e-15	SRA:SRR1979263.1552665.1	92.079	101	8	3.53e-32	SRA:SRR1979263.3909518.2	97	100	3	3.20e-38	SRA:SRR1979259.5665526.1	91.919	99	8
						SRA:SRR1979257.5099705.1	96.04	101	4	3.02e-37	SRA:SRR1979255.1510797.2	79.592	98	11	1.97e-13	SRA:SRR1979255.2043811.2	93.069	101	7	5.32e-33	SRA:SRR1979257.6104692.1	96	100	4	1.03e-36	SRA:SRR1979266.572237.1	95.42	131	3	2.03e-50	SRA:SRR1979264.698382.2	90.728	151	14	6.21e-51	SRA:SRR1979263.1552665.1	92.079	101	8	3.53e-32	SRA:SRR1979263.3909518.2	79.798	99	11	2.46e-14	SRA:SRR1979258.3263992.1	95.05	101	5
						SRA:SRR1979257.5099705.1	95.05	101	5	1.28e-35	SRA:SRR1979255.1510797.2	78.571	98	12	2.4e-12	SRA:SRR1979255.2043811.2	91.753	97	8	9.61e-30	SRA:SRR1979257.5607373.2	100	101	0	1.1e-42	SRA:SRR1979266.558421.2	100	151	0	5.8e-70	SRA:SRR1979264.698382.2	96.429	56	2	1.20e-15	SRA:SRR1979263.1552665.1	94.681	94	5	3.53e-32	SRA:SRR1979263.3909518.2	79.798	99	11	2.46e-14	SRA:SRR1979258.3263992.1	95.05	101	5
						SRA:SRR1979257.5099705.1	95.05	101	5	1.28e-35	SRA:SRR1979255.1510797.1	100	101	0	9.55e-43	SRA:SRR1979254.5645160.2	96.04	101	4	2.41e-37	SRA:SRR1979257.5607373.2	100	101	0	1.1e-42	SRA:SRR1979266.558421.1	100	151	0	5.8e-70	SRA:SRR1979264.698382.2	96.429	56	2	1.20e-15	SRA:SRR1979263.1552665.1	94.681	94	5	3.53e-32	SRA:SRR1979263.3909518.1	100	101	0	4.16e-43	SRA:SRR1979258.3263992.1	94.059	101	6
						SRA:SRR1979257.5099705.1	91.089	101	3	9.87e-31	SRA:SRR1979255.1510797.1	93.069	101	4	1.97e-32	SRA:SRR1979254.5645160.2	95.05	101	5	1.03e-35	SRA:SRR1979257.5607373.2	100	101	0	1.1e-42	SRA:SRR1979266.558421.1	100	42	0	8.64e-11	SRA:SRR1979264.500697.2	91.275	149	13	6.21e-51	SRA:SRR1979263.1552665.1	93.617	94	6	4.30e-31	SRA:SRR1979263.3909518.1	100	101	0	4.16e-43	SRA:SRR1979258.3263992.1	94.059	101	6
						SRA:SRR1979257.5099705.1	91.089	101	3	9.87e-31	SRA:SRR1979255.1510797.1	82.292	96	11	3.12e-17	SRA:SRR1979254.5645160.2	95.05	101	5	1.03e-35	SRA:SRR1979257.5607373.2	99.01	101	1	4.7e-41	SRA:SRR1979266.557044.1	100	151	0	5.8e-70	SRA:SRR1979264.500697.2	97.015	67	2	1.28e-21	SRA:SRR1979263.1552665.1	90.244	82	8	7.29e-22	SRA:SRR1979263.3909518.1	100	101	0	4.16e-43	SRA:SRR1979258.3263992.1	93.069	101	7
						SRA:SRR1979257.5099705.1	90.099	101	4	4.2e-29	SRA:SRR1979255.1510797.1	81.633	98	15	3.81e-16	SRA:SRR1979254.5645160.2	94	100	6	4.36e-34	SRA:SRR1979257.5607373.2	93.069	101	1	1.87e-33	SRA:SRR1979266.557044.1	95.522	134	3	4.77e-52	SRA:SRR1979264.500697.2	97.015	67	2	1.28e-21	SRA:SRR1979263.1552665.1	90.278	72	7	1.60e-17	SRA:SRR1979263.3909518.1	100	101	0	4.16e-43	SRA:SRR1979258.3263992.1	90.099	101	10
						SRA:SRR1979257.5099705.1	87.129	101	4	9.25e-25	SRA:SRR1979255.1510797.1	90.909	66	6	1.33e-15	SRA:SRR1979254.5645160.2	93.069	101	7	5.32e-33	SRA:SRR1979257.5607373.2	93.069	101	1	1.87e-33	SRA:SRR1979266.557044.1	92.857	56	4	5.82e-13	SRA:SRR1979266.587742.1	90.728	151	11	2.17e-50	SRA:SRR1979263.1552665.1	96.429	56	2	6.82e-16	SRA:SRR1979263.3909518.1	100	101	0	4.16e-43	SRA:SRR1979258.2856821.1	95.05	101	5
						SRA:SRR1979257.4333626.1	100	101	0	1.13e-42	SRA:SRR1979255.1510797.1	80.208	96	13	1.62e-14	SRA:SRR1979254.5645160.2	92	100	8	2.26e-31	SRA:SRR1979257.5607373.2	93.069	101	1	1.87e-33	SRA:SRR1979266.554662.2	100	151	0	5.8e-70	SRA:SRR1979266.587742.1	100	49	0	1.46e-14	SRA:SRR1979263.1552665.1	91.803	61	5	2.90e-14	SRA:SRR1979263.3909518.1	100	101	0	4.16e-43	SRA:SRR1979258.2856821.1	95.05	101	5
						SRA:SRR1979257.4333626.1	98.969	97	1	7.1e-39	SRA:SRR1979254.6677429.1	100	101	0	9.55e-43	SRA:SRR1979257.1666207.1	96	100	4	8.43e-37	SRA:SRR1979257.5607373.2	98.81	84	1	7.95e-32	SRA:SRR1979266.554662.2	81	100	10	3.22e-16	SRA:SRR1979266.587742.1	100	49	0	1.46e-14	SRA:SRR1979263.1552665.1	91.803	61	5	2.90e-14	SRA:SRR1979263.3909518.1	99.01	101	1	1.77e-41	SRA:SRR1979258.2856821.1	94.059	101	6
						SRA:SRR1979257.4333626.1	95.876	97	4	4.48e-35	SRA:SRR1979254.6677429.1	99.01	101	1	4.06e-41	SRA:SRR1979257.1666207.1	95.05	101	5	1.03e-35	SRA:SRR1979257.5607373.2	92.857	56	1	2.78e-12	SRA:SRR1979266.553483.2	100	151	0	5.8e-70	SRA:SRR1979266.575550.1	91.216	148	13	2.17e-50	SRA:SRR1979263.1552665.1	94.643	56	3	2.90e-14	SRA:SRR1979263.3071799.2	100	101	0	4.16e-43	SRA:SRR1979258.2856821.1	93.069	101	7
						SRA:SRR1979257.4333626.1	95.876	97	4	4.48e-35	SRA:SRR1979254.6677429.1	99.01	101	1	4.06e-41	SRA:SRR1979257.1666207.1	95	100	5	3.58e-35	SRA:SRR1979257.5607373.1	100	101	0	1.1e-42	SRA:SRR1979266.553483.2	83.893	149	12	3.92e-34	SRA:SRR1979266.575550.1	98.113	53	1	4.19e-15	SRA:SRR1979263.1552665.1	83.951	81	13	2.90e-14	SRA:SRR1979263.3071799.2	94.681	94	5	3.00e-32	SRA:SRR1979258.2856821.1	92.079	101	8
						SRA:SRR1979257.4333626.1	89.32	103	5	4.2e-29	SRA:SRR1979254.6677429.1	99.01	101	1	4.06e-41	SRA:SRR1979257.1666207.1	93.069	101	7	5.32e-33	SRA:SRR1979257.5607373.1	100	101	0	1.1e-42	SRA:SRR1979266.553483.2	91.304	46	4	1.56e-07	SRA:SRR1979266.575550.1	98.113	53	1	4.19e-15	SRA:SRR1979263.1552665.1	85.526	76	11	2.90e-14	SRA:SRR1979263.3071799.2	98.765	81	1	1.27e-30	SRA:SRR1979258.2856821.1	91.089	101	9
						SRA:SRR1979257.4333626.1	89.32	103	5	4.2e-29	SRA:SRR1979254.6677429.1	98.02	101	2	4.95e-40	SRA:SRR1979257.1666207.1	93	100	7	1.86e-32	SRA:SRR1979257.5607373.1	100	101	0	1.1e-42	SRA:SRR1979266.547965.2	100	151	0	5.8e-70	SRA:SRR1979266.390134.2	90.728	151	11	2.17e-50	SRA:SRR1979263.1552665.1	84.211	76	12	3.53e-13	SRA:SRR1979263.3071799.2	98.765	81	1	1.27e-30	SRA:SRR1979260.4246152.2	94.059	101	6
						SRA:SRR1979257.4333626.1	88.35	103	6	1.78e-27	SRA:SRR1979254.6677429.1	97.826	92	2	3.8e-35	SRA:SRR1979257.1666207.1	92	100	8	2.26e-31	SRA:SRR1979257.5607373.1	99.01	101	1	4.7e-41	SRA:SRR1979266.547965.2	92	50	1	3.67e-09	SRA:SRR1979266.390134.2	100	49	0	1.46e-14	SRA:SRR1979263.1552665.1	84.211	76	12	3.53e-13	SRA:SRR1979263.3071799.2	98.765	81	1	1.27e-30	SRA:SRR1979260.4246152.2	93.069	101	7
						SRA:SRR1979257.4333626.1	88.35	103	6	1.78e-27	SRA:SRR1979254.6677429.1	97.826	92	2	3.8e-35	SRA:SRR1979257.611220.1	96	100	4	8.43e-37	SRA:SRR1979257.5607373.1	92.079	101	2	7.95e-32	SRA:SRR1979266.547846.2	100	151	0	5.8e-70	SRA:SRR1979266.390134.2	100	49	0	1.46e-14	SRA:SRR1979263.1552665.1	82.895	76	13	1.50e-11	SRA:SRR1979263.3071799.2	97.531	81	2	1.55e-29	SRA:SRR1979260.4246152.2	91.089	101	9
						SRA:SRR1979257.4333626.1	87.379	103	7	2.17e-26	SRA:SRR1979254.6677429.1	84.444	90	8	8.95e-18	SRA:SRR1979257.611220.1	95.05	101	5	1.03e-35	SRA:SRR1979257.5607373.1	92.079	101	2	7.95e-32	SRA:SRR1979266.547846.2	83.893	149	12	3.92e-34	SRA:SRR1979266.340924.2	90.667	150	14	2.17e-50	SRA:SRR1979263.1552665.1	89.286	56	6	1.83e-10	SRA:SRR1979263.3071799.2	97.531	81	2	1.55e-29	SRA:SRR1979260.4246152.2	90.099	101	10
						SRA:SRR1979257.4333626.1	94.03	67	4	8.66e-19	SRA:SRR1979254.6677429.1	81.319	91	11	6.88e-13	SRA:SRR1979257.611220.1	95	100	5	3.58e-35	SRA:SRR1979257.5607373.1	92.079	101	2	7.95e-32	SRA:SRR1979266.547393.2	100	151	0	5.8e-70	SRA:SRR1979266.340924.2	95.588	68	3	1.56e-20	SRA:SRR1979263.1552665.1	89.286	56	6	1.83e-10	SRA:SRR1979263.3071799.2	85.333	75	8	3.00e-13	SRA:SRR1979260.4246152.2	89.109	101	2
						SRA:SRR1979257.4333626.1	95.161	62	3	3.68e-17	SRA:SRR1979253.7754942.1	100	101	0	9.55e-43	SRA:SRR1979257.611220.1	95	100	5	3.58e-35	SRA:SRR1979257.5607373.1	86.957	92	0	3.86e-23	SRA:SRR1979266.547393.2	91.304	46	4	1.56e-07	SRA:SRR1979266.340924.2	95.588	68	3	1.56e-20	SRA:SRR1979263.1552665.1	89.286	56	6	1.83e-10	SRA:SRR1979263.3071799.2	88.71	62	4	1.28e-11	SRA:SRR1979260.4246152.2	89.109	101	11
						SRA:SRR1979257.2550492.1	100	101	0	1.13e-42	SRA:SRR1979253.4140588.2	100	101	0	9.55e-43	SRA:SRR1979257.611220.1	94	100	6	4.36e-34	SRA:SRR1979257.5607373.1	98.413	63	1	2e-20	SRA:SRR1979266.547393.2	91.304	46	4	1.56e-07	SRA:SRR1979266.302345.1	90.667	150	14	2.17e-50	SRA:SRR1979263.1552665.1	81.579	76	14	1.83e-10	SRA:SRR1979263.3071799.2	88.71	62	4	1.28e-11	SRA:SRR1979259.2845757.1	95.833	96	4
						SRA:SRR1979257.2550492.1	98.02	101	2	5.83e-40	SRA:SRR1979253.4140588.2	98.02	101	2	4.95e-40	SRA:SRR1979257.611220.1	90.099	101	10	3.36e-29	SRA:SRR1979257.5168768.2	100	101	0	1.1e-42	SRA:SRR1979266.545997.1	100	151	0	5.8e-70	SRA:SRR1979266.302345.1	95.588	68	3	1.56e-20	SRA:SRR1979263.1552665.1	87.5	56	7	7.79e-09	SRA:SRR1979263.3071799.1	100	101	0	4.16e-43	SRA:SRR1979260.6128089.1	94.898	98	5
						SRA:SRR1979257.2550492.1	96.04	101	4	3.02e-37	SRA:SRR1979253.4140588.2	92.784	97	7	8.38e-31	SRA:SRR1979255.454411.1	96	100	4	8.43e-37	SRA:SRR1979257.5168768.2	100	101	0	1.1e-42	SRA:SRR1979266.545997.1	85.246	122	9	3.67e-28	SRA:SRR1979266.302345.1	95.588	68	3	1.56e-20	SRA:SRR1979263.1552665.1	80.263	76	15	7.79e-09	SRA:SRR1979263.3071799.1	100	101	0	4.16e-43	SRA:SRR1979260.6128089.1	94.898	98	5
						SRA:SRR1979257.2550492.1	96.04	101	4	3.02e-37	SRA:SRR1979253.4140588.2	82.075	106	10	2.11e-19	SRA:SRR1979255.454411.1	95.05	101	5	1.03e-35	SRA:SRR1979257.5168768.2	100	101	0	1.1e-42	SRA:SRR1979266.545997.1	91.304	46	4	1.56e-07	SRA:SRR1979266.232417.1	90.667	150	14	2.17e-50	SRA:SRR1979263.1552665.1	80.263	76	15	7.79e-09	SRA:SRR1979263.3071799.1	100	101	0	4.16e-43	SRA:SRR1979260.6128089.1	93.878	98	6
						SRA:SRR1979257.2550492.1	96.04	101	4	3.02e-37	SRA:SRR1979253.4140588.2	81.132	106	11	8.95e-18	SRA:SRR1979255.454411.1	95	100	5	3.58e-35	SRA:SRR1979257.5168768.2	99.01	101	1	4.7e-41	SRA:SRR1979266.529334.2	100	151	0	5.8e-70	SRA:SRR1979266.232417.1	95.588	68	3	1.56e-20	SRA:SRR1979263.1552665.1	86.207	58	8	7.79e-09	SRA:SRR1979263.3071799.1	100	101	0	4.16e-43	SRA:SRR1979260.6128089.1	93.878	98	6
						SRA:SRR1979257.2550492.1	96.04	101	1	1.05e-36	SRA:SRR1979253.4140588.2	81.132	106	11	8.95e-18	SRA:SRR1979255.454411.1	93.069	101	7	5.32e-33	SRA:SRR1979257.5168768.2	99.01	101	1	4.7e-41	SRA:SRR1979266.527742.2	100	151	0	5.8e-70	SRA:SRR1979266.232417.1	95.588	68	3	1.56e-20	SRA:SRR1979263.1552665.1	85.714	56	8	9.48e-08	SRA:SRR1979263.3071799.1	100	101	0	4.16e-43	SRA:SRR1979260.6128089.1	92.857	98	7
						SRA:SRR1979257.2550492.1	95.05	101	5	1.28e-35	SRA:SRR1979253.4140588.2	81.132	106	11	8.95e-18	SRA:SRR1979255.454411.1	93	100	7	1.86e-32	SRA:SRR1979257.5168768.2	98	100	2	2e-39	SRA:SRR1979266.527742.2	86.301	73	7	1.67e-13	SRA:SRR1979266.118171.2	90.667	150	14	2.17e-50	SRA:SRR1979263.451305.2	100	101	0	4.90e-43	SRA:SRR1979263.3071799.1	99.01	101	1	1.77e-41	SRA:SRR1979260.6128089.1	89.796	98	10
						SRA:SRR1979257.2550492.1	94.059	101	6	1.56e-34	SRA:SRR1979253.4140588.2	80.189	106	12	1.09e-16	SRA:SRR1979255.454411.1	92	100	8	2.26e-31	SRA:SRR1979257.5168768.2	97	100	3	8.49e-38	SRA:SRR1979266.527742.2	91.304	46	4	1.56e-07	SRA:SRR1979266.118171.2	95.588	68	3	1.56e-20	SRA:SRR1979263.451305.2	94.059	101	6	6.82e-35	SRA:SRR1979263.3071799.1	99.01	101	1	1.77e-41	SRA:SRR1979259.3050921.1	94	100	6
						SRA:SRR1979257.2550492.1	94.059	101	6	1.56e-34	SRA:SRR1979253.4140588.2	79.412	102	12	1.62e-14	SRA:SRR1979254.3035997.1	96	100	4	8.43e-37	SRA:SRR1979257.5168768.2	96	100	4	1.03e-36	SRA:SRR1979266.492395.2	100	151	0	5.8e-70	SRA:SRR1979266.118171.2	95.588	68	3	1.56e-20	SRA:SRR1979263.451305.2	94.059	101	6	6.82e-35	SRA:SRR1979263.2674271.2	100	101	0	4.16e-43	SRA:SRR1979259.3050921.1	93	100	7
						SRA:SRR1979257.2550492.1	95.238	84	1	1.78e-27	SRA:SRR1979253.4140588.1	100	101	0	9.55e-43	SRA:SRR1979254.1739018.1	95.96	99	4	2.94e-36	SRA:SRR1979257.5168768.1	100	101	0	1.1e-42	SRA:SRR1979266.491129.2	100	151	0	5.8e-70	SRA:SRR1979266.79210.2	90.728	151	11	2.17e-50	SRA:SRR1979263.451305.2	94.059	101	6	6.82e-35	SRA:SRR1979263.2674271.2	98.02	101	2	2.16e-40	SRA:SRR1979259.3050921.1	91	100	9
						SRA:SRR1979257.2550492.1	90.196	51	5	1.79e-08	SRA:SRR1979253.4140588.1	98.02	101	2	4.95e-40	SRA:SRR1979254.1739018.1	95.96	99	4	2.94e-36	SRA:SRR1979257.5168768.1	100	101	0	1.1e-42	SRA:SRR1979266.489720.2	100	151	0	5.8e-70	SRA:SRR1979266.79210.2	100	49	0	1.46e-14	SRA:SRR1979263.451305.2	93.069	101	7	2.90e-33	SRA:SRR1979263.2674271.2	93.182	88	3	2.30e-27	SRA:SRR1979259.3050921.1	89	100	11
						SRA:SRR1979257.2550492.1	86.275	51	7	9.25e-06	SRA:SRR1979253.4140588.1	94.845	97	2	5.64e-33	SRA:SRR1979254.1739018.1	94.949	99	5	1.25e-34	SRA:SRR1979257.5168768.1	100	101	0	1.1e-42	SRA:SRR1979266.450680.1	100	151	0	5.8e-70	SRA:SRR1979266.79210.2	100	49	0	1.46e-14	SRA:SRR1979263.451305.2	93.069	101	7	2.90e-33	SRA:SRR1979263.2674271.2	93.182	88	3	2.30e-27	SRA:SRR1979259.3050921.1	88	100	3
						SRA:SRR1979257.2204731.1	100	101	0	1.13e-42	SRA:SRR1979253.4140588.1	93.814	97	3	6.88e-32	SRA:SRR1979254.1739018.1	93.939	99	6	1.52e-33	SRA:SRR1979257.5168768.1	99.01	101	1	4.7e-41	SRA:SRR1979266.450680.1	84.733	131	11	2.47e-30	SRA:SRR1979265.581467.1	90.728	151	11	2.17e-50	SRA:SRR1979263.451305.2	93.069	101	7	2.90e-33	SRA:SRR1979263.2674271.2	93.182	88	3	2.30e-27	SRA:SRR1979259.3050921.1	88.776	98	11
						SRA:SRR1979257.2204731.1	97.03	101	3	2.48e-38	SRA:SRR1979253.4140588.1	93.814	97	3	6.88e-32	SRA:SRR1979254.1739018.1	92.929	99	7	6.48e-32	SRA:SRR1979257.5168768.1	88.119	101	0	5.02e-28	SRA:SRR1979266.450680.1	98.667	75	1	4.47e-27	SRA:SRR1979265.581467.1	100	49	0	1.46e-14	SRA:SRR1979263.451305.2	91.089	101	9	1.50e-30	SRA:SRR1979263.2674271.2	92.045	88	4	9.80e-26	SRA:SRR1979260.6934799.1	93.069	101	7
						SRA:SRR1979257.2204731.1	96.04	101	4	3.02e-37	SRA:SRR1979253.4140588.1	93.814	97	3	6.88e-32	SRA:SRR1979254.1739018.1	91.919	99	8	7.89e-31	SRA:SRR1979257.5168768.1	97.619	42	1	5.02e-09	SRA:SRR1979266.443373.2	100	151	0	5.8e-70	SRA:SRR1979265.581467.1	100	49	0	1.46e-14	SRA:SRR1979263.451305.2	90.099	101	7	6.38e-29	SRA:SRR1979263.2674271.2	92.045	88	4	9.80e-26	SRA:SRR1979260.6934799.1	92.079	101	8
						SRA:SRR1979257.2204731.1	96.97	99	3	3.02e-37	SRA:SRR1979253.4140588.1	92.784	97	4	2.92e-30	SRA:SRR1979256.7319996.1	95.05	101	5	1.03e-35	SRA:SRR1979257.4861695.1	100	101	0	1.1e-42	SRA:SRR1979266.443373.2	78.358	134	14	4.19e-21	SRA:SRR1979265.377940.2	90.667	150	14	2.17e-50	SRA:SRR1979263.451305.2	93.333	90	3	2.23e-28	SRA:SRR1979263.2674271.2	94.667	75	4	1.45e-23	SRA:SRR1979260.6934799.1	91.089	101	9
						SRA:SRR1979257.2204731.1	95.05	101	5	1.28e-35	SRA:SRR1979253.4140588.1	82	100	12	8.95e-18	SRA:SRR1979256.7319996.1	92.079	101	8	6.48e-32	SRA:SRR1979257.4861695.1	100	101	0	1.1e-42	SRA:SRR1979266.443373.2	91.667	60	2	5.82e-13	SRA:SRR1979265.377940.2	95.588	68	3	1.56e-20	SRA:SRR1979262.5066989.2	100	101	0	4.90e-43	SRA:SRR1979263.2674271.2	88.71	62	4	1.28e-11	SRA:SRR1979260.6934799.1	90.099	101	10
						SRA:SRR1979257.2204731.1	98.876	89	1	1.56e-34	SRA:SRR1979253.4140588.1	81.25	96	9	4.64e-15	SRA:SRR1979256.7319996.1	92.079	101	8	6.48e-32	SRA:SRR1979257.4861695.1	100	101	0	1.1e-42	SRA:SRR1979266.417367.2	100	151	0	5.8e-70	SRA:SRR1979265.377940.2	95.588	68	3	1.56e-20	SRA:SRR1979262.5066989.2	98.02	101	2	2.54e-40	SRA:SRR1979263.2674271.2	87.097	62	5	1.55e-10	SRA:SRR1979260.6934799.1	87.129	101	4
						SRA:SRR1979257.2204731.1	96.591	88	3	2.83e-31	SRA:SRR1979253.4140588.1	78.125	96	12	1.24e-09	SRA:SRR1979256.7319996.1	91.089	101	9	2.75e-30	SRA:SRR1979257.4861695.1	99.01	101	1	4.7e-41	SRA:SRR1979266.417367.2	80	175	11	2.64e-36	SRA:SRR1979264.906947.2	90.667	150	14	2.17e-50	SRA:SRR1979262.5066989.2	97.03	101	3	1.08e-38	SRA:SRR1979263.2674271.1	100	101	0	4.16e-43	SRA:SRR1979260.6934799.1	90	80	8
						SRA:SRR1979257.2204731.1	95.506	89	4	9.87e-31	SRA:SRR1979253.3471043.1	100	101	0	9.55e-43	SRA:SRR1979256.7319996.1	93.103	87	6	4.98e-27	SRA:SRR1979257.4861695.1	99.01	101	1	4.7e-41	SRA:SRR1979266.417367.1	100	151	0	5.8e-70	SRA:SRR1979264.906947.2	95.588	68	3	1.56e-20	SRA:SRR1979262.5066989.2	97.03	101	3	1.08e-38	SRA:SRR1979263.2674271.1	92.222	90	4	8.04e-27	SRA:SRR1979260.6934799.1	92.157	51	4
						SRA:SRR1979257.2204731.1	91.011	89	5	9.25e-25	SRA:SRR1979253.3439136.1	100	101	0	9.55e-43	SRA:SRR1979256.7319996.1	93.976	83	5	6.07e-26	SRA:SRR1979257.4861695.1	97.03	101	3	2.43e-38	SRA:SRR1979266.417367.1	80	170	10	3.22e-35	SRA:SRR1979264.906947.2	95.588	68	3	1.56e-20	SRA:SRR1979262.5066989.2	96.04	101	4	1.32e-37	SRA:SRR1979263.2674271.1	85.047	107	10	1.19e-24	SRA:SRR1979260.3456152.1	93.069	101	7
						SRA:SRR1979257.2204731.1	93.333	75	2	5.84e-21	SRA:SRR1979253.3439136.1	91.429	70	6	8.95e-18	SRA:SRR1979253.2916691.2	95.05	101	5	1.03e-35	SRA:SRR1979257.4861695.1	96.04	101	4	2.96e-37	SRA:SRR1979266.417367.1	100	49	0	1.37e-14	SRA:SRR1979264.763234.1	90.667	150	14	2.17e-50	SRA:SRR1979262.5066989.2	95.05	101	5	5.60e-36	SRA:SRR1979263.2674271.1	83.178	107	12	6.18e-22	SRA:SRR1979260.1467655.2	93.069	101	7
						SRA:SRR1979257.1790006.2	100	101	0	1.13e-42	SRA:SRR1979253.3439136.1	90	70	7	3.81e-16	SRA:SRR1979253.2916691.2	95.05	101	5	1.03e-35	SRA:SRR1979257.4861695.1	96.04	101	4	2.96e-37	SRA:SRR1979266.416557.2	100	151	0	5.8e-70	SRA:SRR1979264.763234.1	95.588	68	3	1.56e-20	SRA:SRR1979262.5066989.2	95.05	101	5	5.60e-36	SRA:SRR1979263.2674271.1	83.333	90	12	5.79e-16	SRA:SRR1979260.1467655.2	93.069	101	7
						SRA:SRR1979257.1790006.2	100	95	0	2.03e-39	SRA:SRR1979253.3439136.1	79.365	63	13	0.000334	SRA:SRR1979253.2916691.2	94.059	101	6	1.25e-34	SRA:SRR1979257.4617487.1	100	101	0	1.1e-42	SRA:SRR1979266.411299.2	100	151	0	5.8e-70	SRA:SRR1979264.763234.1	95.588	68	3	1.56e-20	SRA:SRR1979262.5066989.2	94.059	101	6	6.82e-35	SRA:SRR1979263.2674271.1	88.235	51	6	8.05e-08	SRA:SRR1979260.1467655.2	91.089	101	9
						SRA:SRR1979257.1790006.2	97.03	101	3	2.48e-38	SRA:SRR1979253.832991.2	100	101	0	9.55e-43	SRA:SRR1979253.2916691.2	94.059	101	6	1.25e-34	SRA:SRR1979257.4617487.1	99.01	101	1	4.7e-41	SRA:SRR1979266.405749.2	100	151	0	5.8e-70	SRA:SRR1979264.667848.1	90.728	151	11	2.17e-50	SRA:SRR1979262.5066989.2	94.059	101	3	2.38e-34	SRA:SRR1979262.2640396.2	100	101	0	4.16e-43	SRA:SRR1979260.1467655.2	90.099	101	10
						SRA:SRR1979257.1790006.2	97	100	3	8.65e-38	SRA:SRR1979253.832991.2	98.02	101	2	4.95e-40	SRA:SRR1979253.2916691.2	93.069	101	7	5.32e-33	SRA:SRR1979257.4617487.1	99.01	101	1	4.7e-41	SRA:SRR1979266.405749.2	92.857	56	4	5.82e-13	SRA:SRR1979264.667848.1	100	49	0	1.46e-14	SRA:SRR1979262.5066989.2	95.556	90	1	4.30e-31	SRA:SRR1979262.2640396.2	94.737	95	5	8.59e-33	SRA:SRR1979260.1467655.2	90.099	101	10
						SRA:SRR1979257.1790006.2	90.654	107	4	2.32e-32	SRA:SRR1979253.832991.2	92.857	98	7	2.4e-31	SRA:SRR1979253.2916691.2	90.099	101	10	3.36e-29	SRA:SRR1979257.4617487.1	99.01	101	1	4.7e-41	SRA:SRR1979266.405749.2	91.304	46	4	1.56e-07	SRA:SRR1979264.667848.1	100	49	0	1.46e-14	SRA:SRR1979262.5066989.1	100	101	0	4.90e-43	SRA:SRR1979262.2640396.2	98.78	82	1	3.65e-31	SRA:SRR1979260.1467655.2	89.109	101	2
						SRA:SRR1979257.1790006.2	90.566	106	4	8.1e-32	SRA:SRR1979253.832991.2	81.905	105	10	7.35e-19	SRA:SRR1979250.4317337.1	95	100	5	3.58e-35	SRA:SRR1979257.4617487.1	99.01	101	1	4.7e-41	SRA:SRR1979266.404215.1	100	151	0	5.8e-70	SRA:SRR1979264.660490.1	90.728	151	11	2.17e-50	SRA:SRR1979262.5066989.1	97.03	101	3	1.08e-38	SRA:SRR1979262.2640396.2	98.78	82	1	3.65e-31	SRA:SRR1979258.5726007.1	93.878	98	6
						SRA:SRR1979257.1790006.2	89.72	107	5	2.83e-31	SRA:SRR1979253.832991.2	80.952	105	11	3.12e-17	SRA:SRR1979250.4317337.1	94.059	101	6	1.25e-34	SRA:SRR1979257.4617487.1	99.01	101	1	4.7e-41	SRA:SRR1979266.404215.1	84.397	141	13	4.77e-33	SRA:SRR1979264.660490.1	100	49	0	1.46e-14	SRA:SRR1979262.5066989.1	96.04	101	4	1.32e-37	SRA:SRR1979262.2640396.2	98.78	82	1	3.65e-31	SRA:SRR1979258.5726007.1	93.814	97	6
						SRA:SRR1979257.1790006.2	89.623	106	5	9.87e-31	SRA:SRR1979253.832991.2	80.952	105	11	3.12e-17	SRA:SRR1979250.4317337.1	93.069	101	7	5.32e-33	SRA:SRR1979257.4617487.1	98.02	101	2	5.72e-40	SRA:SRR1979266.391985.1	100	151	0	5.8e-70	SRA:SRR1979264.660490.1	100	49	0	1.46e-14	SRA:SRR1979262.5066989.1	96.04	101	4	1.32e-37	SRA:SRR1979262.2640396.2	97.561	82	2	4.45e-30	SRA:SRR1979258.5726007.1	92.857	98	7
						SRA:SRR1979257.1790006.2	88.785	107	6	1.2e-29	SRA:SRR1979253.832991.2	80.952	105	11	3.12e-17	SRA:SRR1979250.4317337.1	92.079	101	8	6.48e-32	SRA:SRR1979257.4617487.1	98.02	101	2	5.72e-40	SRA:SRR1979266.382501.1	100	151	0	5.8e-70	SRA:SRR1979264.657619.1	90.667	150	14	2.17e-50	SRA:SRR1979262.5066989.1	94.949	99	5	6.82e-35	SRA:SRR1979262.2640396.2	97.561	82	2	4.45e-30	SRA:SRR1979258.5726007.1	92.784	97	7
						SRA:SRR1979257.1790006.2	93.478	46	3	1.79e-08	SRA:SRR1979253.832991.2	80	105	12	3.81e-16	SRA:SRR1979250.4317337.1	89.109	101	2	1.17e-28	SRA:SRR1979257.4617487.1	91.071	56	2	1.18e-10	SRA:SRR1979266.382501.1	95.652	138	3	3.21e-54	SRA:SRR1979264.657619.1	95.588	68	3	1.56e-20	SRA:SRR1979262.5066989.1	93.069	101	1	8.30e-34	SRA:SRR1979262.2640396.2	79.592	98	11	8.59e-14	SRA:SRR1979258.5726007.1	93.548	93	6
						SRA:SRR1979257.1790006.1	100	101	0	1.13e-42	SRA:SRR1979253.832991.2	79.412	102	12	1.62e-14	SRA:SRR1979250.4317337.1	92.188	64	5	1.25e-15	SRA:SRR1979257.4188490.1	100	101	0	1.1e-42	SRA:SRR1979266.382501.1	91.304	46	4	1.56e-07	SRA:SRR1979264.657619.1	95.588	68	3	1.56e-20	SRA:SRR1979262.5066989.1	91.919	99	2	4.30e-31	SRA:SRR1979262.2640396.2	81.176	85	7	3.65e-12	SRA:SRR1979258.5726007.1	90.526	95	9
						SRA:SRR1979257.1790006.1	99.01	101	1	4.79e-41	SRA:SRR1979252.816994.1	100	101	0	9.55e-43	SRA:SRR1979250.4317337.1	86.076	79	8	4.37e-15	SRA:SRR1979257.4188490.1	100	101	0	1.1e-42	SRA:SRR1979266.379543.2	100	151	0	5.8e-70	SRA:SRR1979264.656114.1	90.728	151	11	2.17e-50	SRA:SRR1979262.5066989.1	90.909	99	3	5.24e-30	SRA:SRR1979262.2640396.2	81.176	85	7	3.65e-12	SRA:SRR1979260.669904.2	93	100	7
						SRA:SRR1979257.1790006.1	99.01	101	1	4.79e-41	SRA:SRR1979252.816994.1	85.542	83	12	1.09e-16	SRA:SRR1979256.2700531.1	94.059	101	6	1.25e-34	SRA:SRR1979257.4188490.1	100	101	0	1.1e-42	SRA:SRR1979266.377840.1	100	151	0	5.8e-70	SRA:SRR1979264.656114.1	100	49	0	1.46e-14	SRA:SRR1979262.5066989.1	88.889	99	2	9.48e-27	SRA:SRR1979262.2640396.1	100	101	0	4.16e-43	SRA:SRR1979260.669904.1	93	100	7
						SRA:SRR1979257.1790006.1	96.04	101	1	1.05e-36	SRA:SRR1979252.816994.1	84.337	83	13	4.64e-15	SRA:SRR1979256.2700531.1	93.069	101	7	5.32e-33	SRA:SRR1979257.4188490.1	99.01	101	1	4.7e-41	SRA:SRR1979266.367159.2	100	151	0	5.8e-70	SRA:SRR1979264.656114.1	100	49	0	1.46e-14	SRA:SRR1979262.4590155.2	100	101	0	4.90e-43	SRA:SRR1979262.2640396.1	99.01	101	1	1.77e-41	SRA:SRR1979258.3715214.2	92.079	101	8
						SRA:SRR1979257.1790006.1	92.523	107	2	4.48e-35	SRA:SRR1979252.816994.1	83.75	80	7	5.65e-14	SRA:SRR1979256.2700531.1	91.089	101	9	2.75e-30	SRA:SRR1979257.4188490.1	99.01	101	1	4.7e-41	SRA:SRR1979266.367159.2	98.667	75	1	4.47e-27	SRA:SRR1979264.532078.2	90.728	151	11	2.17e-50	SRA:SRR1979262.4590155.2	98.02	101	2	2.54e-40	SRA:SRR1979262.2640396.1	99.01	101	1	1.77e-41	SRA:SRR1979258.3715214.2	92.079	101	8
						SRA:SRR1979257.1790006.1	91.589	107	3	5.46e-34	SRA:SRR1979252.816994.1	83.75	80	7	5.65e-14	SRA:SRR1979256.2700531.1	89.109	101	11	1.43e-27	SRA:SRR1979257.4188490.1	97.03	101	3	2.43e-38	SRA:SRR1979266.367159.2	91.304	46	4	1.56e-07	SRA:SRR1979264.532078.2	100	49	0	1.46e-14	SRA:SRR1979262.4590155.2	97.03	101	3	1.08e-38	SRA:SRR1979262.2640396.1	99.01	101	1	1.77e-41	SRA:SRR1979258.3715214.2	93.548	93	6
						SRA:SRR1979257.1790006.1	91.589	107	3	5.46e-34	SRA:SRR1979252.816994.1	83.75	80	7	5.65e-14	SRA:SRR1979256.2700531.1	88.119	101	3	1.43e-27	SRA:SRR1979257.4188490.1	96.04	101	4	2.96e-37	SRA:SRR1979266.364990.2	100	151	0	5.8e-70	SRA:SRR1979264.532078.2	100	49	0	1.46e-14	SRA:SRR1979262.4590155.2	93.458	107	1	4.59e-37	SRA:SRR1979262.2640396.1	98.02	101	2	2.16e-40	SRA:SRR1979258.3715214.2	90.099	101	10
						SRA:SRR1979257.1790006.1	91.589	107	3	5.46e-34	SRA:SRR1979252.816994.1	82.5	80	8	2.4e-12	SRA:SRR1979256.2700531.1	89.888	89	9	9e-24	SRA:SRR1979257.4188490.1	96.04	101	4	2.96e-37	SRA:SRR1979266.354413.2	100	151	0	5.8e-70	SRA:SRR1979264.504448.1	90.667	150	14	2.17e-50	SRA:SRR1979262.4590155.2	95.05	101	2	1.95e-35	SRA:SRR1979262.2640396.1	97.619	84	2	3.65e-31	SRA:SRR1979258.3715214.2	89.109	101	11
						SRA:SRR1979257.1790006.1	89.72	107	5	2.83e-31	SRA:SRR1979252.816994.1	82.5	80	8	2.4e-12	SRA:SRR1979256.276.1	94.949	99	5	1.25e-34	SRA:SRR1979257.4182353.1	100	101	0	1.1e-42	SRA:SRR1979266.354413.2	97.143	105	3	1.2e-40	SRA:SRR1979264.504448.1	95.588	68	3	1.56e-20	SRA:SRR1979262.4590155.2	91.589	107	3	2.38e-34	SRA:SRR1979262.2640396.1	94.048	84	5	8.04e-27	SRA:SRR1979258.3715214.2	88.119	101	12
						SRA:SRR1979256.9990166.1	100	101	0	1.13e-42	SRA:SRR1979252.816994.1	82.5	80	8	2.4e-12	SRA:SRR1979256.276.1	94.949	99	5	1.25e-34	SRA:SRR1979257.4182353.1	100	101	0	1.1e-42	SRA:SRR1979266.349459.2	100	151	0	5.8e-70	SRA:SRR1979264.504448.1	95.588	68	3	1.56e-20	SRA:SRR1979262.4590155.2	91.589	107	3	2.38e-34	SRA:SRR1979262.2640396.1	86.408	103	5	1.19e-24	SRA:SRR1979258.5882981.1	92	100	8
						SRA:SRR1979256.9429359.2	100	101	0	1.13e-42	SRA:SRR1979252.816994.1	82.5	80	8	2.4e-12	SRA:SRR1979256.276.1	93.939	99	6	1.52e-33	SRA:SRR1979257.4182353.1	100	101	0	1.1e-42	SRA:SRR1979266.348466.2	100	151	0	5.8e-70	SRA:SRR1979264.485839.2	90.667	150	14	2.17e-50	SRA:SRR1979262.4590155.2	90.654	107	4	1.01e-32	SRA:SRR1979262.2640396.1	84.466	103	7	6.18e-22	SRA:SRR1979258.5882981.1	92	100	8
						SRA:SRR1979256.9429359.2	99.01	101	1	4.79e-41	SRA:SRR1979252.816994.1	79.365	63	13	0.000334	SRA:SRR1979256.276.1	93.939	99	6	1.52e-33	SRA:SRR1979257.4182353.1	99.01	101	1	4.7e-41	SRA:SRR1979266.348466.2	80	175	11	2.64e-36	SRA:SRR1979264.485839.2	95.588	68	3	1.56e-20	SRA:SRR1979262.4590155.2	87.85	107	7	6.38e-29	SRA:SRR1979262.2244222.1	100	101	0	4.16e-43	SRA:SRR1979258.5882981.1	91.753	97	8
						SRA:SRR1979256.9429359.2	95.05	101	5	1.28e-35	SRA:SRR1979252.253363.2	100	101	0	9.55e-43	SRA:SRR1979256.276.1	92.929	99	7	6.48e-32	SRA:SRR1979257.4182353.1	99.01	101	1	4.7e-41	SRA:SRR1979266.348466.2	100	39	0	3.67e-09	SRA:SRR1979264.485839.2	95.588	68	3	1.56e-20	SRA:SRR1979262.4590155.1	100	101	0	4.90e-43	SRA:SRR1979262.2244222.1	95.05	101	5	4.75e-36	SRA:SRR1979258.5882981.1	89.899	99	10
						SRA:SRR1979256.9429359.2	94.845	97	5	1.91e-33	SRA:SRR1979252.253363.2	99.01	101	1	4.06e-41	SRA:SRR1979256.276.1	89.899	99	10	4.09e-28	SRA:SRR1979257.4182353.1	98.02	101	2	5.72e-40	SRA:SRR1979266.343774.1	100	151	0	5.8e-70	SRA:SRR1979264.355568.2	90.728	151	11	2.17e-50	SRA:SRR1979262.4590155.1	95.05	101	5	5.60e-36	SRA:SRR1979262.2244222.1	98.876	89	1	5.78e-35	SRA:SRR1979258.5882981.1	89	100	11
						SRA:SRR1979256.9429359.2	93.814	97	6	2.32e-32	SRA:SRR1979252.253363.2	99.01	101	1	4.06e-41	SRA:SRR1979246.3943433.2	94.059	101	6	1.25e-34	SRA:SRR1979257.4182353.1	98.02	101	2	5.72e-40	SRA:SRR1979266.343774.1	95.455	132	3	5.81e-51	SRA:SRR1979264.355568.2	100	49	0	1.46e-14	SRA:SRR1979262.4590155.1	94.059	101	6	6.82e-35	SRA:SRR1979262.2244222.1	98.876	89	1	5.78e-35	SRA:SRR1979258.5882981.1	89	100	11
						SRA:SRR1979256.9429359.2	90.099	101	4	4.2e-29	SRA:SRR1979252.253363.2	99.01	101	1	4.06e-41	SRA:SRR1979246.3943433.2	93.069	101	7	5.32e-33	SRA:SRR1979257.4182353.1	97.03	101	3	2.43e-38	SRA:SRR1979266.343774.1	92.857	56	4	5.82e-13	SRA:SRR1979264.355568.2	100	49	0	1.46e-14	SRA:SRR1979262.4590155.1	95.833	96	4	6.82e-35	SRA:SRR1979262.2244222.1	98.876	89	1	5.78e-35	SRA:SRR1979259.4438902.1	91.089	101	9
						SRA:SRR1979256.9429359.2	89.109	101	5	5.11e-28	SRA:SRR1979252.253363.2	98.02	101	2	4.95e-40	SRA:SRR1979246.3943433.2	91.089	101	9	2.75e-30	SRA:SRR1979257.4182353.1	97.561	41	1	1.75e-08	SRA:SRR1979266.337640.2	100	151	0	5.8e-70	SRA:SRR1979264.288520.2	90.667	150	14	2.17e-50	SRA:SRR1979262.4590155.1	89.72	107	5	1.23e-31	SRA:SRR1979262.2244222.1	97.753	89	2	7.05e-34	SRA:SRR1979259.4438902.1	91.089	101	9
						SRA:SRR1979256.9429359.2	89.691	97	4	6.23e-27	SRA:SRR1979252.253363.2	93.269	104	4	4.63e-34	SRA:SRR1979246.3943433.2	89.109	101	11	1.43e-27	SRA:SRR1979257.3628585.1	100	101	0	1.1e-42	SRA:SRR1979266.334257.2	100	151	0	5.8e-70	SRA:SRR1979264.288520.2	96.825	63	2	1.90e-19	SRA:SRR1979262.4590155.1	88.785	107	6	5.24e-30	SRA:SRR1979262.2244222.1	97.753	89	2	7.05e-34	SRA:SRR1979259.4438902.1	91	100	9
						SRA:SRR1979256.9429359.2	88.119	101	6	2.17e-26	SRA:SRR1979252.253363.2	93.269	104	4	4.63e-34	SRA:SRR1979246.3943433.2	88.119	101	3	1.43e-27	SRA:SRR1979257.3628585.1	100	101	0	1.1e-42	SRA:SRR1979266.334257.2	96.512	86	3	2.47e-30	SRA:SRR1979264.288520.2	96.825	63	2	1.90e-19	SRA:SRR1979262.4590155.1	88.785	107	6	5.24e-30	SRA:SRR1979262.2244222.1	79.612	103	12	2.02e-15	SRA:SRR1979259.4438902.1	89.109	101	11
						SRA:SRR1979256.9429359.2	92.157	51	4	4.2e-10	SRA:SRR1979252.253363.2	85.106	94	8	6.03e-20	SRA:SRR1979246.3943433.2	88.776	98	11	6.07e-26	SRA:SRR1979257.3628585.1	100	101	0	1.1e-42	SRA:SRR1979266.334257.2	91.304	46	4	1.56e-07	SRA:SRR1979264.125271.1	90.667	150	14	2.17e-50	SRA:SRR1979262.4590155.1	88.785	107	6	5.24e-30	SRA:SRR1979262.2244222.1	80.899	89	8	3.00e-13	SRA:SRR1979259.4438902.1	88.119	101	12
						SRA:SRR1979256.9429359.2	87.755	49	6	2.65e-06	SRA:SRR1979252.253363.2	82.105	95	11	4.64e-15	SRA:SRR1979257.992896.2	93.939	99	6	1.52e-33	SRA:SRR1979257.3628585.1	99.01	101	1	4.7e-41	SRA:SRR1979266.333154.2	100	151	0	5.8e-70	SRA:SRR1979264.125271.1	95.588	68	3	1.56e-20	SRA:SRR1979262.4590155.1	85.981	107	9	3.31e-26	SRA:SRR1979262.2244222.1	80.899	89	8	3.00e-13	SRA:SRR1979259.4438902.1	87.129	101	4
						SRA:SRR1979256.9429359.1	100	101	0	1.13e-42	SRA:SRR1979252.253363.2	75.51	98	15	5.29e-08	SRA:SRR1979257.992896.2	92.929	99	7	6.48e-32	SRA:SRR1979257.3628585.1	99.01	101	1	4.7e-41	SRA:SRR1979266.333154.2	84.397	141	13	4.77e-33	SRA:SRR1979264.125271.1	95.588	68	3	1.56e-20	SRA:SRR1979262.4590155.1	94.828	58	3	2.38e-15	SRA:SRR1979261.2299399.2	100	101	0	4.16e-43	SRA:SRR1979259.1207411.1	90.909	99	9
						SRA:SRR1979256.9429359.1	99.01	101	1	4.79e-41	SRA:SRR1979252.253363.1	100	101	0	9.55e-43	SRA:SRR1979257.992896.2	91.919	99	8	7.89e-31	SRA:SRR1979257.3628585.1	97	100	3	8.49e-38	SRA:SRR1979266.323361.2	100	151	0	5.8e-70	SRA:SRR1979264.108783.1	90.667	150	14	2.17e-50	SRA:SRR1979262.4590155.1	90.476	63	6	2.90e-14	SRA:SRR1979261.2299399.2	100	101	0	4.16e-43	SRA:SRR1979259.1207411.1	89.899	99	10
						SRA:SRR1979256.9429359.1	97.03	101	3	2.48e-38	SRA:SRR1979252.253363.1	99.01	101	1	4.06e-41	SRA:SRR1979257.992896.2	90.909	99	9	3.36e-29	SRA:SRR1979257.3628585.1	96	100	4	1.03e-36	SRA:SRR1979266.316148.2	100	151	0	5.8e-70	SRA:SRR1979264.108783.1	95.588	68	3	1.56e-20	SRA:SRR1979262.4590155.1	93.103	58	4	2.90e-14	SRA:SRR1979261.2299399.2	100	101	0	4.16e-43	SRA:SRR1979259.1207411.1	88.889	99	11
						SRA:SRR1979256.9429359.1	96.04	101	4	3.02e-37	SRA:SRR1979252.253363.1	99.01	101	1	4.06e-41	SRA:SRR1979257.992896.2	87.879	99	3	1.74e-26	SRA:SRR1979257.3628585.1	96	100	4	1.03e-36	SRA:SRR1979266.306001.1	100	151	0	5.8e-70	SRA:SRR1979264.108783.1	95.588	68	3	1.56e-20	SRA:SRR1979262.4590155.1	83.077	65	11	2.72e-08	SRA:SRR1979261.2299399.2	99.01	101	1	1.77e-41	SRA:SRR1979259.1207411.1	87.879	99	12
						SRA:SRR1979256.9429359.1	97.917	96	2	3.02e-37	SRA:SRR1979252.253363.1	99.01	101	1	4.06e-41	SRA:SRR1979257.992896.2	89.474	76	8	2.42e-18	SRA:SRR1979257.3565367.1	100	101	0	1.1e-42	SRA:SRR1979266.306001.1	87.129	101	7	8.08e-24	SRA:SRR1979266.441872.2	90.604	149	14	7.56e-50	SRA:SRR1979262.4590155.1	92.308	39	3	4.91e-05	SRA:SRR1979261.2299399.2	99.01	101	1	1.77e-41	SRA:SRR1979259.1207411.1	85.859	99	5
						SRA:SRR1979256.9429359.1	96.04	101	1	1.05e-36	SRA:SRR1979252.253363.1	99.01	101	1	4.06e-41	SRA:SRR1979257.992896.2	90.566	53	5	1.17e-09	SRA:SRR1979257.3565367.1	99.01	101	1	4.7e-41	SRA:SRR1979266.296796.2	100	151	0	5.8e-70	SRA:SRR1979266.441872.2	95.588	68	3	1.56e-20	SRA:SRR1979262.4509375.2	100	101	0	4.90e-43	SRA:SRR1979261.2299399.2	98.913	92	1	1.36e-36	SRA:SRR1979259.1207411.1	80.198	101	14
						SRA:SRR1979256.9429359.1	95.05	101	5	1.28e-35	SRA:SRR1979252.253363.1	98.02	101	2	4.95e-40	SRA:SRR1979254.5645160.1	93.939	99	6	1.52e-33	SRA:SRR1979257.3565367.1	99.01	101	1	4.7e-41	SRA:SRR1979266.296796.2	96	150	3	9.83e-61	SRA:SRR1979266.441872.2	95.588	68	3	1.56e-20	SRA:SRR1979262.4509375.2	100	101	0	4.90e-43	SRA:SRR1979261.2299399.2	98.913	92	1	1.36e-36	SRA:SRR1979259.1207411.1	88.235	51	6
						SRA:SRR1979256.9429359.1	96.875	96	3	1.28e-35	SRA:SRR1979252.253363.1	97.938	97	2	7.34e-38	SRA:SRR1979254.5645160.1	92.929	99	7	6.48e-32	SRA:SRR1979257.3565367.1	99.01	101	1	4.7e-41	SRA:SRR1979266.294462.1	100	151	0	5.8e-70	SRA:SRR1979266.22545.1	91.667	144	12	7.56e-50	SRA:SRR1979262.4509375.2	96	100	4	4.59e-37	SRA:SRR1979261.2299399.2	85.556	90	7	9.17e-20	SRA:SRR1979261.2925952.1	89.796	98	10
						SRA:SRR1979256.9429359.1	94.059	101	6	1.56e-34	SRA:SRR1979252.253363.1	76.699	103	15	1.02e-10	SRA:SRR1979254.5645160.1	91.919	99	8	7.89e-31	SRA:SRR1979257.3565367.1	99.01	101	1	4.7e-41	SRA:SRR1979266.292065.2	100	151	0	5.8e-70	SRA:SRR1979266.22545.1	100	49	0	1.46e-14	SRA:SRR1979262.4509375.2	95.05	101	5	5.60e-36	SRA:SRR1979261.2299399.2	82.418	91	10	7.05e-15	SRA:SRR1979261.2925952.1	90.625	96	9
						SRA:SRR1979256.9429359.1	95.556	90	1	9.87e-31	SRA:SRR1979252.253363.1	76.699	103	15	1.02e-10	SRA:SRR1979254.5645160.1	90.909	99	9	3.36e-29	SRA:SRR1979257.3565367.1	99.01	101	1	4.7e-41	SRA:SRR1979266.292065.2	92.857	56	4	5.82e-13	SRA:SRR1979266.22545.1	100	49	0	1.46e-14	SRA:SRR1979262.4509375.2	94.059	101	6	6.82e-35	SRA:SRR1979261.2299399.1	100	101	0	4.16e-43	SRA:SRR1979261.2925952.1	91.011	89	8
						SRA:SRR1979256.9429359.1	94.286	35	2	0.000394	SRA:SRR1979251.3467616.2	100	101	0	9.55e-43	SRA:SRR1979254.5645160.1	87.879	99	3	1.74e-26	SRA:SRR1979257.3565367.1	98.02	101	2	5.72e-40	SRA:SRR1979266.292065.2	91.304	46	4	1.56e-07	SRA:SRR1979265.576527.2	91.667	144	12	7.56e-50	SRA:SRR1979262.4509375.2	91.089	101	3	4.30e-31	SRA:SRR1979261.2299399.1	100	101	0	4.16e-43	SRA:SRR1979261.2925952.1	91.011	89	8
						SRA:SRR1979256.9184363.2	100	101	0	1.13e-42	SRA:SRR1979251.3467616.2	97.849	93	2	1.09e-35	SRA:SRR1979254.5645160.1	89.474	76	8	2.42e-18	SRA:SRR1979257.3565367.1	98.02	101	2	5.72e-40	SRA:SRR1979266.253813.1	100	151	0	5.8e-70	SRA:SRR1979265.576527.2	100	49	0	1.46e-14	SRA:SRR1979262.4509375.2	90.099	101	4	1.83e-29	SRA:SRR1979261.2299399.1	100	101	0	4.16e-43	SRA:SRR1979261.2925952.1	91.765	85	7
						SRA:SRR1979256.9184363.2	98.02	101	2	5.83e-40	SRA:SRR1979251.3467616.2	86.957	92	12	1.42e-21	SRA:SRR1979254.5645160.1	90.566	53	5	1.17e-09	SRA:SRR1979257.3565367.1	92.857	56	1	2.78e-12	SRA:SRR1979266.251073.2	100	151	0	5.8e-70	SRA:SRR1979265.576527.2	100	49	0	1.46e-14	SRA:SRR1979262.4509375.2	89.109	101	5	2.23e-28	SRA:SRR1979261.2299399.1	99.01	101	1	1.77e-41	SRA:SRR1979261.2925952.1	90.588	85	8
						SRA:SRR1979256.9184363.2	97.03	101	3	2.48e-38	SRA:SRR1979251.3467616.2	90.278	72	7	3.12e-17	SRA:SRR1979256.7319996.2	93.069	101	7	5.32e-33	SRA:SRR1979257.3160772.1	100	101	0	1.1e-42	SRA:SRR1979266.226415.2	100	151	0	5.8e-70	SRA:SRR1979265.561898.1	90.604	149	14	7.56e-50	SRA:SRR1979262.4509375.2	88.421	95	5	4.03e-25	SRA:SRR1979261.2299399.1	99.01	101	1	1.77e-41	SRA:SRR1979259.5665526.2	93.182	88	6
						SRA:SRR1979256.9184363.2	97.03	101	0	8.65e-38	SRA:SRR1979251.3467616.2	78.761	113	12	1.33e-15	SRA:SRR1979256.7319996.2	90.099	101	10	3.36e-29	SRA:SRR1979257.3160772.1	99.01	101	1	4.7e-41	SRA:SRR1979266.225219.2	100	151	0	5.8e-70	SRA:SRR1979265.561898.1	95.588	68	3	1.56e-20	SRA:SRR1979262.4509375.2	90.476	42	4	1.41e-05	SRA:SRR1979261.2299399.1	93.182	88	3	2.30e-27	SRA:SRR1979259.5665526.2	90.11	91	9
						SRA:SRR1979256.9184363.2	91.589	107	3	5.46e-34	SRA:SRR1979251.3467616.2	78.761	113	12	1.33e-15	SRA:SRR1979256.7319996.2	90.099	101	10	3.36e-29	SRA:SRR1979257.3160772.1	99.01	101	1	4.7e-41	SRA:SRR1979266.225219.2	95.425	153	4	9.83e-61	SRA:SRR1979265.561898.1	95.588	68	3	1.56e-20	SRA:SRR1979262.4509375.2	90	40	4	1.71e-04	SRA:SRR1979261.2299399.1	93.182	88	3	2.30e-27	SRA:SRR1979259.5665526.2	92.683	82	6
						SRA:SRR1979256.9184363.2	90.654	107	4	2.32e-32	SRA:SRR1979251.3467616.2	78.761	113	12	1.33e-15	SRA:SRR1979256.7319996.2	90.099	101	10	3.36e-29	SRA:SRR1979257.3160772.1	99.01	101	1	4.7e-41	SRA:SRR1979266.225219.1	100	151	0	5.8e-70	SRA:SRR1979265.519025.1	90.604	149	14	7.56e-50	SRA:SRR1979262.4509375.1	100	101	0	4.90e-43	SRA:SRR1979261.2299399.1	98.667	75	1	2.30e-27	SRA:SRR1979259.5665526.2	89.011	91	10
						SRA:SRR1979256.9184363.2	89.72	107	5	2.83e-31	SRA:SRR1979251.3467616.2	77.876	113	13	1.62e-14	SRA:SRR1979256.7319996.2	91.398	93	8	1.43e-27	SRA:SRR1979257.3160772.1	99.01	101	1	4.7e-41	SRA:SRR1979266.225219.1	95.161	124	3	1.28e-46	SRA:SRR1979265.519025.1	95.588	68	3	1.56e-20	SRA:SRR1979262.4509375.1	95.05	101	5	5.60e-36	SRA:SRR1979261.2299399.1	94.667	75	4	1.45e-23	SRA:SRR1979259.5665526.2	90	80	8
						SRA:SRR1979256.9184363.2	89.72	107	5	2.83e-31	SRA:SRR1979251.3467616.2	77.876	113	13	1.62e-14	SRA:SRR1979256.7319996.2	86.139	101	14	9e-24	SRA:SRR1979257.3160772.1	99.01	101	1	4.7e-41	SRA:SRR1979266.225219.1	87.342	79	7	9.22e-17	SRA:SRR1979265.519025.1	95.588	68	3	1.56e-20	SRA:SRR1979262.4509375.1	94.059	101	6	6.82e-35	SRA:SRR1979261.2299399.1	83.871	62	7	8.05e-08	SRA:SRR1979259.5665526.2	90	80	8
						SRA:SRR1979256.9184363.2	89.72	107	5	2.83e-31	SRA:SRR1979251.3467616.2	78.095	105	11	6.88e-13	SRA:SRR1979255.1887210.2	93.069	101	7	5.32e-33	SRA:SRR1979257.3160772.1	98.02	101	2	5.72e-40	SRA:SRR1979266.222292.2	100	151	0	5.8e-70	SRA:SRR1979265.516824.1	90.604	149	14	7.56e-50	SRA:SRR1979262.4509375.1	94.898	98	5	2.38e-34	SRA:SRR1979260.5368510.1	100	101	0	4.16e-43	SRA:SRR1979259.957514.2	92.222	90	7
						SRA:SRR1979256.6268334.1	100	101	0	1.13e-42	SRA:SRR1979251.3467616.2	76.19	105	13	3.56e-10	SRA:SRR1979254.8311842.1	93.069	101	7	5.32e-33	SRA:SRR1979257.3160772.1	98.02	101	2	5.72e-40	SRA:SRR1979266.222292.2	96.364	110	4	2.82e-42	SRA:SRR1979265.516824.1	95.588	68	3	1.56e-20	SRA:SRR1979262.4509375.1	94.898	98	5	2.38e-34	SRA:SRR1979260.5368510.1	98.02	101	2	2.16e-40	SRA:SRR1979259.957514.2	92.045	88	7
						SRA:SRR1979256.6064162.2	100	101	0	1.13e-42	SRA:SRR1979251.3467616.1	100	101	0	9.55e-43	SRA:SRR1979254.8311842.1	91	100	9	9.61e-30	SRA:SRR1979257.3160772.1	97.561	41	1	1.75e-08	SRA:SRR1979266.222292.2	91.304	46	4	1.56e-07	SRA:SRR1979265.516824.1	95.588	68	3	1.56e-20	SRA:SRR1979262.4509375.1	94.898	98	5	2.38e-34	SRA:SRR1979260.5368510.1	92.708	96	7	1.27e-30	SRA:SRR1979259.957514.2	94.872	78	4
						SRA:SRR1979256.6064162.2	97.98	99	2	7.1e-39	SRA:SRR1979251.3467616.1	91.089	101	9	2.92e-30	SRA:SRR1979254.8311842.1	90	100	10	1.17e-28	SRA:SRR1979257.2501814.2	100	101	0	1.1e-42	SRA:SRR1979266.217948.2	100	151	0	5.8e-70	SRA:SRR1979265.158866.1	91.156	147	13	7.56e-50	SRA:SRR1979262.4509375.1	93.878	98	6	2.90e-33	SRA:SRR1979260.5368510.1	82.243	107	10	2.63e-20	SRA:SRR1979259.957514.2	93.671	79	5
						SRA:SRR1979256.6064162.2	97.03	101	3	2.48e-38	SRA:SRR1979251.3467616.1	91.954	87	4	7.85e-25	SRA:SRR1979254.8311842.1	90	100	10	1.17e-28	SRA:SRR1979257.2501814.2	100	101	0	1.1e-42	SRA:SRR1979266.217948.2	92.593	54	4	7.09e-12	SRA:SRR1979265.158866.1	98.077	52	1	1.46e-14	SRA:SRR1979262.4509375.1	92.857	98	7	1.23e-31	SRA:SRR1979260.5368510.1	81.308	107	11	1.12e-18	SRA:SRR1979259.957514.2	94.595	74	4
						SRA:SRR1979256.6064162.2	94.059	101	3	5.46e-34	SRA:SRR1979251.3467616.1	85.981	107	9	2.74e-24	SRA:SRR1979254.8311842.1	84	100	7	1.34e-21	SRA:SRR1979257.2501814.2	100	101	0	1.1e-42	SRA:SRR1979266.205517.2	100	151	0	5.8e-70	SRA:SRR1979265.158866.1	98.077	52	1	1.46e-14	SRA:SRR1979262.4509375.1	94.667	75	4	1.71e-23	SRA:SRR1979260.5368510.1	81.308	107	11	1.12e-18	SRA:SRR1979259.957514.2	94.595	74	4
						SRA:SRR1979256.6064162.2	91.429	105	3	6.65e-33	SRA:SRR1979251.3467616.1	85.981	107	9	2.74e-24	SRA:SRR1979254.8311842.1	91.525	59	5	6.48e-13	SRA:SRR1979257.2501814.2	99.01	101	1	4.7e-41	SRA:SRR1979266.205517.2	95.364	151	4	1.2e-59	SRA:SRR1979265.88344.1	91.667	144	12	7.56e-50	SRA:SRR1979262.4509375.1	86.047	86	12	1.32e-18	SRA:SRR1979260.5368510.1	81.308	107	11	1.12e-18	SRA:SRR1979260.1504813.1	88.119	101	12
						SRA:SRR1979256.6064162.2	91.429	105	3	6.65e-33	SRA:SRR1979251.3467616.1	85.981	107	9	2.74e-24	SRA:SRR1979257.1534483.1	94.737	95	5	1.86e-32	SRA:SRR1979257.2501814.2	99.01	101	1	4.7e-41	SRA:SRR1979266.205517.2	91.892	37	3	0.001	SRA:SRR1979265.88344.1	100	49	0	1.46e-14	SRA:SRR1979262.4509375.1	86.842	76	10	6.82e-16	SRA:SRR1979260.5368510.1	80.374	107	12	1.36e-17	SRA:SRR1979260.1504813.1	88.119	101	12
						SRA:SRR1979256.6064162.2	91.429	105	3	6.65e-33	SRA:SRR1979251.3467616.1	85.047	107	10	3.34e-23	SRA:SRR1979257.1534483.1	93.684	95	6	2.26e-31	SRA:SRR1979257.2501814.2	98.02	101	2	5.72e-40	SRA:SRR1979266.204702.1	100	151	0	5.8e-70	SRA:SRR1979265.88344.1	100	49	0	1.46e-14	SRA:SRR1979262.4509375.1	93.333	60	4	2.38e-15	SRA:SRR1979260.5368510.1	79.412	102	12	7.05e-15	SRA:SRR1979260.1504813.1	86.139	101	14
						SRA:SRR1979256.6064162.2	88.785	107	6	1.2e-29	SRA:SRR1979251.3467616.1	85.047	107	10	3.34e-23	SRA:SRR1979257.1534483.1	93.684	95	6	2.26e-31	SRA:SRR1979257.2501814.2	98.02	101	2	5.72e-40	SRA:SRR1979266.204702.1	78.358	134	14	4.19e-21	SRA:SRR1979264.848429.2	91.667	144	12	7.56e-50	SRA:SRR1979262.4509375.1	83.951	81	13	2.90e-14	SRA:SRR1979260.69569.1	100	101	0	4.16e-43	SRA:SRR1979260.1504813.1	86.869	99	13
						SRA:SRR1979256.6064162.2	88.571	105	6	1.47e-28	SRA:SRR1979251.1232882.2	100	101	0	9.55e-43	SRA:SRR1979257.1534483.1	91.579	95	8	1.17e-28	SRA:SRR1979257.2501814.2	97.03	101	3	2.43e-38	SRA:SRR1979266.204702.1	91.667	60	2	5.82e-13	SRA:SRR1979264.848429.2	100	50	0	4.19e-15	SRA:SRR1979262.4509375.1	85.526	76	11	2.90e-14	SRA:SRR1979260.69569.1	96.907	97	3	1.36e-36	SRA:SRR1979260.1504813.1	85.149	101	15
						SRA:SRR1979256.6064162.1	100	101	0	1.13e-42	SRA:SRR1979251.1232882.2	87.234	94	12	1.16e-22	SRA:SRR1979257.1534483.1	91.579	95	8	1.17e-28	SRA:SRR1979257.2501814.2	97.561	41	1	1.75e-08	SRA:SRR1979266.203757.2	100	151	0	5.8e-70	SRA:SRR1979264.848429.2	100	50	0	4.19e-15	SRA:SRR1979262.4509375.1	93.103	58	4	2.90e-14	SRA:SRR1979260.69569.1	95.876	97	4	1.66e-35	SRA:SRR1979260.1504813.1	84	100	7
						SRA:SRR1979256.6064162.1	98.02	101	2	5.83e-40	SRA:SRR1979251.1232882.2	85.714	91	7	6.03e-20	SRA:SRR1979257.1534483.1	90.526	95	9	4.98e-27	SRA:SRR1979257.2501814.1	100	101	0	1.1e-42	SRA:SRR1979266.202349.1	100	151	0	5.8e-70	SRA:SRR1979264.656376.2	90.667	150	11	7.56e-50	SRA:SRR1979262.4509375.1	93.103	58	4	2.90e-14	SRA:SRR1979260.69569.1	95.876	97	4	1.66e-35	SRA:SRR1979259.957514.1	88.119	101	12
						SRA:SRR1979256.6064162.1	97.03	101	3	2.48e-38	SRA:SRR1979251.1232882.2	85.714	91	7	6.03e-20	SRA:SRR1979256.3459758.2	93.814	97	6	1.86e-32	SRA:SRR1979257.2501814.1	100	101	0	1.1e-42	SRA:SRR1979266.202349.1	96.907	97	3	2.64e-36	SRA:SRR1979264.656376.2	100	48	0	5.10e-14	SRA:SRR1979262.4509375.1	84.211	76	12	3.53e-13	SRA:SRR1979260.69569.1	95.876	97	4	1.66e-35	SRA:SRR1979259.957514.1	87.129	101	13
						SRA:SRR1979256.6064162.1	96.04	101	4	3.02e-37	SRA:SRR1979251.1232882.2	85.714	91	7	6.03e-20	SRA:SRR1979256.3459758.2	93.75	96	6	6.48e-32	SRA:SRR1979257.2501814.1	99.01	101	1	4.7e-41	SRA:SRR1979266.202349.1	91.304	46	4	1.56e-07	SRA:SRR1979264.656376.2	100	48	0	5.10e-14	SRA:SRR1979262.4509375.1	84.211	76	12	3.53e-13	SRA:SRR1979260.69569.1	94.845	97	5	7.05e-34	SRA:SRR1979259.957514.1	90.805	87	8
						SRA:SRR1979256.6064162.1	96.04	101	4	3.02e-37	SRA:SRR1979251.1232882.2	84.615	91	8	2.56e-18	SRA:SRR1979256.3459758.2	94.624	93	5	2.26e-31	SRA:SRR1979257.2501814.1	90.654	107	4	2.28e-32	SRA:SRR1979266.192815.1	100	151	0	5.8e-70	SRA:SRR1979264.644901.1	90.604	149	14	7.56e-50	SRA:SRR1979262.4509375.1	91.379	58	5	1.23e-12	SRA:SRR1979260.69569.1	94.845	97	5	7.05e-34	SRA:SRR1979259.957514.1	85.149	101	15
						SRA:SRR1979256.6064162.1	94.059	101	6	1.56e-34	SRA:SRR1979251.1232882.2	84.615	91	8	2.56e-18	SRA:SRR1979256.3459758.2	92	100	8	2.26e-31	SRA:SRR1979257.2501814.1	90.654	107	4	2.28e-32	SRA:SRR1979266.180829.2	100	151	0	5.8e-70	SRA:SRR1979264.644901.1	95.588	68	3	1.56e-20	SRA:SRR1979262.4509375.1	91.379	58	5	1.23e-12	SRA:SRR1979260.69569.1	81.553	103	10	3.90e-18	SRA:SRR1979259.957514.1	82.178	101	9
						SRA:SRR1979256.6064162.1	94.059	101	6	1.56e-34	SRA:SRR1979251.1232882.2	84.524	84	13	1.33e-15	SRA:SRR1979256.3459758.2	93.617	94	6	7.89e-31	SRA:SRR1979257.2501814.1	89.72	107	5	2.78e-31	SRA:SRR1979266.177864.2	100	151	0	5.8e-70	SRA:SRR1979264.644901.1	95.588	68	3	1.56e-20	SRA:SRR1979262.4509375.1	82.895	76	13	1.50e-11	SRA:SRR1979260.69569.1	78.788	99	12	3.00e-13	SRA:SRR1979259.957514.1	80.808	99	13
						SRA:SRR1979256.6064162.1	92.079	101	8	8.1e-32	SRA:SRR1979251.1232882.2	82.716	81	8	6.88e-13	SRA:SRR1979256.3459758.2	93.548	93	6	2.75e-30	SRA:SRR1979257.2501814.1	89.72	107	5	2.78e-31	SRA:SRR1979266.168479.2	100	151	0	5.8e-70	SRA:SRR1979264.564653.2	91.156	147	13	7.56e-50	SRA:SRR1979262.4509375.1	82.895	76	13	1.50e-11	SRA:SRR1979260.69569.1	76.768	99	14	1.55e-10	SRA:SRR1979258.3275101.1	90.526	95	8
						SRA:SRR1979256.6064162.1	90.099	101	7	1.47e-28	SRA:SRR1979251.1232882.2	82.716	81	8	6.88e-13	SRA:SRR1979255.2287198.2	93.814	97	6	1.86e-32	SRA:SRR1979257.2501814.1	89.888	89	3	3.17e-24	SRA:SRR1979266.168479.2	78.358	134	14	4.19e-21	SRA:SRR1979264.564653.2	98.077	52	1	1.46e-14	SRA:SRR1979262.4509375.1	82.895	76	13	1.50e-11	SRA:SRR1979259.7366263.2	100	101	0	4.16e-43	SRA:SRR1979258.3275101.1	88.776	98	10
						SRA:SRR1979256.6064162.1	94.318	88	2	5.11e-28	SRA:SRR1979251.1232882.2	79.365	63	13	0.000334	SRA:SRR1979255.2287198.2	93.75	96	6	6.48e-32	SRA:SRR1979257.2501814.1	97.222	36	1	9.08e-06	SRA:SRR1979266.168479.2	91.667	60	2	5.82e-13	SRA:SRR1979264.564653.2	98.077	52	1	1.46e-14	SRA:SRR1979262.4509375.1	89.655	58	6	1.50e-11	SRA:SRR1979259.7366263.2	100	101	0	4.16e-43	SRA:SRR1979258.3275101.1	90.698	86	7
						SRA:SRR1979256.6064162.1	85.526	76	11	6.66e-14	SRA:SRR1979251.1232882.1	100	101	0	9.55e-43	SRA:SRR1979255.2287198.2	94.624	93	5	2.26e-31	SRA:SRR1979257.1658592.1	100	101	0	1.1e-42	SRA:SRR1979266.163582.1	100	151	0	5.8e-70	SRA:SRR1979264.544885.1	90.667	150	11	7.56e-50	SRA:SRR1979262.4509375.1	89.655	58	6	1.50e-11	SRA:SRR1979259.7366263.2	100	101	0	4.16e-43	SRA:SRR1979258.3275101.1	90.698	86	7
						SRA:SRR1979256.6064162.1	95.745	47	2	1.2e-10	SRA:SRR1979251.1232882.1	99.01	101	1	4.06e-41	SRA:SRR1979255.2287198.2	92	100	8	2.26e-31	SRA:SRR1979257.1658592.1	100	101	0	1.1e-42	SRA:SRR1979266.148248.1	100	151	0	5.8e-70	SRA:SRR1979264.544885.1	100	48	0	5.10e-14	SRA:SRR1979262.4509375.1	89.655	58	6	1.50e-11	SRA:SRR1979259.7366263.2	99.01	101	1	1.77e-41	SRA:SRR1979258.3275101.1	91.463	82	6
						SRA:SRR1979256.6064162.1	91.489	47	4	6.24e-08	SRA:SRR1979251.1232882.1	99.01	101	1	4.06e-41	SRA:SRR1979255.2287198.2	93.617	94	6	7.89e-31	SRA:SRR1979257.1658592.1	100	101	0	1.1e-42	SRA:SRR1979266.148248.1	96.026	151	3	2.82e-61	SRA:SRR1979264.544885.1	100	48	0	5.10e-14	SRA:SRR1979262.4509375.1	89.655	58	6	1.50e-11	SRA:SRR1979259.7366263.2	99.01	101	1	1.77e-41	SRA:SRR1979258.3275101.1	90.244	82	7
						SRA:SRR1979256.6064162.1	85.965	57	8	6.24e-08	SRA:SRR1979251.1232882.1	99.01	101	1	4.06e-41	SRA:SRR1979255.2287198.2	93.548	93	6	2.75e-30	SRA:SRR1979257.1658592.1	99.01	101	1	4.7e-41	SRA:SRR1979266.148248.1	91.837	49	4	3.67e-09	SRA:SRR1979264.414303.2	90.667	150	11	7.56e-50	SRA:SRR1979262.4509375.1	89.655	58	6	1.50e-11	SRA:SRR1979259.7366263.2	98.889	90	1	1.66e-35	SRA:SRR1979259.2845757.2	93.902	82	5
						SRA:SRR1979256.6064162.1	82.692	52	9	0.001	SRA:SRR1979251.1232882.1	98.02	101	2	4.95e-40	SRA:SRR1979254.6113504.1	93	100	7	1.86e-32	SRA:SRR1979257.1658592.1	99.01	101	1	4.7e-41	SRA:SRR1979266.137137.1	100	151	0	5.8e-70	SRA:SRR1979264.414303.2	100	48	0	5.10e-14	SRA:SRR1979262.4509375.1	85.965	57	8	2.72e-08	SRA:SRR1979259.7366263.2	95.556	90	4	1.05e-31	SRA:SRR1979259.2845757.2	97.143	35	1
						SRA:SRR1979256.6064162.1	94.118	34	2	0.001	SRA:SRR1979251.1232882.1	100	92	0	7.34e-38	SRA:SRR1979254.6113504.1	92	100	8	2.26e-31	SRA:SRR1979257.1658592.1	97.03	101	3	2.43e-38	SRA:SRR1979266.137137.1	95.082	122	3	1.56e-45	SRA:SRR1979264.414303.2	100	48	0	5.10e-14	SRA:SRR1979262.71763.2	100	101	0	4.90e-43	SRA:SRR1979259.7366263.2	84	100	7	2.63e-20	SRA:SRR1979258.3715214.1	87.879	99	12
						SRA:SRR1979256.5685127.2	100	101	0	1.13e-42	SRA:SRR1979251.1232882.1	97.826	92	2	3.8e-35	SRA:SRR1979254.6113504.1	91	100	9	9.61e-30	SRA:SRR1979257.1658592.1	96.04	101	4	2.96e-37	SRA:SRR1979266.136477.2	100	151	0	5.8e-70	SRA:SRR1979264.365559.2	91.667	144	12	7.56e-50	SRA:SRR1979262.71763.2	98	100	2	8.87e-40	SRA:SRR1979259.7366263.2	84	100	7	2.63e-20	SRA:SRR1979258.3715214.1	87.912	91	11
						SRA:SRR1979256.5685127.1	100	101	0	1.13e-42	SRA:SRR1979251.1232882.1	84.444	90	8	8.95e-18	SRA:SRR1979254.6113504.1	90	100	10	1.17e-28	SRA:SRR1979257.1658592.1	96.04	101	4	2.96e-37	SRA:SRR1979266.136477.2	78.358	134	14	4.19e-21	SRA:SRR1979264.365559.2	100	49	0	1.46e-14	SRA:SRR1979262.71763.2	97	100	3	3.77e-38	SRA:SRR1979259.7366263.1	100	101	0	4.16e-43	SRA:SRR1979258.3715214.1	85	100	15
						SRA:SRR1979256.5685127.1	90.541	74	7	3.02e-18	SRA:SRR1979251.1232882.1	81.319	91	11	6.88e-13	SRA:SRR1979254.6113504.1	87	100	4	2.12e-25	SRA:SRR1979257.1634314.1	100	101	0	1.1e-42	SRA:SRR1979266.136477.2	91.667	60	2	5.82e-13	SRA:SRR1979264.365559.2	100	49	0	1.46e-14	SRA:SRR1979262.71763.2	96.04	101	4	1.32e-37	SRA:SRR1979259.7366263.1	100	101	0	4.16e-43	SRA:SRR1979258.3715214.1	84.694	98	15
						SRA:SRR1979256.5685127.1	89.189	74	8	3.68e-17	SRA:SRR1979251.1115622.1	100	101	0	9.55e-43	SRA:SRR1979254.6113504.1	88.462	78	9	8.43e-18	SRA:SRR1979257.1634314.1	100	101	0	1.1e-42	SRA:SRR1979266.136477.1	100	151	0	5.8e-70	SRA:SRR1979264.342340.1	91.156	147	13	7.56e-50	SRA:SRR1979262.71763.2	96.04	101	4	1.32e-37	SRA:SRR1979259.7366263.1	100	101	0	4.16e-43	SRA:SRR1979258.3715214.1	82.418	91	7
						SRA:SRR1979256.5685127.1	87.838	74	9	1.57e-15	SRA:SRR1979251.1115622.1	99.01	101	1	4.06e-41	SRA:SRR1979254.6113504.1	90.385	52	5	4.09e-09	SRA:SRR1979257.1634314.1	100	101	0	1.1e-42	SRA:SRR1979266.136477.1	78.358	134	14	4.19e-21	SRA:SRR1979264.342340.1	98.077	52	1	1.46e-14	SRA:SRR1979262.71763.2	95.05	101	5	5.60e-36	SRA:SRR1979259.7366263.1	100	101	0	4.16e-43	SRA:SRR1979258.3715214.1	78.022	91	14
						SRA:SRR1979256.5685127.1	87.838	74	9	1.57e-15	SRA:SRR1979251.1115622.1	92.391	92	7	4.34e-28	SRA:SRR1979254.543619.1	93	100	7	1.86e-32	SRA:SRR1979257.1634314.1	99.01	101	1	4.7e-41	SRA:SRR1979266.136477.1	91.667	60	2	5.82e-13	SRA:SRR1979264.342340.1	98.077	52	1	1.46e-14	SRA:SRR1979262.71763.2	95	100	5	1.95e-35	SRA:SRR1979259.7366263.1	99.01	101	1	1.77e-41	SRA:SRR1979258.3715214.1	80.247	81	16
						SRA:SRR1979256.5685127.1	85.135	74	11	8.11e-13	SRA:SRR1979251.1115622.1	83.333	72	12	1.02e-10	SRA:SRR1979254.543619.1	93	100	7	1.86e-32	SRA:SRR1979257.1634314.1	99.01	101	1	4.7e-41	SRA:SRR1979266.121098.2	100	151	0	5.8e-70	SRA:SRR1979264.335525.1	91.667	144	12	7.56e-50	SRA:SRR1979262.71763.2	95	100	2	6.82e-35	SRA:SRR1979259.7366263.1	99.01	101	1	1.77e-41	SRA:SRR1979258.3715214.1	97.222	36	1
						SRA:SRR1979256.5685127.1	85.135	74	11	8.11e-13	SRA:SRR1979250.5757910.1	100	101	0	9.55e-43	SRA:SRR1979254.543619.1	92	100	8	2.26e-31	SRA:SRR1979257.1634314.1	97.03	101	3	2.43e-38	SRA:SRR1979266.121098.2	80	170	10	3.22e-35	SRA:SRR1979264.335525.1	100	49	0	1.46e-14	SRA:SRR1979262.71763.2	91.089	101	9	1.50e-30	SRA:SRR1979259.7366263.1	99.01	101	1	1.77e-41	SRA:SRR1979259.2450120.1	91.463	82	7
						SRA:SRR1979256.5685127.1	85.135	74	11	8.11e-13	SRA:SRR1979250.5757910.1	99.01	101	1	4.06e-41	SRA:SRR1979254.543619.1	92	100	8	2.26e-31	SRA:SRR1979257.1634314.1	96.04	101	4	2.96e-37	SRA:SRR1979266.121098.2	100	49	0	1.37e-14	SRA:SRR1979264.335525.1	100	49	0	1.46e-14	SRA:SRR1979262.71763.2	91.86	86	4	1.41e-24	SRA:SRR1979259.7160166.2	100	101	0	4.16e-43	SRA:SRR1979259.2450120.1	92.405	79	6
						SRA:SRR1979256.5685127.1	83.784	74	12	9.88e-12	SRA:SRR1979250.5757910.1	99.01	101	1	4.06e-41	SRA:SRR1979254.543619.1	91	100	9	9.61e-30	SRA:SRR1979257.1634314.1	96.04	101	4	2.96e-37	SRA:SRR1979266.118171.2	100	151	0	5.8e-70	SRA:SRR1979264.309063.1	91.667	144	12	7.56e-50	SRA:SRR1979262.71763.1	100	101	0	4.90e-43	SRA:SRR1979259.7160166.2	99.01	101	1	1.77e-41	SRA:SRR1979259.2450120.1	94.286	70	4
						SRA:SRR1979256.5685127.1	92.453	53	4	3.45e-11	SRA:SRR1979250.5757910.1	99.01	101	1	4.06e-41	SRA:SRR1979254.543619.1	88	100	12	6.07e-26	SRA:SRR1979257.948021.1	100	101	0	1.1e-42	SRA:SRR1979266.118171.2	98.551	69	1	8.08e-24	SRA:SRR1979264.309063.1	100	49	0	1.46e-14	SRA:SRR1979262.71763.1	99	100	1	7.28e-41	SRA:SRR1979259.7160166.2	99.01	101	1	1.77e-41	SRA:SRR1979259.2450120.1	95.455	66	3
						SRA:SRR1979256.5685127.1	93.75	48	3	1.47e-09	SRA:SRR1979250.5757910.1	98.02	101	2	4.95e-40	SRA:SRR1979246.514179.2	93	100	7	1.86e-32	SRA:SRR1979257.948021.1	100	101	0	1.1e-42	SRA:SRR1979266.118171.2	91.304	46	4	1.56e-07	SRA:SRR1979264.309063.1	100	49	0	1.46e-14	SRA:SRR1979262.71763.1	97.03	101	3	1.08e-38	SRA:SRR1979259.7160166.2	99.01	101	1	1.77e-41	SRA:SRR1979259.2450120.1	92.857	70	5
						SRA:SRR1979256.5685127.1	93.75	48	3	1.47e-09	SRA:SRR1979250.5757910.1	97.778	90	2	4.63e-34	SRA:SRR1979246.514179.2	93	100	7	1.86e-32	SRA:SRR1979257.948021.1	100	101	0	1.1e-42	SRA:SRR1979266.111251.1	100	151	0	5.8e-70	SRA:SRR1979264.287108.1	90.667	150	11	7.56e-50	SRA:SRR1979262.71763.1	93.458	107	1	4.59e-37	SRA:SRR1979259.7160166.2	98.02	101	2	2.16e-40	SRA:SRR1979259.2450120.1	93.939	66	4
						SRA:SRR1979256.5685127.1	87.719	57	7	5.12e-09	SRA:SRR1979250.5757910.1	94.444	90	5	1.02e-29	SRA:SRR1979246.514179.2	95.506	89	4	7.89e-31	SRA:SRR1979257.948021.1	99.01	101	1	4.7e-41	SRA:SRR1979266.110092.2	100	151	0	5.8e-70	SRA:SRR1979264.287108.1	100	48	0	5.10e-14	SRA:SRR1979262.71763.1	96.04	101	1	4.59e-37	SRA:SRR1979259.7160166.2	94.845	97	2	2.46e-33	SRA:SRR1979259.2450120.1	82.54	63	11
						SRA:SRR1979256.5685127.1	87.719	57	7	5.12e-09	SRA:SRR1979250.5757910.1	83	100	8	7.35e-19	SRA:SRR1979246.514179.2	91	100	9	9.61e-30	SRA:SRR1979257.948021.1	99.01	101	1	4.7e-41	SRA:SRR1979266.95675.1	100	151	0	5.8e-70	SRA:SRR1979264.287108.1	100	48	0	5.10e-14	SRA:SRR1979262.71763.1	93.458	107	1	4.59e-37	SRA:SRR1979259.7160166.2	92.784	97	4	1.27e-30	SRA:SRR1979259.2450120.1	89.583	48	5
						SRA:SRR1979256.5685127.1	88.679	53	6	1.79e-08	SRA:SRR1979250.5757910.1	83	100	8	7.35e-19	SRA:SRR1979246.514179.2	90	100	10	1.17e-28	SRA:SRR1979257.948021.1	97.03	101	3	2.43e-38	SRA:SRR1979266.90632.2	100	151	0	5.8e-70	SRA:SRR1979264.236976.1	90.604	149	14	7.56e-50	SRA:SRR1979262.71763.1	90.654	107	4	1.01e-32	SRA:SRR1979259.7160166.2	87	100	7	3.42e-25	SRA:SRR1979259.2450120.1	78.571	70	15
						SRA:SRR1979256.5685127.1	93.478	46	3	1.79e-08	SRA:SRR1979248.2187611.1	100	101	0	9.55e-43	SRA:SRR1979246.514179.2	89	100	11	4.98e-27	SRA:SRR1979257.948021.1	96.04	101	4	2.96e-37	SRA:SRR1979266.86963.2	100	151	0	5.8e-70	SRA:SRR1979264.236976.1	95.588	68	3	1.56e-20	SRA:SRR1979262.71763.1	95.506	89	4	4.30e-31	SRA:SRR1979259.7160166.2	84	100	10	9.17e-20	SRA:SRR1979259.2450120.1	82.759	58	7
						SRA:SRR1979256.5685127.1	85.965	57	8	6.24e-08	SRA:SRR1979248.2187611.1	99.01	101	1	4.06e-41	SRA:SRR1979257.5815365.1	93.75	96	6	6.48e-32	SRA:SRR1979257.948021.1	96	100	4	1.03e-36	SRA:SRR1979266.86963.2	84.397	141	13	4.77e-33	SRA:SRR1979264.236976.1	95.588	68	3	1.56e-20	SRA:SRR1979262.71763.1	94.382	89	5	1.83e-29	SRA:SRR1979259.7160166.1	100	101	0	4.16e-43	SRA:SRR1979259.2450120.1	81.034	58	8
						SRA:SRR1979256.5685127.1	91.304	46	4	2.18e-07	SRA:SRR1979248.2187611.1	99.01	101	1	4.06e-41	SRA:SRR1979257.5815365.1	84.043	94	15	2.42e-18	SRA:SRR1979256.10335130.1	100	101	0	1.1e-42	SRA:SRR1979266.73940.2	100	151	0	5.8e-70	SRA:SRR1979264.226655.2	91.156	147	13	7.56e-50	SRA:SRR1979262.71763.1	94.667	75	1	5.98e-23	SRA:SRR1979259.7160166.1	99.01	101	1	1.77e-41	SRA:SRR1979258.3756123.1	86.598	97	13
						SRA:SRR1979256.5685127.1	91.304	46	4	2.18e-07	SRA:SRR1979248.2187611.1	99.01	101	1	4.06e-41	SRA:SRR1979257.5815365.1	84.043	94	15	2.42e-18	SRA:SRR1979256.10335130.1	100	101	0	1.1e-42	SRA:SRR1979266.73940.2	95.139	144	4	7.56e-56	SRA:SRR1979264.226655.2	98.077	52	1	1.46e-14	SRA:SRR1979261.4463877.2	100	101	0	4.90e-43	SRA:SRR1979259.7160166.1	99.01	101	1	1.77e-41	SRA:SRR1979258.2856821.2	91.358	81	7
						SRA:SRR1979256.5685127.1	89.13	46	5	9.25e-06	SRA:SRR1979248.2187611.1	99.01	101	1	4.06e-41	SRA:SRR1979257.5815365.1	82.979	94	16	2.94e-17	SRA:SRR1979256.10335130.1	99.01	101	1	4.7e-41	SRA:SRR1979266.71779.2	100	151	0	5.8e-70	SRA:SRR1979264.226655.2	98.077	52	1	1.46e-14	SRA:SRR1979261.4463877.2	97.03	101	3	1.08e-38	SRA:SRR1979259.7160166.1	99.01	101	1	1.77e-41	SRA:SRR1979258.2856821.2	92.308	78	6
						SRA:SRR1979256.5685127.1	86.957	46	6	0.000113	SRA:SRR1979248.2187611.1	98.02	101	2	4.95e-40	SRA:SRR1979257.5815365.1	81.915	94	17	1.25e-15	SRA:SRR1979256.10335130.1	99.01	101	1	4.7e-41	SRA:SRR1979266.71779.2	78.358	134	14	4.19e-21	SRA:SRR1979264.206885.1	91.667	144	12	7.56e-50	SRA:SRR1979261.4463877.2	95.05	101	5	5.60e-36	SRA:SRR1979259.7160166.1	99.01	101	1	1.77e-41	SRA:SRR1979258.2856821.2	94.203	69	4
						SRA:SRR1979256.2722200.2	100	101	0	1.13e-42	SRA:SRR1979248.2187611.1	98.02	101	2	4.95e-40	SRA:SRR1979257.5815365.1	83.951	81	13	5.32e-14	SRA:SRR1979256.10335130.1	99.01	101	1	4.7e-41	SRA:SRR1979266.71779.2	91.667	60	2	5.82e-13	SRA:SRR1979264.206885.1	100	49	0	1.46e-14	SRA:SRR1979261.4463877.2	98.864	88	1	2.38e-34	SRA:SRR1979259.7160166.1	98.02	101	2	2.16e-40	SRA:SRR1979258.2856821.2	95.385	65	3
						SRA:SRR1979256.2722200.2	97.03	101	3	2.48e-38	SRA:SRR1979247.4394808.2	100	101	0	9.55e-43	SRA:SRR1979255.1445873.1	92.079	101	8	6.48e-32	SRA:SRR1979256.10335130.1	96.97	99	3	2.96e-37	SRA:SRR1979266.69581.1	100	151	0	5.8e-70	SRA:SRR1979264.206885.1	100	49	0	1.46e-14	SRA:SRR1979261.4463877.2	89.72	107	5	1.23e-31	SRA:SRR1979259.7160166.1	97.938	97	2	3.20e-38	SRA:SRR1979258.2856821.2	92.754	69	5
						SRA:SRR1979256.2722200.2	96.04	101	4	3.02e-37	SRA:SRR1979247.4394808.2	100	101	0	9.55e-43	SRA:SRR1979255.1445873.1	92.079	101	8	6.48e-32	SRA:SRR1979256.10335130.1	96.97	99	3	2.96e-37	SRA:SRR1979266.69581.1	81	100	10	3.22e-16	SRA:SRR1979264.163643.1	91.667	144	12	7.56e-50	SRA:SRR1979261.4463877.2	89.72	107	5	1.23e-31	SRA:SRR1979259.7160166.1	78.641	103	13	8.59e-14	SRA:SRR1979258.2856821.2	93.846	65	4
						SRA:SRR1979256.2722200.2	96.04	101	4	3.02e-37	SRA:SRR1979247.4394808.2	100	101	0	9.55e-43	SRA:SRR1979255.1445873.1	90.099	101	10	3.36e-29	SRA:SRR1979256.10335130.1	95.96	99	4	3.61e-36	SRA:SRR1979266.69581.1	91.071	56	2	8.64e-11	SRA:SRR1979264.163643.1	100	49	0	1.46e-14	SRA:SRR1979261.4463877.2	88.785	107	6	5.24e-30	SRA:SRR1979259.7160166.1	76.699	103	15	4.45e-11	SRA:SRR1979258.2856821.2	88.889	36	4
						SRA:SRR1979256.2722200.2	95.05	101	5	1.28e-35	SRA:SRR1979247.4394808.2	100	101	0	9.55e-43	SRA:SRR1979255.1445873.1	89.899	99	10	4.09e-28	SRA:SRR1979256.10104058.1	100	101	0	1.1e-42	SRA:SRR1979266.67384.2	100	151	0	5.8e-70	SRA:SRR1979264.163643.1	100	49	0	1.46e-14	SRA:SRR1979261.4463877.2	87.85	107	7	6.38e-29	SRA:SRR1979259.7037886.2	100	101	0	4.16e-43	SRA:SRR1979258.207252.1	85	100	15
						SRA:SRR1979256.2722200.2	93.069	101	1	1.91e-33	SRA:SRR1979247.4394808.2	99.01	101	1	4.06e-41	SRA:SRR1979255.1445873.1	89.109	101	11	1.43e-27	SRA:SRR1979256.10104058.1	99.01	101	1	4.7e-41	SRA:SRR1979266.52742.2	100	151	0	5.8e-70	SRA:SRR1979264.146804.2	90.604	149	14	7.56e-50	SRA:SRR1979261.4463877.2	86.916	107	8	2.71e-27	SRA:SRR1979259.7037886.2	96.907	97	3	1.36e-36	SRA:SRR1979258.207252.1	82	100	18
						SRA:SRR1979256.2722200.2	92.079	101	2	8.1e-32	SRA:SRR1979247.4394808.2	99.01	101	1	4.06e-41	SRA:SRR1979255.1445873.1	88.119	101	3	1.43e-27	SRA:SRR1979256.10104058.1	99.01	101	1	4.7e-41	SRA:SRR1979266.52687.1	100	151	0	5.8e-70	SRA:SRR1979264.146804.2	95.588	68	3	1.56e-20	SRA:SRR1979261.4463877.2	96.552	58	2	5.60e-17	SRA:SRR1979259.7037886.2	95.876	97	4	1.66e-35	SRA:SRR1979258.207252.1	82	100	18
						SRA:SRR1979256.2722200.2	91.089	101	3	9.87e-31	SRA:SRR1979247.4394808.2	99.01	101	1	4.06e-41	SRA:SRR1979254.6256796.1	92.079	101	8	6.48e-32	SRA:SRR1979256.10104058.1	99.01	101	1	4.7e-41	SRA:SRR1979266.52687.1	95.161	124	3	1.28e-46	SRA:SRR1979264.146804.2	95.588	68	3	1.56e-20	SRA:SRR1979261.4463877.2	96.552	58	2	5.60e-17	SRA:SRR1979259.7037886.2	95.876	97	4	1.66e-35	SRA:SRR1979258.207252.1	81.818	99	18
						SRA:SRR1979256.2722200.2	89.109	101	2	1.78e-27	SRA:SRR1979247.4394808.1	100	101	0	9.55e-43	SRA:SRR1979254.6256796.1	92.079	101	8	6.48e-32	SRA:SRR1979256.10104058.1	99.01	101	1	4.7e-41	SRA:SRR1979266.47535.1	100	151	0	5.8e-70	SRA:SRR1979264.64804.2	90.667	150	11	7.56e-50	SRA:SRR1979261.4463877.2	92.063	63	5	2.38e-15	SRA:SRR1979259.7037886.2	95.876	97	4	1.66e-35	SRA:SRR1979258.207252.1	77.778	99	13
						SRA:SRR1979256.2722200.1	100	101	0	1.13e-42	SRA:SRR1979247.4394808.1	100	101	0	9.55e-43	SRA:SRR1979254.6256796.1	90.099	101	10	3.36e-29	SRA:SRR1979256.10104058.1	99.01	101	1	4.7e-41	SRA:SRR1979266.37036.2	100	151	0	5.8e-70	SRA:SRR1979264.64804.2	100	48	0	5.10e-14	SRA:SRR1979261.4463877.2	94.828	58	3	2.38e-15	SRA:SRR1979259.7037886.2	94.845	97	5	7.05e-34	SRA:SRR1979258.207252.1	83.333	78	13
						SRA:SRR1979256.2722200.1	96.04	101	4	3.02e-37	SRA:SRR1979247.4394808.1	100	101	0	9.55e-43	SRA:SRR1979254.6256796.1	89.109	101	11	1.43e-27	SRA:SRR1979256.10104058.1	98.02	101	2	5.72e-40	SRA:SRR1979266.25606.2	100	151	0	5.8e-70	SRA:SRR1979264.64804.2	100	48	0	5.10e-14	SRA:SRR1979261.4463877.2	94.828	58	3	2.38e-15	SRA:SRR1979259.7037886.2	94.845	97	5	7.05e-34	SRA:SRR1979259.3050921.2	90.789	76	7
						SRA:SRR1979256.2722200.1	96.04	101	4	3.02e-37	SRA:SRR1979247.4394808.1	100	101	0	9.55e-43	SRA:SRR1979254.6256796.1	88.119	101	3	1.43e-27	SRA:SRR1979256.10104058.1	98.02	101	2	5.72e-40	SRA:SRR1979266.25606.2	78.358	134	14	4.19e-21	SRA:SRR1979266.242720.2	90.541	148	14	2.64e-49	SRA:SRR1979261.4463877.2	93.103	58	4	2.90e-14	SRA:SRR1979259.7037886.2	81.553	103	10	3.90e-18	SRA:SRR1979259.3050921.2	90.411	73	7
						SRA:SRR1979256.2722200.1	96.04	101	4	3.02e-37	SRA:SRR1979247.4394808.1	99.01	101	1	4.06e-41	SRA:SRR1979254.6256796.1	89.109	101	11	1.43e-27	SRA:SRR1979256.10104058.1	97.561	41	1	1.75e-08	SRA:SRR1979266.25606.2	91.667	60	2	5.82e-13	SRA:SRR1979266.242720.2	95.588	68	3	1.56e-20	SRA:SRR1979261.4463877.2	84.932	73	11	1.23e-12	SRA:SRR1979259.7037886.2	78.788	99	12	3.00e-13	SRA:SRR1979259.3050921.2	92.188	64	5
						SRA:SRR1979256.2722200.1	95.05	101	5	1.28e-35	SRA:SRR1979247.4394808.1	99.01	101	1	4.06e-41	SRA:SRR1979254.5533854.2	92.079	101	8	6.48e-32	SRA:SRR1979256.10051348.1	100	101	0	1.1e-42	SRA:SRR1979266.25606.1	100	151	0	5.8e-70	SRA:SRR1979266.242720.2	95.588	68	3	1.56e-20	SRA:SRR1979261.4463877.2	93.333	45	3	2.72e-08	SRA:SRR1979259.7037886.2	76.768	99	14	1.55e-10	SRA:SRR1979259.3050921.2	92.188	64	5
						SRA:SRR1979256.2722200.1	95.05	101	5	1.28e-35	SRA:SRR1979247.4394808.1	97.03	101	3	2.1e-38	SRA:SRR1979254.5533854.2	92.079	101	8	6.48e-32	SRA:SRR1979256.10051348.1	100	101	0	1.1e-42	SRA:SRR1979265.637888.1	100	151	0	5.8e-70	SRA:SRR1979266.137137.2	90.541	148	14	2.64e-49	SRA:SRR1979261.4463877.2	93.333	45	3	2.72e-08	SRA:SRR1979259.7037886.1	100	101	0	4.16e-43	SRA:SRR1979259.3050921.2	94.915	59	3
						SRA:SRR1979256.2722200.1	94.059	101	6	1.56e-34	SRA:SRR1979247.4394808.1	79.592	98	11	1.97e-13	SRA:SRR1979254.5533854.2	90.099	101	10	3.36e-29	SRA:SRR1979256.10051348.1	100	101	0	1.1e-42	SRA:SRR1979265.612145.2	100	151	0	5.8e-70	SRA:SRR1979266.137137.2	95.588	68	3	1.56e-20	SRA:SRR1979261.4463877.2	89.13	46	5	4.03e-06	SRA:SRR1979259.7037886.1	98.02	101	2	2.16e-40	SRA:SRR1979259.3050921.2	91.667	60	5
						SRA:SRR1979256.2722200.1	93.75	96	6	8.1e-32	SRA:SRR1979247.4394808.1	79.592	98	11	1.97e-13	SRA:SRR1979254.5533854.2	91.489	94	8	4.09e-28	SRA:SRR1979256.10051348.1	99.01	101	1	4.7e-41	SRA:SRR1979265.612145.2	92.453	53	4	2.47e-11	SRA:SRR1979266.137137.2	95.588	68	3	1.56e-20	SRA:SRR1979261.4463877.2	86.957	46	6	4.91e-05	SRA:SRR1979259.7037886.1	98.913	92	1	1.36e-36	SRA:SRR1979259.3050921.2	82.895	76	13
						SRA:SRR1979256.2722200.1	92.079	101	5	2.83e-31	SRA:SRR1979247.4143779.1	100	101	0	9.55e-43	SRA:SRR1979254.5533854.2	89.109	101	11	1.43e-27	SRA:SRR1979256.10051348.1	99.01	101	1	4.7e-41	SRA:SRR1979265.612145.2	91.304	46	4	1.56e-07	SRA:SRR1979265.579189.1	90.604	149	11	2.64e-49	SRA:SRR1979261.4463877.2	84.783	46	7	0.002	SRA:SRR1979259.7037886.1	98.913	92	1	1.36e-36	SRA:SRR1979259.3050921.2	81.579	76	14
						SRA:SRR1979256.2722200.1	94.937	79	1	9.25e-25	SRA:SRR1979247.4143779.1	100	101	0	9.55e-43	SRA:SRR1979254.5533854.2	88.119	101	3	1.43e-27	SRA:SRR1979256.10051348.1	98.02	101	2	5.72e-40	SRA:SRR1979265.605392.2	100	151	0	5.8e-70	SRA:SRR1979265.579189.1	100	47	0	1.78e-13	SRA:SRR1979261.3384608.2	100	101	0	4.90e-43	SRA:SRR1979259.7037886.1	98.913	92	1	1.36e-36	SRA:SRR1979259.3050921.2	82.609	69	12
						SRA:SRR1979256.2722200.1	88.158	76	9	1.29e-16	SRA:SRR1979247.4143779.1	100	101	0	9.55e-43	SRA:SRR1979254.1366389.1	92.079	101	8	6.48e-32	SRA:SRR1979256.10051348.1	98.02	101	2	5.72e-40	SRA:SRR1979265.605392.2	98.75	80	1	8.63e-30	SRA:SRR1979265.579189.1	100	47	0	1.78e-13	SRA:SRR1979261.3384608.2	96.04	101	4	1.32e-37	SRA:SRR1979259.7037886.1	97.826	92	2	1.66e-35	SRA:SRR1979259.3050921.2	83.582	67	11
						SRA:SRR1979256.2722200.1	86.842	76	10	1.57e-15	SRA:SRR1979247.4143779.1	99.01	101	1	4.06e-41	SRA:SRR1979254.1366389.1	92.079	101	8	6.48e-32	SRA:SRR1979256.10051348.1	97.03	101	3	2.43e-38	SRA:SRR1979265.605392.2	85.246	122	9	3.67e-28	SRA:SRR1979265.157985.2	90.541	148	14	2.64e-49	SRA:SRR1979261.3384608.2	95.05	101	5	5.60e-36	SRA:SRR1979259.7037886.1	97.826	92	2	1.66e-35	SRA:SRR1979259.3050921.2	82.09	67	12
						SRA:SRR1979256.2722200.1	86.842	76	10	1.57e-15	SRA:SRR1979247.4143779.1	99.01	101	1	4.06e-41	SRA:SRR1979254.1366389.1	90.099	101	10	3.36e-29	SRA:SRR1979256.10051348.1	97.561	41	1	1.75e-08	SRA:SRR1979265.604202.1	100	151	0	5.8e-70	SRA:SRR1979265.157985.2	95.588	68	3	1.56e-20	SRA:SRR1979261.3384608.2	95	100	5	1.95e-35	SRA:SRR1979259.7037886.1	81.319	91	11	7.05e-15	SRA:SRR1979260.1467655.1	87.059	85	11
						SRA:SRR1979256.2722200.1	85.526	76	11	6.66e-14	SRA:SRR1979247.4143779.1	98.837	86	1	5.64e-33	SRA:SRR1979254.1366389.1	90.099	101	10	3.36e-29	SRA:SRR1979256.9515734.2	100	101	0	1.1e-42	SRA:SRR1979265.604202.1	82.979	141	12	8.63e-30	SRA:SRR1979265.157985.2	95.588	68	3	1.56e-20	SRA:SRR1979261.3384608.2	93.069	101	7	2.90e-33	SRA:SRR1979259.7037886.1	82.716	81	8	3.00e-13	SRA:SRR1979260.1467655.1	82.796	93	16
						SRA:SRR1979256.2722200.1	84.211	76	12	8.11e-13	SRA:SRR1979247.4143779.1	95.349	86	4	3.56e-29	SRA:SRR1979254.1366389.1	89.109	101	11	1.43e-27	SRA:SRR1979256.9515734.2	100	101	0	1.1e-42	SRA:SRR1979265.587326.2	100	151	0	5.8e-70	SRA:SRR1979265.62072.2	90.541	148	14	2.64e-49	SRA:SRR1979261.3384608.2	92	100	2	1.23e-31	SRA:SRR1979258.5183282.2	100	101	0	4.16e-43	SRA:SRR1979260.1467655.1	82.609	92	16
						SRA:SRR1979256.2722200.1	84.211	76	12	8.11e-13	SRA:SRR1979247.4143779.1	84.615	104	7	4.06e-22	SRA:SRR1979254.1366389.1	94.186	86	5	1.43e-27	SRA:SRR1979256.9515734.2	99.01	101	1	4.7e-41	SRA:SRR1979265.587316.1	100	151	0	5.8e-70	SRA:SRR1979265.62072.2	95.588	68	3	1.56e-20	SRA:SRR1979261.3384608.2	90.099	101	4	1.83e-29	SRA:SRR1979258.5183282.1	100	101	0	4.16e-43	SRA:SRR1979260.1467655.1	82.609	92	16
						SRA:SRR1979256.2722200.1	84.211	76	12	8.11e-13	SRA:SRR1979247.4143779.1	84.615	104	7	4.06e-22	SRA:SRR1979253.4789438.1	92.079	101	8	6.48e-32	SRA:SRR1979256.9515734.2	99.01	101	1	4.7e-41	SRA:SRR1979265.587316.1	98.75	80	1	8.63e-30	SRA:SRR1979265.62072.2	95.588	68	3	1.56e-20	SRA:SRR1979261.3384608.2	89.109	101	5	2.23e-28	SRA:SRR1979258.5183282.1	86.957	92	12	6.18e-22	SRA:SRR1979260.1467655.1	84	75	12
						SRA:SRR1979256.2722200.1	92.857	56	4	8.11e-13	SRA:SRR1979246.3535224.1	100	101	0	9.55e-43	SRA:SRR1979253.4789438.1	92.079	101	8	6.48e-32	SRA:SRR1979256.9515734.2	100	97	0	1.64e-40	SRA:SRR1979265.587316.1	91.304	46	4	1.56e-07	SRA:SRR1979264.680008.2	90.604	149	11	2.64e-49	SRA:SRR1979261.3384608.2	89.796	98	4	7.78e-28	SRA:SRR1979258.5183282.1	85.393	89	7	3.20e-19	SRA:SRR1979260.1467655.1	97.222	36	1
						SRA:SRR1979256.2722200.1	83.784	74	12	9.88e-12	SRA:SRR1979246.3535224.1	98.02	101	2	4.95e-40	SRA:SRR1979253.4789438.1	93.548	93	6	2.75e-30	SRA:SRR1979256.9515734.2	98.02	101	2	5.72e-40	SRA:SRR1979265.583529.2	100	151	0	5.8e-70	SRA:SRR1979264.680008.2	100	47	0	1.78e-13	SRA:SRR1979261.3384608.2	92.857	42	3	1.16e-06	SRA:SRR1979258.5183282.1	85.393	89	7	3.20e-19	SRA:SRR1979260.1467655.1	85.106	47	7
						SRA:SRR1979256.2722200.1	89.286	56	6	4.2e-10	SRA:SRR1979246.3535224.1	92.553	94	7	3.56e-29	SRA:SRR1979253.4789438.1	90.099	101	10	3.36e-29	SRA:SRR1979256.9515734.2	97.938	97	2	8.49e-38	SRA:SRR1979265.576813.2	100	151	0	5.8e-70	SRA:SRR1979264.680008.2	100	47	0	1.78e-13	SRA:SRR1979261.877031.1	100	101	0	4.90e-43	SRA:SRR1979258.5183282.1	85.393	89	7	3.20e-19	SRA:SRR1979260.1467655.1	88.889	36	4
						SRA:SRR1979256.1872018.2	100	101	0	1.13e-42	SRA:SRR1979246.3535224.1	83.019	106	9	1.73e-20	SRA:SRR1979253.4789438.1	89.109	101	11	1.43e-27	SRA:SRR1979256.9515734.2	96.907	97	3	3.61e-36	SRA:SRR1979265.576813.2	95.238	147	4	1.78e-57	SRA:SRR1979264.382811.1	90.604	149	11	2.64e-49	SRA:SRR1979261.877031.1	92.857	56	4	3.53e-13	SRA:SRR1979258.5183282.1	84.27	89	8	1.36e-17	SRA:SRR1979260.2176668.1	87.654	81	10
						SRA:SRR1979256.1872018.1	100	101	0	1.13e-42	SRA:SRR1979246.3535224.1	82.075	106	10	2.11e-19	SRA:SRR1979253.4789438.1	88.119	101	12	1.74e-26	SRA:SRR1979256.9515734.1	100	101	0	1.1e-42	SRA:SRR1979265.575376.2	100	151	0	5.8e-70	SRA:SRR1979264.382811.1	100	47	0	1.78e-13	SRA:SRR1979261.877031.1	91.071	56	5	1.50e-11	SRA:SRR1979258.5183282.1	84.27	89	8	1.36e-17	SRA:SRR1979260.2176668.1	91.176	68	6
						SRA:SRR1979256.1872018.1	91.765	85	7	3.23e-24	SRA:SRR1979246.3535224.1	82.075	106	10	2.11e-19	SRA:SRR1979252.8199418.2	92.079	101	8	6.48e-32	SRA:SRR1979256.9515734.1	100	101	0	1.1e-42	SRA:SRR1979265.575376.2	86.301	73	7	1.67e-13	SRA:SRR1979264.382811.1	100	47	0	1.78e-13	SRA:SRR1979261.877031.1	89.286	56	6	1.83e-10	SRA:SRR1979258.5183282.1	84.524	84	13	5.79e-16	SRA:SRR1979260.2176668.1	89.706	68	7
						SRA:SRR1979256.1872018.1	90.588	85	8	3.93e-23	SRA:SRR1979246.3535224.1	82.075	106	10	2.11e-19	SRA:SRR1979252.8199418.2	92.079	101	8	6.48e-32	SRA:SRR1979256.9515734.1	100	101	0	1.1e-42	SRA:SRR1979265.575376.1	100	151	0	5.8e-70	SRA:SRR1979264.380365.2	90.541	148	14	2.64e-49	SRA:SRR1979261.877031.1	87.5	56	7	7.79e-09	SRA:SRR1979258.5183282.1	82.716	81	8	3.00e-13	SRA:SRR1979260.2176668.1	89.706	68	7
						SRA:SRR1979256.1872018.1	89.412	85	9	1.67e-21	SRA:SRR1979246.3535224.1	81.132	106	11	8.95e-18	SRA:SRR1979252.8199418.2	90.099	101	10	3.36e-29	SRA:SRR1979256.9515734.1	96.226	53	2	6.54e-14	SRA:SRR1979265.575376.1	85.075	134	11	5.81e-32	SRA:SRR1979264.380365.2	95.588	68	3	1.56e-20	SRA:SRR1979261.877031.1	88.679	53	6	7.79e-09	SRA:SRR1979258.5183282.1	82.716	81	8	3.00e-13	SRA:SRR1979260.2176668.1	95.833	48	2
						SRA:SRR1979256.1872018.1	89.412	85	9	1.67e-21	SRA:SRR1979246.3535224.1	79.798	99	11	5.65e-14	SRA:SRR1979252.8199418.2	90	100	10	1.17e-28	SRA:SRR1979256.9488953.1	100	101	0	1.1e-42	SRA:SRR1979265.575376.1	91.304	46	4	1.56e-07	SRA:SRR1979264.380365.2	95.588	68	3	1.56e-20	SRA:SRR1979261.877031.1	88.679	53	6	7.79e-09	SRA:SRR1979261.2408621.1	100	100	0	1.45e-42	SRA:SRR1979260.2176668.1	92.453	53	4
						SRA:SRR1979256.1872018.1	87.059	85	11	8.66e-19	SRA:SRR1979246.3535224.1	76.768	99	14	3.56e-10	SRA:SRR1979252.8199418.2	94.253	87	5	4.09e-28	SRA:SRR1979256.9488953.1	100	101	0	1.1e-42	SRA:SRR1979265.535370.2	100	151	0	5.8e-70	SRA:SRR1979264.208660.2	91.608	143	12	2.64e-49	SRA:SRR1979261.877031.1	85.714	56	8	9.48e-08	SRA:SRR1979261.2408621.1	100	98	0	1.77e-41	SRA:SRR1979259.4438902.2	84.444	90	14
						SRA:SRR1979256.1872018.1	87.059	85	11	8.66e-19	SRA:SRR1979246.729148.2	100	101	0	9.55e-43	SRA:SRR1979252.8199418.2	89	100	11	4.98e-27	SRA:SRR1979256.9488953.1	100	101	0	1.1e-42	SRA:SRR1979265.535370.2	95.683	139	3	9.2e-55	SRA:SRR1979264.208660.2	100	48	0	5.10e-14	SRA:SRR1979261.877031.1	86.792	53	7	3.31e-07	SRA:SRR1979261.2408621.1	100	98	0	1.77e-41	SRA:SRR1979259.4438902.2	85	80	12
						SRA:SRR1979256.1872018.1	87.059	85	11	8.66e-19	SRA:SRR1979246.729148.2	92.593	81	6	9.56e-24	SRA:SRR1979252.7294199.2	92.079	101	8	6.48e-32	SRA:SRR1979256.9488953.1	99.01	101	1	4.7e-41	SRA:SRR1979265.535370.2	92.857	56	4	5.82e-13	SRA:SRR1979264.208660.2	100	48	0	5.10e-14	SRA:SRR1979261.877031.1	83.929	56	9	4.03e-06	SRA:SRR1979261.2408621.1	100	98	0	1.77e-41	SRA:SRR1979259.4438902.2	85.185	81	9
						SRA:SRR1979256.1872018.1	85.882	85	12	1.06e-17	SRA:SRR1979246.729148.2	91.358	81	7	4.06e-22	SRA:SRR1979254.2125496.2	93.684	95	6	2.26e-31	SRA:SRR1979256.9488953.1	99.01	101	1	4.7e-41	SRA:SRR1979265.526028.2	100	151	0	5.8e-70	SRA:SRR1979264.159850.1	91.096	146	13	2.64e-49	SRA:SRR1979260.7915030.1	100	101	0	4.90e-43	SRA:SRR1979261.2408621.1	98.98	98	1	7.52e-40	SRA:SRR1979259.4438902.2	91.803	61	5
						SRA:SRR1979256.1872018.1	93.651	63	4	1.29e-16	SRA:SRR1979246.729148.1	100	101	0	9.55e-43	SRA:SRR1979254.2125496.2	93.684	95	6	2.26e-31	SRA:SRR1979256.9488953.1	97.03	101	3	2.43e-38	SRA:SRR1979265.526028.2	80	80	7	3.67e-09	SRA:SRR1979264.159850.1	96.875	64	2	5.45e-20	SRA:SRR1979260.7915030.1	97.03	101	3	1.08e-38	SRA:SRR1979261.2408621.1	98.98	98	1	7.52e-40	SRA:SRR1979259.4438902.2	85.333	75	8
						SRA:SRR1979256.1872018.1	94.915	59	3	1.57e-15	SRA:SRR1979246.729148.1	94.898	98	5	4.63e-34	SRA:SRR1979254.2125496.2	91.579	95	8	1.17e-28	SRA:SRR1979256.9488953.1	96.04	101	4	2.96e-37	SRA:SRR1979265.519244.2	100	151	0	5.8e-70	SRA:SRR1979264.159850.1	96.875	64	2	5.45e-20	SRA:SRR1979260.7915030.1	96.04	101	4	1.32e-37	SRA:SRR1979261.2408621.1	97	100	3	3.20e-38	SRA:SRR1979259.4438902.2	84.507	71	8
						SRA:SRR1979256.1872018.1	94.828	58	3	5.47e-15	SRA:SRR1979246.729148.1	92.857	98	7	2.4e-31	SRA:SRR1979254.2125496.2	88.119	101	12	1.74e-26	SRA:SRR1979256.9488953.1	95.05	101	5	1.26e-35	SRA:SRR1979265.516693.2	100	151	0	5.8e-70	SRA:SRR1979264.916360.2	92.143	140	11	9.21e-49	SRA:SRR1979260.7915030.1	96.04	101	4	1.32e-37	SRA:SRR1979261.2408621.1	79.592	98	11	8.59e-14	SRA:SRR1979259.4438902.2	93.333	45	3
						SRA:SRR1979256.1872018.1	90.476	63	6	6.66e-14	SRA:SRR1979246.729148.1	80.952	105	11	3.12e-17	SRA:SRR1979254.2125496.2	88.119	101	12	1.74e-26	SRA:SRR1979256.8480841.1	100	101	0	1.1e-42	SRA:SRR1979265.515578.2	100	151	0	5.8e-70	SRA:SRR1979264.916360.2	100	49	0	1.46e-14	SRA:SRR1979260.7915030.1	96.04	101	4	1.32e-37	SRA:SRR1979261.2408621.1	79.592	98	11	8.59e-14	SRA:SRR1979260.7502195.1	85.714	84	12
						SRA:SRR1979256.1872018.1	93.103	58	4	6.66e-14	SRA:SRR1979246.729148.1	78.431	102	13	6.88e-13	SRA:SRR1979254.2125496.2	88.542	96	2	6.07e-26	SRA:SRR1979256.8480841.1	99.01	101	1	4.7e-41	SRA:SRR1979265.482130.1	100	151	0	5.8e-70	SRA:SRR1979264.916360.2	100	49	0	1.46e-14	SRA:SRR1979260.7915030.1	96.04	101	4	1.32e-37	SRA:SRR1979261.2408621.1	78	100	13	3.65e-12	SRA:SRR1979260.7502195.1	85.185	81	9
						SRA:SRR1979256.1872018.1	91.379	58	5	2.83e-12	SRA:SRR1979246.729148.1	77.451	102	14	8.38e-12	SRA:SRR1979252.8199418.1	92	100	8	2.26e-31	SRA:SRR1979256.8480841.1	99.01	101	1	4.7e-41	SRA:SRR1979265.482130.1	84.397	141	13	4.77e-33	SRA:SRR1979264.916360.1	92.143	140	11	9.21e-49	SRA:SRR1979260.7915030.1	95.05	101	5	5.60e-36	SRA:SRR1979260.5580004.1	100	100	0	1.45e-42	SRA:SRR1979260.7502195.1	91.803	61	5
						SRA:SRR1979256.1872018.1	91.379	58	5	2.83e-12	SRA:SRR1979246.729148.1	77.451	102	14	8.38e-12	SRA:SRR1979252.8199418.1	92	100	8	2.26e-31	SRA:SRR1979256.8480841.1	99.01	101	1	4.7e-41	SRA:SRR1979265.457920.1	100	151	0	5.8e-70	SRA:SRR1979264.916360.1	100	49	0	1.46e-14	SRA:SRR1979260.7915030.1	92.079	101	5	1.23e-31	SRA:SRR1979260.5580004.1	100	100	0	1.45e-42	SRA:SRR1979260.7502195.1	86.111	72	10
						SRA:SRR1979256.1872018.1	89.655	58	6	3.45e-11	SRA:SRR1979246.729148.1	77.451	102	14	8.38e-12	SRA:SRR1979252.8199418.1	93.407	91	6	3.36e-29	SRA:SRR1979256.8480841.1	99.01	101	1	4.7e-41	SRA:SRR1979265.454216.2	100	151	0	5.8e-70	SRA:SRR1979264.916360.1	100	49	0	1.46e-14	SRA:SRR1979260.7915030.1	91.667	96	8	1.83e-29	SRA:SRR1979260.5580004.1	100	100	0	1.45e-42	SRA:SRR1979260.7502195.1	86.111	72	7
						SRA:SRR1979256.1872018.1	87.931	58	7	1.47e-09	SRA:SRR1979246.729148.1	76.471	102	15	3.56e-10	SRA:SRR1979252.8199418.1	93.407	91	6	3.36e-29	SRA:SRR1979256.8480841.1	99.01	101	1	4.7e-41	SRA:SRR1979265.450655.2	100	151	0	5.8e-70	SRA:SRR1979264.840508.1	90.476	147	14	9.21e-49	SRA:SRR1979260.7915030.1	93.671	79	2	1.71e-23	SRA:SRR1979260.5580004.1	100	100	0	1.45e-42	SRA:SRR1979260.7502195.1	85.294	68	7
						SRA:SRR1979256.1872018.1	87.719	57	7	5.12e-09	SRA:SRR1979246.729148.1	76.471	102	15	3.56e-10	SRA:SRR1979252.8199418.1	94.253	87	5	4.09e-28	SRA:SRR1979256.8480841.1	98.02	101	2	5.72e-40	SRA:SRR1979265.450655.2	85.075	134	11	5.81e-32	SRA:SRR1979264.840508.1	95.588	68	3	1.56e-20	SRA:SRR1979260.7915030.1	98.214	56	1	5.60e-17	SRA:SRR1979260.5580004.1	99	100	1	6.18e-41	SRA:SRR1979260.7502195.1	97.222	36	1
						SRA:SRR1979256.1872018.1	87.719	57	7	5.12e-09	SRA:SRR1979257.6650980.1	100	100	0	3.33e-42	SRA:SRR1979252.8199418.1	93.103	87	6	4.98e-27	SRA:SRR1979256.8480841.1	98.02	101	2	5.72e-40	SRA:SRR1979265.450655.2	98.551	69	1	8.08e-24	SRA:SRR1979264.840508.1	95.588	68	3	1.56e-20	SRA:SRR1979260.7915030.1	86.842	76	10	6.82e-16	SRA:SRR1979260.5580004.1	99	100	1	6.18e-41	SRA:SRR1979260.7502195.1	86.842	38	5
						SRA:SRR1979256.1872018.1	85.965	57	8	6.24e-08	SRA:SRR1979257.6650980.1	100	100	0	3.33e-42	SRA:SRR1979252.7294199.1	93.684	95	6	2.26e-31	SRA:SRR1979256.8480841.1	97.561	41	1	1.75e-08	SRA:SRR1979265.450334.2	100	151	0	5.8e-70	SRA:SRR1979264.840508.1	89.362	47	5	2.03e-06	SRA:SRR1979260.7915030.1	87.838	74	9	6.82e-16	SRA:SRR1979260.5580004.1	99	100	1	6.18e-41	SRA:SRR1979262.4688307.1	80.952	105	14
						SRA:SRR1979256.228573.2	100	101	0	1.13e-42	SRA:SRR1979257.6650980.1	99	100	1	1.42e-40	SRA:SRR1979254.2125496.1	91.919	99	8	7.89e-31	SRA:SRR1979256.7334227.2	100	101	0	1.1e-42	SRA:SRR1979265.441296.1	100	151	0	5.8e-70	SRA:SRR1979264.771018.2	90.066	151	12	9.21e-49	SRA:SRR1979260.7915030.1	87.838	74	9	6.82e-16	SRA:SRR1979258.1529850.1	100	99	0	5.07e-42	SRA:SRR1979260.633243.1	86.585	82	8
						SRA:SRR1979256.228573.2	96.154	104	1	2.48e-38	SRA:SRR1979257.6650980.1	99	100	1	1.42e-40	SRA:SRR1979254.2125496.1	90.909	99	9	3.36e-29	SRA:SRR1979256.7334227.2	100	101	0	1.1e-42	SRA:SRR1979265.441296.1	77.236	123	13	9.22e-17	SRA:SRR1979264.771018.2	97.959	49	1	6.22e-13	SRA:SRR1979260.7915030.1	86.486	74	10	8.31e-15	SRA:SRR1979258.1529850.1	100	99	0	5.07e-42	SRA:SRR1979260.633243.1	86.585	82	8
						SRA:SRR1979256.228573.2	95.146	103	2	3.68e-36	SRA:SRR1979257.6650980.1	99	100	1	1.42e-40	SRA:SRR1979254.2125496.1	88.889	99	11	1.74e-26	SRA:SRR1979256.7334227.2	100	101	0	1.1e-42	SRA:SRR1979265.441296.1	91.228	57	2	2.47e-11	SRA:SRR1979264.771018.2	97.959	49	1	6.22e-13	SRA:SRR1979260.7915030.1	86.486	74	10	8.31e-15	SRA:SRR1979258.1529850.1	100	99	0	5.07e-42	SRA:SRR1979260.633243.1	85.366	82	9
						SRA:SRR1979256.228573.2	94.175	103	3	4.48e-35	SRA:SRR1979257.6650980.1	99	100	1	1.42e-40	SRA:SRR1979254.2125496.1	86.869	99	13	9e-24	SRA:SRR1979256.7334227.2	90.654	107	4	2.28e-32	SRA:SRR1979265.440159.2	100	151	0	5.8e-70	SRA:SRR1979264.771018.1	90.066	151	12	9.21e-49	SRA:SRR1979260.7915030.1	86.486	74	10	8.31e-15	SRA:SRR1979258.1529850.1	98.99	99	1	2.16e-40	SRA:SRR1979260.633243.1	87.5	72	9
						SRA:SRR1979256.228573.2	93.204	103	4	1.91e-33	SRA:SRR1979257.6650980.1	99	100	1	1.42e-40	SRA:SRR1979254.2125496.1	85.859	99	5	9e-24	SRA:SRR1979256.7334227.2	90.654	107	4	2.28e-32	SRA:SRR1979265.434694.2	100	151	0	5.8e-70	SRA:SRR1979264.771018.1	97.959	49	1	6.22e-13	SRA:SRR1979260.7915030.1	85.526	76	11	2.90e-14	SRA:SRR1979258.1529850.1	98.99	99	1	2.16e-40	SRA:SRR1979260.633243.1	84.146	82	10
						SRA:SRR1979256.228573.2	92.233	103	5	2.32e-32	SRA:SRR1979257.5834965.1	100	100	0	3.33e-42	SRA:SRR1979254.2125496.1	87.368	95	12	3.14e-23	SRA:SRR1979256.7334227.2	90.654	107	4	2.28e-32	SRA:SRR1979265.434694.2	92.857	56	4	5.82e-13	SRA:SRR1979264.771018.1	97.959	49	1	6.22e-13	SRA:SRR1979260.7915030.1	85.526	76	11	2.90e-14	SRA:SRR1979258.1529850.1	98.99	99	1	2.16e-40	SRA:SRR1979260.633243.1	87.143	70	9
						SRA:SRR1979256.228573.2	97.701	87	2	2.32e-32	SRA:SRR1979257.5834965.1	100	100	0	3.33e-42	SRA:SRR1979254.2125496.1	86.842	38	4	2	SRA:SRR1979256.7334227.2	85.714	98	8	4.7e-22	SRA:SRR1979265.428265.2	100	151	0	5.8e-70	SRA:SRR1979264.603042.1	91.034	145	13	9.21e-49	SRA:SRR1979260.7915030.1	94.643	56	3	2.90e-14	SRA:SRR1979258.1529850.1	98.99	99	1	2.16e-40	SRA:SRR1979260.633243.1	92.308	52	4
						SRA:SRR1979256.228573.2	91.346	104	6	2.83e-31	SRA:SRR1979257.5834965.1	100	100	0	3.33e-42	SRA:SRR1979254.606842.1	91.919	99	8	7.89e-31	SRA:SRR1979256.7334227.2	96.825	63	2	2.44e-19	SRA:SRR1979265.428265.2	95.425	153	4	9.83e-61	SRA:SRR1979264.603042.1	96.923	65	2	1.56e-20	SRA:SRR1979260.7915030.1	85.135	74	11	3.53e-13	SRA:SRR1979258.1529850.1	83.333	78	7	3.00e-13	SRA:SRR1979260.6128089.2	85.542	83	9
						SRA:SRR1979256.228573.2	91.262	103	6	9.87e-31	SRA:SRR1979257.5834965.1	99	100	1	1.42e-40	SRA:SRR1979254.606842.1	93.617	94	6	7.89e-31	SRA:SRR1979256.7334227.1	100	101	0	1.1e-42	SRA:SRR1979265.419393.2	100	151	0	5.8e-70	SRA:SRR1979264.603042.1	96.923	65	2	1.56e-20	SRA:SRR1979260.7915030.1	85.135	74	11	3.53e-13	SRA:SRR1979263.7000005.1	99.01	101	1	1.77e-41	SRA:SRR1979260.6128089.2	85.542	83	9
						SRA:SRR1979256.228573.2	90.291	103	7	1.2e-29	SRA:SRR1979257.5834965.1	99	100	1	1.42e-40	SRA:SRR1979254.606842.1	93.617	94	6	7.89e-31	SRA:SRR1979256.7334227.1	100	101	0	1.1e-42	SRA:SRR1979265.416234.1	100	151	0	5.8e-70	SRA:SRR1979264.550039.2	90	150	15	9.21e-49	SRA:SRR1979260.7915030.1	81.579	76	14	1.83e-10	SRA:SRR1979263.7000005.1	99.01	101	1	1.77e-41	SRA:SRR1979260.6128089.2	85.542	83	9
						SRA:SRR1979256.228573.1	100	101	0	1.13e-42	SRA:SRR1979257.5834965.1	94	100	3	1.62e-33	SRA:SRR1979254.606842.1	91.837	98	8	2.75e-30	SRA:SRR1979256.7334227.1	99.01	101	1	4.7e-41	SRA:SRR1979265.416234.1	80	170	10	3.22e-35	SRA:SRR1979264.550039.2	95.588	68	3	1.56e-20	SRA:SRR1979260.7330310.2	100	101	0	4.90e-43	SRA:SRR1979263.7000005.1	99.01	101	1	1.77e-41	SRA:SRR1979260.6128089.2	85.542	83	9
						SRA:SRR1979256.228573.1	99.01	101	1	4.79e-41	SRA:SRR1979257.5834965.1	94	100	3	1.62e-33	SRA:SRR1979254.606842.1	94.444	90	5	9.61e-30	SRA:SRR1979256.7334227.1	97.03	101	3	2.43e-38	SRA:SRR1979265.416234.1	100	49	0	1.37e-14	SRA:SRR1979264.550039.2	95.588	68	3	1.56e-20	SRA:SRR1979260.7330310.2	97.03	101	3	1.08e-38	SRA:SRR1979263.7000005.1	98.02	101	2	2.16e-40	SRA:SRR1979260.6128089.2	84.337	83	10
						SRA:SRR1979256.228573.1	97.03	101	3	2.48e-38	SRA:SRR1979257.5834965.1	86.869	99	7	2.74e-24	SRA:SRR1979254.606842.1	93.333	90	6	1.17e-28	SRA:SRR1979256.7334227.1	97.03	101	3	2.43e-38	SRA:SRR1979265.405562.1	100	151	0	5.8e-70	SRA:SRR1979264.208660.1	91.549	142	12	9.21e-49	SRA:SRR1979260.7330310.2	94.059	101	6	6.82e-35	SRA:SRR1979263.7000005.1	98.02	101	2	2.16e-40	SRA:SRR1979260.6128089.2	81.928	83	12
						SRA:SRR1979256.228573.1	95.05	101	5	1.28e-35	SRA:SRR1979257.5834965.1	84	100	10	2.11e-19	SRA:SRR1979253.2655397.1	93.617	94	6	7.89e-31	SRA:SRR1979256.7334227.1	96.04	101	4	2.96e-37	SRA:SRR1979265.405562.1	96.512	86	3	2.47e-30	SRA:SRR1979264.208660.1	100	48	0	5.10e-14	SRA:SRR1979260.7330310.2	93.069	101	7	2.90e-33	SRA:SRR1979263.7000005.1	92.857	98	4	3.65e-31	SRA:SRR1979260.3456152.2	98.182	55	1
						SRA:SRR1979256.228573.1	90.654	107	4	2.32e-32	SRA:SRR1979257.5834965.1	77	100	14	1.02e-10	SRA:SRR1979253.2655397.1	92.553	94	7	3.36e-29	SRA:SRR1979256.7334227.1	96.04	101	4	2.96e-37	SRA:SRR1979265.405562.1	91.304	46	4	1.56e-07	SRA:SRR1979264.208660.1	100	48	0	5.10e-14	SRA:SRR1979260.7330310.2	92.079	101	8	3.53e-32	SRA:SRR1979263.7000005.1	92.857	98	4	3.65e-31	SRA:SRR1979259.2450120.2	86.42	81	8
						SRA:SRR1979256.228573.1	89.72	107	5	2.83e-31	SRA:SRR1979252.3194508.1	100	100	0	3.33e-42	SRA:SRR1979253.2655397.1	90.426	94	9	1.74e-26	SRA:SRR1979256.7334227.1	96.04	101	4	2.96e-37	SRA:SRR1979265.404001.2	100	151	0	5.8e-70	SRA:SRR1979264.181876.2	90.066	151	12	9.21e-49	SRA:SRR1979260.7330310.2	89.109	101	5	2.23e-28	SRA:SRR1979263.7000005.1	86.869	99	7	1.19e-24	SRA:SRR1979259.2450120.2	86.42	81	8
						SRA:SRR1979256.228573.1	88.785	107	6	1.2e-29	SRA:SRR1979252.3194508.1	99	100	1	1.42e-40	SRA:SRR1979253.2655397.1	89.247	93	10	7.39e-25	SRA:SRR1979256.7027957.2	100	101	0	1.1e-42	SRA:SRR1979265.382113.2	100	151	0	5.8e-70	SRA:SRR1979264.181876.2	100	49	0	1.46e-14	SRA:SRR1979260.7330310.2	89.109	101	5	2.23e-28	SRA:SRR1979263.7000005.1	83.838	99	10	3.20e-19	SRA:SRR1979259.2450120.2	85.185	81	9
						SRA:SRR1979256.228573.1	88.785	107	6	1.2e-29	SRA:SRR1979252.3194508.1	99	100	1	1.42e-40	SRA:SRR1979253.2655397.1	87.234	94	3	9e-24	SRA:SRR1979256.7027957.2	100	101	0	1.1e-42	SRA:SRR1979265.377940.1	100	151	0	5.8e-70	SRA:SRR1979264.181876.2	100	49	0	1.46e-14	SRA:SRR1979260.7330310.2	88.119	101	6	9.48e-27	SRA:SRR1979263.7000005.1	76.042	96	14	6.61e-09	SRA:SRR1979259.2450120.2	87.671	73	9
						SRA:SRR1979256.228573.1	87.85	107	7	1.47e-28	SRA:SRR1979252.3194508.1	99	100	1	1.42e-40	SRA:SRR1979253.2655397.1	88.298	94	11	9e-24	SRA:SRR1979256.7027957.2	100	101	0	1.1e-42	SRA:SRR1979265.377940.1	96.364	110	4	2.82e-42	SRA:SRR1979266.15526.1	89.933	149	15	3.22e-48	SRA:SRR1979260.7330310.2	85.149	101	9	5.98e-23	SRA:SRR1979263.5919692.2	99.01	101	1	1.77e-41	SRA:SRR1979259.2450120.2	83.951	81	10
						SRA:SRR1979256.228573.1	92.727	55	4	2.83e-12	SRA:SRR1979252.3194508.1	98	100	2	1.73e-39	SRA:SRR1979252.2969751.1	92.784	97	7	7.89e-31	SRA:SRR1979256.7027957.2	99.01	101	1	4.7e-41	SRA:SRR1979265.346093.1	100	151	0	5.8e-70	SRA:SRR1979266.15526.1	95.588	68	3	1.56e-20	SRA:SRR1979260.7330310.2	93.333	60	4	2.38e-15	SRA:SRR1979263.5919692.2	98.02	101	2	2.16e-40	SRA:SRR1979259.2450120.2	86.957	69	9
						SRA:SRR1979256.133416.1	100	101	0	1.13e-42	SRA:SRR1979252.3194508.1	97.826	92	2	3.8e-35	SRA:SRR1979252.2969751.1	91.753	97	8	9.61e-30	SRA:SRR1979256.7027957.2	99.01	101	1	4.7e-41	SRA:SRR1979265.346093.1	80	170	10	3.22e-35	SRA:SRR1979266.15526.1	95.588	68	3	1.56e-20	SRA:SRR1979260.7197791.2	100	101	0	4.90e-43	SRA:SRR1979263.5919692.2	98.02	101	2	2.16e-40	SRA:SRR1979259.2450120.2	92.453	53	4
						SRA:SRR1979256.133416.1	98.02	101	2	5.83e-40	SRA:SRR1979252.3194508.1	94.565	92	5	8.38e-31	SRA:SRR1979252.2969751.1	90.722	97	9	4.09e-28	SRA:SRR1979256.7027957.2	96.591	88	3	2.78e-31	SRA:SRR1979265.346093.1	100	49	0	1.37e-14	SRA:SRR1979265.203334.1	90.476	147	11	3.22e-48	SRA:SRR1979260.7197791.2	97.03	101	3	1.08e-38	SRA:SRR1979263.5919692.2	98.02	101	2	2.16e-40	SRA:SRR1979260.6934799.2	88.732	71	8
						SRA:SRR1979256.133416.1	97.03	101	3	2.48e-38	SRA:SRR1979252.3194508.1	84.536	97	6	6.03e-20	SRA:SRR1979252.2969751.1	89.691	97	10	4.98e-27	SRA:SRR1979256.7027957.2	95.455	88	4	3.38e-30	SRA:SRR1979265.327318.2	100	151	0	5.8e-70	SRA:SRR1979265.203334.1	100	45	0	2.17e-12	SRA:SRR1979260.7197791.2	97.03	101	3	1.08e-38	SRA:SRR1979263.5919692.2	98	100	2	7.52e-40	SRA:SRR1979260.6934799.2	91.379	58	5
						SRA:SRR1979256.133416.1	96.04	101	4	3.02e-37	SRA:SRR1979252.3194508.1	82.474	97	8	3.12e-17	SRA:SRR1979252.2969751.1	86.598	97	4	9e-24	SRA:SRR1979256.7027957.2	95.455	88	4	3.38e-30	SRA:SRR1979265.327318.2	73.718	156	8	2.82e-23	SRA:SRR1979265.203334.1	100	45	0	2.17e-12	SRA:SRR1979260.7197791.2	95.05	101	5	5.60e-36	SRA:SRR1979263.5919692.2	97.03	101	3	9.17e-39	SRA:SRR1979260.6934799.2	91.379	58	5
						SRA:SRR1979256.133416.1	96.04	101	4	3.02e-37	SRA:SRR1979252.3194508.1	76.923	91	12	1.52e-08	SRA:SRR1979252.2969751.1	81.818	99	12	2.94e-17	SRA:SRR1979256.7027957.1	100	101	0	1.1e-42	SRA:SRR1979265.321479.2	100	151	0	5.8e-70	SRA:SRR1979264.539393.2	90.972	144	13	3.22e-48	SRA:SRR1979260.7197791.2	95.05	101	5	5.60e-36	SRA:SRR1979263.5919692.2	97.849	93	2	4.75e-36	SRA:SRR1979260.6934799.2	91.379	58	5
						SRA:SRR1979256.133416.1	94.059	101	6	1.56e-34	SRA:SRR1979251.4420315.1	100	100	0	3.33e-42	SRA:SRR1979254.1739018.2	92.708	96	7	2.75e-30	SRA:SRR1979256.7027957.1	100	101	0	1.1e-42	SRA:SRR1979265.318186.2	100	151	0	5.8e-70	SRA:SRR1979264.539393.2	97.959	49	1	6.22e-13	SRA:SRR1979260.7197791.2	94.059	101	6	6.82e-35	SRA:SRR1979263.5919692.2	79.798	99	11	2.46e-14	SRA:SRR1979260.6934799.2	95.918	49	2
						SRA:SRR1979256.133416.1	94	100	6	5.46e-34	SRA:SRR1979251.4420315.1	100	100	0	3.33e-42	SRA:SRR1979254.1739018.2	91	100	9	9.61e-30	SRA:SRR1979256.7027957.1	100	101	0	1.1e-42	SRA:SRR1979265.318186.2	94.872	117	3	8.07e-43	SRA:SRR1979264.539393.2	97.959	49	1	6.22e-13	SRA:SRR1979260.7197791.2	93.069	101	7	2.90e-33	SRA:SRR1979263.5919692.2	77.778	99	13	1.28e-11	SRA:SRR1979260.6934799.2	92.453	53	4
						SRA:SRR1979256.133416.1	92	100	8	2.83e-31	SRA:SRR1979251.4420315.1	100	100	0	3.33e-42	SRA:SRR1979254.1739018.2	93.182	88	6	1.43e-27	SRA:SRR1979256.7027957.1	99.01	101	1	4.7e-41	SRA:SRR1979265.310329.2	100	151	0	5.8e-70	SRA:SRR1979266.367159.2	89.333	150	16	1.12e-47	SRA:SRR1979260.7197791.2	93.069	101	4	1.01e-32	SRA:SRR1979261.3610541.1	99.01	101	1	1.77e-41	SRA:SRR1979260.6934799.2	90.566	53	5
						SRA:SRR1979256.133416.1	90.099	101	7	1.47e-28	SRA:SRR1979251.4420315.1	99	100	1	1.42e-40	SRA:SRR1979254.1739018.2	93.182	88	6	1.43e-27	SRA:SRR1979256.7027957.1	93.069	101	1	1.87e-33	SRA:SRR1979265.297523.1	100	151	0	5.8e-70	SRA:SRR1979266.367159.2	93.243	74	5	4.47e-21	SRA:SRR1979260.7197791.2	93.75	96	6	3.53e-32	SRA:SRR1979261.3610541.1	84.058	69	11	1.55e-10	SRA:SRR1979260.633243.2	81.053	95	18
						SRA:SRR1979256.133416.1	93.976	83	2	2.65e-25	SRA:SRR1979251.4420315.1	99	100	1	1.42e-40	SRA:SRR1979254.1739018.2	94.048	84	5	1.74e-26	SRA:SRR1979256.7027957.1	93.069	101	1	1.87e-33	SRA:SRR1979265.291734.2	100	151	0	5.8e-70	SRA:SRR1979266.367159.2	93.243	74	5	4.47e-21	SRA:SRR1979260.7197791.2	93.671	79	2	1.71e-23	SRA:SRR1979261.3610541.1	84.058	69	11	1.55e-10	SRA:SRR1979260.633243.2	80	95	19
						SRA:SRR1979256.133416.1	85.526	76	11	6.66e-14	SRA:SRR1979251.4420315.1	99	100	1	1.42e-40	SRA:SRR1979254.1739018.2	92.857	84	6	2.12e-25	SRA:SRR1979256.7027957.1	93.069	101	1	1.87e-33	SRA:SRR1979265.291550.2	100	151	0	5.8e-70	SRA:SRR1979266.64076.1	88.535	157	6	1.12e-47	SRA:SRR1979260.7197791.2	89.189	74	8	1.60e-17	SRA:SRR1979258.2090085.1	99.01	101	1	1.77e-41	SRA:SRR1979260.633243.2	81.609	87	16
						SRA:SRR1979256.133416.1	96.154	52	2	2.32e-13	SRA:SRR1979251.4420315.1	99	100	1	1.42e-40	SRA:SRR1979252.222384.2	92.708	96	7	2.75e-30	SRA:SRR1979256.7027957.1	98.75	80	1	1.18e-29	SRA:SRR1979265.291550.2	76.86	121	7	5.1e-20	SRA:SRR1979266.64076.1	81.176	85	7	7.57e-12	SRA:SRR1979260.7197791.2	85.185	81	12	6.82e-16	SRA:SRR1979258.2090085.1	98.02	101	2	2.16e-40	SRA:SRR1979260.633243.2	81.928	83	15
						SRA:SRR1979256.133416.1	92.308	52	4	1.2e-10	SRA:SRR1979251.4420315.1	82.667	75	7	2.93e-11	SRA:SRR1979252.222384.2	90.909	99	9	3.36e-29	SRA:SRR1979256.7027957.1	84	75	0	6.54e-14	SRA:SRR1979265.277831.2	100	151	0	5.8e-70	SRA:SRR1979265.233650.1	90.411	146	11	1.12e-47	SRA:SRR1979260.7197791.2	85.185	81	12	6.82e-16	SRA:SRR1979258.2090085.1	98.02	101	2	2.16e-40	SRA:SRR1979260.633243.2	79.31	87	18
						SRA:SRR1979255.6259352.2	100	101	0	1.13e-42	SRA:SRR1979250.5252599.1	100	100	0	3.33e-42	SRA:SRR1979252.222384.2	93.103	87	6	4.98e-27	SRA:SRR1979256.6856086.1	100	101	0	1.1e-42	SRA:SRR1979265.277831.2	91.892	37	3	0.001	SRA:SRR1979265.233650.1	100	44	0	7.57e-12	SRA:SRR1979260.7197791.2	86.842	76	10	6.82e-16	SRA:SRR1979258.2090085.1	98.02	101	2	2.16e-40	SRA:SRR1979260.633243.2	86.441	59	5
						SRA:SRR1979255.6259352.2	98	100	2	2.03e-39	SRA:SRR1979250.5252599.1	98	100	2	1.73e-39	SRA:SRR1979252.222384.2	93.103	87	6	4.98e-27	SRA:SRR1979256.6856086.1	100	101	0	1.1e-42	SRA:SRR1979265.277831.2	91.892	37	3	0.001	SRA:SRR1979265.233650.1	100	44	0	7.57e-12	SRA:SRR1979260.7197791.2	87.838	74	9	6.82e-16	SRA:SRR1979258.2090085.1	97.03	101	3	9.17e-39	SRA:SRR1979260.633243.2	88.462	52	6
						SRA:SRR1979255.6259352.2	97.03	101	3	2.48e-38	SRA:SRR1979250.5252599.1	94.565	92	2	2.92e-30	SRA:SRR1979252.222384.2	93.976	83	5	6.07e-26	SRA:SRR1979256.6856086.1	100	101	0	1.1e-42	SRA:SRR1979265.259724.2	100	151	0	5.8e-70	SRA:SRR1979265.142826.1	90.411	146	11	1.12e-47	SRA:SRR1979260.7197791.2	85.135	74	11	3.53e-13	SRA:SRR1979258.2090085.1	97.03	101	3	9.17e-39	SRA:SRR1979260.633243.2	94.444	36	2
						SRA:SRR1979255.6259352.2	94.059	101	3	5.46e-34	SRA:SRR1979250.5252599.1	93.478	92	3	3.56e-29	SRA:SRR1979252.222384.2	92.771	83	6	7.39e-25	SRA:SRR1979256.6856086.1	99.01	101	1	4.7e-41	SRA:SRR1979265.259724.2	80	175	11	2.64e-36	SRA:SRR1979265.142826.1	100	44	0	7.57e-12	SRA:SRR1979260.7197791.2	92.857	56	4	3.53e-13	SRA:SRR1979258.2090085.1	94.059	101	6	5.78e-35	SRA:SRR1979258.1893085.2	81	100	13
						SRA:SRR1979255.6259352.2	91.509	106	3	1.91e-33	SRA:SRR1979250.5252599.1	93.478	92	3	3.56e-29	SRA:SRR1979257.4922915.1	92.632	95	7	9.61e-30	SRA:SRR1979256.6856086.1	99.01	101	1	4.7e-41	SRA:SRR1979265.259724.2	100	44	0	7.09e-12	SRA:SRR1979265.142826.1	100	44	0	7.57e-12	SRA:SRR1979260.7197791.2	83.784	74	12	4.31e-12	SRA:SRR1979258.2090085.1	78.431	102	13	3.00e-13	SRA:SRR1979258.1044167.1	90.323	62	6
						SRA:SRR1979255.6259352.2	91.509	106	3	1.91e-33	SRA:SRR1979250.5252599.1	93.478	92	3	3.56e-29	SRA:SRR1979257.4922915.1	90.816	98	9	1.17e-28	SRA:SRR1979256.6856086.1	91.089	101	3	9.69e-31	SRA:SRR1979265.252270.2	100	151	0	5.8e-70	SRA:SRR1979265.87367.2	88.535	157	6	1.12e-47	SRA:SRR1979260.7197791.2	81.579	76	14	1.83e-10	SRA:SRR1979258.2090085.1	78.431	102	13	3.00e-13	SRA:SRR1979258.1044167.1	80	90	18
						SRA:SRR1979255.6259352.2	91.509	106	3	1.91e-33	SRA:SRR1979250.5252599.1	92.391	92	4	1.51e-27	SRA:SRR1979257.4922915.1	93.023	86	6	1.74e-26	SRA:SRR1979256.6856086.1	90.099	101	4	4.12e-29	SRA:SRR1979265.247426.1	100	151	0	5.8e-70	SRA:SRR1979265.87367.2	81.176	85	7	7.57e-12	SRA:SRR1979260.7197791.2	89.286	56	6	1.83e-10	SRA:SRR1979262.5823167.1	99	100	1	6.18e-41	SRA:SRR1979258.1044167.1	87.931	58	7
						SRA:SRR1979255.6259352.2	88.785	107	6	1.2e-29	SRA:SRR1979250.5252599.1	82	100	12	8.95e-18	SRA:SRR1979257.4922915.1	93.023	86	6	1.74e-26	SRA:SRR1979256.6856086.1	90.099	101	4	4.12e-29	SRA:SRR1979265.247426.1	95.139	144	4	7.56e-56	SRA:SRR1979264.893888.2	89.333	150	16	1.12e-47	SRA:SRR1979260.7197791.2	81.081	74	14	2.23e-09	SRA:SRR1979262.5823167.1	98	100	2	7.52e-40	SRA:SRR1979258.1044167.1	78.313	83	18
						SRA:SRR1979255.6259352.2	88.679	106	6	4.2e-29	SRA:SRR1979250.5252599.1	80.435	92	9	6.88e-13	SRA:SRR1979257.4922915.1	93.902	82	5	2.12e-25	SRA:SRR1979256.6843525.1	100	101	0	1.1e-42	SRA:SRR1979265.223702.1	100	151	0	5.8e-70	SRA:SRR1979264.893888.2	92.308	78	6	3.67e-22	SRA:SRR1979260.7197791.1	100	101	0	4.90e-43	SRA:SRR1979262.5823167.1	98	100	2	7.52e-40	SRA:SRR1979258.1044167.1	93.333	45	3
						SRA:SRR1979255.6259352.1	100	101	0	1.13e-42	SRA:SRR1979250.5252599.1	77.174	92	12	1.85e-07	SRA:SRR1979257.4922915.1	92.683	82	6	2.58e-24	SRA:SRR1979256.6843525.1	99.01	101	1	4.7e-41	SRA:SRR1979265.223702.1	96.364	110	4	2.82e-42	SRA:SRR1979264.893888.2	92.308	78	6	3.67e-22	SRA:SRR1979260.7197791.1	99.01	101	1	2.09e-41	SRA:SRR1979262.5823167.1	98	100	2	7.52e-40	SRA:SRR1979258.1044167.1	89.796	49	5
						SRA:SRR1979255.6259352.1	98.02	101	2	5.83e-40	SRA:SRR1979250.4006416.1	100	100	0	3.33e-42	SRA:SRR1979254.1366389.2	91	100	9	9.61e-30	SRA:SRR1979256.6843525.1	99.01	101	1	4.7e-41	SRA:SRR1979265.223702.1	85.714	91	7	2.17e-18	SRA:SRR1979264.893888.2	87.5	56	7	1.37e-08	SRA:SRR1979260.7197791.1	98.02	101	2	2.54e-40	SRA:SRR1979262.5823167.1	97	100	3	3.20e-38	SRA:SRR1979258.1044167.1	89.796	49	5
						SRA:SRR1979255.6259352.1	95.05	101	5	1.28e-35	SRA:SRR1979250.4006416.1	100	100	0	3.33e-42	SRA:SRR1979254.1366389.2	91	100	9	9.61e-30	SRA:SRR1979256.6843525.1	99.01	101	1	4.7e-41	SRA:SRR1979265.221773.1	100	151	0	5.8e-70	SRA:SRR1979264.876562.1	89.333	150	16	1.12e-47	SRA:SRR1979260.7197791.1	95.05	101	2	1.95e-35	SRA:SRR1979262.5823167.1	98.913	92	1	1.36e-36	SRA:SRR1979258.1044167.1	90.909	44	4
						SRA:SRR1979255.6259352.1	94.059	101	6	1.56e-34	SRA:SRR1979250.4006416.1	100	100	0	3.33e-42	SRA:SRR1979254.1366389.2	92.308	91	7	1.43e-27	SRA:SRR1979256.6843525.1	100	98	0	4.7e-41	SRA:SRR1979265.219682.2	100	151	0	5.8e-70	SRA:SRR1979264.876562.1	92.308	78	6	3.67e-22	SRA:SRR1979260.7197791.1	91.589	107	3	2.38e-34	SRA:SRR1979262.5823167.1	96.739	92	3	7.05e-34	SRA:SRR1979260.6849256.2	83.333	78	13
						SRA:SRR1979255.6259352.1	94.059	101	6	1.56e-34	SRA:SRR1979250.4006416.1	99	100	1	1.42e-40	SRA:SRR1979254.1366389.2	92.308	91	7	1.43e-27	SRA:SRR1979256.6843525.1	91.089	101	3	9.69e-31	SRA:SRR1979265.217257.1	100	151	0	5.8e-70	SRA:SRR1979264.876562.1	92.308	78	6	3.67e-22	SRA:SRR1979260.7197791.1	91.589	107	3	2.38e-34	SRA:SRR1979262.5823167.1	83.146	89	9	1.66e-16	SRA:SRR1979260.6849256.2	82.051	78	14
						SRA:SRR1979255.6259352.1	93.069	101	7	6.65e-33	SRA:SRR1979250.4006416.1	99	100	1	1.42e-40	SRA:SRR1979254.1366389.2	93.103	87	6	4.98e-27	SRA:SRR1979256.6843525.1	91.089	101	3	9.69e-31	SRA:SRR1979265.217257.1	95.652	138	3	3.21e-54	SRA:SRR1979264.627054.2	89.333	150	16	1.12e-47	SRA:SRR1979260.7197791.1	91.589	107	3	2.38e-34	SRA:SRR1979262.5823167.1	80	90	12	1.28e-11	SRA:SRR1979260.6849256.2	80.769	78	15
						SRA:SRR1979255.6259352.1	92.079	101	8	8.1e-32	SRA:SRR1979250.4006416.1	98.795	83	1	2.4e-31	SRA:SRR1979254.1366389.2	91.954	87	7	2.12e-25	SRA:SRR1979256.6843525.1	90.099	101	4	4.12e-29	SRA:SRR1979265.217257.1	91.304	46	4	1.56e-07	SRA:SRR1979264.627054.2	92.308	78	6	3.67e-22	SRA:SRR1979260.7197791.1	90.654	107	4	1.01e-32	SRA:SRR1979260.3480801.1	99	100	1	6.18e-41	SRA:SRR1979260.6849256.2	80.769	78	15
						SRA:SRR1979255.6259352.1	91.089	101	9	3.45e-30	SRA:SRR1979250.4006416.1	95.181	83	4	1.51e-27	SRA:SRR1979249.6075334.1	91	100	9	9.61e-30	SRA:SRR1979256.6452878.1	100	101	0	1.1e-42	SRA:SRR1979265.211852.2	100	151	0	5.8e-70	SRA:SRR1979264.627054.2	92.308	78	6	3.67e-22	SRA:SRR1979260.7197791.1	87.85	107	7	6.38e-29	SRA:SRR1979260.3480801.1	99	100	1	6.18e-41	SRA:SRR1979260.6849256.2	79.487	78	16
						SRA:SRR1979255.6259352.1	88.298	94	11	1.13e-23	SRA:SRR1979250.4006416.1	85.437	103	6	3.34e-23	SRA:SRR1979249.6075334.1	92.632	95	7	9.61e-30	SRA:SRR1979256.6452878.1	99.01	101	1	4.7e-41	SRA:SRR1979265.205624.1	100	151	0	5.8e-70	SRA:SRR1979264.627054.2	87.5	56	7	1.37e-08	SRA:SRR1979260.7197791.1	95.455	66	0	3.77e-19	SRA:SRR1979260.3480801.1	99	100	1	6.18e-41	SRA:SRR1979260.6849256.2	76.923	78	9
						SRA:SRR1979255.6259352.1	97.059	68	2	4.79e-22	SRA:SRR1979250.4006416.1	85.437	103	6	3.34e-23	SRA:SRR1979249.6075334.1	92.632	95	7	9.61e-30	SRA:SRR1979256.6452878.1	98.02	101	2	5.72e-40	SRA:SRR1979265.205624.1	94.872	117	3	8.07e-43	SRA:SRR1979264.584051.2	90.411	146	11	1.12e-47	SRA:SRR1979260.7187549.1	100	101	0	4.90e-43	SRA:SRR1979260.3480801.1	98.99	99	1	2.16e-40	SRA:SRR1979258.385181.1	92.593	54	4
						SRA:SRR1979255.6259352.1	94.03	67	4	8.66e-19	SRA:SRR1979249.558574.1	100	100	0	3.33e-42	SRA:SRR1979249.6075334.1	93.407	91	6	3.36e-29	SRA:SRR1979256.6452878.1	97.03	101	3	2.43e-38	SRA:SRR1979265.192716.2	100	151	0	5.8e-70	SRA:SRR1979264.584051.2	100	44	0	7.57e-12	SRA:SRR1979260.7187549.1	96.154	104	1	1.08e-38	SRA:SRR1979260.3480801.1	98	100	2	7.52e-40	SRA:SRR1979258.385181.1	90.196	51	5
						SRA:SRR1979255.6259352.1	86.42	81	11	1.29e-16	SRA:SRR1979249.558574.1	99	100	1	1.42e-40	SRA:SRR1979249.6075334.1	90.816	98	9	1.17e-28	SRA:SRR1979256.6452878.1	97.03	101	3	2.43e-38	SRA:SRR1979265.181317.2	100	151	0	5.8e-70	SRA:SRR1979264.584051.2	100	44	0	7.57e-12	SRA:SRR1979260.7187549.1	96.154	104	1	1.08e-38	SRA:SRR1979260.3480801.1	98	100	2	7.52e-40	SRA:SRR1979258.385181.1	97.368	38	1
						SRA:SRR1979255.6259352.1	86.42	81	11	1.29e-16	SRA:SRR1979249.558574.1	99	100	1	1.42e-40	SRA:SRR1979249.6075334.1	92.308	91	7	1.43e-27	SRA:SRR1979256.6452878.1	97.03	101	3	2.43e-38	SRA:SRR1979265.181317.2	84.397	141	13	4.77e-33	SRA:SRR1979264.459693.1	89.333	150	16	1.12e-47	SRA:SRR1979260.7187549.1	95.05	101	2	1.95e-35	SRA:SRR1979260.3480801.1	95.96	99	4	1.36e-36	SRA:SRR1979258.385181.1	92.857	42	3
						SRA:SRR1979255.6259352.1	96.552	58	2	1.29e-16	SRA:SRR1979249.558574.1	99	100	1	1.42e-40	SRA:SRR1979246.3943433.1	92.632	95	7	9.61e-30	SRA:SRR1979256.6452878.1	96.04	101	4	2.96e-37	SRA:SRR1979265.169684.2	100	151	0	5.8e-70	SRA:SRR1979264.459693.1	92.308	78	6	3.67e-22	SRA:SRR1979260.7187549.1	90	110	2	1.01e-32	SRA:SRR1979260.3480801.1	78.788	99	12	3.00e-13	SRA:SRR1979258.385181.1	92.857	42	3
						SRA:SRR1979255.6259352.1	96.552	58	2	1.29e-16	SRA:SRR1979249.558574.1	99	100	1	1.42e-40	SRA:SRR1979246.3943433.1	90.816	98	9	1.17e-28	SRA:SRR1979256.6452878.1	96.04	101	4	2.96e-37	SRA:SRR1979265.154124.1	100	151	0	5.8e-70	SRA:SRR1979264.459693.1	92.308	78	6	3.67e-22	SRA:SRR1979260.7187549.1	89.72	107	2	4.30e-31	SRA:SRR1979260.3480801.1	78.788	99	12	3.00e-13	SRA:SRR1979258.385181.1	94.737	38	2
						SRA:SRR1979255.6259352.1	85.185	81	12	1.57e-15	SRA:SRR1979249.558574.1	98	100	2	1.73e-39	SRA:SRR1979246.3943433.1	93.023	86	6	1.74e-26	SRA:SRR1979256.5502370.1	100	101	0	1.1e-42	SRA:SRR1979265.154124.1	92	50	1	3.67e-09	SRA:SRR1979264.128472.2	90.411	146	11	1.12e-47	SRA:SRR1979260.7187549.1	89.72	107	2	4.30e-31	SRA:SRR1979263.7000005.2	98.02	101	2	2.16e-40	SRA:SRR1979258.385181.1	84.314	51	5
						SRA:SRR1979255.6259352.1	86.842	76	10	1.57e-15	SRA:SRR1979249.558574.1	98	100	2	1.73e-39	SRA:SRR1979246.3943433.1	93.023	86	6	1.74e-26	SRA:SRR1979256.5502370.1	100	99	0	1.35e-41	SRA:SRR1979265.142826.2	100	151	0	5.8e-70	SRA:SRR1979264.128472.2	100	44	0	7.57e-12	SRA:SRR1979260.7187549.1	88.182	110	4	5.24e-30	SRA:SRR1979263.7000005.2	98.02	101	2	2.16e-40	SRA:SRR1979260.1038897.2	85.938	64	9
						SRA:SRR1979255.6259352.1	92.063	63	5	5.47e-15	SRA:SRR1979249.103313.1	100	100	0	3.33e-42	SRA:SRR1979246.3943433.1	93.902	82	5	2.12e-25	SRA:SRR1979256.5502370.1	99.01	101	1	4.7e-41	SRA:SRR1979265.142826.2	96.875	96	3	9.21e-36	SRA:SRR1979264.128472.2	100	44	0	7.57e-12	SRA:SRR1979260.7187549.1	86.111	108	6	3.31e-26	SRA:SRR1979263.7000005.2	98.02	101	2	2.16e-40	SRA:SRR1979260.1038897.2	85.938	64	9
						SRA:SRR1979255.6259352.1	94.828	58	3	5.47e-15	SRA:SRR1979249.103313.1	100	100	0	3.33e-42	SRA:SRR1979246.3943433.1	92.683	82	6	2.58e-24	SRA:SRR1979256.5502370.1	99.01	101	1	4.7e-41	SRA:SRR1979265.125082.2	100	151	0	5.8e-70	SRA:SRR1979264.97001.2	90.411	146	11	1.12e-47	SRA:SRR1979260.7187549.1	98.113	53	1	2.38e-15	SRA:SRR1979263.7000005.2	98.02	101	2	2.16e-40	SRA:SRR1979260.1038897.2	85.938	64	9
						SRA:SRR1979255.6259352.1	94.828	58	3	5.47e-15	SRA:SRR1979249.103313.1	100	100	0	3.33e-42	SRA:SRR1979257.1875569.2	90.099	101	10	3.36e-29	SRA:SRR1979256.5502370.1	99.01	101	1	4.7e-41	SRA:SRR1979265.124699.2	100	151	0	5.8e-70	SRA:SRR1979264.97001.2	100	44	0	7.57e-12	SRA:SRR1979260.6789071.2	100	101	0	4.90e-43	SRA:SRR1979263.7000005.2	98	100	2	7.52e-40	SRA:SRR1979260.1038897.2	84.375	64	10
						SRA:SRR1979255.6259352.1	85.526	76	11	6.66e-14	SRA:SRR1979249.103313.1	100	100	0	3.33e-42	SRA:SRR1979257.1875569.2	89.109	101	11	1.43e-27	SRA:SRR1979256.5502370.1	91.089	101	3	9.69e-31	SRA:SRR1979265.124699.2	95.302	149	4	1.46e-58	SRA:SRR1979264.97001.2	100	44	0	7.57e-12	SRA:SRR1979260.6789071.2	97.115	104	0	8.87e-40	SRA:SRR1979263.7000005.2	97.03	101	3	9.17e-39	SRA:SRR1979260.1038897.2	82.812	64	11
						SRA:SRR1979255.6259352.1	85.526	76	11	6.66e-14	SRA:SRR1979249.103313.1	100	100	0	3.33e-42	SRA:SRR1979257.1875569.2	89	100	11	4.98e-27	SRA:SRR1979256.5502370.1	91.089	101	3	9.69e-31	SRA:SRR1979265.114843.2	100	151	0	5.8e-70	SRA:SRR1979266.535550.2	89.796	147	6	3.92e-47	SRA:SRR1979260.6789071.2	95.192	104	2	4.59e-37	SRA:SRR1979263.7000005.2	97.03	101	3	9.17e-39	SRA:SRR1979260.1038897.2	82.812	64	11
						SRA:SRR1979255.6259352.1	93.103	58	4	6.66e-14	SRA:SRR1979249.103313.1	100	98	0	4.06e-41	SRA:SRR1979257.1875569.2	87.129	101	13	7.39e-25	SRA:SRR1979256.5502370.1	90.099	101	4	4.12e-29	SRA:SRR1979265.114843.2	95.172	145	4	2.16e-56	SRA:SRR1979266.478781.1	89.262	149	16	3.92e-47	SRA:SRR1979260.6789071.2	94.231	104	3	5.60e-36	SRA:SRR1979263.5820439.2	98.02	101	2	2.16e-40	SRA:SRR1979260.6888883.1	85.938	64	6
						SRA:SRR1979255.6259352.1	93.103	58	4	6.66e-14	SRA:SRR1979249.103313.1	99	100	1	1.42e-40	SRA:SRR1979257.1875569.2	84.158	101	7	3.83e-22	SRA:SRR1979256.5090225.1	100	101	0	1.1e-42	SRA:SRR1979265.113955.2	100	151	0	5.8e-70	SRA:SRR1979266.478781.1	93.243	74	5	4.47e-21	SRA:SRR1979260.6789071.2	89.091	110	3	4.30e-31	SRA:SRR1979263.5820439.2	97.03	101	3	9.17e-39	SRA:SRR1979259.53786.2	85.938	64	6
						SRA:SRR1979255.6259352.1	93.103	58	4	6.66e-14	SRA:SRR1979247.286645.1	100	100	0	3.33e-42	SRA:SRR1979257.1875569.2	85.366	82	12	3.59e-16	SRA:SRR1979256.5090225.1	100	101	0	1.1e-42	SRA:SRR1979265.113955.1	100	151	0	5.8e-70	SRA:SRR1979266.478781.1	93.243	74	5	4.47e-21	SRA:SRR1979260.6789071.2	88.182	110	4	5.24e-30	SRA:SRR1979263.5820439.2	97.03	101	3	9.17e-39	SRA:SRR1979258.1658431.1	95.455	44	2
						SRA:SRR1979255.6259352.1	93.103	58	4	6.66e-14	SRA:SRR1979247.286645.1	98	100	2	1.73e-39	SRA:SRR1979257.1875569.2	91.667	48	4	1.43e-08	SRA:SRR1979256.5090225.1	100	101	0	1.1e-42	SRA:SRR1979265.106214.2	100	151	0	5.8e-70	SRA:SRR1979266.387142.1	89.796	147	6	3.92e-47	SRA:SRR1979260.6789071.2	87.273	110	5	2.23e-28	SRA:SRR1979263.5820439.2	97.03	101	3	9.17e-39	SRA:SRR1979258.385181.2	82.609	69	12
						SRA:SRR1979255.6259352.1	84.211	76	12	8.11e-13	SRA:SRR1979247.286645.1	95.96	99	4	3.12e-36	SRA:SRR1979255.1887210.1	97.531	81	2	3.36e-29	SRA:SRR1979256.5090225.1	99.01	101	1	4.7e-41	SRA:SRR1979265.102752.1	100	151	0	5.8e-70	SRA:SRR1979266.387142.1	80.247	81	7	1.12e-09	SRA:SRR1979260.6789071.2	87.273	110	5	2.23e-28	SRA:SRR1979263.5820439.2	96.04	101	4	1.12e-37	SRA:SRR1979258.385181.2	81.159	69	13
						SRA:SRR1979255.6259352.1	82.895	76	13	3.45e-11	SRA:SRR1979247.286645.1	78.095	105	14	1.97e-13	SRA:SRR1979253.2655397.2	92.553	94	7	3.36e-29	SRA:SRR1979256.5090225.1	99.01	101	1	4.7e-41	SRA:SRR1979265.102752.1	78.358	134	14	4.19e-21	SRA:SRR1979266.373664.1	89.796	147	6	3.92e-47	SRA:SRR1979260.6789071.2	87.273	110	5	2.23e-28	SRA:SRR1979263.5820439.2	96.97	99	3	1.12e-37	SRA:SRR1979258.385181.2	83.607	61	10
						SRA:SRR1979255.6259352.1	87.719	57	7	5.12e-09	SRA:SRR1979247.286645.1	78.095	105	14	1.97e-13	SRA:SRR1979253.2655397.2	91.489	94	8	4.09e-28	SRA:SRR1979256.5090225.1	97.03	101	3	2.43e-38	SRA:SRR1979265.102752.1	91.667	60	2	5.82e-13	SRA:SRR1979266.373664.1	80.723	83	7	9.23e-11	SRA:SRR1979260.6789071.2	100	40	0	6.39e-10	SRA:SRR1979263.5820439.2	93.939	99	6	7.05e-34	SRA:SRR1979258.385181.2	80.882	68	13
						SRA:SRR1979255.6259352.1	94.872	39	2	2.65e-06	SRA:SRR1979247.286645.1	78.095	105	14	1.97e-13	SRA:SRR1979253.2655397.2	89.362	94	10	2.12e-25	SRA:SRR1979256.5090225.1	96.04	101	4	2.96e-37	SRA:SRR1979265.75631.1	100	151	0	5.8e-70	SRA:SRR1979266.271803.2	89.796	147	6	3.92e-47	SRA:SRR1979260.6789071.2	94.118	34	2	5.99e-04	SRA:SRR1979263.5820439.2	79	100	12	8.59e-14	SRA:SRR1979258.385181.2	85.185	54	8
						SRA:SRR1979255.6259352.1	94.118	34	2	0.001	SRA:SRR1979247.286645.1	78.095	105	14	1.97e-13	SRA:SRR1979253.2655397.2	88.172	93	11	3.14e-23	SRA:SRR1979256.5090225.1	96.04	101	4	2.96e-37	SRA:SRR1979265.73178.2	100	151	0	5.8e-70	SRA:SRR1979266.271803.2	80.952	84	7	2.64e-11	SRA:SRR1979260.6789071.2	94.118	34	2	5.99e-04	SRA:SRR1979263.5820439.2	77	100	14	4.45e-11	SRA:SRR1979263.5976885.1	77.419	93	15
						SRA:SRR1979255.6259352.1	94.118	34	2	0.001	SRA:SRR1979247.286645.1	77.143	105	15	8.38e-12	SRA:SRR1979253.2655397.2	87.234	94	12	1.1e-22	SRA:SRR1979256.4839170.1	100	101	0	1.1e-42	SRA:SRR1979265.73178.2	83.784	148	12	1.37e-33	SRA:SRR1979266.163582.2	88.462	156	6	3.92e-47	SRA:SRR1979260.6531677.1	100	101	0	4.90e-43	SRA:SRR1979263.840893.1	98	100	2	7.52e-40	SRA:SRR1979260.7014155.2	81.429	70	13
						SRA:SRR1979255.6213460.2	100	101	0	1.13e-42	SRA:SRR1979247.286645.1	77.143	105	15	8.38e-12	SRA:SRR1979253.2655397.2	86.17	94	4	3.83e-22	SRA:SRR1979256.4839170.1	99.01	101	1	4.7e-41	SRA:SRR1979265.69979.2	100	151	0	5.8e-70	SRA:SRR1979266.163582.2	80.682	88	8	2.17e-12	SRA:SRR1979260.6531677.1	97.115	104	0	8.87e-40	SRA:SRR1979263.840893.1	97	100	3	3.20e-38	SRA:SRR1979260.7014155.2	80.882	68	13
[truncated: 3,293 more rows]
[truncated: 17 more columns]

## Sheet: R. clarus
used SRA experiments						BLAST results for SP7-like effectors (detected reads)																										translated reads (contain conserved motif)
[truncated: 810 more rows]

[truncated: 2 more sheets: R. irregularis, others]
