# Supplementary material for: Alternative splicing regulation in plants by SP7-like effectors from symbiotic arbuscular mycorrhizal fungi
Source: Nat Commun. 2024 Aug 19;15:7107. doi: 10.1038/s41467-024-51512-5 (PMC11333574; doi:10.1038/s41467-024-51512-5)
Supplement: Supplementary file 6 — Supplementary Data 3 [file 41467_2024_51512_MOESM6_ESM.xlsx]

## Sheet: Description
Supplementary Data 3 - Betz et al., 2024. Identification of plant interaction partners for SP7-like effectors.
Different interaction approaches were used in a survey to find plant effector interaction partners. For RiSP7ΔSP, RiSP2ΔSP, RiSP5ΔSP, RiSP31ΔSP and GmSP1ΔSP, Y2H interaction screens were performed against cDNA libraries of either mycorrhized M. truncatula roots or A. thaliana plants. All identified interaction partners including respective A. thaliana or M. truncatula protein orthologs (using NCB…

## Sheet: Y2H
							Y2H GO-Term enrichments leading Terms
	Screen	M. truncatula ID	A. thaliana ID	Score	Name	Arabidopsis TAIR description	GO:MF_Enrichment	GO:BP_Enrichment	GO:CC_Enrichment	inovlved in RNA metabolism
common targets	RiSP7, RiSP31 against M. truncatula, RiSP5, RiSP7 against A. thaliana	Medtr2g069490	AT1G16610	4	SR45	Encodes SR45, a member of the highly conserved family of serine/arginine-rich (SR) proteins, which play key roles in pre-mRNA splicing and other aspects of RNA metabolism. SR45 is a spliceosome protein, interacts with SR33 and the U1-70K protein of the U1 snRNP. Also involved in plant sugar response. sr45-1 mutation confers hypersensitivity to ABA and glucose during early seedling growth. Phospho…	nucleic acid binding GO:0003676	mRNA processing GO:0006397	nuclear speck GO:0016607; ribonucleoprotein complex GO:1990904	SR protein
	RiSP2, RiSP5, RiSP31 against M. truncatula	Medtr5g080300	At3g55520	3	FKBP20-1	FKBP-like peptidyl-prolyl cis-trans isomerase family protein;(source:Araport11)		protein folding GO:0006457
	RiSP7, RiSP2 against M. truncatula	Medtr1g035130	At5g42820	2	U2AF35b	U2 auxiliary factor small subunit. The atU2AF35b protein and its homolog, atU2AF35a, contain most of the conserved domains of hsU2AF35, including the psiRRM, one RS domain, two zinc fingers, and the two regions for interacting with U2AF large subunit. Both proteins lack the stretch of glycines present in human U2AF35. The sequences are overall 83% identical, and each Arabidopsis homolog shows app…	nucleic acid binding GO:0003676	mRNA processing GO:0006397	nuclear speck GO:0016607; ribonucleoprotein complex GO:1990904
	GmSP1, RiSP5 against M. truncatula	Medtr0088s0100	AT4G08870	2	ARGAH2	Encodes one of the two arginase in the genome. Gene expression is enhanced by methyl jasmonate treatment. It is involved in the defense response to B.cinerea.
	RiSP7, RiSP5 against M. truncatula	Medtr4g022410	At2g37580	2	ATL33	RING/U-box superfamily protein;(source:Araport11)
	RiSP7 against M. truncatula	Medtr1g061860	At1g03910	1	CACTIN	Encodes the Arabidopsis homolog of a conserved eukaryotic protein without known functional domains. The protein that localizes to nuclear speckles and colocalizes with known splicing proteins.		mRNA processing GO:0006397	nuclear speck GO:0016607; ribonucleoprotein complex GO:1990904
		Medtr1g087920	At3g16770	1	ERF19	Encodes a member of the ERF (ethylene response factor) subfamily B-2 of the plant specific ERF/AP2 transcription factor family (RAP2.3). The protein contains one AP2 domain. There are 5 members in this subfamily including RAP2.2 AND RAP2.12.It is localized to the nucleus and acts as a transcriptional activator through the GCC-box. It has been identified as a suppressor of Bax-induced cell death b…	nucleic acid binding GO:0003676
	RiSP5 against M. truncatula	Medtr8g033340	At2g45640	1	SAP18	Involved in the regulation of salt stress. Expression of AtSAP18 is induced by NaCl, cold, drought, ABA, and ethylene treatment. AtSAP18 and HDA19 associate with ERF3 and ERF4 both in vitro and in vivo.
		Medtr8g095390	At4g38620	1	Myb4	Encodes a R2R3 MYB protein which is involved in the response to UV-B. It functions as a repressor of target gene expression. One of its target genes encodes cinnamate 4-hydroxylase; mutants accumulate sinapate esters in their leaves. MYB4 binds to its own promoter and represses its own expression. Nuclear localization of MYB4 depends on the action of the beta importin SAD2. The mRNA is cell-to-ce…	nucleic acid binding GO:0003676
		Medtr8g031480	At1g01770	1	PCC	propionyl-CoA carboxylase;(source:Araport11)
		Medtr5g015570	At5g67510	1	UL24Y	Translation protein SH3-like family protein;(source:Araport11)	nucleic acid binding GO:0003676		ribonucleoprotein complex GO:1990904
		Medtr4g080797	AT4g05320	1	UBQ10	One of five polyubiquitin genes in A. thaliana. These genes encode the highly conserved 76-amino acid protein ubiquitin that is covalently attached to substrate proteins targeting most for degradation. Polyubiquitin genes are characterized by the presence of tandem repeats of the 228 bp that encode a ubiquitin monomer. Induced by salicylic acid. Independent of NPR1 for their induction by salicyli…	nucleic acid binding GO:0003676
		Medtr1g011980	At4g32420	1	CYP95	Cyclophilin-like peptidyl-prolyl cis-trans isomerase family protein;(source:Araport11)		protein folding GO:0006457
		Medtr4g094908	AT2G23320	1	WRKY15	Encodes WRKY DNA-binding protein 15 (WRKY15).	nucleic acid binding GO:0003676
		Medtr4g064230	At1g28560	1	SRD2	Encodes a protein similar to human SNAP50. Mutants display different temperature sensitivities in the dedifferentiation of cells from different organs. Mutation inhibits the dedifferentiation-associated accumulation of U-snRNAs and some other small RNA species encoded by independent-type genes carrying the USE and TATA box. Required for the elevation of cell proliferation competence in hypocotyl …	nucleic acid binding GO:0003676
		Medtr4g029620	At3g22142	1	LTP2	Encodes a Protease inhibitor/seed storage/LTP family protein
		Medtr6g026900	At1g17760	1	CSTF77	Encodes a homolog of the mammalian protein CstF77, a polyadenylation factor subunit. RNA 3′-end processing factor of antisense FLC transcript. Mediates silencing of the floral repressor gene FLC. Member of CstF complex.	nucleic acid binding GO:0003676	mRNA processing GO:0006397
		Medtr1g100810	At4g25610	1	C2H2-ZFP	C2H2-like zinc finger protein;(source:Araport11)
		Medtr4g104360	AT4G24800	1	ECIP1	MA3 domain-containing protein;(source:Araport11); MA3 DOMAIN-CONTAINING TRANSLATION REGULATORY FACTOR 3 (MRF3)	nucleic acid binding GO:0003676
		LOC11446699	AT2G36530	1	LOS2	Involved in light-dependent cold tolerance and encodes an enolase. Protein is tyrosine-phosphorylated and its phosphorylation state is modulated in response to ABA in Arabidopsis thaliana seeds. Affects seed size and weight by adjusting cytokinin content and forming ENO2-bZIP75 complex. The los2 mutant has an autoimmune response through a perturbation of glycolysis from the reduction of the enola…	nucleic acid binding GO:0003676
		AC174301.24	BAB01786.1	1	Tnp-like	/ Transposon protein-like
		Medtr5g075240	AT2G09990	1	US9Z	Ribosomal protein S5 domain 2-like superfamily protein;(source:Araport11)	nucleic acid binding GO:0003676		ribonucleoprotein complex GO:1990904
		Medtr8g099795	At5g42020	1	Bip2	Luminal binding protein (BiP2) involved in polar nuclei fusion during proliferation of endosperm nuclei.	unfolded protein binding GO:0051082	protein folding GO:0006457	endoplasmic reticulum chaperone complex GO:0034663; endoplasmic reticulum lumen GO:0005788
		Medtr3g069580	AT5G05950	1	MEE60	maternal effect embryo arrest 60;(source:Araport11)
		LOC101510269	At1g54490	1	XRN4	Involved in the ethylene response. XRN4 does not appear to regulate ethylene signaling via an RNA-INDUCED SILENCING COMPLEX-based RNA silencing mechanism but acts by independent means. Endogenous suppressor of posttranscriptional gene silencing. The mRNA is cell-to-cell mobile.	nucleic acid binding GO:0003676	mRNA processing GO:0006397	ribonucleoprotein complex GO:1990904
		Medtr6g005550	At3g01540	1	RH14	RNA HELICASE DRH1	nucleic acid binding GO:0003676		ribonucleoprotein complex GO:1990904
		Medtr4g104880	At4g24690	1	NBR1	Encodes NBR1, a selective autophagy substrate. The mRNA is cell-to-cell mobile.
	RiSP5 against A. thaliana	Medtr4g046733	AT5G54760	1	SUI1	Translation initiation factor SUI1 family protein;(source:Araport11)	nucleic acid binding GO:0003676
		Medtr1g072560	AT4G02880	1	ERC	ELKS/Rab6-interacting/CAST family protein;(source:Araport11)	nucleic acid binding GO:0003676
		Medtr7g013820	AT3G29575	1	AFP3	ABI five binding protein 3;(source:Araport11)
		Medtr5g011910	AT3G60770	1	US15Z	Ribosomal protein S13/S15;(source:Araport11)	nucleic acid binding GO:0003676		ribonucleoprotein complex GO:1990904
		Medtr2g010160	AT5G09620	1	Phox	Octicosapeptide/Phox/Bem1p family protein;(source:Araport11)
		Medtr3g051270	AT5G54920	1	PAIP	polyadenylate-binding protein interacting protein;(source:Araport11)	nucleic acid binding GO:0003676
		Medtr5g023060	AT4G35785	1	TRA2-ike	RNA-binding (RRM/RBD/RNP motifs) family protein;(source:Araport11)	nucleic acid binding GO:0003676	mRNA processing GO:0006397	ribonucleoprotein complex GO:1990904	SR protein
		Medtr6g087890	AT4G28990	1	RanBP2-like	RNA-binding protein-like protein;(source:Araport11)	nucleic acid binding GO:0003676
		Medtr1g110980	AT1G68560	1	XYL1	Encodes a bifunctional alpha-l-arabinofuranosidase/beta-d-xylosidase that belongs to family 3 of glycoside hydrolases.
		Medtr4g073420	AT4G34990	1	MYB32	Member of the R2R3 transcription factor gene family. Transcriptional regulator involved in regulation of ABA response during seed germination and drought response.	nucleic acid binding GO:0003676
		Medtr7g095750	AT3G63400	1	CYP63	Cyclophilin-like peptidyl-prolyl cis-trans isomerase family protein;(source:Araport11)		protein folding GO:0006457	nuclear speck GO:0016607
		Medtr3g067585	AT5G37740	1	CAR1	Calcium-dependent lipid-binding (CaLB domain) family protein;(source:Araport11)
		Medtr8g066040	AT1G13635	1	DG	DNA glycosylase superfamily protein;(source:Araport11)
		AAB41904	AT5G53460	1	GLT1	NADH-dependent glutamate synthase The mRNA is cell-to-cell mobile.
		Medtr5g030420	AT5G46830	1	NIG1	Calcium-binding transcription factor involved in salt stress signaling.	nucleic acid binding GO:0003676
		Medtr7g015120	AT3G02170	1	LNG2	Encodes LONGIFOLIA2 (LNG2). Regulates leaf morphology by promoting cell expansion in the leaf-length direction. The LNG2 homologue LNG1 (At5g15580) has similar function.
		Medtr3g088140	AT1G44160	1	HSP40	HSP40/DnaJ peptide-binding protein;(source:Araport11)	unfolded protein binding GO:0051082	protein folding GO:0006457
		Medtr7g032640	AT3G01690	1	Abdh17-like	alpha/beta-Hydrolases superfamily protein;(source:Araport11)
		Medtr4g076200	AT3G20060	1	UBC19	Encodes one of two ubiquitin-conjugating enzymes belonging to the E2-C gene family (the other being UBC19). Transcript is always found in dividing cells, but also in other non-dividing cells. Protein is localized to the cytoplasm as well as to the nucleus.
		Medtr3g077050	AT1G70600	1	UL15X	Ribosomal protein L18e/L15 superfamily protein;(source:Araport11)	nucleic acid binding GO:0003676		ribonucleoprotein complex GO:1990904
		Medtr5g071550	AT2G30020	1	AP2C1	Encodes AP2C1. Belongs to the clade B of the PP2C-superfamily. Acts as a MAPK phosphatase that negatively regulates MPK4 and MPK6.
		Medtr2g096520	AT5G59800	1	MBD7	Encodes a protein containing a methyl-CpG-binding domain that acts as an anti-silencing factor that prevent gene repression and DNA hypermethylation by tethering other anti-silencing factors to methylated DNA, which enables the function of DNA demethylases that in turn limit DNA methylation and prevent transcriptional gene silencing.
		Medtr1g090550	AT5G06340	1	NUDX27	RNA-decapping activity; cleaves almost all types of capped RNA at a tenfold lower concentration than other NUDT enzymes.
		Medtr5g009750	AT2G46250	1	MHC-like	myosin heavy chain-like protein;(source:Araport11)
		Medtr4g057845	AT3G45050	1	TM protein	transmembrane protein;(source:Araport11)
		Medtr2g012750	AT1G11125	1	HP	hypothetical protein;(source:Araport11)
	RiSP2 against M. truncatula	Medtr1g054675	At3g13570	1	SCL30A	encodes an SC35-like splicing factor of 30 kD that is localized to the nuclear specks. Barta et al (2010) have proposed a nomenclature for Serine/Arginine-Rich Protein Splicing Factors (SR proteins): Plant Cell. 2010, 22:2926.	nucleic acid binding GO:0003676	mRNA processing GO:0006397	nuclear speck GO:0016607; ribonucleoprotein complex GO:1990904	SR protein
		Medtr2g011940	AT4G32010	1	HSL1	Transcriptional repressor involved in the recruitment of PRC2 for genome-wide polycomb silencing.	nucleic acid binding GO:0003676
		Medtr1g083720	At2g40650	1	PRP38	PRP38 family protein;(source:Araport11)		mRNA processing GO:0006397	ribonucleoprotein complex GO:1990904
		Medtr3g462330	At1g07350	1	SR45a	Encodes a serine/arginine rich-like protein, SR45a. Involved in the regulation of stress-responsive alternative splicing.	nucleic acid binding GO:0003676	mRNA processing GO:0006397	nuclear speck GO:0016607; ribonucleoprotein complex GO:1990904	SR protein
		Medtr8g006430	At3g44110	1	J3	Homologous to the co-chaperon DNAJ protein from E coli. Member of the HSP40 family. Interacts with HSP70-4(AT3G12580) to mediate heat shock response. Formation of HSGs is dependent on the farnyslation status of J3.	nucleic acid binding GO:0003676; unfolded protein binding GO:0051082	protein folding GO:0006457
		Medtr4g059630	AT5G60520	1	LEA	Late embryogenesis abundant (LEA) protein-like protein;(source:Araport11)
		Medtr8g099945	At5g28540	1	Bip1	Encodes the luminal binding protein BiP, an ER-localized member of the HSP70 family. BiP is composed of an N-terminal ATP binding domain and a C-terminal domain that binds to hydrophobic patches on improperly/incompletely folded proteins in an ATP-dependent manner. Involved in polar nuclei fusion during proliferation of endosperm nuclei.	unfolded protein binding GO:0051082	protein folding GO:0006457	endoplasmic reticulum chaperone complex GO:0034663; endoplasmic reticulum lumen GO:0005788
		Medtr3g083550	At3g13570	1	SCL30A	encodes an SC35-like splicing factor of 30 kD that is localized to the nuclear specks. Barta et al (2010) have proposed a nomenclature for Serine/Arginine-Rich Protein Splicing Factors (SR proteins): Plant Cell. 2010, 22:2926.	nucleic acid binding GO:0003676	mRNA processing GO:0006397	nuclear speck GO:0016607; ribonucleoprotein complex GO:1990904	SR protein
		Medtr5g070450	At5g64200	1	SC35	encodes an SC35-like splicing factor of 35 kD localized to the nuclear specks.	nucleic acid binding GO:0003676	mRNA processing GO:0006397	nuclear speck GO:0016607; ribonucleoprotein complex GO:1990904	SR protein
		Medtr3g107660	At4g32420	1	CYP95	Cyclophilin-like peptidyl-prolyl cis-trans isomerase family protein;(source:Araport11)		protein folding GO:0006457
	GmSP1 against M. truncatula	Medtr2g021255	AT5G35630	1	GS2	chloroplastic glutamine synthetase The mRNA is cell-to-cell mobile.	nucleic acid binding GO:0003676
		Medtr4g068080	AT1G08450	1	CRT3	Encodes one of three Arabidopsis calreticulins. In CRT-deficient mouse fibroblasts, this protein restores ER Ca2+ levels. Non-receptor component required for EFR-mediated immunity. Mutants show de-repressed anthocyanin accumulation in the presence of elf18, and EFR accumulation and signalling.	unfolded protein binding GO:0051082	protein folding GO:0006457	endoplasmic reticulum lumen GO:0005788
		LOC101493896	AT4G31580	1	RSZp22	Encodes a Serine/arginine-rich (SR) protein RSZp22. SR proteins are splicing regulators that share a modular structure consisting of one or two N-terminal RNA recognition motif domains and a C-terminal RS-rich domain. RSZp22 is located in the nucleolus. It is a nucleocytoplasmic shuttling protein and an interacting partner to the Arabidopsis U1-70K. Barta et al (2010) have proposed a nomenclature…	nucleic acid binding GO:0003676	mRNA processing GO:0006397	nuclear speck GO:0016607; ribonucleoprotein complex GO:1990904	SR protein
		Medtr2g005590	AT1G09660	1	KH1	RNA-binding KH domain-containing protein;(source:Araport11)	nucleic acid binding GO:0003676	mRNA processing GO:0006397
		Medtr4g077240	AT1G67250	1	UMP1A	20S proteasome maturation factor.
		Medtr3g093110	AT1G33120	1	UL6Z	Ribosomal protein L6 family;(source:Araport11)	nucleic acid binding GO:0003676		ribonucleoprotein complex GO:1990904
		Medtr3g091860	AT1G76940	1	NSRA	RNA-binding (RRM/RBD/RNP motifs) family protein;(source:Araport11); Alternative splicing (AS) regulator that binds to specific mRNAs and modulates auxin effects on the transcriptome. Displaced from its targets upon binding to AS competitor long non-coding RNA (ASCO-RNA).	nucleic acid binding GO:0003676		nuclear speck GO:0016607
		Medtr2g006210	AT4G20020	1	MORF1	Encodes a protein involved in RNA editing in mitochondria. Member of MORF family consisting of of nine full-length proteins encoded in the nuclear genome. MORF proteins are required for all RNA editing events in plastids and for many, possibly also all, sites in mitochondria. Potential link between the RNA binding PPR protein and the protein contributing the enzymatic activity in RNA editing.		mRNA processing GO:0006397
		Medtr4g088920	AT1G65070	1	MutS	DNA mismatch repair protein MutS, type 2;(source:Araport11)	nucleic acid binding GO:0003676
		Medtr3g032980	At5g13690	1	CYL1	Encodes an enzyme that is predicted to act as an alpha-N-acetylglucosaminidase (NAGLU). An naglu mutant arrests early in seed development but does not appear to have male or female gametophytic defects. Transcript levels for this gene are increased during reproductive development.
		LOC101510453	AT2G45240	1	MAP1A	Encodes a cytoplasmic MAP1 like methionine aminopeptidase which is involved in removing the N-terminal methionine from proteins. Induced mutants using RNAi technology which knocks out both MAP1 and MAP2 like genes show abnormal development.
		Medtr7g059030	AT3G07030	1	Alba6	Together with other ALBA proteins phase separates into stress granules and processing bodies under heat stress and directly binds to and recruits mRNAs to protect from degradation. Confers thermotolerance through stabilizing HSF messenger RNAs in cytoplasmic granules.	nucleic acid binding GO:0003676
		Medtr7g108300	AT3G62910	1	eRF	Encodes a plastid-localized ribosome release factor 1 that is essential in chloroplast development. Pale green, albino mutant seedlings arrest early in seedling development.	nucleic acid binding GO:0003676
		Medtr3g085280	AT1G27385	1	FGAM	phosphoribosylformylglycinamidine synthase;
		AC135796.25	LOC9328503	1	Tnp-like	/
		identical Arabidopsis orthologs identified: At3g13570; At4g32420	also in Co-IP identified

## Sheet: Co-IP
Co-IP SP7ΔSP														Co-IP SP7+SP
Accession	Score	Mass	Num. of matches	Num. of significant matches	Num. of sequences	Num. of significant sequences	emPAI	NCBI Descriptions	Arabidopsis ortholog	Arabidopsis ortholog TAIR description	N. benthamiana / Nicotiana spec. (NCBI)			Accession	Score	Mass	Num. of matches	Num. of significant matches	Num. of sequences	Num. of significant sequences	emPAI	NCBI Descriptions	Arabidopsis ortholog	Arabidopsis ortholog TAIR description	N. benthamiana / Nicotiana spec. (NCBI)
NbS00031648g0011.1	411	99402	24	24	18	18	0.85	XP_002268311.1 PREDICTED: XP_002268311.1 dynamin-2B [Vitis vinifera]; PREDICTED: dynamin-2A-like [Nicotiana sylvestris].	AT1G59610	Encodes a dynamin-like protein related to phragmoplastin. Mutations in this gene, in combination with mutation in ADL1E, result in defects in embryogenesis, cell plate formation and trichome branching. Also controls vascular patterning in combination with VAN3 and GNOM. DRP2B and DRP1A participate together in clathrin-coated vesicle formation during endocytosis.	XP_009773427 [Nicotiana sylvestris].			NbS00023525g0004.1	679	15039	33	33	8	8	10.63	XP_003556299.1 PREDICTED: probable histone H2B.1-like [Glycine max]; ABM67703 histone 2b [Nicotiana benthamiana]; NP_190184 Histone superfamily protein [Arabidopsis thaliana].	AT3G45980	Encodes a histone 2B (H2B) protein. This protein can be ubiquitinated in planta, and this modification depends on the HUB1 and HUB2 E3 ubiquitin ligases as well as the UBC1 and UBC2 E2 ubiquitin conjugating enzymes. Lysine 146 appears to be the site of the ubiquitin addition	ABM67703 [Nicotiana benthamiana]
NbS00056353g0008.1	222	62335	14	14	10	10	0.67	NP_567094 Dynamin-related protein 1E [Arabidopsis thaliana]; OIT33421 dynamin-related protein 1e [Nicotiana attenuata]	AT3G60190	At3g60190 encodes Arabidopsis dynamin-related protein 1E, DRP1E, also known as EDR3, ADL4 and ADL1E, which is 624 amino acid residues long, has a predicted mass of 69.8 kDa and a pI of 7.5. Dynamin-related protein 1E belongs to a plant-specific subclass of dynamin-related proteins (DRP1), consisting of five members in Arabidopsis (A, B, C, D, E). This class is characterized by having an N-termina…	OIT33421 [Nicotiana attenuata]			NbS00031648g0011.1	503	99402	29	28	22	22	1.11	XP_002268311.1 PREDICTED: XP_002268311.1 dynamin-2B [Vitis vinifera]; PREDICTED: dynamin-2A-like [Nicotiana sylvestris].	AT1G59610	A high molecular weight GTPase whose GTP-binding domain shows a low homology to those of other plant dynamin-like proteins.Contains a pleckstrin homologous domain. DRP2B and DRP1A participate together in clathrin-coated vesicle formation during endocytosis. The mRNA is cell-to-cell mobile.	XP_009773427 [Nicotiana sylvestris].
NbS00000867g0011.1	203	30015	7	7	6	6	0.88	XP_002284740.2 PREDICTED: uncharacterized protein LOC100254082 [Vitis vinifera]; PREDICTED: ribonuclease P protein subunit p25-like protein isoform X1 [Nicotiana attenuata]; NP_001319386 Alba DNA/RNA-binding protein [Arabidopsis thaliana].	AT1G76010	Together with other ALBA proteins phase separates into stress granules and processing bodies under heat stress and directly binds to and recruits mRNAs to protect from degradation. Confers thermotolerance through stabilizing HSF messenger RNAs in cytoplasmic granules.	XP_019244926 [Nicotiana attenuata]			NbS00021492g0001.1	314	72107	16	16	11	11	0.63	Q39828 Dynamin-related protein 5A [Glycine max]; XP_009762092 PREDICTED: dynamin-related protein 5A [Nicotiana sylvestris]; NP_001331306 dynamin-like protein [Arabidopsis thaliana].	AT5G42080	Encodes a dynamin-like protein related to phragmoplastin. Mutations in this gene, in combination with mutation in ADL1E, result in defects in embryogenesis, cell plate formation and trichome branching. Also controls vascular patterning in combination with VAN3 and GNOM. DRP2B and DRP1A participate together in clathrin-coated vesicle formation during endocytosis.	XP_009762092 [Nicotiana sylvestris]
NbS00054358g0003.1	200	62948	13	13	10	10	0.66	XP_003633899.1|PREDICTED: dynamin-related protein 1E [Vitis vinifera]; PREDICTED: dynamin-related protein 1E [Nicotiana attenuata]; NP_567094 Dynamin-related protein 1E [Arabidopsis thaliana]	AT3G60190	At3g60190 encodes Arabidopsis dynamin-related protein 1E, DRP1E, also known as EDR3, ADL4 and ADL1E, which is 624 amino acid residues long, has a predicted mass of 69.8 kDa and a pI of 7.5. Dynamin-related protein 1E belongs to a plant-specific subclass of dynamin-related proteins (DRP1), consisting of five members in Arabidopsis (A, B, C, D, E). This class is characterized by having an N-termina…	XP_019260331 [Nicotiana attenuata]			NbS00056353g0008.1	291	62335	16	16	13	13	1.05	NP_567094 Dynamin-related protein 1E [Arabidopsis thaliana]; OIT33421 dynamin-related protein 1e [Nicotiana attenuata]	AT3G60190	At3g60190 encodes Arabidopsis dynamin-related protein 1E, DRP1E, also known as EDR3, ADL4 and ADL1E, which is 624 amino acid residues long, has a predicted mass of 69.8 kDa and a pI of 7.5. Dynamin-related protein 1E belongs to a plant-specific subclass of dynamin-related proteins (DRP1), consisting of five members in Arabidopsis (A, B, C, D, E). This class is characterized by having an N-termina…	OIT33421 [Nicotiana attenuata]
NbS00021492g0001.1	174	72107	10	10	7	7	0.37	Q39828 Dynamin-related protein 5A [Glycine max]; XP_009762092 PREDICTED: dynamin-related protein 5A [Nicotiana sylvestris]; NP_001331306 dynamin-like protein [Arabidopsis thaliana].	AT5G42080	Encodes a dynamin-like protein related to phragmoplastin. Mutations in this gene, in combination with mutation in ADL1E, result in defects in embryogenesis, cell plate formation and trichome branching. Also controls vascular patterning in combination with VAN3 and GNOM. DRP2B and DRP1A participate together in clathrin-coated vesicle formation during endocytosis.	XP_009762092 [Nicotiana sylvestris]			NbS00008178g0018.1	276	15524	12	12	4	4	1.69	XP_009778270 PREDICTED: histone H2A.1 [Nicotiana sylvestris]; NP_198119 histone H2A 7 [Arabidopsis thaliana].	AT5G27670	Encodes HTA7, a histone H2A protein.	XP_009778270 [Nicotiana sylvestris]
NbS00033686g0006.1	141	69818	10	10	8	8	0.44	XP_002265511.1 PREDICTED: dynamin-related protein 1E isoform 1 [Vitis vinifera]; XP_019224350 PREDICTED: dynamin-related protein 1E-like [Nicotiana attenuata]; NP_567094 Dynamin-related protein 1E [Arabidopsis thaliana].	AT3G60190	At3g60190 encodes Arabidopsis dynamin-related protein 1E, DRP1E, also known as EDR3, ADL4 and ADL1E, which is 624 amino acid residues long, has a predicted mass of 69.8 kDa and a pI of 7.5. Dynamin-related protein 1E belongs to a plant-specific subclass of dynamin-related proteins (DRP1), consisting of five members in Arabidopsis (A, B, C, D, E). This class is characterized by having an N-termina…	XP_019224350 [Nicotiana attenuata]			NbS00054358g0003.1	264	62948	15	15	12	12	0.94	XP_003633899.1 PREDICTED: dynamin-related protein 1E [Vitis vinifera]; PREDICTED: dynamin-related protein 1E [Nicotiana attenuata]; NP_567094 Dynamin-related protein 1E [Arabidopsis thaliana]	AT3G60190	At3g60190 encodes Arabidopsis dynamin-related protein 1E, DRP1E, also known as EDR3, ADL4 and ADL1E, which is 624 amino acid residues long, has a predicted mass of 69.8 kDa and a pI of 7.5. Dynamin-related protein 1E belongs to a plant-specific subclass of dynamin-related proteins (DRP1), consisting of five members in Arabidopsis (A, B, C, D, E). This class is characterized by having an N-termina…	XP_019260331 [Nicotiana attenuata]
NbS00014977g0008.1	125	125165	6	6	5	5	0.17	ABC61503.1 AGO1-2, partial [Nicotiana benthamiana]; QDM36924 argonaute 1b [Nicotiana benthamiana]; NP_175274 Stabilizer of iron transporter SufD / Polynucleotidyl transferase	AT1G48410	Encodes an RNA Slicer that selectively recruits microRNAs and siRNAs. There is currently no evidence that AGO1 Slicer is in a high molecular weight RNA-induced silencing complex (RISC). Mutants are defective in post-transcriptional gene silencing and have pleiotropic developmental and morphological defects. Through its action on the regulation of ARF17 expression, the protein regulates genes invo…	QDM36924 [Nicotiana benthamiana]			NbS00033686g0006.1	215	69818	14	14	12	12	0.82	XP_002265511.1 PREDICTED: dynamin-related protein 1E isoform 1 [Vitis vinifera]; XP_019224350 PREDICTED: dynamin-related protein 1E-like [Nicotiana attenuata]; NP_567094 Dynamin-related protein 1E [Arabidopsis thaliana].	AT3G60190	At3g60190 encodes Arabidopsis dynamin-related protein 1E, DRP1E, also known as EDR3, ADL4 and ADL1E, which is 624 amino acid residues long, has a predicted mass of 69.8 kDa and a pI of 7.5. Dynamin-related protein 1E belongs to a plant-specific subclass of dynamin-related proteins (DRP1), consisting of five members in Arabidopsis (A, B, C, D, E). This class is characterized by having an N-termina…	XP_019224350 [Nicotiana attenuata]
NbS00006820g0015.1	107	29146	4	4	3	3	0.54	1609235A chlorophyll a/b binding protein [Solanum lycopersicum]; XP_009631536 chlorophyll a-b binding protein 8, chloroplastic [Nicotiana tomentosiformis]; NP_001185280 PSI type III chlorophyll a/b-binding protein [Arabidopsis thaliana].	AT1G61520	PSI type III chlorophyll a/b-binding protein (Lhca3*1) The mRNA is cell-to-cell mobile.	XP_009631536 [Nicotiana tomentosiformis]			NbS00011945g0012.1	196	22544	9	9	5	5	1.3	ACG30677.1 histone H4 [Zea mays]; XP_009591402 histone H4 [Nicotiana tomentosiformis].	AT5G59970	Histone superfamily protein;(source:Araport11)	XP_009591402 [Nicotiana tomentosiformis]
NbS00012584g0001.1	98	40901	4	4	3	3	0.26	P29790.1 ATP synthase gamma chain, chloroplastic [Nicotiana tabacum]; XP_009760449 PREDICTED: ATP synthase gamma chain, chloroplastic [Nicotiana sylvestris]; NP_567265 ATPase, F1 complex, gamma subunit protein [Arabidopsis thaliana].	AT4G04640	One of two genes (with ATPC2) encoding the gamma subunit of Arabidopsis chloroplast ATP synthase.	XP_009760449 [Nicotiana sylvestris]			NbS00014580g0002.1	182	28269	8	8	5	5	0.95	XP_009775650 PREDICTED: chlorophyll a-b binding protein 21, chloroplastic [Nicotiana sylvestris]; NP_174286 chlorophyll A/B binding protein 1 [Arabidopsis thaliana].	AT1G29930	Subunit of light-harvesting complex II (LHCII),which absorbs light and transfers energy to the photosynthetic reaction center. The mRNA is cell-to-cell mobile.	XP_009775650 [Nicotiana sylvestris]
NbS00025223g0014.1	89	15188	3	3	2	2	0.5	CAG26902.1 ALY protein [Nicotiana benthamiana]; Q86V81 THOC4 [Homo sapiens]	AT5G59950	RNA-binding (RRM/RBD/RNP motifs) family protein;(source:Araport11)	CAG26902 [Nicotiana benthamiana]			NbS00000867g0011.1	179	30015	6	6	5	5	0.69	XP_002284740.2 PREDICTED: uncharacterized protein LOC100254082 [Vitis vinifera]; PREDICTED: ribonuclease P protein subunit p25-like protein isoform X1 [Nicotiana attenuata]; NP_001319386 Alba DNA/RNA-binding protein [Arabidopsis thaliana].	AT1G76010	Together with other ALBA proteins phase separates into stress granules and processing bodies under heat stress and directly binds to and recruits mRNAs to protect from degradation. Confers thermotolerance through stabilizing HSF messenger RNAs in cytoplasmic granules.	XP_019244926 [Nicotiana attenuata]
NbS00042109g0018.1	82	27332	3	3	3	3	0.41	P27524 Chlorophyll a-b binding protein CP24 10A, chloroplastic [Solanum lycopersicum]; XP_016513581 PREDICTED: chlorophyll a-b binding protein CP24 10A,chloroplastic-like [Nicotiana tabacum]; NP_173034 light harvesting complex photosystem II subunit 6 [Arabidopsis thaliana].	AT1G15820	Lhcb6 protein (Lhcb6), light harvesting complex of photosystem II.	XP_016513581 [Nicotiana tabacum]			NbS00014977g0008.1	155	125165	8	8	6	6	0.23	ABC61503.1 AGO1-2, partial [Nicotiana benthamiana]; QDM36924 argonaute 1b [Nicotiana benthamiana]; NP_175274 Stabilizer of iron transporter SufD / Polynucleotidyl transferase	AT1G48410	Encodes an RNA Slicer that selectively recruits microRNAs and siRNAs. There is currently no evidence that AGO1 Slicer is in a high molecular weight RNA-induced silencing complex (RISC). Mutants are defective in post-transcriptional gene silencing and have pleiotropic developmental and morphological defects. Through its action on the regulation of ARF17 expression, the protein regulates genes invo…	QDM36924 [Nicotiana benthamiana]
NbS00056669g0006.1	78	26768	3	3	3	3	0.42	B5FXN8 THO complex subunit 4 ALYREF [Taeniopygia guttata]; CAG26903 ALY protein [Nicotiana benthamiana]; NP_851229 RNA-binding (RRM/RBD/RNP motifs) family protein [Arabidopsis]	AT5G59950	RNA-binding (RRM/RBD/RNP motifs) family protein;(source:Araport11)	CAG26903 [Nicotiana benthamiana]			NbS00000671g0042.1	146	63379	6	6	5	5	0.29	UZC53376 luminal binding protein-1 [Nicotiana benthamiana]; NP_851119 Heat shock protein 70 (Hsp 70) family protein [Arabidopsis thaliana].	AT5G42020	Luminal binding protein (BiP2) involved in polar nuclei fusion during proliferation of endosperm nuclei.	UZC53376 [Nicotiana benthamiana]
NbS00028679g0001.1	77	34422	1	1	1	1	0.1	XP_002512541.1 NAD dependent epimerase/dehydratase, putative [Ricinus communis]; XP_009780849 PREDICTED: chloroplast stem-loop binding protein of 41 kDa b, chloroplastic [Nicotiana sylvestris]; NP_172405 chloroplast RNA binding protein [Arabidopsis thaliana].	AT1G09340	Encodes CHLOROPLAST RNA BINDING (CRB), a putative RNA-binding protein. CRB is important for the proper functioning of the chloroplast. Mutations in CRB also affects the circadian system, altering the expression of both oscillator and output genes.The mRNA is cell-to-cell mobile.	XP_009780849 [Nicotiana sylvestris]			NbS00019862g0010.1	127	72039	6	6	4	4	0.2	CAB56619.1 phragmoplastin [Nicotiana tabacum]; XP_019236427 PREDICTED: dynamin-related protein 5A-like [Nicotiana attenuata]; NP_001190448 dynamin-like protein [Arabidopsis thaliana].	AT5G42080	Encodes a dynamin-like protein related to phragmoplastin. Mutations in this gene, in combination with mutation in ADL1E, result in defects in embryogenesis, cell plate formation and trichome branching. Also controls vascular patterning in combination with VAN3 and GNOM. DRP2B and DRP1A participate together in clathrin-coated vesicle formation during endocytosis.	XP_019236427 [Nicotiana attenuata]
NbS00024580g0005.1	74	35587	2	2	2	2	0.19	Q641W4 Replication factor C subunit [Rattus norvegicus]; XP_009769681 PREDICTED: replication factor C subunit 2 [Nicotiana sylvestris]; NP_176504 replication factor C 2 [Arabidopsis thaliana].	AT1G63160	replication factor C 2;(source:Araport11)	XP_009769681 [Nicotiana sylvestris]			NbS00042109g0018.1	126	27332	5	5	5	5	0.78	P27524 Chlorophyll a-b binding protein CP24 10A, chloroplastic [Solanum lycopersicum]; XP_016513581 PREDICTED: chlorophyll a-b binding protein CP24 10A,chloroplastic-like [Nicotiana tabacum]; NP_173034 light harvesting complex photosystem II subunit 6 [Arabidopsis thaliana].	AT1G15820	Lhcb6 protein (Lhcb6), light harvesting complex of photosystem II.	XP_016513581 [Nicotiana tabacum]
NbS00003134g0011.1	68	79899	4	4	4	4	0.17	P46942 ATP-dependent RNA helicase-like protein [Nicotiana sylvestris]; NP_566141 DEAD box RNA helicase 1 [Arabidopsis thaliana].	AT3G01540	RNA HELICASE DRH1	NP_001289543.1 [Nicotiana sylvestris]			NbS00033593g0008.1	112	32632	3	3	3	3	0.34	AFK33693.1 unknown [Lotus japonicus]; XP_009611212 cysteine-rich repeat secretory protein 55-like [Nicotiana tomentosiformis]; NP_199665 receptor-like protein kinase-related family protein [Arabidopsis thaliana].	AT5G48540	receptor-like protein kinase-related family protein;(source:Araport11)	XP_009611212 [Nicotiana tomentosiformis]
NbS00001373g0014.1	65	97598	2	2	2	2	0.07	XP_002271622.1 PREDICTED: acyl-CoA dehydrogenase family member 10 isoform 1 [Vitis vinifera]; XP_009761200 PREDICTED: acyl-CoA dehydrogenase family member 10 [Nicotiana sylvestris]; NP_187337 acyl-CoA dehydrogenase-like protein [Arabidopsis thaliana].	AT3G06810	Encodes a protein with similarity to acyl-CoA dehydrogenases. Mutations in IBR3 render plants resistant to indole-3-butryic acid, a putative storage form of the biologically active auxin IAA (indole-3-acetic acid). IBR3 is hypothesized to carry out the second step in a β-oxidation-like process of IBA metabolism in Arabidopsis. Though its subcellular location has not been determined, IBR3 has a pe…	XP_009761200 [Nicotiana sylvestris]			NbS00003134g0011.1	98	79899	3	3	2	2	0.13	P46942 ATP-dependent RNA helicase-like protein [Nicotiana sylvestris]; NP_566141 DEAD box RNA helicase 1 [Arabidopsis thaliana].	AT3G01540	RNA HELICASE DRH1	NP_001289543.1 [Nicotiana sylvestris]
NbS00058945g0001.1	65	45005	1	1	1	1	0.07	NP_568879 TBP-associated factor 15B [Arabidopsis thaliana]; XP_009790083 PREDICTED: transcription initiation factor TFIID subunit 15b [Nicotiana sylvestris].	AT5G58470	TBP-associated factor 15B;(source:Araport11)	XP_009790083 [Nicotiana sylvestris]			NbS00022486g0001.1	82	20485	4	4	4	4	0.83	QCS40508 ribulose-1,5-bisphosphate carboxylase/oxygenase small subunit [Nicotiana benthamiana]; NP_198657 Ribulose bisphosphate carboxylase (small chain) family protein [Arabidopsis thaliana].	AT5G38410	Encodes a member of the Rubisco small subunit (RBCS) multigene family: RBCS1A (At1g67090), RBCS1B (At5g38430), RBCS2B (At5g38420), and RBCS3B (At5g38410). Functions to yield sufficient Rubisco content for leaf photosynthetic capacity.	QCS40508 [Nicotiana benthamiana]
NbS00016433g0017.1	64	41368	2	2	2	2	0.17	XP_002512983.1 clathrin binding protein, putative [Ricinus communis]; XP_016468394 PREDICTED: SH3 domain-containing protein 2 [Nicotiana tabacum]; NP_567969 SH3 domain-containing protein [Arabidopsis thaliana].	AT4G34660	Critical non-ATG regulator of plant autophagy which colocalizes with representative ATG proteins during autophagosome biogenesis in growing pollen tubes.	XP_016468394 [Nicotiana tabacum]			NbS00016159g0006.1	79	32702	3	3	3	3	0.34	ASW15992 plastid carbonic anhydrase [Nicotiana benthamiana]; NP_850491 carbonic anhydrase 1 [Arabidopsis thaliana].	AT3G01500	Encodes a putative beta-carbonic anhydrase betaCA1 that is expressed in shoot tissues but not root. Together with betaCA4 (At1g70410) regulates CO2-controlled stomatal movements in guard cells, as well as attenuates immunity. Differential CA gene expression in response to changing atmospheric CO2 conditions contribute to altered disease resistance levels. Activated by OXS2 under the treatment of …	ASW15992 [Nicotiana benthamiana]
NbS00027647g0011.1	63	90299	2	2	2	2	0.07	CBI40505.3 unnamed protein product [Vitis vinifera]; XP_009757084 DEAD-box ATP-dependent RNA helicase 31-like [Nicotiana sylvestris]; NP_201168 P-loop containing nucleoside triphosphate hydrolases superfamily protein [Arabidopsis thaliana].	AT5G63630	P-loop containing nucleoside triphosphate hydrolases superfamily protein;(source:Araport11)	XP_009757084 [Nicotiana sylvestris]			NbS00014345g0007.1	78	127872	3	3	3	3	0.08	XP_002281257.2 PREDICTED: nuclear pore complex protein Nup155-like [Vitis vinifera]; BAO49740 nuclear pore complex protein Nup155a [Nicotiana benthamiana]; NP_172938 1464 aa nucleoporin 155 [Arabidopsis thaliana].	AT1G14850	Encodes a protein similar to nucleoporin, a a major component of the nuclear pore complex (NPC) involved in cellular nucleo-cytoplasmic transport	BAO49740 [Nicotiana benthamiana]
NbS00007972g0020.1	62	15164	1	1	1	1	0.22	BAA04633.1 PSI-H precursor [Nicotiana sylvestris]; NP_175633 photosystem I subunit H2 [Arabidopsis thaliana].	AT1G52230	Phosphorylation of this protein is dependent on calcium. The mRNA is cell-to-cell mobile.	XP_009777894 [Nicotiana sylvestris]			NbS00004717g0103.1	76	13622	2	2	1	1	0.25	XP_009607067 14 kDa proline-rich protein DC2.15-like [Nicotiana tomentosiformis]; NP_566036 Bifunctional inhibitor/lipid-transfer protein/seed storage 2S albumin superfamily protein [Arabidopsis thaliana].	AT2G45180	nsLTP family-related gene. Expression is strongly suppressed by bacterial pathogens. Mutants are more susceptible to pathogens and abiotic stressors suggesting a function in basal stress response.	XP_009607067 [Nicotiana tomentosiformis]
NbS00001161g0103.1	59	56283	1	1	1	1	0.06	XP_009619090 cleavage and polyadenylation specificity factor subunit 6 [Nicotiana tomentosiformis]; NP_172778 RNA-binding (RRM/RBD/RNP motifs) family protein [Arabidopsis thaliana]. (CPSF)	AT1G13190	RNA-binding (RRM/RBD/RNP motifs) family protein;(source:Araport11)	XP_009619090 [Nicotiana tomentosiformis]			NbS00028679g0001.1	76	34422	2	2	2	2	0.2	XP_002512541.1 NAD dependent epimerase/dehydratase, putative [Ricinus communis]; XP_009780849 PREDICTED: chloroplast stem-loop binding protein of 41 kDa b, chloroplastic [Nicotiana sylvestris]; NP_172405 chloroplast RNA binding protein [Arabidopsis thaliana].	AT1G09340	Encodes CHLOROPLAST RNA BINDING (CRB), a putative RNA-binding protein. CRB is important for the proper functioning of the chloroplast. Mutations in CRB also affects the circadian system, altering the expression of both oscillator and output genes.The mRNA is cell-to-cell mobile.	XP_009780849 [Nicotiana sylvestris]
XP_002823453.1	59	62271	3	3	3	3	0.17	XP_002823453.1PREDICTED: LOW QUALITY PROTEIN: ATP synthase subunit beta, mitochondrial-like [Pongo abelii]; XP_016447356 ATP synthase subunit beta, mitochondrial-like [Nicotiana tabacum]; NP_680155 ATP synthase alpha/beta family protein [Arabidopsis thaliana].	AT5G08680	Encodes the mitochondrial ATP synthase beta-subunit. This subunit is encoded by a multigene family of three members (At5g08670, At5g08680, At5g08690) that shared 98% sequence identity at the amino acid level. The mRNA is cell-to-cell mobile.	XP_016447356 [Nicotiana tabacum]			NbS00011040g0001.1	74	28504	3	3	2	2	0.25	XP_002529896.1 small nuclear ribonucleoprotein-associated protein, putative [Ricinus communis]; XP_009772618 PREDICTED: small nuclear ribonucleoprotein-associated protein B'-like [Nicotiana sylvestris]; NP_001031682 small nuclear ribonucleoprotein associated protein B [Arabidopsis thaliana].	AT4G20440	small nuclear ribonucleoprotein associated protein B;(source:Araport11)	XP_009772618 [Nicotiana sylvestris]
NbS00019265g0001.1	57	46832	1	1	1	1	0.07	XP_016475273 chlorophyll a-b binding protein, chloroplastic-like [Nicotiana tabacum]; NP_191706 photosystem I light harvesting complex protein [Arabidopsis thaliana].	AT3G61470	Encodes a component of the light harvesting antenna complex of photosystem I. The mRNA is cell-to-cell mobile.	XP_016475273 [Nicotiana tabacum]			NbS00047378g0007.1	73	80254	2	2	2	2	0.08	XP_002521645.1 arsenite-resistance protein, putative [Ricinus communis]; XP_019252012 PREDICTED: serrate RNA effector molecule isoform X1 [Nicotiana attenuata]; NP_565635 C2H2 zinc-finger protein SERRATE (SE) [Arabidopsis thaliana].	AT2G27100	Identified as a leaf form mutant by Redei having serrated leaves. Further analysis of the single loss of function allele indicated pleiotropic effects extending to many aspects of shoot development such as taller meristems, alterations in phase transition, phyllotaxy and branching. Encodes a single zinc finger containing protein that is expressed in meristems and organ primordia and forms a compl…	XP_019252012 [Nicotiana attenuata]
NbS00042812g0008.1	54	20462	3	3	3	3	0.58	QCS40508 ribulose-1,5-bisphosphate carboxylase/oxygenase small subunit [Nicotiana benthamiana]; NP_198657 Ribulose bisphosphate carboxylase (small chain) family protein [Arabidopsis thaliana].	AT5G38410	Encodes a member of the Rubisco small subunit (RBCS) multigene family: RBCS1A (At1g67090), RBCS1B (At5g38430), RBCS2B (At5g38420), and RBCS3B (At5g38410). Functions to yield sufficient Rubisco content for leaf photosynthetic capacity.	QCS40508 [Nicotiana benthamiana]			NbS00010277g0007.1	73	59557	4	3	4	3	0.17	NP_001234620.1 beta-mannosidase enzyme precursor [Solanum lycopersicum]; XP_009757932 PREDICTED: beta-glucosidase 44-like [Nicotiana sylvestris]; NP_188436 B-S glucosidase 44 [Arabidopsis thaliana].	AT3G18080	B-S glucosidase 44;(source:Araport11)	XP_009757932 [Nicotiana sylvestris]
NbC24305910g0003.1	53	11284	2	2	2	2	0.7	CAA78704 ribulose bisphosphate carboxylase activase, partial [Nicotiana tabacum]; NP_850321 rubisco activase [Arabidopsis thaliana].	AT2G39730	Rubisco activase, a nuclear-encoded chloroplast protein that consists of two isoforms arising from alternative splicing in most plants. Required for the light activation of rubisco. Involved in jasmonate-induced leaf senescence.	CAA78704 [Nicotiana tabacum]			NbS00010087g0103.1	68	25594	2	2	2	2	0.28	XP_016482616 PREDICTED: heat shock cognate 70 kDa protein 1-like [Nicotiana tabacum]; NP_001119156 heat shock cognate protein 70-1 [Arabidopsis thaliana].	AT5G02500	Encodes a member of heat shock protein 70 family. Hsc70-1 negatively regulates the expression of Hsp101 through HsfA1d, HsfA1e and HsfA2. During non-HS condition, Hsc70-1 attenuates the activity of HsfAs and finally affects the expression of HsfA2 and Hsp101 genes. hsc70-1 mutant showed thermotolerance phenotype due to higher expression of Hsp101 and other HS inducible genes.	XP_016482616 [Nicotiana tabacum]
NbS00006841g0003.1	53	31001	1	1	1	1	0.11	ABI93215.1 water channel protein [Nicotiana tabacum]; XP_019241188 PREDICTED: probable aquaporin PIP-type pTOM75 [Nicotiana attenuata]; NP_567178 plasma membrane intrinsic protein 1;4 [Arabidopsis thaliana].	AT4G00430	a member of the plasma membrane intrinsic protein subfamily PIP1. involved redundantly with PIP1;1/2/3/5 in hydraulics and carbon fixation, regulates the expression of related genes that affect plant growth and development.	XP_019241188 [Nicotiana attenuata]			NbC24305910g0003.1	68	11284	3	3	3	3	1.22	CAA78704 ribulose bisphosphate carboxylase activase, partial [Nicotiana tabacum]; NP_850321 rubisco activase [Arabidopsis thaliana].	AT2G39730	Rubisco activase, a nuclear-encoded chloroplast protein that consists of two isoforms arising from alternative splicing in most plants. Required for the light activation of rubisco. Involved in jasmonate-induced leaf senescence.	CAA78704 [Nicotiana tabacum]
NbS00016136g0003.1	53	58764	2	2	2	2	0.12	BAM24707.1 Heat shock protein 70 [Nicotiana tabacum]; NP_001312527 heat shock cognate 70 kDa protein 2-like [Nicotiana tabacum]; NP_187864 heat shock protein 70 [Arabidopsis thaliana].	AT3G12580	Cytoplasmically localized member of the heat shock protein 70 family. Forms complex(heat shock granule) with J3. Mutants are heat sensitive and show increased accummulation of insoluble proteins suggesting a role in thermotolerance.	NP_001312527 [Nicotiana tabacum]			NbS00012584g0001.1	68	40901	4	4	3	3	0.26	P29790.1 ATP synthase gamma chain, chloroplastic [Nicotiana tabacum]; XP_009760449 PREDICTED: ATP synthase gamma chain, chloroplastic [Nicotiana sylvestris]; NP_567265 ATPase, F1 complex, gamma subunit protein [Arabidopsis thaliana].	AT4G04640	One of two genes (with ATPC2) encoding the gamma subunit of Arabidopsis chloroplast ATP synthase.	XP_009760449 [Nicotiana sylvestris]
NbS00003826g0005.1	52	59756	2	2	2	2	0.11	NP_001312022 catalase isozyme 3 [Nicotiana tabacum]; NP_195235 catalase 2 [Arabidopsis thaliana].	AT4G35090	Encodes a peroxisomal catalase, highly expressed in bolts and leaves. mRNA expression patterns show circadian regulation with mRNA levels being high in the subjective early morning. Loss of function mutations have increased H2O2 levels and increased H2O2 sensitivity. Mutants accumulate more toxic ions yet show decreased sensitivity to Li+. This decreased sensitivity is most likely due to an insen…	NP_001312022 [Nicotiana tabacum]			NbS00027670g0006.1	67	59238	3	3	3	3	0.18	P50433 Serine hydroxymethyltransferase, mitochondrial [Solanum tuberosum]; UUT39808 SHMT1-1 [Nicotiana benthamiana]; NP_195506 serine transhydroxymethyltransferase 1 [Arabidopsis thaliana].	AT4G37930	Encodes a protein with mitochondrial serine hydroxymethyltransferase activity, which functions in the photorespiratory pathway, catalyzes the conversion of serine and tetrahydrofolate to glycine and 5,10-methylene tetrahydrofolate. Involved in controlling cell damage caused by abiotic stress, such as high light and salt and the hypersensitive defense response of plants.	UUT39808 [Nicotiana benthamiana]
NbS00019862g0010.1	51	72039	3	3	3	3	0.14	CAB56619.1 phragmoplastin [Nicotiana tabacum]; XP_019236427 PREDICTED: dynamin-related protein 5A-like [Nicotiana attenuata]; NP_001190448 dynamin-like protein [Arabidopsis thaliana].	AT5G42080	Encodes a dynamin-like protein related to phragmoplastin. Mutations in this gene, in combination with mutation in ADL1E, result in defects in embryogenesis, cell plate formation and trichome branching. Also controls vascular patterning in combination with VAN3 and GNOM. DRP2B and DRP1A participate together in clathrin-coated vesicle formation during endocytosis.	XP_019236427 [Nicotiana attenuata]			NbS00051197g0005.1	64	98617	3	3	3	3	0.1	XP_019228186 PREDICTED: DEAD-box ATP-dependent RNA helicase 31-like [Nicotiana attenuata]; NP_201168 P-loop containing nucleoside triphosphate hydrolases superfamily protein [Arabidopsis thaliana].	AT5G63630	P-loop containing nucleoside triphosphate hydrolases superfamily protein;(source:Araport11)	XP_019228186 [Nicotiana attenuata]
NbS00012365g0017.1	51	43392	3	3	3	3	0.25	XP_002520343.1 replication factor C / DNA polymerase III gamma-tau subunit, putative [Ricinus communis]; XP_009629771 replication factor C subunit 3 [Nicotiana tomentosiformis]; NP_177871 replication factor C subunit 3 [Arabidopsis thaliana].	AT1G77470	Encodes a protein with high homology to the Replication Factor C, Subunit 3 (RFC3) of yeast and other eukaryotes. rfc3 mutants are hypersensitive to salicylic acid and exhibit enhanced induction of PR genes and resistance against virulent oomycete Hyaloperonospora arabidopsidis Noco2. The enhanced pathogen resistance in the mutant is NPR1-independent.	XP_009629771 [Nicotiana tomentosiformis]			NbS00036674g0013.1	64	196356	2	2	2	2	0.03	XP_002266580.1 PREDICTED: U5 small nuclear ribonucleoprotein 200 kDa helicase [Vitis vinifera]; XP_019226652 PREDICTED: DExH-box ATP-dependent RNA helicase DExH12-like [Nicotiana attenuata]; NP_001185050 U5 small nuclear ribonucleoprotein helicase [Arabidopsis thaliana].	AT1G20960	Similar to DEAD/DExH box ATP-dependent RNA helicase . Required for proper splicing of FLC. Mutants have reduced FLC levels and are early flowering.	XP_019226652 [Nicotiana attenuata]
NbS00052235g0008.1	50	61657	2	2	2	2	0.11	NP_001234829.1 ascorbate oxidase precursor [Solanum lycopersicum]; XP_016446373 PREDICTED: L-ascorbate oxidase-like isoform X2 [Nicotiana tabacum]; CDN40973 Ascorbate oxidase [Nicotiana benthamiana]; NP_195693 Cupredoxin superfamily protein [Arabidopsis thaliana].	AT4G39830	role in the degradation of ascorbate to (mono)dehydroascorbate; putative ascorbate oxidase with ferroxidase activity, candidate for the regulation of apoplastic iron excess.	XP_016446373 [Nicotiana tabacum]; CDN40973 [Nicotiana benthamiana]			NbS00008510g0008.1	61	222396	3	3	3	3	0.04	CBI28651.3 unnamed protein product [Vitis vinifera]; XP_016476858 PREDICTED: eIF-2-alpha kinase activator GCN1 isoform X1 [Nicotiana tabacum]; NP_176659 ILITYHIA [Arabidopsis thaliana].	AT1G64790	ILITHYIA (ILA) is a HEAT repeat protein involved in plant immunity. The gene is also involved in systemic acquired resistance induced by P. syringae expressing avrRps4. Loss-of-function mutants of ILA caused pleiotropic defects in the mutant plants. The mutant plants are smaller in size and the leaves are serrated and yellow to light green in color. Required for bacterium-triggered stomatal closu…	XP_016476858 [Nicotiana tabacum]
NbS00001148g0004.1	50	36834	2	2	2	2	0.19	NP_001141544.1 uncharacterized protein LOC100273658 [Zea mays]; XP_009792728 PREDICTED: tubulin beta chain [Nicotiana sylvestris]; NP_001190373 tubulin beta 8 [Arabidopsis thaliana].	AT5G23860	beta-tubulin, preferentially expressed in endodermal and phloem cells of primary roots and in the vascular tissues of leaves, stems, and flowers. The mRNA is cell-to-cell mobile.	XP_009792728 [Nicotiana sylvestris]			NbS00001413g0059.1	60	0	2	2	1	1	0.05	YP_247599.1 photosystem I P700 chlorophyll a apoprotein A1 [Cucumis sativus]; XP_033515762 photosystem I P700 chlorophyll a apoprotein A1-like [Nicotiana tomentosiformis]; NP_051059 photosystem I P700 chlorophyll a apoprotein A1 (chloroplast) [Arabidopsis thaliana].	ArthCp022	/	XP_033515762 [Nicotiana tomentosiformis]
NbS00000565g0021.1	50	59505	1	1	1	1	0.06	Q8R3N6 THO complex subunit 1 [Mus musculus]; XP_009771507 PREDICTED: THO complex subunit 1 isoform X1 [Nicotiana sylvestris]; NP_568219 nuclear matrix protein-like protein [Arabidopsis thaliana].	AT5G09860	Encodes a component of the putative Arabidopsis THO/TREX complex: THO1 or HPR1 (At5g09860), THO2 (At1g24706), THO3 or TEX1 (At5g56130), THO5 (At5g42920, At1g45233), THO6 (At2g19430), and THO7 (At5g16790, At3g02950). THO/TREX complexes in animals have been implicated in the transport of mRNA precursors. Mutants of THO3/TEX1, THO1, THO6 accumulate reduced amount of small interfering (si)RNA, sugges…	XP_009771507 [Nicotiana sylvestris]			XP_002823453.1	59	62271	2	2	2	2	0.11	XP_002823453 PREDICTED: LOW QUALITY PROTEIN: ATP synthase subunit beta, mitochondrial-like [Pongo abelii]; XP_016447356 PREDICTED: ATP synthase subunit beta, mitochondrial-like [Nicotiana tabacum].NP_680155 ATP synthase alpha/beta family protein [Arabidopsis thaliana].	AT5G08680	Encodes the mitochondrial ATP synthase beta-subunit. This subunit is encoded by a multigene family of three members (At5g08670, At5g08680, At5g08690) that shared 98% sequence identity at the amino acid level. The mRNA is cell-to-cell mobile.	XP_016447356 [Nicotiana tabacum]
NbS00035166g0003.1	49	48617	1	1	1	1	0.07	CAC37356.1 putative membrane protein [Solanum tuberosum]; XP_009774831 PREDICTED: cytochrome b561 and DOMON domain-containing protein At5g47530-like [Nicotiana sylvestris]; NP_199564 Auxin-responsive family protein [Arabidopsis thaliana].	AT5G47530	Auxin-responsive family protein;(source:Araport11)	XP_009774831 [Nicotiana sylvestris]			NbS00015187g0009.1	58	56801	2	2	2	2	0.12	XP_003521054.1 PREDICTED: actin-related protein 4-like [Glycine max]; XP_019224821 PREDICTED: actin-related protein 4 [Nicotiana attenuata]; NP_564051 actin-related protein 4 [Arabidopsis thaliana].	AT1G18450	Encodes a gene similar to actin-related proteins in other organisms. Member of nuclear ARP family of genes. Component of chromatin remodeling complexes, involved in chromatin-mediated gene regulation. Phenotype of the arp4-1 mutant allele revealed partial sterility due to defects in anther development. Targeting the distinct, 3' UTR of AtARP4 transcripts with RNA interference caused a drastic red…	XP_019224821 [Nicotiana attenuata]
NbS00000139g0007.1	49	35687	1	1	1	1	0.09	XP_009764483 PREDICTED: ATP synthase subunit gamma, mitochondrial-like [Nicotiana sylvestris]; NP_180863 gamma subunit of Mt ATP synthase [Arabidopsis thaliana].	AT2G33040	gamma subunit of Mt ATP synthase;(source:Araport11)	XP_009764483 [Nicotiana sylvestris]			NbS00038786g0002.1	57	114358	4	4	4	4	0.12	XP_016482262 PREDICTED: pentatricopeptide repeat-containing protein MRL1, chloroplastic-like isoform X1 [Nicotiana tabacum]; NP_195209 Pentatricopeptide repeat (PPR) superfamily protein [Arabidopsis thaliana].	AT4G34830	Encodes MRL1, a conserved pentatricopeptide repeat protein, required for stabilization of rbcL mRNA.	XP_016482262 [Nicotiana tabacum]
NbS00002125g0002.1	47	26691	1	1	1	1	0.13	BAD22534.1 harpin inducing protein 1-like 18 [Nicotiana tabacum]; OIT35716 ndr1hin1-like protein 3 [Nicotiana attenuata]; NP_181142 Late embryogenesis abundant (LEA) hydroxyproline-rich glycoprotein family [Arabidopsis thaliana].	AT2G35980	Encodes a protein whose sequence is similar to tobacco hairpin-induced gene (HIN1) and Arabidopsis non-race specific disease resistance gene (NDR1). Expression of this gene is induced by cucumber mosaic virus, spermine and during senescence. The gene product is localized to the chloroplast. The mRNA is cell-to-cell mobile.	OIT35716 [Nicotiana attenuata]			NbS00020253g0009.1	57	28540	2	2	2	2	0.25	NP_001312416 chlorophyll a-b binding protein 13, chloroplastic [Nicotiana tabacum]; NP_200238 light-harvesting chlorophyll B-binding protein 3 [Arabidopsis thaliana].	AT5G54270	Lhcb3 protein is a component of the main light harvesting chlorophyll a/b-protein complex of Photosystem II (LHC II).	NP_001312416 [Nicotiana tabacum]
NbS00004081g0106.1	47	29460	1	1	1	1	0.11	NP_001312172 14-3-3-like protein C [Nicotiana tabacum]; NP_565176 general regulatory factor 2 [Arabidopsis thaliana].	AT1G78300	G-box binding factor GF14 omega encoding a 14-3-3 protein The mRNA is cell-to-cell mobile.	NP_001312172 [Nicotiana tabacum]			NbS00003291g0003.1	55	25216	3	3	3	3	0.45	XP_019229848 PREDICTED: ribonuclease P protein subunit p25-like protein [Nicotiana attenuata]; NP_001327442 Alba DNA/RNA-binding protein [Arabidopsis thaliana].	AT3G07030	Together with other ALBA proteins phase separates into stress granules and processing bodies under heat stress and directly binds to and recruits mRNAs to protect from degradation. Confers thermotolerance through stabilizing HSF messenger RNAs in cytoplasmic granules.	XP_019229848 [Nicotiana attenuata]
NbS00005988g0006.1	45	12425	1	1	1	1	0.28	XP_009761744 PREDICTED: non-specific lipid-transfer protein 1 [Nicotiana sylvestris]; NP_190727 lipid transfer protein 12 [Arabidopsis thaliana].	AT3G51590	Encodes a member of the lipid transfer protein family. Proteins of this family are generally small (~9 kD), basic, expressed abundantly and contain eight Cys residues. The proteins can bind fatty acids and acylCoA esters and can transfer several different phospholipids. They are localized to the cell wall. The LTP12 promoter is active exclusively in the tapetum during the uninucleate microspore a…	XP_009761744 [Nicotiana sylvestris]			NbS00025223g0014.1	54	15188	3	3	3	3	0.83	CAG26902.1 ALY protein [Nicotiana benthamiana]; Q86V81 THOC4 [Homo sapiens]	AT5G59950	RNA-binding (RRM/RBD/RNP motifs) family protein;(source:Araport11)	CAG26902 [Nicotiana benthamiana]
NbS00003291g0003.1	45	25216	1	1	1	1	0.13	XP_019229848 PREDICTED: ribonuclease P protein subunit p25-like protein [Nicotiana attenuata]; NP_001327442 Alba DNA/RNA-binding protein [Arabidopsis thaliana].	AT3G07030	Together with other ALBA proteins phase separates into stress granules and processing bodies under heat stress and directly binds to and recruits mRNAs to protect from degradation. Confers thermotolerance through stabilizing HSF messenger RNAs in cytoplasmic granules.	XP_019229848 [Nicotiana attenuata]			NbS00019153g0015.1	53	157163	2	2	2	2	0.04	EAY81974.1 hypothetical protein OsI_37152 [Oryza sativa Indica Group]; XP_009631458 clathrin heavy chain 1 [Nicotiana tomentosiformis]; NP_187466 Clathrin, heavy chain [Arabidopsis thaliana].	AT3G08530	CHC2 heavy chain subunit of clathrin. Involved in vesicle mediated trafficking. Mutants show reduced rates of endocytosis and defects clathrin mediated exocytosis Mutants have increased drought tolerance due to defects in stomatal movement.	XP_009631458 [Nicotiana tomentosiformis]
NbS00005976g0007.1	45	29424	2	2	2	2	0.24	NP_001077530.1 glyceraldehyde 3-phosphate dehydrogenase [Arabidopsis thaliana]; AKH15660 cytosolic glyceraldehyde-3-phosphate dehydrogenase 1 [Nicotiana benthamiana]; NP_001077530 glyceraldehyde-3-phosphate dehydrogenase C2 [Arabidopsis thaliana].	AT1G13440	The expression level of GAPC-2 is upregulated in Arabidopsis seedlings exposed to cadmium.	AKH15660 [Nicotiana benthamiana]			NbS00044222g0007.1	53	69788	2	2	2	2	0.1	XP_009795541 PREDICTED: 116 kDa U5 small nuclear ribonucleoprotein component-like [Nicotiana sylvestris]; NP_001321282 Ribosomal protein S5/Elongation factor G/III/V family protein [Arabidopsis thaliana].	AT1G06220	Encodes a protein with similarity to splicing factor Snu114. Snu114 is thought to be involved in activation of the splicosome. Loss of GFA1 function results in reduced female fertility. Approximately 50% of ovules abort due to defects in the female gametophyte. In mutant gametophytes antipodal cells express egg cell markers suggesting a defect in specification of cell fate.GFA1 is also required t…	XP_009795541 [Nicotiana sylvestris]
NbS00010046g0020.1	44	63701	1	1	1	1	0.05	BAG16523.1 putative NADPH oxidoreductase [Capsicum chinense]; XP_009772544 PREDICTED: probable quinone oxidoreductase isoform X1 [Nicotiana sylvestris]; NP_175390 ARP protein (REF) [Arabidopsis thaliana].	AT1G49670	molecular function has not been defined. Was shown involved in oxidative stress tolerance.	XP_009772544 [Nicotiana sylvestris]			NbS00002935g0006.1	53	54788	2	2	2	2	0.12	XP_019235987 PREDICTED: V-type proton ATPase subunit B2-like [Nicotiana attenuata]; NP_001190954 ATPase, V1 complex, subunit B protein [Arabidopsis thaliana].	AT4G38510	One of three genes encoding the vacuolar ATP synthase subunit B1. The protein binds to and co-localizes with F-actin, bundles F-actin to form higher-order structure, and stabilizes actin filaments in vitro.	XP_019235987 [Nicotiana attenuata]
NbS00033024g0001.1	43	61550	1	1	1	1	0.05	XP_002518462.1 multicopper oxidase, putative [Ricinus communis]; XP_019224842 L-ascorbate oxidase homolog [Nicotiana attenuata]; NP_193932 SKU5 similar 4 [Arabidopsis thaliana].	AT4G22010	SKU5 similar 4;(source:Araport11)	XP_019224842 [Nicotiana attenuata]			NbS00006964g0008.1	52	79801	2	2	2	2	0.08	XP_009793289 PREDICTED: plasma membrane ATPase 2 [Nicotiana sylvestris]; NP_201073 H[+]-ATPase 11 [Arabidopsis thaliana].	AT5G62670	H[+]-ATPase 11;(source:Araport11)	XP_009793289 [Nicotiana sylvestris]
NbS00002372g0015.1	43	50828	2	2	2	2	0.13	BAE97400.1 heat shock protein 90 [Nicotiana tabacum]; BBA20377 heat shock protein 90 [Nicotiana benthamiana]; NP_200414 heat shock protein 81-2 [Arabidopsis thaliana].	AT5G56030	A member of heat shock protein 90 (HSP90) gene family. Expressed in all tissues and abundant in root apical meristem, pollen and tapetum. Expression is NOT heat-induced but induced by IAA and NaCl. Interacts with HsfA1d in the cytosol and the nucleus and negatively regulates HsfA1d. Did not bind to AtHsfA4c. The mRNA is cell-to-cell mobile.	BBA20377 [Nicotiana benthamiana]			NbS00004901g0005.1	52	43708	2	2	2	2	0.16	XP_009773019 PREDICTED: actin-97 [Nicotiana sylvestris]; NP_196543 actin 7 [Arabidopsis thaliana].	AT5G09810	Member of Actin gene family.Mutants are defective in germination and root growth. The mRNA is cell-to-cell mobile.	XP_009773019 [Nicotiana sylvestris]
NbS00008558g0004.1	43	43072	2	2	2	2	0.16	BAA77603.1 plastidic aldolase [Nicotiana paniculata]; XP_009766551 PREDICTED: fructose-bisphosphate aldolase 1, chloroplastic-like [Nicotiana sylvestris]; NP_568049 fructose-bisphosphate aldolase 2 [Arabidopsis thaliana].	AT4G38970	Protein is tyrosine-phosphorylated and its phosphorylation state is modulated in response to ABA in Arabidopsis thaliana seeds.	XP_009766551 [Nicotiana sylvestris]			NbS00024580g0005.1	51	35587	3	3	3	3	0.31	Q641W4 Replication factor C subunit [Rattus norvegicus]; XP_009769681 PREDICTED: replication factor C subunit 2 [Nicotiana sylvestris]; NP_176504 replication factor C 2 [Arabidopsis thaliana].	AT1G63160	replication factor C 2;(source:Araport11)	XP_009769681 [Nicotiana sylvestris]
NbS00014241g0002.1	42	21890	1	1	1	1	0.15	NP_054481 ATP synthase CF1 alpha subunit (plastid) [Nicotiana tabacum]; NP_051044 ATP synthase CF1 alpha subunit (chloroplast) [Arabidopsis thaliana].	ArthCp007	/	NP_054481 [Nicotiana tabacum]			NbS00009996g0026.1	50	31165	3	3	3	3	0.35	XP_002304476.1 predicted protein [Populus trichocarpa]; XP_009621420 replication factor C subunit 2 [Nicotiana tomentosiformis]; NP_176504 replication factor C 2 [Arabidopsis thaliana].	AT1G63160	replication factor C 2;(source:Araport11)	XP_009621420 [Nicotiana tomentosiformis]
NbS00001587g0026.1	41	107641	2	2	2	2	0.06	Replication factor C subunit 1 [Mus musculus]; XP_009789266 PREDICTED: replication factor C subunit 1 [Nicotiana sylvestris]; NP_680188 replication factor C1 [Arabidopsis thaliana].	AT5G22010	Encodes RFC1, the largest subunit of replication factor C. Mediates genomic stability and transcriptional gene silencing.	XP_009789266 [Nicotiana sylvestris]			NbS00001587g0026.1	50	107641	1	1	1	1	0.03	Replication factor C subunit 1 [Mus musculus]; XP_009789266 PREDICTED: replication factor C subunit 1 [Nicotiana sylvestris]; NP_680188 replication factor C1 [Arabidopsis thaliana].	AT5G22010	Encodes RFC1, the largest subunit of replication factor C. Mediates genomic stability and transcriptional gene silencing.	XP_009789266 [Nicotiana sylvestris]
NbS00001970g0004.1	40	33561	1	1	1	1	0.1	ABB72798.1 40S ribosomal protein S4-like protein [Solanum tuberosum]; XP_009609731 40S ribosomal protein S4-like [Nicotiana tomentosiformis]; NP_568179 Ribosomal protein S4 (RPS4A) family protein [Arabidopsis thaliana].	AT5G07090	Ribosomal protein S4 (RPS4A) family protein;(source:Araport11)	XP_009609731 [Nicotiana tomentosiformis]			NbS00015339g0013.1	48	102746	2	2	2	2	0.06	XP_009799220 PREDICTED: plasma membrane ATPase 3 [Nicotiana sylvestris]; NP_201073 H[+]-ATPase 11 [Arabidopsis thaliana].	AT5G62670	H[+]-ATPase 11;(source:Araport11)	XP_009799220 [Nicotiana sylvestris]
NbS00010947g0011.1	40	60098	1	1	1	1	0.05	NP_001312377 probable monogalactosyldiacylglycerol synthase, chloroplastic [Nicotiana tabacum]; NP_194906 monogalactosyl diacylglycerol synthase 1 [Arabidopsis thaliana].	AT4G31780	Encodes an A-type monogalactosyldiacylglycerol (MGDG) synthase. It represents the isoform responsible for the bulk of MGDG synthesis in Arabidopsis.	NP_001312377 [Nicotiana tabacum]			NbS00005390g0012.1	48	12600	1	1	1	1	0.27	CBI32365.3 unnamed protein product [Vitis vinifera]; XP_009789901 small nuclear ribonucleoprotein Sm D1 [Nicotiana sylvestris]; NP_192193 Small nuclear ribonucleoprotein family protein [Arabidopsis thaliana].	AT4G02840	SmD1b is one of two Yeast SmD1 orthologs, the other being SmD1a.SmD1b accumulates to higher levels than SmD1a.It is localized to the nucleolus and nuclear speckles and appears to have a role in RNA splicing and indirectly facilitating PTGS.	XP_009789901 [Nicotiana sylvestris]
NbS00059407g0001.1	40	15599	1	1	1	1	0.22	P06005 Photosystem II D2 protein [Spinacia oleracea]; NP_054491 photosystem II protein D2 (plastid) [Nicotiana tabacum]; NP_051054 photosystem II protein D2 (chloroplast) [Arabidopsis thaliana].	ArthCp017	/	NP_054491 [Nicotiana tabacum]			NbS00003616g0011.1	47	44827	1	1	1	1	0.07	XP_016443207 PREDICTED: BAG family molecular chaperone regulator 7-like [Nicotiana tabacum]; NP_201045 BCL-2-associated athanogene 7 [Arabidopsis thaliana].	AT5G62390	A member of Arabidopsis BAG (Bcl-2-associated athanogene) proteins, plant homologs of mammalian regulators of apoptosis. Plant BAG proteins are multi-functional and remarkably similar to their animal counterparts, as they regulate apoptotic-like processes ranging from pathogen attack, to abiotic stress, to plant development. Localized to the ER. Necessary for the proper maintenance of the unfolde…	XP_016443207 [Nicotiana tabacum]
NbS00016165g0010.1	40	29526	1	1	1	1	0.11	XP_009777773 PREDICTED: endochitinase PR4-like [Nicotiana sylvestris]; NP_191010 homolog of carrot EP3-3 chitinase [Arabidopsis thaliana].	AT3G54420	encodes an EP3 chitinase that is expressed during somatic embryogenesis in 'nursing' cells surrounding the embryos but not in embryos themselves. The gene is also expressed in mature pollen and growing pollen tubes until they enter the receptive synergid, but not in endosperm and integuments as in carrot. Post-embryonically, expression is found in hydathodes, stipules, root epidermis and emerging…	XP_009777773 [Nicotiana sylvestris]			NbS00004261g0112.1	47	48827	2	2	2	2	0.14	XP_009629915 glutamine synthetase, chloroplastic [Nicotiana tomentosiformis]; NP_001031969 glutamine synthetase 2 [Arabidopsis thaliana].	AT5G35630	chloroplastic glutamine synthetase The mRNA is cell-to-cell mobile.	XP_009629915 [Nicotiana tomentosiformis]
NbS00002028g0009.1	40	21961	1	1	1	1	0.15	XP_002281856.1 PREDICTED: protein SEC13 homolog [Vitis vinifera]; BAO49716 nuclear pore complex protein Sec13b [Nicotiana benthamiana]; NP_180566 transducin family protein / WD-40 repeat family protein [Arabidopsis thaliana].	AT2G30050	transducin family protein / WD-40 repeat family protein;(source:Araport11)	BAO49716 [Nicotiana benthamiana]			NbS00028776g0007.1	47	54087	2	2	2	2	0.13	BAO49731 nuclear pore complex protein Nup58a [Nicotiana benthamiana]; NP_195430 hydroxyproline-rich glycoprotein family protein [Arabidopsis thaliana].	AT4G37130	Encodes a member of the Nup62 subcomplex of the Arabidopsis NPC.	BAO49731 [Nicotiana benthamiana]
NbS00000215g0010.1	40	64850	1	1	1	1	0.05	XP_009793336 PREDICTED: ruBisCO large subunit-binding protein subunit beta, chloroplastic-like [Nicotiana sylvestris]; NP_001320637 chaperonin 60 beta [Arabidopsis thaliana].	AT1G55490	encodes the beta subunit of the chloroplast chaperonin 60, a homologue of bacterial GroEL. Mutants in this gene develops lesions on its leaves, expresses systemic acquired resistance (SAR) and develops accelerated cell death to heat shock stress. The protein has molecular chaperone activity for suppressing protein aggregation in vitro.	XP_009793336 [Nicotiana sylvestris]			NbS00013589g0010.1	46	44368	1	1	1	1	0.07	XP_009625832 arogenate dehydrogenase 2, chloroplastic-like [Nicotiana tomentosiformis]; NP_173023 prephenate dehydrogenase family protein [Arabidopsis thaliana].	AT1G15710	Plastidic arogenate dehydrogenase with minimal prephenate dehydrogenase activity. Contains a single catalytic domain.	XP_009625832 [Nicotiana tomentosiformis]
NbS00000456g0109.1	39	14552	1	1	1	1	0.23	XP_019246776 PREDICTED: small nuclear ribonucleoprotein SmD3b-like [Nicotiana attenuata]; NP_564119 Small nuclear ribonucleoprotein family protein [Arabidopsis thaliana].	AT1G20580	Core component of spliceosomal snRNP.	XP_019246776 [Nicotiana attenuata]			NbS00019903g0005.1	46	162134	2	2	2	2	0.04	BAR94041 PDR-type ACB transporter [Nicotiana benthamiana]; NP_173005 pleiotropic drug resistance 12 [Arabidopsis thaliana].	AT1G15520	ABC transporter family involved in ABA transport and resistance to lead. Localizes to plasma membrane. Upregulated by lead. Expressed in leaves, flowers, stomata and roots.	BAR94041 [Nicotiana benthamiana]
NbS00007843g0002.1	39	90945	1	1	1	1	0.04	XP_009604237 heterogeneous nuclear ribonucleoprotein Q-like isoform X1 [Nicotiana tomentosiformis]; NP_001324821 RNA-binding (RRM/RBD/RNP motifs) family protein [Arabidopsis thaliana].	AT2G44710	RNA binding protein which cotranscriptional splicing of a key floral repressor gene FLOWERING LOCUS C (FLC), , facilitates R-loop formation near FLC intron I to repress its transcription, thereby promoting the floral transition. inhibition of cotranscriptional splicing of FLC by nuclear HRLP condensates constitutes the molecular basis for down-regulation of FLC transcript levels.	XP_009604237 [Nicotiana tomentosiformis]			NbS00056603g0002.1	46	41513	1	1	1	1	0.08	EGR27996.1 hypothetical protein IMG5_185210 [Ichthyophthirius multifiliis]; NP_001312439 tubulin beta-1 chain [Nicotiana tabacum]; NP_177706 tubulin beta-1 chain [Arabidopsis thaliana].	AT1G75780	beta tubulin gene downregulated by phytochrome A (phyA)-mediated far-red light high-irradiance and the phytochrome B (phyB)-mediated red light high-irradiance responses	NP_001312439 [Nicotiana tabacum]
NbS00008232g0008.1	39	64319	1	1	1	1	0.05	XP_002272702.2 apoptosis inhibitor 5-like [Vitis vinifera]; XP_009780339 PREDICTED: apoptosis inhibitor 5-like isoform X2 [Nicotiana sylvestris]; NP_001324420 Apoptosis inhibitory protein 5 (API5) [Arabidopsis thaliana].	AT2G34040	Apoptosis inhibitory protein 5 (API5);(source:Araport11)	XP_009780339 [Nicotiana sylvestris]			NbS00004937g0014.1	45	29484	2	2	2	2	0.24	P_003551435.1 PREDICTED: uncharacterized protein LOC100804648 [Glycine max]; XP_009793951 PREDICTED: protein argonaute 18-like [Nicotiana sylvestris]; NP_001327442 Alba DNA/RNA-binding protein [Arabidopsis thaliana].	AT3G07030	Together with other ALBA proteins phase separates into stress granules and processing bodies under heat stress and directly binds to and recruits mRNAs to protect from degradation. Confers thermotolerance through stabilizing HSF messenger RNAs in cytoplasmic granules.	XP_009793951 [Nicotiana sylvestris]
NbS00027615g0006.1	39	29709	1	1	1	1	0.11	XP_019263437 mitochondrial outer membrane protein porin of 34 kDa [Nicotiana attenuata]; UKR51179 voltage dependent anion channel 1 [Nicotiana benthamiana]; NP_186777 voltage dependent anion channel 1 [Arabidopsis thaliana].	AT3G01280	Encodes a voltage-dependent anion channel (VDAC: AT3G01280/VDAC1, AT5G67500/VDAC2, AT5G15090/VDAC3, AT5G57490/VDAC4, AT5G15090/VDAC5). VDACs are reported to be porin-type, beta-barrel diffusion pores. They are prominently localized in the outer mitochondrial membrane and are involved in metabolite exchange between the organelle and the cytosol. The mRNA is cell-to-cell mobile.	XP_019263437 [Nicotiana attenuata]; UKR51179 [Nicotiana benthamiana]			CAA76847.1	45	71274	1	1	1	1	0.05	CAA76847.1 bovine serum albumin [Bos taurus];	/	/	/
NbS00004901g0005.1	39	43708	1	1	1	1	0.08	XP_009773019 PREDICTED: actin-97 [Nicotiana sylvestris]; NP_196543 actin 7 [Arabidopsis thaliana].	AT5G09810	Member of Actin gene family.Mutants are defective in germination and root growth. The mRNA is cell-to-cell mobile.	XP_009773019 [Nicotiana sylvestris]			NbS00061449g0009.1	45	50334	1	1	1	1	0.07	BAO49745 nuclear pore complex protein Nup75b [Nicotiana benthamiana]; NP_567908 nuclear pore complex Nup85-like protein [Arabidopsis thaliana].	AT4G32910	SBB1 is a putative nucleoporin that is localized to the nuclear envelope. SBB1 was identified in a screen for supressors of BAK1, BKK1 mediated cell death.	BAO49745 [Nicotiana benthamiana]
NbS00012784g0015.1	38	51219	2	2	2	2	0.13	ACL27272 catalase [Nicotiana benthamiana]; NP_195235 catalase 2 [Arabidopsis thaliana].	AT4G35090	Encodes a peroxisomal catalase, highly expressed in bolts and leaves. mRNA expression patterns show circadian regulation with mRNA levels being high in the subjective early morning. Loss of function mutations have increased H2O2 levels and increased H2O2 sensitivity. Mutants accumulate more toxic ions yet show decreased sensitivity to Li+. This decreased sensitivity is most likely due to an insen…	ACL27272 [Nicotiana benthamiana]			NbS00047628g0009.1	45	52762	2	2	2	2	0.13	ACJ85852.1 unknown [Medicago truncatula]; P_019247696 PREDICTED: aldehyde dehydrogenase [Nicotiana attenuata]; NP_175081aldehyde dehydrogenase 3H1 [Arabidopsis thaliana].	AT1G44170	Encodes an aldehyde dehydrogenase induced by ABA and dehydration that can oxidize saturated aliphatic aldehydes. It is also able to oxidize beta-unsaturated aldehydes, but not aromatic aldehydes. Activity of ALDH3H1 is NAD +-dependent.	P_019247696 [Nicotiana attenuata]
NbS00001471g0009.1	38	66057	1	1	1	1	0.05	XP_019255386 uncharacterized protein LOC109234023 isoform X1 [Nicotiana attenuata]; NP_001330123 Glycosyl hydrolase family protein [Arabidopsis thaliana].	AT5G04885	Encodes a beta-glucosidase involved in xyloglucan metabolism.	XP_019255386 [Nicotiana attenuata]			NbS00008453g0109.1	45	25017	1	1	1	1	0.13	NP_054526 photosystem II 47 kDa protein (plastid) [Nicotiana tabacum]; NP_051084 photosystem II 47 kDa protein (chloroplast) [Arabidopsis thaliana].	ArthCp049	/	NP_054526 [Nicotiana tabacum]
NbS00013115g0003.1	38	17358	1	1	1	1	0.2	XP_003564569.1 PREDICTED: 40S ribosomal protein S15a-1-like [Brachypodium distachyon]; XP_009592397 40S ribosomal protein S15a-1 isoform X1 [Nicotiana tomentosiformis]; NP_001318947 ribosomal protein S15A [Arabidopsis thaliana].	AT1G07770	Encodes cytoplasmic ribosomal protein S15a.	XP_009592397 [Nicotiana tomentosiformis]			NbS00004515g0209.1	44	96322	2	1	2	1	0.03	XP_019224158 PREDICTED: calcium-transporting ATPase 4, endoplasmic reticulum-type-like [Nicotiana attenuata]; NP_001321027 endomembrane-type CA-ATPase 4 [Arabidopsis thaliana].	AT1G07670	TPLATE complex protein involved in clathrin-mediated endocytosis.	XP_019224158 [Nicotiana attenuata]
NbS00041069g0013.1	38	218166	1	1	1	1	0.01	CBI34863.3 unnamed protein product [Vitis vinifera]; BAO49721 nuclear pore complex protein gp210b [Nicotiana benthamiana]; NP_198864 embryo defective 3012 [Arabidopsis thaliana].	AT5G40480	embryo defective 3012;(source:Araport11)	BAO49721 [Nicotiana benthamiana]			NbS00002447g0019.1	44	51420	1	1	1	1	0.06	XP_002279575.1 PREDICTED: ribosome biogenesis protein WDR12 homolog [Vitis vinifera]; XP_019224624 PREDICTED: ribosome biogenesis protein WDR12 homolog [Nicotiana attenuata]; NP_001332618 Transducin/WD40 repeat-like superfamily protein [Arabidopsis thaliana].	AT5G15550	Transducin/WD40 repeat-like superfamily protein;(source:Araport11)	XP_019224624 [Nicotiana attenuata]
NbS00030095g0005.1	38	64038	1	1	1	1	0.05	XP_002281060.1 PREDICTED: uncharacterized protein LOC100242198 [Vitis vinifera]; XP_009782147 PREDICTED: protein decapping 5 isoform X1 [Nicotiana sylvestris]; NP_564239 decapping 5 [Arabidopsis thaliana].	AT1G26110	Encodes Decapping 5, required for mRNA decapping, P-body formation and translational repression during postembryonic development.	XP_009782147 [Nicotiana sylvestris]			NbS00030630g0007.1	44	31403	1	1	1	1	0.11	OIT29519 hypothetical protein A4A49_62801, partial [Nicotiana attenuata].	/	/	OIT29519 [Nicotiana attenuata]
NbS00008510g0008.1	38	222396	2	2	2	2	0.03	CBI28651.3 unnamed protein product [Vitis vinifera]; XP_016476858 PREDICTED: eIF-2-alpha kinase activator GCN1 isoform X1 [Nicotiana tabacum]; NP_176659 ILITYHIA [Arabidopsis thaliana].	AT1G64790	ILITHYIA (ILA) is a HEAT repeat protein involved in plant immunity. The gene is also involved in systemic acquired resistance induced by P. syringae expressing avrRps4. Loss-of-function mutants of ILA caused pleiotropic defects in the mutant plants. The mutant plants are smaller in size and the leaves are serrated and yellow to light green in color. Required for bacterium-triggered stomatal closu…	XP_016476858 [Nicotiana tabacum]			NbS00013799g0011.1	44	77842	1	1	1	1	0.04	XP_002265086.1 PREDICTED: vacuolar proton translocating ATPase 100 kDa subunit [Vitis vinifera]; XP_019244694 PREDICTED: V-type proton ATPase subunit a2-like [Nicotiana attenuata]; NP_568051 vacuolar proton ATPase A3 [Arabidopsis thaliana].	AT4G39080	Vacuolar proton ATPase subunit VHA-a isoform 3. Localized in the tonoplast. The mRNA is cell-to-cell mobile.	XP_019244694 [Nicotiana attenuata]
NbS00014998g0013.1	38	62133	1	1	1	1	0.05	XP_003634635.1 PREDICTED: uncharacterized protein LOC100264164 [Vitis vinifera]; XP_009604315 sodium/calcium exchanger NCL-like [Nicotiana tomentosiformis]; NP_564623 sodium/calcium exchanger family protein / calcium-binding EF hand family protein [Arabidopsis thaliana].	AT1G53210	Encodes a Na+/Ca 2+ exchanger-like protein that participates in the maintenance of Ca 2+ homeostasis. The mRNA is cell-to-cell mobile.	XP_009604315 [Nicotiana tomentosiformis]			NbS00002899g0003.1	43	71041	1	1	1	1	0.05	CAN63166.1 hypothetical protein [Vitis vinifera]; XP_019259346 PREDICTED: probable methyltransferase PMT3 [Nicotiana attenuata]; NP_001117225 S-adenosyl-L-methionine-dependent methyltransferases superfamily protein [Arabidopsis thaliana].	AT1G04430	S-adenosyl-L-methionine-dependent methyltransferases superfamily protein;(source:Araport11)	XP_019259346 [Nicotiana attenuata].
NbS00027609g0007.1	38	67177	1	1	1	1	0.05	XP_009801541 PREDICTED: NADP-dependent malic enzyme-like isoform X1 [Nicotiana sylvestris]; BAJ51944 NADP-dependent malic enzyme, partial [Nicotiana benthamiana]; NP_178093 NADP-malic enzyme 4 [Arabidopsis thaliana].	AT1G79750	The malic enzyme (EC 1.1.1.40) encoded by AtNADP-ME4 is localized to chloroplasts. The gene is expressed throughout the whole plant and during embryogenesis and germination. A possible involvement in the fatty acid biosynthesis has been proposed.	XP_009801541 [Nicotiana sylvestris]; BAJ51944 [Nicotiana benthamiana]			NbS00011076g0013.1	43	17587	1	1	1	1	0.19	AAR83860.1 putative ribosomal protein [Capsicum annuum]; XP_009791563 PREDICTED: 40S ribosomal protein S18 [Nicotiana sylvestris]; NP_173692 Ribosomal protein S13/S18 family [Arabidopsis thaliana].	AT1G22780	S18 ribosomal protein involved in the binding of f-Met tRNA during initiation of mRNA translation. Expression restricted to meristems. Mutant phenotype-pointed first leaves,reduced fresh weight, growth retardation.	XP_009791563 [Nicotiana sylvestris]
NbS00015187g0009.1	38	56801	1	1	1	1	0.06	XP_003521054.1 PREDICTED: actin-related protein 4-like [Glycine max]; XP_019224821 PREDICTED: actin-related protein 4 [Nicotiana attenuata]; NP_564051 actin-related protein 4 [Arabidopsis thaliana].	AT1G18450	Encodes a gene similar to actin-related proteins in other organisms. Member of nuclear ARP family of genes. Component of chromatin remodeling complexes, involved in chromatin-mediated gene regulation. Phenotype of the arp4-1 mutant allele revealed partial sterility due to defects in anther development. Targeting the distinct, 3' UTR of AtARP4 transcripts with RNA interference caused a drastic red…	XP_019224821 [Nicotiana attenuata]			NbS00002372g0015.1	43	50828	1	1	1	1	0.06	BAE97400.1 heat shock protein 90 [Nicotiana tabacum]; BBA20377 heat shock protein 90 [Nicotiana benthamiana]; NP_200414 heat shock protein 81-2 [Arabidopsis thaliana].	AT5G56030	A member of heat shock protein 90 (HSP90) gene family. Expressed in all tissues and abundant in root apical meristem, pollen and tapetum. Expression is NOT heat-induced but induced by IAA and NaCl. Interacts with HsfA1d in the cytosol and the nucleus and negatively regulates HsfA1d. Did not bind to AtHsfA4c. The mRNA is cell-to-cell mobile.	BBA20377 [Nicotiana benthamiana]
NbS00020307g0016.1	37	82868	1	1	1	1	0.04	UUF87240 histone-lysine N-methyltransferase 1 [Nicotiana benthamiana]; NP_565056 histone-lysine N-methyltransferase, H3 lysine-9 specific SUVH3-like protein [Arabidopsis thaliana].	AT1G73100	Encodes a SU(VAR)3-9 homolog, a SET domain protein. Known SET domain proteins are involved in epigenetic control of gene expression and act as histone methyltransferases. There are 10 SUVH genes in Arabidopsis and members of this subfamily of the SET proteins have an additional conserved SRA domain.	UUF87240 [Nicotiana benthamiana]			NbC24809697g0001.1	43	18911	1	1	1	1	0.18	ADY38792.1 hypothetical protein [Coffea arabica]; XP_019259101 PREDICTED: rubisco accumulation factor 1.1, chloroplastic-like [Nicotiana attenuata]; NP_566230 rubisco accumulation factor-like protein [Arabidopsis thaliana].	AT3G04550	Encodes an ancillary chaperone protein that functions in Rubisco biogenesis. RAF1 dimers function in the assembly of the large subunit of Rubisco. Co-expression of RAF1 and rbcL in tobacco cells results in increased photosynthesis and plant growth. The mRNA is cell-to-cell mobile.	XP_019259101 [Nicotiana attenuata]
NbS00014940g0015.1	37	159676	1	1	1	1	0.02	CBI31934.3 unnamed protein product [Vitis vinifera]; XP_009598503 protein SHORT ROOT IN SALT MEDIUM 1 [Nicotiana tomentosiformis]; NP_178414 ATP/GTP-binding protein family, embryo defective 1579 [Arabidopsis thaliana].	AT2G03150	Encodes a nuclear-localized calcium-binding protein RSA1 (SHORT ROOT IN SALT MEDIUM 1), which is required for salt tolerance.	XP_009598503 [Nicotiana tomentosiformis]			NbS00002401g0015.1	42	115645	1	1	1	1	0.03	XP_019267361 PREDICTED: ISWI chromatin-remodeling complex ATPase CHR11 [Nicotiana attenuata]; NP_001189827 chromatin-remodeling protein 11 [Arabidopsis thaliana].	AT3G06400	Encodes a SWI2/SNF2 chromatin remodeling protein belonging to the ISWI family. Involved in nuclear proliferation during megagametogenesis and cell expansion in the sporophyte. Constitutively expressed. RNAi induced loss of function in megagametogenesis results in female sterility.35S:RNAi plants have reduced stature. Double mutation in CHR17 and CHR11 results in the loss of the evenly spaced nucl…	XP_019267361 [Nicotiana attenuata]
NbS00002188g0022.1	36	25109	1	1	1	1	0.13	XP_009772157 PREDICTED: 60S ribosomal protein L6-like isoform X2 [Nicotiana sylvestris]; NP_177546 Ribosomal protein L6 family protein [Arabidopsis thaliana].	AT1G74060	Ribosomal protein L6 family protein;(source:Araport11)	XP_009772157 [Nicotiana sylvestris]			NbS00045861g0008.1	42	37461	1	1	1	1	0.09	XP_002285874.1 PREDICTED: replication factor C subunit 4 isoform 1 [Vitis vinifera]; XP_009796390 PREDICTED: replication factor C subunit 2 [Nicotiana sylvestris]; NP_564148 ATPase family associated with various cellular activities (AAA) [Arabidopsis thaliana].	AT1G21690	ATPase family associated with various cellular activities (AAA);(source:Araport11)	XP_009796390 [Nicotiana sylvestris]
NbS00027670g0006.1	36	59238	1	1	1	1	0.06	P50433 Serine hydroxymethyltransferase, mitochondrial [Solanum tuberosum]; UUT39808 SHMT1-1 [Nicotiana benthamiana]; NP_195506 serine transhydroxymethyltransferase 1 [Arabidopsis thaliana].	AT4G37930	Encodes a protein with mitochondrial serine hydroxymethyltransferase activity, which functions in the photorespiratory pathway, catalyzes the conversion of serine and tetrahydrofolate to glycine and 5,10-methylene tetrahydrofolate. Involved in controlling cell damage caused by abiotic stress, such as high light and salt and the hypersensitive defense response of plants.	UUT39808 [Nicotiana benthamiana]			AES03376.1	42	21988	2	2	2	2	0.33	Group Os04g0486600 [Mustela putorius furo]; AKH15661 cytosolic glyceraldehyde-3-phosphate dehydrogenase 2 [Nicotiana benthamiana]; NP_172801 glyceraldehyde-3-phosphate dehydrogenase C2 [Arabidopsis thaliana].	AT1G13440	The expression level of GAPC-2 is upregulated in Arabidopsis seedlings exposed to cadmium.	AKH15661 [Nicotiana benthamiana]
NbS00001709g0013.1	35	35836	1	1	1	1	0.09	CAD33241.1 putative mitochondrial NAD-dependent malate dehydrogenase [Solanum tuberosum]; XP_009611177 malate dehydrogenase 2, mitochondrial [Nicotiana tomentosiformis]; NP_188120 Lactate/malate dehydrogenase family protein [Arabidopsis thaliana].	AT3G15020	mMDH2 encodes a mitochrondrial malate dehydrogenase.Expressed at a lower level than mMDH1.	XP_009611177 [Nicotiana tomentosiformis]			NbS00011440g0007.1	42	66640	1	1	1	1	0.05	XP_016484925 PREDICTED: chloroplast sensor kinase, chloroplastic-like [Nicotiana tabacum]; NP_564908 chloroplast sensor kinase [Arabidopsis thaliana].	AT1G67840	Encodes a chloroplast sensor kinase (CSK) that shares common ancestors with cyanobacterial histidine sensor kinases. CSK is synthesised in the cytosol and imported into the chloroplast as a protein precusor. CSK is autophosphorylated and required for control of transcription of chloroplast genes by the redox state of an electron carrier connecting photosystems I and II.	XP_016484925 [Nicotiana tabacum]
NbS00003075g0012.1	35	177053	1	1	1	1	0.02	ABJ53197 myosin XI-2 [Nicotiana benthamiana]; NP_199203 myosin 2 [Arabidopsis thaliana].	AT5G43900	Encodes a member of the type XI myosin protein family that binds F-actin and co-localizes with actin filaments and peroxisomes. Homozygous mutants are reported to have pleiotropic effects in growth and fertility and may also be lethal. This protein is also involved in root hair growth and organelle trafficking. This protein interacts with RabC2a and RabD1 in a GTP-dependent manner.	ABJ53197 [Nicotiana benthamiana]			NbS00016433g0017.1	41	41368	1	1	1	1	0.08	XP_002512983.1 clathrin binding protein, putative [Ricinus communis]; XP_016468394 PREDICTED: SH3 domain-containing protein 2 [Nicotiana tabacum]; NP_567969 SH3 domain-containing protein [Arabidopsis thaliana].	AT4G34660	Critical non-ATG regulator of plant autophagy which colocalizes with representative ATG proteins during autophagosome biogenesis in growing pollen tubes.	XP_016468394 [Nicotiana tabacum]
NbS00002044g0008.1	35	23361	1	1	1	1	0.14	XP_003546212.1 PREDICTED: ras-related protein RABB1c-like [Glycine max]; XP_009783946 PREDICTED: ras-related protein RABB1c-like [Nicotiana sylvestris]; NP_193450 RAB GTPase homolog B1C [Arabidopsis thaliana].	AT4G17170	member of RAB gene family	XP_009783946 [Nicotiana sylvestris]			NbS00007805g0017.1	41	45463	1	1	1	1	0.07	XP_002519002.1 phosphoribulose kinase, putative [Ricinus communis]; XP_009613160 phosphoribulokinase, chloroplastic-like [Nicotiana tomentosiformis]; NP_174486 phosphoribulokinase [Arabidopsis thaliana].	AT1G32060	Phosphoribulokinase is an essential enzyme of the Calvin-Benson-Bassham (CBB) cycle (photosynthetic carbon fixation). It catalyzes the ATP-dependent conversion of ribulose-5-phosphate (Ru5P) to ribulose-1,5-bisphosphate.	XP_009613160 [Nicotiana tomentosiformis]
NbS00022054g0014.1	35	73762	1	1	1	1	0.04	XP_002281594.1 PREDICTED: cleavage and polyadenylation specificity factor CPSF30-like [Vitis vinifera]; XP_009628296 30-kDa cleavage and polyadenylation specificity factor 30-like [Nicotiana tomentosiformis]; NP_174334 cleavage and polyadenylation specificity factor 30 [Arabidopsis thaliana].	AT1G30460	Encodes AtCPSF30, the 30-KDa subunit of cleavage and polyadenylation specificity factor. AtCPSF30 is a probable processing endonuclease. Nucleus-localized RNA binding protein capable of interacting with itself and with calmodulin. Its RNA-binding activity is inhibited by calmodulin in a calcium-dependent fashion.	XP_009628296 [Nicotiana tomentosiformis]			NbS00030026g0014.1	41	128602	1	1	1	1	0.03	AAY89342.1 RNA polymerase II second largest subunit [Nicotiana sylvestris]; OIT31747 dna-directed rna polymerase ii subunit rpb2 [Nicotiana attenuata]; NP_193902 DNA-directed RNA polymerase family protein [Arabidopsis thaliana].	AT4G21710	Encodes the unique second-largest subunit of DNA-dependent RNA polymerase II; the ortholog of budding yeast RPB2 and a homolog of the E. coli RNA polymerase beta subunit.	OIT31747 [Nicotiana attenuata]
NbS00007600g0009.1	34	106403	1	1	1	1	0.03	XP_009773324 serine/threonine-protein kinase ATM isoform X2 [Nicotiana sylvestris]; NP_001326745 Serine/Threonine-kinase ATM-like protein [Arabidopsis thaliana].	AT3G48190	Encodes a homolog of the human ATM gene, which is mutated in ataxia telangiectasia, a chromosome instability disorder. Suppresses leaf senescence triggered by DNA double-strand break through epigenetic control of senescence-associated genes. Characterization of mutants suggest a role homologous recombination for DNA damage repair in response to ionizing radiation as well as during meiosis. The pr…	XP_009773324 [Nicotiana sylvestris]			NbS00009108g0010.1	40	46202	1	1	1	1	0.07	XP_002515557.1 conserved hypothetical protein [Ricinus communis]; XP_009771440 PREDICTED: uncharacterized protein LOC104221976 [Nicotiana sylvestris]; NP_196703 transmembrane protein, putative (Protein of unknown function, DUF642) [Arabidopsis thaliana].	AT5G11420	Encodes a DUF642 cell wall protein.	XP_009771440 [Nicotiana sylvestris]
NbS00001075g0007.1	34	62797	1	1	1	1	0.05	BAR94045 PDR-type ACB transporter [Nicotiana benthamiana]; NP_001323077 pleiotropic drug resistance 12 [Arabidopsis thaliana].	AT1G15520	ABC transporter family involved in ABA transport and resistance to lead. Localizes to plasma membrane. Upregulated by lead. Expressed in leaves, flowers, stomata and roots.	BAR94045 [Nicotiana benthamiana]			NbS00001513g0001.1	40	63897	1	1	1	1	0.05	CAN62034.1 hypothetical protein VITISV_014731 [Vitis vinifera]; XP_019244916 PREDICTED: putative RNA polymerase II subunit B1 CTD phosphatase RPAP2 homolog [Nicotiana attenuata]; NP_198028cRNA polymerase II subunit B1 CTD phosphatase RPAP2-like proteinc[Arabidopsis thaliana].	AT5G26760	Encodes RPAP2 IYO Mate (RIMA), a homologue of yeast and human proteins linked to nuclear import of selective cargo. Knockdown of RIMA causes delayed onset of cell differentiation.	XP_019244916 [Nicotiana attenuata]
NbS00004717g0103.1	34	13622	1	1	1	1	0.25	XP_009607067 14 kDa proline-rich protein DC2.15-like [Nicotiana tomentosiformis]; NP_566036 Bifunctional inhibitor/lipid-transfer protein/seed storage 2S albumin superfamily protein [Arabidopsis thaliana].	AT2G45180	nsLTP family-related gene. Expression is strongly suppressed by bacterial pathogens. Mutants are more susceptible to pathogens and abiotic stressors suggesting a function in basal stress response.	XP_009607067 [Nicotiana tomentosiformis]			NbS00000131g0001.1	39	24798	1	1	1	1	0.14	XP_009798472 PREDICTED: ras-related protein Rab11D-like [Nicotiana sylvestris]; NP_201330 RAB GTPase homolog A4A [Arabidopsis thaliana].	AT5G65270	RAB GTPase homolog A4A;(source:Araport11)	XP_009798472 [Nicotiana sylvestris]
NbS00017222g0017.1	34	108618	1	1	1	1	0.03	XP_002521003.1 hypothetical protein RCOM_0992860 [Ricinus communis]; XP_019267293 PREDICTED: myosin-binding protein 3-like isoform X1 [Nicotiana attenuata]; NP_001318321 lateral signaling target-like protein (Protein of unknown function, DUF593) [Arabidopsis thaliana].	AT2G30690	ateral signaling target-like protein (Protein of unknown function, DUF593);(source:Araport11)	XP_019267293 [Nicotiana attenuata]			NbS00010015g0012.1	39	64087	1	1	1	1	0.05	Q9ZR40.1 U2 auxiliary factor 65 kDa subunit B [Nicotiana plumbaginifolia]; NP_001190937 U2 snRNP auxilliary factor, large subunit, splicing factor [Arabidopsis thaliana].	AT4G36690	Regulates flowering time and displays a redundant role in pollen tube growth together with AtU2AF65b.	Q9ZR40.1 [Nicotiana plumbaginifolia]
Nb101Scf00283g0008.1; NbS00015767g0014.1	34	46418	9	2	8	2	0.15	XP_009804535.1 [Nicotiana sylvestris] PREDICTED: serine/arginine-rich splicing factor SR45 [Nicotiana sylvestris]; NP_973844.1 arginine/serine-rich 45 [Arabidopsis thaliana]	AT1G16610	Encodes SR45, a member of the highly conserved family of serine/arginine-rich (SR) proteins, which play key roles in pre-mRNA splicing and other aspects of RNA metabolism. SR45 is a spliceosome protein, interacts with SR33 and the U1-70K protein of the U1 snRNP. Also involved in plant sugar response. sr45-1 mutation confers hypersensitivity to ABA and glucose during early seedling growth. Phospho…	XP_009804535.1 [Nicotiana sylvestris]			NbS00042606g0008.1	39	62001	1	1	1	1	0.05	XP_002281155.2 PREDICTED: uncharacterized protein LOC100266187 [Vitis vinifera]; XP_009766201 PREDICTED: FRIGIDA-like protein 4a [Nicotiana sylvestris]; NP_566709 FRIGIDA-like protein [Arabidopsis thaliana].	AT3G22440	FRIGIDA-like protein;(source:Araport11)	XP_009766201 [Nicotiana sylvestris]
NbS00000361g0007.1	33	62469	1	1	1	1	0.05	NP_001234129.1 calnexin-like protein precursor [Solanum lycopersicum]; XP_009792195 PREDICTED: calnexin homolog 1-like [Nicotiana sylvestris]; NP_200987 calnexin 1 [Arabidopsis thaliana].	AT5G61790	Calnexin is a conserved endoplasmic reticulum (ER) chaperone protein.	XP_009792195 [Nicotiana sylvestris]			NbS00009748g0101.1	39	67150	2	2	2	2	0.1	XP_009606238 H/ACA ribonucleoprotein complex subunit 4 [Nicotiana tomentosiformis]; NP_191274 homologue of NAP57 [Arabidopsis thaliana].	AT3G57150	Encodes a putative pseudouridine synthase (NAP57).	XP_009606238 [Nicotiana tomentosiformis]
NbS00008764g0022.1	33	31795	1	1	1	1	0.1	XP_002520136.1 Protein PPLZ12, putative [Ricinus communis]; XP_009779188 PREDICTED: hypersensitive-induced response protein 2 [Nicotiana sylvestris]; NP_201080 SPFH/Band 7/PHB domain-containing membrane-associated protein family [Arabidopsis thaliana].	AT5G62740	SPFH/Band 7/PHB domain-containing membrane-associated protein family;(source:Araport11)	XP_009779188 [Nicotiana sylvestris]			NbS00028472g0001.1	39	55355	1	1	1	1	0.06	CAN80826.1 hypothetical protein VITISV_015453 [Vitis vinifera]; XP_009785904 PREDICTED: ruvB-like 2 [Nicotiana sylvestris]; NP_201564 P-loop containing nucleoside triphosphate hydrolases superfamily protein [Arabidopsis thaliana].	AT5G67630	P-loop containing nucleoside triphosphate hydrolases superfamily protein;(source:Araport11)	CAN80826.1 [Nicotiana sylvestris]
NbS00002134g0112.1	33	24734	1	1	1	1	0.14	XP_009619208 60S ribosomal protein L9-1 [Nicotiana tomentosiformis]; NP_564417 Ribosomal protein L6 family [Arabidopsis thaliana].	AT1G33120	Ribosomal protein L6 family;(source:Araport11)	XP_009619208 [Nicotiana tomentosiformis]			NbS00001148g0004.1	39	36834	1	1	1	1	0.09	NP_001141544.1 uncharacterized protein LOC100273658 [Zea mays]; XP_009792728 PREDICTED: tubulin beta chain [Nicotiana sylvestris]; NP_001190373 tubulin beta 8 [Arabidopsis thaliana].	AT5G23860	beta-tubulin, preferentially expressed in endodermal and phloem cells of primary roots and in the vascular tissues of leaves, stems, and flowers. The mRNA is cell-to-cell mobile.	XP_009792728 [Nicotiana sylvestris]
NbS00011040g0001.1	33	28504	1	1	1	1	0.12	XP_002529896.1 small nuclear ribonucleoprotein-associated protein, putative [Ricinus communis]; XP_009772618 PREDICTED: small nuclear ribonucleoprotein-associated protein B'-like [Nicotiana sylvestris]; NP_001031682 small nuclear ribonucleoprotein associated protein B [Arabidopsis thaliana].	AT4G20440	small nuclear ribonucleoprotein associated protein B;(source:Araport11)	XP_009772618 [Nicotiana sylvestris]			NbS00006130g0035.1	38	57611	1	1	1	1	0.06	XP_016464341 PREDICTED: translation initiation factor IF-2-like [Nicotiana tabacum]; NP_001325770 winged-helix DNA-binding transcription factor family protein [Arabidopsis thaliana].	AT3G18035	A linker histone like protein	XP_016464341 [Nicotiana tabacum]
NbS00009707g0011.1	33	20710	1	1	1	1	0.16	XP_009595261 ADP-ribosylation factor 1-like [Nicotiana tomentosiformis]; NP_001190161 ADP-ribosylation factor A1E [Arabidopsis thaliana].	AT3G62290	A member of ARF GTPase family. A thaliana has 21 members of this family, known to be essential for vesicle coating and uncoating and functions in GTP-binding. The gene is shown to play a role in cell division, cell expansion and cellulose production using antisense construct. The mRNA is cell-to-cell mobile.	XP_009595261 [Nicotiana tomentosiformis]			NbS00010382g0016.1	38	30925	1	1	1	1	0.11	XP_003630949.1 40S ribosomal protein S2 [Medicago truncatula]; XP_019250702 PREDICTED: 40S ribosomal protein S2-3-like [Nicotiana attenuata]; NP_564737 Ribosomal protein S5 family protein [Arabidopsis thaliana].	AT1G58983	Ribosomal protein S5 family protein;(source:Araport11)	XP_019250702 [Nicotiana attenuata]
NbS00002935g0006.1	33	54788	1	1	1	1	0.06	XP_019235987 PREDICTED: V-type proton ATPase subunit B2-like [Nicotiana attenuata]; NP_001190954 ATPase, V1 complex, subunit B protein [Arabidopsis thaliana].	AT4G38510	One of three genes encoding the vacuolar ATP synthase subunit B1. The protein binds to and co-localizes with F-actin, bundles F-actin to form higher-order structure, and stabilizes actin filaments in vitro.	XP_019235987 [Nicotiana attenuata]			NbS00010129g0001.1	38	35285	1	1	1	1	0.09	XP_009780913 glucan endo-1,3-beta-glucosidase, acidic isoform GI9-like [Nicotiana sylvestris]; NP_193361 Glycosyl hydrolase superfamily protein [Arabidopsis thaliana].	AT4G16260	Encodes a putative beta-1,3-endoglucanase that interacts with the 30C02 cyst nematode effector. May play a role in host defense.	XP_009780913 [Nicotiana sylvestris]
NbS00001581g0007.1	33	29112	1	1	1	1	0.11	UKR51180 voltage dependent anion channel 2 [Nicotiana benthamiana]; NP_186777 voltage dependent anion channel 1 [Arabidopsis thaliana].	AT3G01280	Encodes a voltage-dependent anion channel (VDAC: AT3G01280/VDAC1, AT5G67500/VDAC2, AT5G15090/VDAC3, AT5G57490/VDAC4, AT5G15090/VDAC5). VDACs are reported to be porin-type, beta-barrel diffusion pores. They are prominently localized in the outer mitochondrial membrane and are involved in metabolite exchange between the organelle and the cytosol. The mRNA is cell-to-cell mobile.	UKR51180 [Nicotiana benthamiana]			NbS00007190g0001.1	38	30678	1	1	1	1	0.11	XP_002267178.1 PREDICTED: heterogeneous nuclear ribonucleoprotein G [Vitis vinifera]; UZH97724 glycine-rich RNA-binding protein RZ1C-like protein [Nicotiana benthamiana]; NP_196048 RNA-binding (RRM/RBD/RNP motifs) family protein with retrovirus zinc finger-like domain-containing protein [Arabidopsis thaliana].	AT5G04280	Encodes one of the zinc finger-containing glycine-rich RNA-binding proteins involved in cold tolerance: AT3G26420 (ATRZ-1A), AT1G60650 (AtRZ-1b), AT5G04280 (AtRZ-1c). It also, along with AtRZ-1b, plays important roles in plant development, pre- mRNA splicing, and general gene expression.	UZH97724 [Nicotiana benthamiana]
NbS00005939g0108.1	33	80747	1	1	1	1	0.04	XP_009628297 pyrophosphate-energized vacuolar membrane proton pump-like [Nicotiana tomentosiformis]; NP_173021 Inorganic H pyrophosphatase family protein [Arabidopsis thaliana].	AT1G15690	Encodes a H(+)-translocating (pyrophosphate-energized) inorganic pyrophosphatase (H(+)-PPase; EC 3.6.1.1) located in the vacuolar membrane. Expression is found in all tissues examined, including meristems and floral organ primordium. Expression is particularly enhanced in pollen, and is repressed by light. Over expression and loss of function phenotypes suggest AVP1 is involved in regulation of a…	XP_009628297 [Nicotiana tomentosiformis]			NbS00001041g0113.1	38	49557	1	1	1	1	0.07	XP_019223860 PREDICTED: dicarboxylate transporter 1, chloroplastic [Nicotiana attenuata]; NP_001119216 dicarboxylate transporter 1 [Arabidopsis thaliana].	AT5G12860	AtpOMT1 encodes dicarboxylate transporter functions both as as an oxaloacetate/malate transporter and as a 2-oxoglutarate/malate transporter.	XP_019223860 [Nicotiana attenuata]
NbS00002844g0211.1	33	61594	1	1	1	1	0.05	XP_019257550 PREDICTED: chaperonin CPN60-2, mitochondrial-like [Nicotiana attenuata]; NP_189041 heat shock protein 60 [Arabidopsis thaliana].	AT3G23990	mitochondrial chaperonin HSP. assist in rapid assembly of the oligomeric protein structures in the mitochondria.	XP_019257550 [Nicotiana attenuata]			NbS00011116g0014.1	38	23633	1	1	1	1	0.14	ACX54788.2 putative arginine/serine-rich splicing factor [Arachis diogoi]; XP_019224808 PREDICTED: serine/arginine-rich splicing factor RSZ22A [Nicotiana attenuata]; NP_001078474 serine/arginine-rich 22 [Arabidopsis thaliana].	AT4G31580	Encodes a Serine/arginine-rich (SR) protein RSZp22. SR proteins are splicing regulators that share a modular structure consisting of one or two N-terminal RNA recognition motif domains and a C-terminal RS-rich domain. RSZp22 is located in the nucleolus. It is a nucleocytoplasmic shuttling protein and an interacting partner to the Arabidopsis U1-70K. Barta et al (2010) have proposed a nomenclature…	XP_019224808 [Nicotiana attenuata]
NbS00009748g0101.1	32	67150	1	1	1	1	0.05	XP_009606238 H/ACA ribonucleoprotein complex subunit 4 [Nicotiana tomentosiformis]; NP_191274 homologue of NAP57 [Arabidopsis thaliana].	AT3G57150	Encodes a putative pseudouridine synthase (NAP57).	XP_009606238 [Nicotiana tomentosiformis]			NbS00008510g0009.1	37	68372	1	1	1	1	0.05	XP_002267871.2 PREDICTED: translational activator GCN1 isoform 1 [Vitis vinifera]; XP_016476858 PREDICTED: eIF-2-alpha kinase activator GCN1 isoform X1 [Nicotiana tabacum]; NP_176659 ILITYHIA [Arabidopsis thaliana].	AT1G64790	ILITHYIA (ILA) is a HEAT repeat protein involved in plant immunity. The gene is also involved in systemic acquired resistance induced by P. syringae expressing avrRps4. Loss-of-function mutants of ILA caused pleiotropic defects in the mutant plants. The mutant plants are smaller in size and the leaves are serrated and yellow to light green in color. Required for bacterium-triggered stomatal closu…	XP_016476858 [Nicotiana tabacum]
NbS00005120g0006.1	32	18523	1	1	1	1	0.18	NbS00005120g0006.1	/	/	/			NbS00016035g0004.1	37	53453	1	1	1	1	0.06	ABO36623.1 putative RNA-binding protein [Solanum lycopersicum]; XP_016481102 PREDICTED: zinc finger CCCH domain-containing protein 49-like isoform X1 [Nicotiana tabacum]; NP_563788 CCCH-type zinc fingerfamily protein with RNA-binding domain-containing protein [Arabidopsis thaliana].	AT1G07360	Encodes MAC5A, a component of the MOS4-associated complex (MAC) that contributes to snc1- mediated autoimmunity. MAC is a highly conserved nuclear protein complex associated with the spliceosome. Homologues include AT1G07360 (MAC5A), AT2G29580 (MAC5B) and AT5G07060 (MAC5C).	XP_016481102 [Nicotiana tabacum]
NbS00008453g0109.1	32	25017	1	1	1	1	0.13	NP_054526 photosystem II 47 kDa protein (plastid) [Nicotiana tabacum]; NP_051084 photosystem II 47 kDa protein (chloroplast) [Arabidopsis thaliana].	ArthCp049	/	NP_054526 [Nicotiana tabacum]			NbS00000215g0010.1	37	64850	1	1	1	1	0.05	XP_002267178.1 PREDICTED: heterogeneous nuclear ribonucleoprotein G [Vitis vinifera]; UZH97724 glycine-rich RNA-binding protein RZ1C-like protein [Nicotiana benthamiana]; NP_196048 RNA-binding (RRM/RBD/RNP motifs) family protein with retrovirus zinc finger-like domain-containing protein [Arabidopsis thaliana].	AT5G04280	Encodes one of the zinc finger-containing glycine-rich RNA-binding proteins involved in cold tolerance: AT3G26420 (ATRZ-1A), AT1G60650 (AtRZ-1b), AT5G04280 (AtRZ-1c). It also, along with AtRZ-1b, plays important roles in plant development, pre- mRNA splicing, and general gene expression.	UZH97724 [Nicotiana benthamiana]
NbS00010101g0016.1	32	0	1	1	1	1	0.05	CBI25561.3 unnamed protein product [Vitis vinifera]; XP_019254679 PREDICTED: heparanase-like protein 3 [Nicotiana attenuata]; NP_851093 glucuronidase 3 [Arabidopsis thaliana].	AT5G34940	The protein is predicted (WoLF PSORT program) to be membrane-associated.	XP_019254679 [Nicotiana attenuata]			NbS00002703g0009.1	37	49449	1	1	1	1	0.07	ABB02638.1|26S proteasome subunit 4-like [Solanum tuberosum]; XP_009802140 PREDICTED: 26S proteasome regulatory subunit 4 homolog A-like [Nicotiana sylvestris], NP_194633 regulatory particle AAA-ATPase 2A [Arabidopsis thaliana].	AT4G29040	RPT2a encodes the 26S proteasome subunit. It is required for root meristem maintenance, and regulates gametogenesis. RPT2a is also shown to regulate gene silencing via DNA methylation.	XP_009802140 [Nicotiana sylvestris]
NbS00014411g0036.1	32	104466	1	1	1	1	0.03	CBI36167.3 unnamed protein product [Vitis vinifera]; OIT07890 coatomer subunit beta'-2 [Nicotiana attenuata]; NP_001322821 Coatomer, beta' subunit [Arabidopsis thaliana].	AT1G52360	Coatomer, beta subunit;(source:Araport11)	OIT07890 [Nicotiana attenuata]			NbS00011278g0018.1	37	14306	1	1	1	1	0.24	XP_002515535.1 conserved hypothetical protein [Ricinus communis]; XP_009771917 PREDICTED: uncharacterized protein At2g34160-like [Nicotiana sylvestris]; NP_565781 Alba DNA/RNA-binding protein [Arabidopsis thaliana].	AT2G34160	ALBA protein which forms a complex with ALBA1 that binds genic R-loops and safeguards genome stability.	XP_009771917 [Nicotiana sylvestris]
AAH08189.1	32	57189	1	1	1	1	0.06	AAH08189.1 Unknown, partial [Mus musculus]; AAR12194 molecular chaperone Hsp90-2 [Nicotiana benthamiana]; NP_200411 HEAT SHOCK PROTEIN 81.4 [Arabidopsis thaliana].	AT5G56000	HEAT SHOCK PROTEIN 81.4;(source:Araport11)	AAR12194 [Nicotiana benthamiana]			NbS00014198g0009.1	37	88975	1	1	1	1	0.04	XP_002263911.1 PREDICTED: uridine kinase-like protein 4 [Vitis vinifera]; XP_009620970 uridine kinase-like protein 3 [Nicotiana tomentosiformis]; NP_001323277uridine kinase-like 3 [Arabidopsis thaliana].	AT1G55810	One of the homologous genes predicted to encode proteins with UPRT domains (Uracil phosphoribosyltransferase). Five of these genes (At5g40870, At3g27190, At1g55810, At4g26510 and At3g27440) show a high level of identity, and are annotated as also containing a N-terminal uracil kinase (UK) domain. These genes are referred to as UKL1 (UK-like 1), UKL2, UKL3, UKL4 and UKL5, respectively.	XP_009620970 [Nicotiana tomentosiformis]
NbS00010129g0001.1	32	35285	1	1	1	1	0.09	XP_009780913 glucan endo-1,3-beta-glucosidase, acidic isoform GI9-like [Nicotiana sylvestris]; NP_193361 Glycosyl hydrolase superfamily protein [Arabidopsis thaliana].	AT4G16260	Encodes a putative beta-1,3-endoglucanase that interacts with the 30C02 cyst nematode effector. May play a role in host defense.	XP_009780913 [Nicotiana sylvestris]			NbS00002201g0002.1	36	51957	1	1	1	1	0.06	XP_003548001.1 PREDICTED: V-type proton ATPase subunit H-like isoform 1 [Glycine max]; XP_019238821 PREDICTED: V-type proton ATPase subunit H-like [Nicotiana attenuata]; NP_189791 vacuolar ATP synthase subunit H family protein [Arabidopsis thaliana].	AT3G42050	Member of V-ATPase family. Vacuolar-type H + -ATPase (V-ATPase) is a multisubunit proton pump located on the endomembranes.	XP_019238821 [Nicotiana attenuata]
NbS00010282g0017.1	32	58711	1	1	1	1	0.06	XP_009601011 beta-fructofuranosidase, insoluble isoenzyme 1 [Nicotiana tomentosiformis]; NP_565837 cell wall invertase 4 [Arabidopsis thaliana].	AT2G36190	cwINV4 appears to function as a cell wall-localized invertase (that can catalyze the hydrolysis of sucrose into fructose and glucose) based on the phenotype of cwinv4 mutants. cwINV4 transcripts are expressed at high levels in lateral and median nectaries and this enzyme plays an important role in nectar production. Also expressed in ovary placenta and appears to play a role linking sugar sensing…	XP_009601011 [Nicotiana tomentosiformis]			NbS00005109g0003.1	36	27168	1	1	1	1	0.12	XP_009794146 PREDICTED: nectarin-1-like [Nicotiana sylvestris]; NP_191761 germin-like protein 10 [Arabidopsis thaliana].	AT3G62020	germin-like protein (GLP10)	XP_009794146 [Nicotiana sylvestris]
NbS00004795g0001.1	32	41688	1	1	1	1	0.08	XP_002521739.1 auxin:hydrogen symporter, putative [Ricinus communis]; XP_019253346 PREDICTED: protein PIN-LIKES 5-like [Nicotiana attenuata]; NP_001031363 Auxin efflux carrier family protein [Arabidopsis thaliana].	AT2G17500	Intracellular auxin transport facilitator at the endoplasmic reticulum.	XP_019253346 [Nicotiana attenuata]			NbS00001671g0002.1	36	17124	1	1	1	1	0.2	ABB02628.1 triose phosphate isomerase cytosolic isoform-like [Solanum tuberosum]; XP_019224789 PREDICTED: triosephosphate isomerase, cytosolic [Nicotiana attenuata]; NP_191104 triosephosphate isomerase [Arabidopsis thaliana].	AT3G55440	Encodes triosephosphate isomerase.	XP_019224789 [Nicotiana attenuata]
NbS00059593g0005.1	31	52362	1	1	1	1	0.06	CBI23721.3 unnamed protein product [Vitis vinifera]; XP_019253669 PREDICTED: putative G3BP-like protein isoform X1 [Nicotiana attenuata]; NP_199209 Nuclear transport factor 2 (NTF2) family protein with RNA binding (RRM-RBD-RNP motifs) domain-containing protein [Arabidopsis thaliana].	AT5G43960	Nuclear transport factor 2 (NTF2) family protein with RNA binding (RRM-RBD-RNP motifs) domain-containing protein;(source:Araport11)	XP_019253669 [Nicotiana attenuata]			NbS00019265g0001.1	36	46832	1	1	1	1	0.07	XP_016475273 chlorophyll a-b binding protein, chloroplastic-like [Nicotiana tabacum]; NP_191706 photosystem I light harvesting complex protein [Arabidopsis thaliana].	AT3G61470	Encodes a component of the light harvesting antenna complex of photosystem I. The mRNA is cell-to-cell mobile.	XP_016475273 [Nicotiana tabacum]
NbS00001259g0107.1	31	49198	1	1	1	1	0.07	XP_009799817 PREDICTED: probable pectate lyase 8 [Nicotiana sylvestris]; NP_187357 Pectin lyase-like superfamily protein [Arabidopsis thaliana].	AT3G07010	Pectin lyase-like superfamily protein;(source:Araport11)	XP_009799817 [Nicotiana sylvestris]			NbS00000884g0011.1	36	35229	1	1	1	1	0.09	ANG84008 ATP-dependent RNA helicase eIF4a [Nicotiana benthamiana]; NP_175829 eif4a-2 [Arabidopsis thaliana].	AT1G54270	member of eIF4A - eukaryotic initiation factor 4A	ANG84008 [Nicotiana benthamiana]
NbS00005007g0108.1	31	77527	1	1	1	1	0.04	XP_016462056 PREDICTED: probable inactive ATP-dependent zinc metalloprotease FTSHI 3, chloroplastic isoform X2 [Nicotiana tabacum]; NP_186894 cell division protein ftsH [Arabidopsis thaliana].	AT3G02450	Proteolytically inactive member of the FtsH (filamentation-temperature-sensitive protein H) protease family due to mutations in the protease domain.	XP_016462056 [Nicotiana tabacum]			NbS00024271g0003.1	36	58558	1	1	1	1	0.06	ABQ51814 RAN GTPase-activating protein 1 [Nicotiana benthamiana]; NP_001190166 RAN GTPase activating protein 1 [Arabidopsis thaliana].	AT3G63130	Encodes a RAN GTPase activating protein involved in nuclear import, cell plate formation and mitotic spindle formation. Associates with nuclear envelope membranes.	ABQ51814 [Nicotiana benthamiana]
NbS00007190g0001.1	31	30678	1	1	1	1	0.11	XP_002267178.1 PREDICTED: heterogeneous nuclear ribonucleoprotein G [Vitis vinifera]; UZH97724 glycine-rich RNA-binding protein RZ1C-like protein [Nicotiana benthamiana]; NP_196048 RNA-binding (RRM/RBD/RNP motifs) family protein with retrovirus zinc finger-like domain-containing protein [Arabidopsis thaliana].	AT5G04280	Encodes one of the zinc finger-containing glycine-rich RNA-binding proteins involved in cold tolerance: AT3G26420 (ATRZ-1A), AT1G60650 (AtRZ-1b), AT5G04280 (AtRZ-1c). It also, along with AtRZ-1b, plays important roles in plant development, pre- mRNA splicing, and general gene expression.	UZH97724 [Nicotiana benthamiana]			NbS00009678g0004.1	36	115817	1	1	1	1	0.03	XP_002276796.2 PREDICTED: protein TIC110, chloroplastic-like [Vitis vinifera]; XP_019243931 PREDICTED: protein TIC110, chloroplastic isoform X1 [Nicotiana attenuata]; NP_172176 translocon at the inner envelope membrane of chloroplasts 110 [Arabidopsis thaliana].	AT1G06950	Encodes a protein thought to be a part of the translocon at the chloroplast inner envelope. Involved in protein import into the chloroplast and chloroplast biogenesis. C-terminal half of Tic110 functions as scaffolds for protein-protein interactions.	XP_019243931 [Nicotiana attenuata]
NbS00011397g0001.1	31	14976	1	1	1	1	0.23	A1XQR9 (e_value=3e-31) Small nuclear ribonucleoprotein E [Sus scrofa]; XP_009592410 small nuclear ribonucleoprotein E-like [Nicotiana tomentosiformis]; NP_567844 88 aa Small nuclear ribonucleoprotein family protein [Arabidopsis thaliana].	AT4G30330	Differs from PCP only in two amino acids, expression is regulated in a manner opposite to that of PCP in that it was upregulated in response to increasing ambient temperature.	XP_009592410 [Nicotiana tomentosiformis]			NbS00014581g0001.1	35	42279	2	2	2	2	0.16	XP_019249676 PREDICTED: fructose-bisphosphate aldolase 1, chloroplastic [Nicotiana attenuata]; NP_568049 fructose-bisphosphate aldolase 2 [Arabidopsis thaliana].	AT4G38970	Protein is tyrosine-phosphorylated and its phosphorylation state is modulated in response to ABA in Arabidopsis thaliana seeds.	XP_019249676 [Nicotiana attenuata]
NbS00005851g0011.1	31	74074	1	1	1	1	0.04	XP_002300771.1 predicted protein [Populus trichocarpa]; XP_019227518 PREDICTED: dolichyl-diphosphooligosaccharide--protein glycosyltransferase subunit 2-like [Nicotiana attenuata]; NP_001190785 ribophorin II (RPN2) family protein [Arabidopsis thaliana].	AT4G21150	ribophorin II (RPN2) family protein;(source:Araport11)	XP_019227518 [Nicotiana attenuata]			NbS00020253g0010.1	35	71608	1	1	1	1	0.05	CBI31778.3 unnamed protein product [Vitis vinifera]; XP_009771005 PREDICTED: DEAD-box ATP-dependent RNA helicase 53-like [Nicotiana sylvestris]; NP_188870 putative mitochondrial RNA helicase 1 [Arabidopsis thaliana].	AT3G22310	Sequence similarity ot DEAD-box RNA helicases. Binds RNA and DNA. Involved in drought, salt and cold stress responses. The mRNA is cell-to-cell mobile.	XP_009771005 [Nicotiana sylvestris]
NbS00003153g0003.1	30	106016	1	1	1	1	0.03	XP_019239863 PREDICTED: probable RNA-dependent RNA polymerase 5 [Nicotiana attenuata]; CAD5318963 unnamed protein product [Arabidopsis thaliana].	AT9943_LOCUS7172	/	XP_019239863 [Nicotiana attenuata]			NbS00029951g0016.1	35	119791	1	1	1	1	0.03	CBI15004.3 unnamed protein product [Vitis vinifera]; XP_009602631 uncharacterized protein LOC104097722 [Nicotiana tomentosiformis]; NP_566899 uncharacterized protein AT3G48200 [Arabidopsis thaliana].	AT3G48200	transmembrane protein;(source:Araport11)	XP_009602631 [Nicotiana tomentosiformis]
NbS00014412g0011.1	30	23512	1	1	1	1	0.14	XP_009794197 50S ribosomal protein L3, chloroplastic [Nicotiana sylvestris]; NP_181831 Ribosomal protein L3 family protein [Arabidopsis thaliana].	AT2G43030	Ribosomal protein L3 family protein;(source:Araport11)	XP_009794197 [Nicotiana sylvestris]			NbS00013165g0006.1	35	110128	1	1	1	1	0.03	XP_002264751.2 PREDICTED: E3 ubiquitin-protein ligase HOS1-like [Vitis vinifera]; BAO49713 nuclear pore complex protein ELYSa [Nicotiana benthamiana]; P_181511 ubiquitin-protein ligase [Arabidopsis thaliana].	AT2G39810	A novel protein with a RING finger motif near the amino terminus. Negative regulator of cold responses. Functions as an E3 ligase required for the ubiquitination of ICE1. HOS1 physically interacts with ICE1 and mediates the ubiquitination of ICE1 both in vitro and in vivo. Overexpression represses the expression of CBFs and their downstream genes and confers increased sensitivity to freezing stre…	BAO49713 [Nicotiana benthamiana]
NbS00001563g0013.1	30	32139	1	1	1	1	0.1	XP_002284939.1 PREDICTED: UPF0603 protein At1g54780, chloroplastic [Vitis vinifera]; XP_019230003 PREDICTED: UPF0603 protein At1g54780, chloroplastic [Nicotiana attenuata]; NP_564667 thylakoid lumen 18.3 kDa protein [Arabidopsis thaliana].	AT1G54780	Encodes a thylakoid lumen protein regulating photosystem II repair cycle. Has acid phosphatase activity. The mRNA is cell-to-cell mobile.	XP_019230003 [Nicotiana attenuata]			NbS00016832g0010.1	35	101765	1	1	1	1	0.03	XP_002513404.1 eukaryotic translation elongation factor, putative [Ricinus communis]; XP_019254159 PREDICTED: elongation factor 2 [Nicotiana attenuata]; NP_001321033 Ribosomal protein S5/Elongation factor G/III/V family protein [Arabidopsis thaliana].	AT1G56070	encodes a translation elongation factor 2-like protein that is involved in cold-induced translation. Mutations in this gene specifically blocks low temperature-induced transcription of cold-responsive genes but induces the expression of CBF genes and mutants carrying the recessive mutations fail to acclimate to cold and is freezing sensitive.	XP_019254159 [Nicotiana attenuata]
NbS00002808g0033.1	30	62817	1	1	1	1	0.05	XP_002285452.1 PREDICTED: U-box domain-containing protein 72 [Vitis vinifera]; OIT38921 pre-mrna-processing factor 19, partial [Nicotiana attenuata]; NP_563708 MOS4-associated complex 3A [Arabidopsis thaliana].	AT1G04510	Encodes MAC3A, a U-box proteins with homology to the yeast and human E3 ubiquitin ligase Prp19. Associated with the MOS4-Associated Complex (MAC). Involved in plant innate immunity. Regulator of flowering time.	OIT38921 [Nicotiana attenuata]			NbS00017365g0003.1	35	53904	1	1	1	1	0.06	XP_002521726.1 srpk, putative [Ricinus communis]; XP_009601916 SRSF protein kinase 1-like [Nicotiana tomentosiformis]; NP_195275 Protein kinase superfamily protein [Arabidopsis thaliana].	AT4G35500	SRPK-family member protein.	XP_009601916 [Nicotiana tomentosiformis]
														NbS00034416g0005.1	35	43834	2	2	1	1	0.08	ADQ74440.1 ribulose-1,5-bisphosphate carboxylase/oxygenase large subunit [Physochlaina praealta]; XP_033512931 ribulose bisphosphate carboxylase large chain-like, partial [Nicotiana tomentosiformis]; LOCUS ribulose-1,5-bisphosphate carboxylase/oxygenase large subunit (chloroplast) [Arabidopsis thaliana].	ArthCp030	/	XP_033512931 [Nicotiana tomentosiformis]
														NbS00040143g0002.1	34	35938	1	1	1	1	0.09	NP_054484 ATP synthase CF0 A subunit (plastid) [Nicotiana tabacum]; NP_051047 ATP synthase CF0 A subunit (chloroplast) [Arabidopsis thaliana].	ArthCp010	/	NP_054484 [Nicotiana tabacum]
also in Co-IP with SP identified									also in Y2H identified	identical Arabidopsis orthologs				NbS00014198g0003.1	34	12038	1	1	1	1	0.29	XP_016451163 PREDICTED: uncharacterized protein LOC107775878 [Nicotiana tabacum].	/	/	XP_016451163 [Nicotiana tabacum]
42/107														NbS00026008g0003.1	34	41957	1	1	1	1	0.08	BAM66423 calcium-sensing receptor [Nicotiana benthamiana]; NP_197697 calcium sensing receptor [Arabidopsis thaliana].	AT5G23060	Encodes a chloroplast-localized protein that modulates cytoplasmic Ca2+ concentration and is crucial for proper stomatal regulation in response to elevations of external Ca2+. Phosphorylation of this protein is dependent on calcium.	BAM66423 [Nicotiana benthamiana]
														NbS00003479g0020.1	34	40228	1	1	1	1	0.08	OIT03318 caffeic acid 3-o-methyltransferase [Nicotiana attenuata]; NP_200227 O-methyltransferase 1 [Arabidopsis thaliana].	AT5G54160	A caffeic acid/5-hydroxyferulic acid O-methyltransferase. Interacts with 14-4-3 proteins in yeast 2 hybrid assay. AtOMT1 (At5g54160) encodes a flavonol 3?-O-methyltransferase that is highly active towards quercetin and myricetin. The substrate specificity identifies the enzyme as flavonol 3?-methyltransferase which replaces the former annotation of the gene to encode a caffeic acid/5-hydroxyferul…	OIT03318 [Nicotiana attenuata]
														NbS00022724g0010.1	34	15603	1	1	1	1	0.22	NP_001242493.1 uncharacterized protein LOC100807064 [Glycine max]; XP_009759013 PREDICTED: signal peptidase complex catalytic subunit SEC11A-like [Nicotiana sylvestris]; NP_175669 Peptidase S24/S26A/S26B/S26C family protein [Arabidopsis thaliana].	AT1G52600	Peptidase S24/S26A/S26B/S26C family protein;(source:Araport11)	XP_009759013 [Nicotiana sylvestris]
														NbS00033933g0011.1	34	21166	1	1	1	1	0.16	AAT39304.2 Transposon MuDR mudrA-like protein, putative [Solanum demissum]; XP_018631355 uncharacterized protein LOC108947640 [Nicotiana tomentosiformis]; CAD5314736 unnamed protein product [Arabidopsis thaliana].	AT9943_LOCUS3160	/	XP_018631355 [Nicotiana tomentosiformis]
														NbS00012538g0018.1	34	28682	1	1	1	1	0.12	XP_003605599.1| (e_value=9e-89) Apocytochrome f [Medicago truncatula]; XP_033508709 cytochrome f-like [Nicotiana tomentosiformis]; NP_051072 cytochrome f (chloroplast) [Arabidopsis thaliana].	ArthCp035	/	XP_033508709 [Nicotiana tomentosiformis]
														NbS00006841g0003.1	34	31001	1	1	1	1	0.11	ABI93215.1 water channel protein [Nicotiana tabacum]; XP_019241188 PREDICTED: probable aquaporin PIP-type pTOM75 [Nicotiana attenuata]; NP_567178 plasma membrane intrinsic protein 1;4 [Arabidopsis thaliana].	AT4G00430	a member of the plasma membrane intrinsic protein subfamily PIP1. involved redundantly with PIP1;1/2/3/5 in hydraulics and carbon fixation, regulates the expression of related genes that affect plant growth and development.	XP_019241188 [Nicotiana attenuata]
														NbS00001471g0009.1	34	66057	1	1	1	1	0.05	XP_019255386 uncharacterized protein LOC109234023 isoform X1 [Nicotiana attenuata]; NP_001330123 Glycosyl hydrolase family protein [Arabidopsis thaliana].	AT5G04885	Encodes a beta-glucosidase involved in xyloglucan metabolism.	XP_019255386 [Nicotiana attenuata]
														NbS00021709g0005.1	34	46410	1	1	1	1	0.07	XP_002285466.1 PREDICTED: aldehyde dehydrogenase family 3 member F1 [Vitis vinifera]; XP_009768441 PREDICTED: aldehyde dehydrogenase family 3 member F1-like [Nicotiana sylvestris]; NP_195348 aldehyde dehydrogenase 3F1 [Arabidopsis thaliana].	AT4G36250	Encodes a putative aldehyde dehydrogenase. The gene is not responsive to osmotic stress and is expressed constitutively at a low level in plantlets and root cultures.	XP_009768441 [Nicotiana sylvestris]
														NbS00054324g0011.1	34	170142	1	1	1	1	0.02	CBI34153.3 unnamed protein product [Vitis vinifera]; BAO49719 nuclear pore complex protein Nup160a [Nicotiana benthamiana]; NP_001319133 SUPPRESSOR OF AUXIN RESISTANCE1 [Arabidopsis thaliana].	AT1G33410	Encodes a nucleoporin that regulates CONSTANS (CO) protein stability through affecting nuclear pore complex localization of an E3-ubiquitin ligase, HIGH EXPRESSION OF OSMOTICALLY RESPONSIVE GENES1 (HOS1), which destabilizes CO protein in the morning period.	BAO49719 [Nicotiana benthamiana]
														NbS00018164g0006.1	34	34002	1	1	1	1	0.1	CBI28192.3 unnamed protein product [Vitis vinifera]; BAO49742 nuclear pore complex protein Nup205a [Nicotiana benthamiana]; NP_001318776 nuclear pore complex protein (DUF3414) [Arabidopsis thaliana].	AT5G51200	Originally identified as EDS4, enhanced disease sensitive phenotype and subsequently cloned and identified as NUCLEOPORIN205. Affects circadian clock and downstream genes including those involved in defense response.	BAO49742 [Nicotiana benthamiana]
														NbS00012577g0009.1	34	84751	1	1	1	1	0.04	Q42699 5-methyltetrahydropteroyltriglutamate--homocysteine methyltransferase [Catharanthus roseus]; XP_019260927 PREDICTED: 5-methyltetrahydropteroyltriglutamate--homocysteine methyltransferase-like [Nicotiana attenuata]; NP_001078599 Cobalamin-independent synthase family protein [Arabidopsis thaliana].	AT5G17920	Encodes a cytosolic cobalamin-independent methionine synthase, involved in methionine regeneration via the activated methyl cycle (SAM cycle). The protein undergoes thiolation following treatment with the oxidant tert-butylhydroperoxide. The mRNA is cell-to-cell mobile.	XP_019260927 [Nicotiana attenuata]
														NbS00019818g0001.1	34	35404	1	1	1	1	0.09	AFH57998.1 chloroplast PsbO2 precursor [Nicotiana benthamiana]; NP_190651 photosystem II subunit O-2 [Arabidopsis thaliana].	AT3G50820	Encodes a protein which is an extrinsic subunit of photosystem II and which has been proposed to play a central role in stabilization of the catalytic manganese cluster. In Arabidopsis thaliana the PsbO proteins are encoded by two genes: psbO1 and psbO2. PsbO2 is the minor isoform in the wild-type. Mutants defective in this gene have been shown to be affected in the dephosphorylation of the D1 pr…	AFH57998.1 [Nicotiana benthamiana]
														NbS00002808g0033.1	33	62817	1	1	1	1	0.05	XP_002285452.1 PREDICTED: U-box domain-containing protein 72 [Vitis vinifera]; OIT38921 pre-mrna-processing factor 19, partial [Nicotiana attenuata]; NP_563708 MOS4-associated complex 3A [Arabidopsis thaliana].	AT1G04510	Encodes MAC3A, a U-box proteins with homology to the yeast and human E3 ubiquitin ligase Prp19. Associated with the MOS4-Associated Complex (MAC). Involved in plant innate immunity. Regulator of flowering time.	OIT38921 [Nicotiana attenuata]
														NbS00006379g0022.1	33	15288	1	1	1	1	0.22	ABA40467.1 glycoprotein-like protein [Solanum tuberosum]; XP_009621856 probable 60S ribosomal protein L14 [Nicotiana tomentosiformis]; NP_179635 Ribosomal protein L14 [Arabidopsis thaliana].	AT2G20450	Ribosomal protein L14;(source:Araport11)	XP_009621856 [Nicotiana tomentosiformis]
														NbS00035965g0001.1	33	18299	1	1	1	1	0.18	XP_016491574 PREDICTED: SKP1-like protein 11 [Nicotiana tabacum]; NP_564105 SKP1-like 4 [Arabidopsis thaliana].	AT1G20140	SKP1-like 4;(source:Araport11)	XP_016491574 [Nicotiana tabacum]
														NbS00011397g0001.1	33	14976	1	1	1	1	0.23	A1XQR9 (e_value=3e-31) Small nuclear ribonucleoprotein E [Sus scrofa]; XP_009592410 small nuclear ribonucleoprotein E-like [Nicotiana tomentosiformis]; NP_567844 88 aa Small nuclear ribonucleoprotein family protein [Arabidopsis thaliana].	AT4G30330	Differs from PCP only in two amino acids, expression is regulated in a manner opposite to that of PCP in that it was upregulated in response to increasing ambient temperature.	XP_009592410 [Nicotiana tomentosiformis]
														NbS00020307g0016.1	33	82868	2	2	2	2	0.08	UUF87240 histone-lysine N-methyltransferase 1 [Nicotiana benthamiana]; NP_565056 histone-lysine N-methyltransferase, H3 lysine-9 specific SUVH3-like protein [Arabidopsis thaliana].	AT1G73100	Encodes a SU(VAR)3-9 homolog, a SET domain protein. Known SET domain proteins are involved in epigenetic control of gene expression and act as histone methyltransferases. There are 10 SUVH genes in Arabidopsis and members of this subfamily of the SET proteins have an additional conserved SRA domain.	UUF87240 [Nicotiana benthamiana]
														NbS00027551g0008.1	33	274788	1	1	1	1	0.01	XP_009777381 PREDICTED: pre-mRNA-processing-splicing factor 8-like [Nicotiana sylvestris]; NP_178124 Pre-mRNA-processing-splicing factor [Arabidopsis thaliana].	AT1G80070	Encodes a factor that influences pre-mRNA splicing and is required for embryonic development. Mutations result in an abnormal suspensor and embryo lethality. The mRNA is cell-to-cell mobile.	XP_009777381 [Nicotiana sylvestris]
														NbS00029120g0005.1	33	58336	1	1	1	1	0.06	XP_002284272.1 PREDICTED: uncharacterized protein LOC100258278 [Vitis vinifera]; XP_009614299 uncharacterized protein LOC104107260 isoform X1 [Nicotiana tomentosiformis]; NP_188241 DNA-directed RNA polymerase subunit beta [Arabidopsis thaliana].	AT3G16200	DNA-directed RNA polymerase subunit beta;(source:Araport11)	XP_009614299 [Nicotiana tomentosiformis]
														NbS00004321g0109.1	33	30943	1	1	1	1	0.11	NP_001311719 aquaporin PIP2-4-like [Nicotiana tabacum]; NP_001323849 plasma membrane intrinsic protein 2 [Arabidopsis thaliana].	AT2G37170	a member of the plasma membrane intrinsic protein subfamily PIP2. localizes to the plasma membrane and exhibits water transport activity in Xenopus oocyte. expressed specifically in the vascular bundles and protein level increases slightly during leaf dev	NP_001311719 [Nicotiana tabacum]
														NbS00000561g0021.1	33	37924	1	1	1	1	0.09	BAB86912.1 putative cytochrome P450 [Solanum tuberosum]; XP_009790804 PREDICTED: secologanin synthase-like [Nicotiana sylvestris]; NP_188086 cytochrome P450, family 72, subfamily A, polypeptide 14 [Arabidopsis thaliana].	AT3G14680	putative cytochrome P450	XP_009790804 [Nicotiana sylvestris]
														NbS00008412g0009.1	32	86673	1	1	1	1	0.04	XP_016462297 PREDICTED: transketolase, chloroplastic-like [Nicotiana tabacum]; NP_001324258 Transketolase [Arabidopsis thaliana].	AT2G45290	Transketolase;(source:Araport11)	XP_016462297 [Nicotiana tabacum]
														NbS00006168g0008.1	32	51305	1	1	1	1	0.06	XP_019229845 PREDICTED: aspartyl protease family protein 2-like [Nicotiana attenuata]; NP_171637 Eukaryotic aspartyl protease family protein [Arabidopsis thaliana].	AT1G01300	Eukaryotic aspartyl protease family protein;(source:Araport11)	XP_019229845 [Nicotiana attenuata]
														NbS00005023g0005.1	32	31867	1	1	1	1	0.1	AAZ30377 PHB2 [Nicotiana benthamiana]; NP_171882 prohibitin 2 [Arabidopsis thaliana].	AT1G03860	prohibitin 2	AAZ30377 [Nicotiana benthamiana]
														NbS00001184g0009.1	32	49183	1	1	1	1	0.07	NP_001312257 tubulin alpha-3 chain [Nicotiana tabacum]; NP_193232 Tubulin/FtsZ family protein [Arabidopsis thaliana].	AT4G14960	Encodes an alpha-tubulin isoform required for right handed helical growth.	NP_001312257 [Nicotiana tabacum]
														NbS00059407g0001.1	32	15599	1	1	1	1	0.22	UUF87240 histone-lysine N-methyltransferase 1 [Nicotiana benthamiana]; NP_565056 histone-lysine N-methyltransferase, H3 lysine-9 specific SUVH3-like protein [Arabidopsis thaliana].	AT1G73100	Encodes a SU(VAR)3-9 homolog, a SET domain protein. Known SET domain proteins are involved in epigenetic control of gene expression and act as histone methyltransferases. There are 10 SUVH genes in Arabidopsis and members of this subfamily of the SET proteins have an additional conserved SRA domain.	UUF87240 [Nicotiana benthamiana]
														NbS00017399g0001.1	32	41631	1	1	1	1	0.08	AIM41269 chloroplast ATP-dependent Clp protease chaperone protein [Nicotiana benthamiana]; NP_568746 CLPC homologue 1 [Arabidopsis thaliana].	AT5G50920	Encodes a protein that is similar to ATP-dependent Clp protease ATP-binding subunit / ClpC. Involved in protein import into the chloroplast. May provide ATP source that drives the TIC (Translocon at the Inner envelope membrane of Chloroplasts) translocation machinery. Association of Hsp93 with the inner envelope membrane through its N domain is important for the functions of Hsp93 in vivo.	AIM41269 [Nicotiana benthamiana]
														NbS00005732g0004.1	32	51476	1	1	1	1	0.06	XP_002513044.1 Aspartic proteinase nepenthesin-1 precursor, putative [Ricinus communis]; XP_009593615 aspartyl protease AED3 [Nicotiana tomentosiformis]; NP_191008 Eukaryotic aspartyl protease family protein [Arabidopsis thaliana].	AT3G54400	Eukaryotic aspartyl protease family protein;(source:Araport11)	XP_009593615 [Nicotiana tomentosiformis]
														NbS00006675g0003.1	32	66696	1	1	1	1	0.05	XP_002264285.1 PREDICTED: U3 small nucleolar RNA-associated protein 18 homolog [Vitis vinifera]; XP_019230870 PREDICTED: U3 small nucleolar RNA-associated protein 18 homolog [Nicotiana attenuata]; NP_196909 Transducin/WD40 repeat-like superfamily protein [Arabidopsis thaliana].	AT5G14050	Transducin/WD40 repeat-like superfamily protein;(source:Araport11)	XP_019230870 [Nicotiana attenuata]
														NbS00009355g0003.1	31	66874	1	1	1	1	0.05	ADN33838.1 pre-mRNA splicing factor [Cucumis melo subsp. melo]; XP_009789915 PREDICTED: pre-mRNA-processing factor 17 isoform X2 [Nicotiana sylvestris]; NP_172528 Transducin/WD40 repeat-like superfamily protein [Arabidopsis thaliana].	AT1G10580	Transducin/WD40 repeat-like superfamily protein;(source:Araport11)	XP_009789915 [Nicotiana sylvestris]
														NbS00046532g0005.1	31	83793	1	1	1	1	0.04	XP_002317314.1 predicted protein [Populus trichocarpa]; XP_019265394 PREDICTED: subtilisin-like protease SBT5.6 [Nicotiana attenuata]; NP_001318744 subtilase family protein [Arabidopsis thaliana].	AT5G45650	subtilase family protein;(source:Araport11)	XP_019265394 [Nicotiana attenuata]
														NbS00000211g0112.1	31	43382	1	1	1	1	0.08	QAV53876 chloroplast ferredoxin-NADP+ oxidoreductase, partial [Nicotiana benthamiana]; NP_173431 ferredoxin-NADP[+]-oxidoreductase 2 [Arabidopsis thaliana].	AT1G20020	Encodes a leaf-type ferredoxin:NADP(H) oxidoreductase. It is present in both chloroplast stroma and thylakoid membranes but is more abundant in the stroma The mRNA is cell-to-cell mobile	QAV53876 [Nicotiana benthamiana]
														NbS00056997g0003.1	31	105427	1	1	1	1	0.03	CAB96077.1 alpha-glucosidase [Solanum tuberosum]; XP_009597805 alpha-xylosidase 1-like [Nicotiana tomentosiformis]; NP_177023 alpha-xylosidase 1 [Arabidopsis thaliana].	AT1G68560	Encodes a bifunctional alpha-l-arabinofuranosidase/beta-d-xylosidase that belongs to family 3 of glycoside hydrolases.	XP_009597805 [Nicotiana tomentosiformis]
														NbS00020649g0003.1	31	72073	1	1	1	1	0.05	XP_009611602 acetolactate synthase 1, chloroplastic-like [Nicotiana tomentosiformis]; NP_190425 chlorsulfuron/imidazolinone resistant 1 [Arabidopsis thaliana].	AT3G48560	Catalyzes the formation of acetolactate from pyruvate, the first step in valine and isoleucine biosynthesis. Requires FAD, thiamine pyrophosphate and Mg. Inhibited by the sulphonylurea herbicide, chlorsulphuron, and the imidazolinone herbicide, imazapyr. The obtained crystal structure of acetohydroxyacid synthase AHAS, EC 2.2.1.6)in complex with herbicides of the sulphonylurea and imidazolinone f…	XP_009611602 [Nicotiana tomentosiformis]
														NbS00007750g0014.1	31	22429	1	1	1	1	0.15	NP_001237789.1 uncharacterized protein LOC100500164 [Glycine max]; XP_019260607 PREDICTED: 60S ribosomal protein L18-2-like [Nicotiana attenuata]; NP_187210 ribosomal protein L18 [Arabidopsis thaliana].	AT3G05590	Encodes cytoplasmic ribosomal protein L18.	XP_019260607 [Nicotiana attenuata]
														NbS00000250g0010.1	31	48508	1	1	1	1	0.07	NP_001312148 enolase-like [Nicotiana tabacum]; NP_181192 Enolase [Arabidopsis thaliana].	AT2G36530	Involved in light-dependent cold tolerance and encodes an enolase. Protein is tyrosine-phosphorylated and its phosphorylation state is modulated in response to ABA in Arabidopsis thaliana seeds. Affects seed size and weight by adjusting cytokinin content and forming ENO2-bZIP75 complex. The los2 mutant has an autoimmune response through a perturbation of glycolysis from the reduction of the enola…	NP_001312148 [Nicotiana tabacum]
														NbS00002556g0019.1	31	32181	1	1	1	1	0.1	XP_016485635 PREDICTED: protease Do-like 9 [Nicotiana tabacum]; NP_568577 DegP protease 9 [Arabidopsis thaliana].	AT5G40200	Encodes a putative DegP protease. The mRNA is cell-to-cell mobile.	XP_016485635 [Nicotiana tabacum]
														NbS00016013g0004.1	31	36087	1	1	1	1	0.09	XP_002518700.1 DNA-directed RNA polymerase II subunit, putative [Ricinus communis]; XP_009785778 PREDICTED: DNA-directed RNA polymerases II, IV and V subunit 3 [Nicotiana sylvestris]; NP_179145 DNA-directed RNA polymerase family protein [Arabidopsis thaliana].	AT2G15430	Non-catalytic subunit of nuclear DNA-dependent RNA polymerases II, IV and V; homologous to budding yeast RPB3 and the E. coli RNA polymerase alpha subunit. A closely related paralog, encoded by At2g15400, can substitute for At2g15430 in the context of Pol V.	XP_009785778 [Nicotiana sylvestris]
														NbS00010046g0020.1	30	63701	1	1	1	1	0.05	BAG16523.1 putative NADPH oxidoreductase [Capsicum chinense]; XP_009772544 PREDICTED: probable quinone oxidoreductase isoform X1 [Nicotiana sylvestris]; NP_175390 ARP protein (REF) [Arabidopsis thaliana].	AT1G49670	molecular function has not been defined. Was shown involved in oxidative stress tolerance.	XP_009772544 [Nicotiana sylvestris]
														NbS00001581g0012.1	30	24564	1	1	1	1	0.14	XP_002460109.1 hypothetical protein [Sorghum bicolor]; XP_016499911 PREDICTED: hypersensitive-induced response protein 2-like [Nicotiana tabacum]; NP_201080 SPFH/Band 7/PHB domain-containing membrane-associated protein family [Arabidopsis thaliana].	AT5G62740	SPFH/Band 7/PHB domain-containing membrane-associated protein family;(source:Araport11)	XP_016499911 [Nicotiana tabacum]
														Nb101Scf00283g0008.1; NbS00015767g0014.1	26*	46418	8	2	8	2	0.15	XP_009804535.1 [Nicotiana sylvestris] PREDICTED: serine/arginine-rich splicing factor SR45 [Nicotiana sylvestris]; NP_973844.1 arginine/serine-rich 45 [Arabidopsis thaliana]	AT1G16610	Encodes SR45, a member of the highly conserved family of serine/arginine-rich (SR) proteins, which play key roles in pre-mRNA splicing and other aspects of RNA metabolism. SR45 is a spliceosome protein, interacts with SR33 and the U1-70K protein of the U1 snRNP. Also involved in plant sugar response. sr45-1 mutation confers hypersensitivity to ABA and glucose during early seedling growth. Phospho…	XP_009804535.1 [Nicotiana sylvestris]
														also in Co-IP without SP identified	* NbSR45 present, but below >30 cut off threshold								in Y2H identified	identical Arabidopsis orthologs
														42/151

## Sheet: Core Interactors
	CORE INTERACTOME								Core interactors GO-Term enrichments leading Terms
	Y2H screen	Description	Y2H	Co-IP delta	Co-IP +	name	ID	score	GO:MF_Enrichment	GO:BP_Enrichment	GO:CC_Enrichment
	RiSP7, RiSP31 against M. truncatula, RiSP5, RiSP7 against A. thaliana	Encodes SR45, a member of the highly conserved family of serine/arginine-rich (SR) proteins, which play key roles in pre-mRNA splicing and other aspects of RNA metabolism. SR45 is a spliceosome protein, interacts with SR33 and the U1-70K protein of the U1 snRNP. Also involved in plant sugar response. sr45-1 mutation confers hypersensitivity to ABA and glucose during early seedling growth. Phospho…				SR45	AT1G16610	6	RNA binding GO:0003723	mRNA splicing, via spliceosome GO:0000398; mRNA metabolic process GO:0016071; response to stimulus GO:0050896	nuclear body GO:0016604; spliceosomal complex GO:0005681; intracellular non-membrane-bounded organelle GO:0043232
	RiSP5 against M. truncatula	RNA HELICASE DRH1				RH14	At3g01540	3	RNA binding GO:0003723; ribonucleoside triphosphate phosphatase activity GO:0017111; purine nucleotide binding GO:0017076	mRNA metabolic process GO:0016071	intracellular non-membrane-bounded organelle GO:0043232
	GmSP1 against M. truncatula	Together with other ALBA proteins phase separates into stress granules and processing bodies under heat stress and directly binds to and recruits mRNAs to protect from degradation. Confers thermotolerance through stabilizing HSF messenger RNAs in cytoplasmic granules.				ALBA6	AT3G07030	3	RNA binding GO:0003723
	RiSP2, RiSP5, RiSP31 against M. truncatula	FKBP-like peptidyl-prolyl cis-trans isomerase family protein;(source:Araport11)		No	No	FKBP20-1	At3g55520	3
	GmSP1 against M. truncatula	Encodes a Serine/arginine-rich (SR) protein RSZp22. SR proteins are splicing regulators that share a modular structure consisting of one or two N-terminal RNA recognition motif domains and a C-terminal RS-rich domain. RSZp22 is located in the nucleolus. It is a nucleocytoplasmic shuttling protein and an interacting partner to the Arabidopsis U1-70K. Barta et al (2010) have proposed a nomenclature…		No		RSZp22	AT4G31580	2	RNA binding GO:0003723	mRNA splicing, via spliceosome GO:0000398; mRNA metabolic process GO:0016071	nuclear body GO:0016604; spliceosomal complex GO:0005681; intracellular non-membrane-bounded organelle GO:0043232; cell periphery GO:0071944
	GmSP1 against M. truncatula	Ribosomal protein L6 family			No	UL6Z	AT1G33120	2	RNA binding GO:0003723		intracellular non-membrane-bounded organelle GO:0043232; cell-cell junction GO:0005911
	RiSP5 against M. truncatula	Luminal binding protein (BiP2) involved in polar nuclei fusion during proliferation of endosperm nuclei.		No		BiP2	At5g42020	2	ribonucleoside triphosphate phosphatase activity GO:0017111; purine nucleotide binding GO:0017076	response to stimulus GO:0050896	intracellular non-membrane-bounded organelle GO:0043232; cell-cell junction GO:0005911; cell periphery GO:0071944; plant-type cell wall GO:0009505
	GmSP1 against M. truncatula	chloroplastic glutamine synthetase The mRNA is cell-to-cell mobile.		No		Gs2	AT5G35630	2	RNA binding GO:0003723; purine nucleotide binding GO:0017076; purine nucleotide binding GO:0017076	response to stimulus GO:0050896	intracellular non-membrane-bounded organelle GO:0043232; apoplast GO:0048046
	RiSP5 against A. thaliana	Encodes a bifunctional alpha-l-arabinofuranosidase/beta-d-xylosidase that belongs to family 3 of glycoside hydrolases.		No		XYL1	AT1G68560	2		response to stimulus GO:0050896; carbohydrate catabolic process GO:0016052	cell-cell junction GO:0005911; cell periphery GO:0071944; apoplast GO:0048046; plant-type cell wall GO:0009505
	RiSP5 against M. truncatula	Involved in light-dependent cold tolerance and encodes an enolase. Protein is tyrosine-phosphorylated and its phosphorylation state is modulated in response to ABA in Arabidopsis thaliana seeds. Affects seed size and weight by adjusting cytokinin content and forming ENO2-bZIP75 complex. The los2 mutant has an autoimmune response through a perturbation of glycolysis from the reduction of the enola…		No		LOS2	AT2G36530	2		response to stimulus GO:0050896; carbohydrate catabolic process GO:0016052	cell-cell junction GO:0005911; cell periphery GO:0071944; apoplast GO:0048046
	RiSP7, RiSP2 against M. truncatula	U2 auxiliary factor small subunit. The atU2AF35b protein and its homolog, atU2AF35a, contain most of the conserved domains of hsU2AF35, including the psiRRM, one RS domain, two zinc fingers, and the two regions for interacting with U2AF large subunit. Both proteins lack the stretch of glycines present in human U2AF35. The sequences are overall 83% identical, and each Arabidopsis homolog shows app…		No	No	U2AF35b	At5g42820	2	RNA binding GO:0003723	mRNA splicing, via spliceosome GO:0000398; mRNA metabolic process GO:0016071; response to stimulus GO:0050896	nuclear body GO:0016604; spliceosomal complex GO:0005681
	GmSP1, RiSP5 against M. truncatula	Encodes one of the two arginase in the genome. Gene expression is enhanced by methyl jasmonate treatment. It is involved in the defense response to B.cinerea.		No	No	ARGAH2	AT4G08870	2		response to stimulus GO:0050896
	RiSP7, RiSP5 against M. truncatula	RING/U-box superfamily protein;(source:Araport11)		No	No	ATL33	At2g37580	2
	RiSP2, RiSP5 against M. truncatula	Cyclophilin-like peptidyl-prolyl cis-trans isomerase family protein;(source:Araport11)		No	No	Cyp95	At4g32420	2
	Co-IP RiSP7	Encodes a dynamin-like protein related to phragmoplastin. Mutations in this gene, in combination with mutation in ADL1E, result in defects in embryogenesis, cell plate formation and trichome branching. Also controls vascular patterning in combination with VAN3 and GNOM. DRP2B and DRP1A participate together in clathrin-coated vesicle formation during endocytosis.	No			DL3	AT1G59610	2	ribonucleoside triphosphate phosphatase activity GO:0017111; purine nucleotide binding GO:0017076	regulation of establishment of cell polarity GO:2000114	intracellular non-membrane-bounded organelle GO:0043232; cell-cell junction GO:0005911; cell periphery GO:0071944; clathrin-coated endocytic vesicle GO:0045334
		At3g60190 encodes Arabidopsis dynamin-related protein 1E, DRP1E, also known as EDR3, ADL4 and ADL1E, which is 624 amino acid residues long, has a predicted mass of 69.8 kDa and a pI of 7.5. Dynamin-related protein 1E belongs to a plant-specific subclass of dynamin-related proteins (DRP1), consisting of five members in Arabidopsis (A, B, C, D, E). This class is characterized by having an N-termina…	No			DRP1E	AT3G60190	2	ribonucleoside triphosphate phosphatase activity GO:0017111; purine nucleotide binding GO:0017076	response to stimulus GO:0050896	intracellular non-membrane-bounded organelle GO:0043232; cell-cell junction GO:0005911; cell periphery GO:0071944
		Together with other ALBA proteins phase separates into stress granules and processing bodies under heat stress and directly binds to and recruits mRNAs to protect from degradation. Confers thermotolerance through stabilizing HSF messenger RNAs in cytoplasmic granules.	No			Alba1	AT1G76010	2	RNA binding GO:0003723
		Encodes a dynamin-like protein related to phragmoplastin. Mutations in this gene, in combination with mutation in ADL1E, result in defects in embryogenesis, cell plate formation and trichome branching. Also controls vascular patterning in combination with VAN3 and GNOM. DRP2B and DRP1A participate together in clathrin-coated vesicle formation during endocytosis.	No			DL1	AT5G42080	2	ribonucleoside triphosphate phosphatase activity GO:0017111	response to stimulus GO:0050896; regulation of establishment of cell polarity GO:2000114	intracellular non-membrane-bounded organelle GO:0043232; cell-cell junction GO:0005911; cell periphery GO:0071944; clathrin-coated endocytic vesicle GO:0045334
		Encodes an RNA Slicer that selectively recruits microRNAs and siRNAs. There is currently no evidence that AGO1 Slicer is in a high molecular weight RNA-induced silencing complex (RISC). Mutants are defective in post-transcriptional gene silencing and have pleiotropic developmental and morphological defects. Through its action on the regulation of ARF17 expression, the protein regulates genes invo…	No			AGO1	AT1G48410	2	RNA binding GO:0003723	response to stimulus GO:0050896
		One of two genes (with ATPC2) encoding the gamma subunit of Arabidopsis chloroplast ATP synthase.	No			ATPC1	AT4G04640	2			intracellular non-membrane-bounded organelle GO:0043232; proton-transporting two-sector ATPase complex, catalytic domain GO:0033178; mitochondrial proton-transporting ATP synthase complex, catalytic sector F(1) GO:0000275; ATPase complex GO:1904949
		RNA-binding (RRM/RBD/RNP motifs) family protein;(source:Araport11)	No			Aly1	AT5G59950	2	RNA binding GO:0003723		intracellular non-membrane-bounded organelle GO:0043232
		Encodes CHLOROPLAST RNA BINDING (CRB), a putative RNA-binding protein. CRB is important for the proper functioning of the chloroplast. Mutations in CRB also affects the circadian system, altering the expression of both oscillator and output genes.The mRNA is cell-to-cell mobile.	No			CRB	AT1G09340	2	RNA binding GO:0003723	response to stimulus GO:0050896; carbohydrate catabolic process GO:0016052	intracellular non-membrane-bounded organelle GO:0043232; cell-cell junction GO:0005911; apoplast GO:0048046
		replication factor C 2;(source:Araport11)	No			RFC2	AT1G63160	2	ribonucleoside triphosphate phosphatase activity GO:0017111; purine nucleotide binding GO:0017076	response to stimulus GO:0050896	intracellular non-membrane-bounded organelle GO:0043232
		Critical non-ATG regulator of plant autophagy which colocalizes with representative ATG proteins during autophagosome biogenesis in growing pollen tubes.	No			SH3P2	AT4G34660	2			cell periphery GO:0071944
		P-loop containing nucleoside triphosphate hydrolases superfamily protein;(source:Araport11)	No			RH31	AT5G63630	2	RNA binding GO:0003723; ribonucleoside triphosphate phosphatase activity GO:0017111; purine nucleotide binding GO:0017076
		Encodes the mitochondrial ATP synthase beta-subunit. This subunit is encoded by a multigene family of three members (At5g08670, At5g08680, At5g08690) that shared 98% sequence identity at the amino acid level. The mRNA is cell-to-cell mobile.	No			ATPS	AT5G08680	2	ribonucleoside triphosphate phosphatase activity GO:0017111; purine nucleotide binding GO:0017076		cell periphery GO:0071944; proton-transporting two-sector ATPase complex, catalytic domain GO:0033178; mitochondrial proton-transporting ATP synthase complex, catalytic sector F(1) GO:0000275; ATPase complex GO:1904949
		Encodes a component of the light harvesting antenna complex of photosystem I. The mRNA is cell-to-cell mobile.	No			LHCA2	AT3G61470	2		response to stimulus GO:0050896	intracellular non-membrane-bounded organelle GO:0043232
		Encodes a member of the Rubisco small subunit (RBCS) multigene family: RBCS1A (At1g67090), RBCS1B (At5g38430), RBCS2B (At5g38420), and RBCS3B (At5g38410). Functions to yield sufficient Rubisco content for leaf photosynthetic capacity.	No			RBCS3B	AT5G38410	2	RNA binding GO:0003723		intracellular non-membrane-bounded organelle GO:0043232; apoplast GO:0048046
		Rubisco activase, a nuclear-encoded chloroplast protein that consists of two isoforms arising from alternative splicing in most plants. Required for the light activation of rubisco. Involved in jasmonate-induced leaf senescence.	No			RCA	AT2G39730	2	RNA binding GO:0003723; ribonucleoside triphosphate phosphatase activity GO:0017111; purine nucleotide binding GO:0017076	response to stimulus GO:0050896	intracellular non-membrane-bounded organelle GO:0043232; cell periphery GO:0071944; apoplast GO:0048046; plant-type cell wall GO:0009505
		a member of the plasma membrane intrinsic protein subfamily PIP1. involved redundantly with PIP1;1/2/3/5 in hydraulics and carbon fixation, regulates the expression of related genes that affect plant growth and development.	No			PIP1;4	AT4G00430	2		response to stimulus GO:0050896	cell periphery GO:0071944
		beta-tubulin, preferentially expressed in endodermal and phloem cells of primary roots and in the vascular tissues of leaves, stems, and flowers. The mRNA is cell-to-cell mobile.	No			TUB8	AT5G23860	2	RNA binding GO:0003723; ribonucleoside triphosphate phosphatase activity GO:0017111; structural constituent of cytoskeleton GO:0005200; purine nucleotide binding GO:0017076		intracellular non-membrane-bounded organelle GO:0043232
		The expression level of GAPC-2 is upregulated in Arabidopsis seedlings exposed to cadmium.	No			GAPC2	AT1G13440	2	purine nucleotide binding GO:0017076	response to stimulus GO:0050896; carbohydrate catabolic process GO:0016052	intracellular non-membrane-bounded organelle GO:0043232; cell-cell junction GO:0005911; cell periphery GO:0071944; plant-type cell wall GO:0009505
		molecular function has not been defined. Was shown involved in oxidative stress tolerance.	No			NQR	AT1G49670	2		response to stimulus GO:0050896
		A member of heat shock protein 90 (HSP90) gene family. Expressed in all tissues and abundant in root apical meristem, pollen and tapetum. Expression is NOT heat-induced but induced by IAA and NaCl. Interacts with HsfA1d in the cytosol and the nucleus and negatively regulates HsfA1d. Did not bind to AtHsfA4c. The mRNA is cell-to-cell mobile.	No			HSP81-2	AT5G56030	2	RNA binding GO:0003723; ribonucleoside triphosphate phosphatase activity GO:0017111; purine nucleotide binding GO:0017076	response to stimulus GO:0050896	cell-cell junction GO:0005911; cell periphery GO:0071944; plant-type cell wall GO:0009505
		Protein is tyrosine-phosphorylated and its phosphorylation state is modulated in response to ABA in Arabidopsis thaliana seeds.	No			FBA2	AT4G38970	2	RNA binding GO:0003723	response to stimulus GO:0050896; carbohydrate catabolic process GO:0016052	intracellular non-membrane-bounded organelle GO:0043232; cell periphery GO:0071944; apoplast GO:0048046
		Encodes RFC1, the largest subunit of replication factor C. Mediates genomic stability and transcriptional gene silencing.	No			RFC1	AT5G22010	2	ribonucleoside triphosphate phosphatase activity GO:0017111; purine nucleotide binding GO:0017076	response to stimulus GO:0050896	intracellular non-membrane-bounded organelle GO:0043232
		Member of Actin gene family.Mutants are defective in germination and root growth. The mRNA is cell-to-cell mobile.	No			ACT7	AT5G09810	2	structural constituent of cytoskeleton GO:0005200; purine nucleotide binding GO:0017076	response to stimulus GO:0050896	intracellular non-membrane-bounded organelle GO:0043232; cell-cell junction GO:0005911; cell periphery GO:0071944; plant-type cell wall GO:0009505
		Encodes a beta-glucosidase involved in xyloglucan metabolism.	No			Xyl	AT5G04885	2		carbohydrate catabolic process GO:0016052	cell periphery GO:0071944
		ILITHYIA (ILA) is a HEAT repeat protein involved in plant immunity. The gene is also involved in systemic acquired resistance induced by P. syringae expressing avrRps4. Loss-of-function mutants of ILA caused pleiotropic defects in the mutant plants. The mutant plants are smaller in size and the leaves are serrated and yellow to light green in color. Required for bacterium-triggered stomatal closu…	No			ILITHYIA (ILA)	AT1G64790	2		response to stimulus GO:0050896
		Encodes a gene similar to actin-related proteins in other organisms. Member of nuclear ARP family of genes. Component of chromatin remodeling complexes, involved in chromatin-mediated gene regulation. Phenotype of the arp4-1 mutant allele revealed partial sterility due to defects in anther development. Targeting the distinct, 3' UTR of AtARP4 transcripts with RNA interference caused a drastic red…	No			ARP4	AT1G18450	2	structural constituent of cytoskeleton GO:0005200	response to stimulus GO:0050896	intracellular non-membrane-bounded organelle GO:0043232; ATPase complex GO:1904949
		Encodes a SU(VAR)3-9 homolog, a SET domain protein. Known SET domain proteins are involved in epigenetic control of gene expression and act as histone methyltransferases. There are 10 SUVH genes in Arabidopsis and members of this subfamily of the SET proteins have an additional conserved SRA domain.	No			SUVH3	AT1G73100	2			intracellular non-membrane-bounded organelle GO:0043232
		Encodes a protein with mitochondrial serine hydroxymethyltransferase activity, which functions in the photorespiratory pathway, catalyzes the conversion of serine and tetrahydrofolate to glycine and 5,10-methylene tetrahydrofolate. Involved in controlling cell damage caused by abiotic stress, such as high light and salt and the hypersensitive defense response of plants.	No			SHM1	AT4G37930	2	RNA binding GO:0003723	response to stimulus GO:0050896	intracellular non-membrane-bounded organelle GO:0043232; cell periphery GO:0071944; apoplast GO:0048046
		ABC transporter family involved in ABA transport and resistance to lead. Localizes to plasma membrane. Upregulated by lead. Expressed in leaves, flowers, stomata and roots.	No			ABCG40	AT1G15520	2	purine nucleotide binding GO:0017076	response to stimulus GO:0050896	cell periphery GO:0071944
		nsLTP family-related gene. Expression is strongly suppressed by bacterial pathogens. Mutants are more susceptible to pathogens and abiotic stressors suggesting a function in basal stress response.	No			DRN1	AT2G45180	2		response to stimulus GO:0050896	intracellular non-membrane-bounded organelle GO:0043232
		SPFH/Band 7/PHB domain-containing membrane-associated protein family; HYPERSENSITIVE-INDUCED RESPONSE PROTEIN 1	No			HIR1	AT5G62740	2			cell-cell junction GO:0005911; cell periphery GO:0071944
		small nuclear ribonucleoprotein associated protein B;(source:Araport11)	No			SmB	AT4G20440	2	RNA binding GO:0003723	mRNA splicing, via spliceosome GO:0000398; mRNA metabolic process GO:0016071	nuclear body GO:0016604; spliceosomal complex GO:0005681
		One of three genes encoding the vacuolar ATP synthase subunit B1. The protein binds to and co-localizes with F-actin, bundles F-actin to form higher-order structure, and stabilizes actin filaments in vitro.	No			VAB2	AT4G38510	2	purine nucleotide binding GO:0017076		cell periphery GO:0071944; proton-transporting two-sector ATPase complex, catalytic domain GO:0033178; ATPase complex GO:1904949
		Encodes a putative pseudouridine synthase (NAP57).	No			NAP57	AT3G57150	2	RNA binding GO:0003723	mRNA metabolic process GO:0016071	intracellular non-membrane-bounded organelle GO:0043232; cell-cell junction GO:0005911
		NP_051084 photosystem II 47 kDa protein (chloroplast) [Arabidopsis thaliana].	No			psbB	ArthCp049	2
		Encodes a putative beta-1,3-endoglucanase that interacts with the 30C02 cyst nematode effector. May play a role in host defense.	No			GH17 family	AT4G16260	2		response to stimulus GO:0050896	cell periphery GO:0071944
		Encodes one of the zinc finger-containing glycine-rich RNA-binding proteins involved in cold tolerance: AT3G26420 (ATRZ-1A), AT1G60650 (AtRZ-1b), AT5G04280 (AtRZ-1c). It also, along with AtRZ-1b, plays important roles in plant development, pre- mRNA splicing, and general gene expression.	No			RZ-1c	AT5G04280	2	RNA binding GO:0003723	mRNA splicing, via spliceosome GO:0000398; mRNA metabolic process GO:0016071; response to stimulus GO:0050896	intracellular non-membrane-bounded organelle GO:0043232; cell periphery GO:0071944
		Differs from PCP only in two amino acids, expression is regulated in a manner opposite to that of PCP in that it was upregulated in response to increasing ambient temperature.	No			SmE	AT4G30330	2	RNA binding GO:0003723	mRNA splicing, via spliceosome GO:0000398; mRNA metabolic process GO:0016071	spliceosomal complex GO:0005681
		Encodes MAC3A, a U-box proteins with homology to the yeast and human E3 ubiquitin ligase Prp19. Associated with the MOS4-Associated Complex (MAC). Involved in plant innate immunity. Regulator of flowering time.	No			MAC3A	AT1G04510	2		mRNA splicing, via spliceosome GO:0000398; mRNA metabolic process GO:0016071; response to stimulus GO:0050896	spliceosomal complex GO:0005681; intracellular non-membrane-bounded organelle GO:0043232
		In Y2H (for one or more SP effectors) and Co-IP identified						score: +1 for each appearance in individual screens
		in Y2H identified for more than one SP effector
		In both RiSP7 Co-IPs identified

## Sheet: Go Term Enrichment
	Y2H	g:PROFILER Enrichment leading terms all proteins identified in Y2H
		source	term_name	term_id	adjusted_p_value	negative_log10_of_adjusted_p_value	term_size	query_size	intersection_size	effective_domain_size	intersections
		GO:MF	nucleic acid binding	GO:0003676	6.21671e-06	5.20644	5244	69	37	23288	AT1G16610,AT5G42820,AT3G16770,AT4G38620,AT5G67510,AT4G05320,AT2G23320,AT1G28560,AT1G17760,AT4G24800,AT2G36530,AT2G09990,AT1G54490,AT3G01540,AT5G54760,AT4G02880,AT3G60770,AT5G54920,AT4G35785,AT4G28990,AT4G34990,AT5G46830,AT1G70600,AT5G59800,AT3G13570,AT4G32010,AT1G07350,AT3G44110,AT5G64200,AT5G35630,AT4G31580,AT1G09660,AT1G33120,AT1G76940,AT1G65070,AT3G07030,AT3G62910
		GO:MF	unfolded protein binding	GO:0051082	0.00724548	2.13993	113	69	5	23288	AT5G42020,AT1G44160,AT3G44110,AT5G28540,AT1G08450
		GO:BP	mRNA processing	GO:0006397	1.24439e-06	5.90504	536	63	13	23028	AT1G16610,AT5G42820,AT1G03910,AT1G17760,AT1G54490,AT4G35785,AT3G13570,AT2G40650,AT1G07350,AT5G64200,AT4G31580,AT1G09660,AT4G20020
		GO:BP	protein folding	GO:0006457	6.86637e-05	4.16327	209	63	8	23028	AT3G55520,AT4G32420,AT5G42020,AT3G63400,AT1G44160,AT3G44110,AT5G28540,AT1G08450
		GO:CC	nuclear speck	GO:0016607	1.79677e-09	8.74551	94	66	9	21204	AT1G16610,AT5G42820,AT1G03910,AT3G63400,AT3G13570,AT1G07350,AT5G64200,AT4G31580,AT1G76940
		GO:CC	ribonucleoprotein complex	GO:1990904	7.0496e-06	5.15184	1005	66	16	21204	AT1G16610,AT5G42820,AT1G03910,AT5G67510,AT2G09990,AT1G54490,AT3G01540,AT3G60770,AT4G35785,AT1G70600,AT3G13570,AT2G40650,AT1G07350,AT5G64200,AT4G31580,AT1G33120
		GO:CC	endoplasmic reticulum chaperone complex	GO:0034663	0.00762329	2.11786	4	66	2	21204	AT5G42020,AT5G28540
		GO:CC	endoplasmic reticulum lumen	GO:0005788	0.04053	1.39222	42	66	3	21204	AT5G42020,AT5G28540,AT1G08450
		g:PROFILER Enrichment all proteins identified in Y2H
		source	term_name	term_id	adjusted_p_value	negative_log10_of_adjusted_p_value	term_size	query_size	intersection_size	effective_domain_size	intersections
		GO:MF	nucleic acid binding	GO:0003676	6.21671e-06	5.20644	5244	69	37	23288	AT1G16610,AT5G42820,AT3G16770,AT4G38620,AT5G67510,AT4G05320,AT2G23320,AT1G28560,AT1G17760,AT4G24800,AT2G36530,AT2G09990,AT1G54490,AT3G01540,AT5G54760,AT4G02880,AT3G60770,AT5G54920,AT4G35785,AT4G28990,AT4G34990,AT5G46830,AT1G70600,AT5G59800,AT3G13570,AT4G32010,AT1G07350,AT3G44110,AT5G64200,AT5G35630,AT4G31580,AT1G09660,AT1G33120,AT1G76940,AT1G65070,AT3G07030,AT3G62910
		GO:MF	RNA binding	GO:0003723	1.16325e-05	4.93433	2574	69	25	23288	AT1G16610,AT5G42820,AT5G67510,AT4G05320,AT1G17760,AT4G24800,AT2G09990,AT1G54490,AT3G01540,AT5G54760,AT3G60770,AT5G54920,AT4G35785,AT4G28990,AT1G70600,AT3G13570,AT1G07350,AT3G44110,AT5G64200,AT5G35630,AT4G31580,AT1G09660,AT1G33120,AT1G76940,AT3G07030
		GO:MF	mRNA binding	GO:0003729	0.00349037	2.45713	1756	69	17	23288	AT4G05320,AT1G17760,AT4G24800,AT2G09990,AT1G54490,AT5G54760,AT4G35785,AT1G70600,AT3G13570,AT3G44110,AT5G64200,AT5G35630,AT4G31580,AT1G09660,AT1G33120,AT1G76940,AT3G07030
		GO:MF	unfolded protein binding	GO:0051082	0.00724548	2.13993	113	69	5	23288	AT5G42020,AT1G44160,AT3G44110,AT5G28540,AT1G08450
		GO:MF	binding	GO:0005488	0.018236	1.73907	15286	69	60	23288	AT1G16610,AT5G42820,AT4G08870,AT2G37580,AT1G03910,AT3G16770,AT2G45640,AT4G38620,AT5G67510,AT4G05320,AT4G32420,AT2G23320,AT1G28560,AT1G17760,AT4G24800,AT2G36530,AT2G09990,AT5G42020,AT1G54490,AT3G01540,AT4G24690,AT5G54760,AT4G02880,AT3G29575,AT3G60770,AT5G09620,AT5G54920,AT4G35785,AT4G28990,AT1G68560,AT4G34990,AT3G63400,AT5G37740,AT5G53460,AT5G46830,AT3G02170,AT1G44160,AT3G01690,AT3G20060,AT1G70600…
		GO:MF	heterocyclic compound binding	GO:1901363	0.0268862	1.57047	8467	69	41	23288	AT1G16610,AT5G42820,AT3G16770,AT4G38620,AT5G67510,AT4G05320,AT2G23320,AT1G28560,AT1G17760,AT4G24800,AT2G36530,AT2G09990,AT5G42020,AT1G54490,AT3G01540,AT5G54760,AT4G02880,AT3G60770,AT5G54920,AT4G35785,AT4G28990,AT4G34990,AT5G53460,AT5G46830,AT3G20060,AT1G70600,AT5G59800,AT3G13570,AT4G32010,AT1G07350,AT3G44110,AT5G28540,AT5G64200,AT5G35630,AT4G31580,AT1G09660,AT1G33120,AT1G76940,AT1G65070,AT3G07030…
		GO:MF	organic cyclic compound binding	GO:0097159	0.0303781	1.51744	8507	69	41	23288	AT1G16610,AT5G42820,AT3G16770,AT4G38620,AT5G67510,AT4G05320,AT2G23320,AT1G28560,AT1G17760,AT4G24800,AT2G36530,AT2G09990,AT5G42020,AT1G54490,AT3G01540,AT5G54760,AT4G02880,AT3G60770,AT5G54920,AT4G35785,AT4G28990,AT4G34990,AT5G53460,AT5G46830,AT3G20060,AT1G70600,AT5G59800,AT3G13570,AT4G32010,AT1G07350,AT3G44110,AT5G28540,AT5G64200,AT5G35630,AT4G31580,AT1G09660,AT1G33120,AT1G76940,AT1G65070,AT3G07030…
		GO:BP	mRNA processing	GO:0006397	1.24439e-06	5.90504	536	63	13	23028	AT1G16610,AT5G42820,AT1G03910,AT1G17760,AT1G54490,AT4G35785,AT3G13570,AT2G40650,AT1G07350,AT5G64200,AT4G31580,AT1G09660,AT4G20020
		GO:BP	mRNA metabolic process	GO:0016071	1.70774e-06	5.76758	666	63	14	23028	AT1G16610,AT5G42820,AT1G03910,AT1G17760,AT1G54490,AT3G01540,AT4G35785,AT3G13570,AT2G40650,AT1G07350,AT5G64200,AT4G31580,AT1G09660,AT4G20020
		GO:BP	nitrogen compound metabolic process	GO:0006807	4.26964e-06	5.36961	10424	63	51	23028	AT1G16610,AT3G55520,AT5G42820,AT4G08870,AT2G37580,AT1G03910,AT3G16770,AT2G45640,AT4G38620,AT5G67510,AT4G05320,AT4G32420,AT2G23320,AT1G28560,AT1G17760,AT4G24800,AT2G09990,AT5G42020,AT1G54490,AT3G01540,AT5G54760,AT4G02880,AT3G29575,AT3G60770,AT4G35785,AT4G28990,AT4G34990,AT3G63400,AT1G13635,AT5G53460,AT5G46830,AT3G20060,AT1G70600,AT2G30020,AT5G59800,AT5G06340,AT3G13570,AT4G32010,AT2G40650,AT1G07350…
		GO:BP	mRNA splicing, via spliceosome	GO:0000398	7.08735e-06	5.14952	307	63	10	23028	AT1G16610,AT5G42820,AT1G03910,AT4G35785,AT3G13570,AT2G40650,AT1G07350,AT5G64200,AT4G31580,AT1G09660
		GO:BP	cellular nitrogen compound metabolic process	GO:0034641	7.75568e-06	5.11038	6640	63	40	23028	AT1G16610,AT5G42820,AT4G08870,AT1G03910,AT3G16770,AT2G45640,AT4G38620,AT5G67510,AT2G23320,AT1G28560,AT1G17760,AT4G24800,AT2G09990,AT1G54490,AT3G01540,AT5G54760,AT4G02880,AT3G29575,AT3G60770,AT4G35785,AT4G28990,AT4G34990,AT3G63400,AT1G13635,AT5G53460,AT5G46830,AT1G70600,AT5G59800,AT5G06340,AT3G13570,AT4G32010,AT2G40650,AT1G07350,AT5G64200,AT4G31580,AT1G09660,AT1G33120,AT4G20020,AT1G65070,AT3G62910
		GO:BP	RNA splicing	GO:0008380	9.98954e-06	5.00045	414	63	11	23028	AT1G16610,AT5G42820,AT1G03910,AT4G35785,AT3G63400,AT3G13570,AT2G40650,AT1G07350,AT5G64200,AT4G31580,AT1G09660
		GO:BP	RNA splicing, via transesterification reactions with bulged adenosine as nucleophile	GO:0000377	1.6193e-05	4.79067	335	63	10	23028	AT1G16610,AT5G42820,AT1G03910,AT4G35785,AT3G13570,AT2G40650,AT1G07350,AT5G64200,AT4G31580,AT1G09660
		GO:BP	RNA splicing, via transesterification reactions	GO:0000375	1.6193e-05	4.79067	335	63	10	23028	AT1G16610,AT5G42820,AT1G03910,AT4G35785,AT3G13570,AT2G40650,AT1G07350,AT5G64200,AT4G31580,AT1G09660
		GO:BP	primary metabolic process	GO:0044238	3.95268e-05	4.40311	11860	63	53	23028	AT1G16610,AT3G55520,AT5G42820,AT4G08870,AT2G37580,AT1G03910,AT3G16770,AT2G45640,AT4G38620,AT5G67510,AT4G05320,AT4G32420,AT2G23320,AT1G28560,AT1G17760,AT4G24800,AT2G36530,AT2G09990,AT5G42020,AT1G54490,AT3G01540,AT5G54760,AT4G02880,AT3G29575,AT3G60770,AT4G35785,AT4G28990,AT1G68560,AT4G34990,AT3G63400,AT1G13635,AT5G53460,AT5G46830,AT3G20060,AT1G70600,AT2G30020,AT5G59800,AT5G06340,AT3G13570,AT4G32010…
		GO:BP	gene expression	GO:0010467	5.37591e-05	4.26955	5542	63	35	23028	AT1G16610,AT5G42820,AT1G03910,AT3G16770,AT2G45640,AT4G38620,AT5G67510,AT2G23320,AT1G28560,AT1G17760,AT4G24800,AT2G09990,AT1G54490,AT3G01540,AT5G54760,AT4G02880,AT3G29575,AT3G60770,AT4G35785,AT4G28990,AT4G34990,AT3G63400,AT5G46830,AT1G70600,AT3G13570,AT4G32010,AT2G40650,AT1G07350,AT5G64200,AT4G31580,AT1G09660,AT1G33120,AT4G20020,AT2G45240,AT3G62910
		GO:BP	prD25:E32otein folding	GO:0006457	6.86637e-05	4.16327	209	63	8	23028	AT3G55520,AT4G32420,AT5G42020,AT3G63400,AT1G44160,AT3G44110,AT5G28540,AT1G08450
		GO:BP	macromolecule metabolic process	GO:0043170	6.92022e-05	4.15988	9954	63	48	23028	AT1G16610,AT3G55520,AT5G42820,AT2G37580,AT1G03910,AT3G16770,AT2G45640,AT4G38620,AT5G67510,AT4G05320,AT4G32420,AT2G23320,AT1G28560,AT1G17760,AT4G24800,AT2G09990,AT5G42020,AT1G54490,AT3G01540,AT5G54760,AT4G02880,AT3G29575,AT3G60770,AT4G35785,AT4G28990,AT1G68560,AT4G34990,AT3G63400,AT1G13635,AT5G46830,AT3G20060,AT1G70600,AT2G30020,AT5G59800,AT3G13570,AT4G32010,AT2G40650,AT1G07350,AT5G28540,AT5G64200…
		GO:BP	RNA processing	GO:0006396	0.000135026	3.86958	1266	63	16	23028	AT1G16610,AT5G42820,AT1G03910,AT1G17760,AT2G09990,AT1G54490,AT3G01540,AT4G35785,AT3G63400,AT3G13570,AT2G40650,AT1G07350,AT5G64200,AT4G31580,AT1G09660,AT4G20020
		GO:BP	nucleic acid metabolic process	GO:0090304	0.000246312	3.60851	4728	63	31	23028	AT1G16610,AT5G42820,AT1G03910,AT3G16770,AT2G45640,AT4G38620,AT2G23320,AT1G28560,AT1G17760,AT4G24800,AT2G09990,AT1G54490,AT3G01540,AT4G02880,AT3G29575,AT4G35785,AT4G28990,AT4G34990,AT3G63400,AT1G13635,AT5G46830,AT5G59800,AT3G13570,AT4G32010,AT2G40650,AT1G07350,AT5G64200,AT4G31580,AT1G09660,AT4G20020,AT1G65070
		GO:BP	nucleobase-containing compound metabolic process	GO:0006139	0.000364292	3.43855	5088	63	32	23028	AT1G16610,AT5G42820,AT1G03910,AT3G16770,AT2G45640,AT4G38620,AT2G23320,AT1G28560,AT1G17760,AT4G24800,AT2G09990,AT1G54490,AT3G01540,AT4G02880,AT3G29575,AT4G35785,AT4G28990,AT4G34990,AT3G63400,AT1G13635,AT5G46830,AT5G59800,AT5G06340,AT3G13570,AT4G32010,AT2G40650,AT1G07350,AT5G64200,AT4G31580,AT1G09660,AT4G20020,AT1G65070
		GO:BP	metabolic process	GO:0008152	0.000563087	3.24942	13551	63	55	23028	AT1G16610,AT3G55520,AT5G42820,AT4G08870,AT2G37580,AT1G03910,AT3G16770,AT2G45640,AT4G38620,AT5G67510,AT4G05320,AT4G32420,AT2G23320,AT1G28560,AT1G17760,AT4G24800,AT2G36530,AT2G09990,AT5G42020,AT1G54490,AT3G01540,AT4G24690,AT5G54760,AT4G02880,AT3G29575,AT3G60770,AT4G35785,AT4G28990,AT1G68560,AT4G34990,AT3G63400,AT1G13635,AT5G53460,AT5G46830,AT3G20060,AT1G70600,AT2G30020,AT5G59800,AT5G06340,AT3G13570…
		GO:BP	regulation of mRNA splicing, via spliceosome	GO:0048024	0.000575215	3.24017	27	63	4	23028	AT1G16610,AT4G35785,AT1G07350,AT1G09660
		GO:BP	RNA metabolic process	GO:0016070	0.000661127	3.17972	4121	63	28	23028	AT1G16610,AT5G42820,AT1G03910,AT3G16770,AT2G45640,AT4G38620,AT2G23320,AT1G28560,AT1G17760,AT4G24800,AT2G09990,AT1G54490,AT3G01540,AT4G02880,AT3G29575,AT4G35785,AT4G28990,AT4G34990,AT3G63400,AT5G46830,AT3G13570,AT4G32010,AT2G40650,AT1G07350,AT5G64200,AT4G31580,AT1G09660,AT4G20020
		GO:BP	organic substance metabolic process	GO:0071704	0.000819693	3.08635	12744	63	53	23028	AT1G16610,AT3G55520,AT5G42820,AT4G08870,AT2G37580,AT1G03910,AT3G16770,AT2G45640,AT4G38620,AT5G67510,AT4G05320,AT4G32420,AT2G23320,AT1G28560,AT1G17760,AT4G24800,AT2G36530,AT2G09990,AT5G42020,AT1G54490,AT3G01540,AT5G54760,AT4G02880,AT3G29575,AT3G60770,AT4G35785,AT4G28990,AT1G68560,AT4G34990,AT3G63400,AT1G13635,AT5G53460,AT5G46830,AT3G20060,AT1G70600,AT2G30020,AT5G59800,AT5G06340,AT3G13570,AT4G32010…
		GO:BP	cellular aromatic compound metabolic process	GO:0006725	0.000855044	3.06801	5566	63	33	23028	AT1G16610,AT5G42820,AT4G08870,AT1G03910,AT3G16770,AT2G45640,AT4G38620,AT2G23320,AT1G28560,AT1G17760,AT4G24800,AT2G09990,AT1G54490,AT3G01540,AT4G02880,AT3G29575,AT4G35785,AT4G28990,AT4G34990,AT3G63400,AT1G13635,AT5G46830,AT5G59800,AT5G06340,AT3G13570,AT4G32010,AT2G40650,AT1G07350,AT5G64200,AT4G31580,AT1G09660,AT4G20020,AT1G65070
		GO:BP	organic cyclic compound metabolic process	GO:1901360	0.00148995	2.82683	5697	63	33	23028	AT1G16610,AT5G42820,AT4G08870,AT1G03910,AT3G16770,AT2G45640,AT4G38620,AT2G23320,AT1G28560,AT1G17760,AT4G24800,AT2G09990,AT1G54490,AT3G01540,AT4G02880,AT3G29575,AT4G35785,AT4G28990,AT4G34990,AT3G63400,AT1G13635,AT5G46830,AT5G59800,AT5G06340,AT3G13570,AT4G32010,AT2G40650,AT1G07350,AT5G64200,AT4G31580,AT1G09660,AT4G20020,AT1G65070
		GO:BP	heterocycle metabolic process	GO:0046483	0.00159171	2.79814	5419	63	32	23028	AT1G16610,AT5G42820,AT1G03910,AT3G16770,AT2G45640,AT4G38620,AT2G23320,AT1G28560,AT1G17760,AT4G24800,AT2G09990,AT1G54490,AT3G01540,AT4G02880,AT3G29575,AT4G35785,AT4G28990,AT4G34990,AT3G63400,AT1G13635,AT5G46830,AT5G59800,AT5G06340,AT3G13570,AT4G32010,AT2G40650,AT1G07350,AT5G64200,AT4G31580,AT1G09660,AT4G20020,AT1G65070
		GO:BP	regulation of RNA splicing	GO:0043484	0.00168823	2.77257	35	63	4	23028	AT1G16610,AT4G35785,AT1G07350,AT1G09660
		GO:BP	cellular process	GO:0009987	0.00211818	2.67404	15485	63	58	23028	AT1G16610,AT3G55520,AT5G42820,AT4G08870,AT1G03910,AT3G16770,AT2G45640,AT4G38620,AT5G67510,AT4G32420,AT2G23320,AT1G28560,AT1G17760,AT4G24800,AT2G36530,AT2G09990,AT5G42020,AT1G54490,AT3G01540,AT4G24690,AT5G54760,AT4G02880,AT3G29575,AT3G60770,AT5G54920,AT4G35785,AT4G28990,AT1G68560,AT4G34990,AT3G63400,AT5G37740,AT1G13635,AT5G53460,AT5G46830,AT3G02170,AT1G44160,AT3G20060,AT1G70600,AT2G30020,AT5G59800…
		GO:BP	regulation of mRNA processing	GO:0050684	0.00212077	2.67351	37	63	4	23028	AT1G16610,AT4G35785,AT1G07350,AT1G09660
		GO:BP	chaperone-mediated protein folding	GO:0061077	0.0259997	1.58503	69	63	4	23028	AT3G55520,AT5G42020,AT1G44160,AT5G28540
		GO:BP	cellular metabolic process	GO:0044237	0.0324466	1.48883	10297	63	44	23028	AT1G16610,AT5G42820,AT4G08870,AT1G03910,AT3G16770,AT2G45640,AT4G38620,AT5G67510,AT2G23320,AT1G28560,AT1G17760,AT4G24800,AT2G36530,AT2G09990,AT1G54490,AT3G01540,AT4G24690,AT5G54760,AT4G02880,AT3G29575,AT3G60770,AT4G35785,AT4G28990,AT4G34990,AT3G63400,AT1G13635,AT5G53460,AT5G46830,AT1G70600,AT2G30020,AT5G59800,AT5G06340,AT3G13570,AT4G32010,AT2G40650,AT1G07350,AT5G64200,AT5G35630,AT4G31580,AT1G09660…
		GO:CC	nuclear speck	GO:0016607	1.79677e-09	8.74551	94	66	9	21204	AT1G16610,AT5G42820,AT1G03910,AT3G63400,AT3G13570,AT1G07350,AT5G64200,AT4G31580,AT1G76940
		GO:CC	nuclear body	GO:0016604	3.65033e-08	7.43767	131	66	9	21204	AT1G16610,AT5G42820,AT1G03910,AT3G63400,AT3G13570,AT1G07350,AT5G64200,AT4G31580,AT1G76940
		GO:CC	spliceosomal complex	GO:0005681	2.34438e-06	5.62997	210	66	9	21204	AT1G16610,AT5G42820,AT1G03910,AT4G35785,AT3G13570,AT2G40650,AT1G07350,AT5G64200,AT4G31580
		GO:CC	ribonucleoprotein complex	GO:1990904	7.0496e-06	5.15184	1005	66	16	21204	AT1G16610,AT5G42820,AT1G03910,AT5G67510,AT2G09990,AT1G54490,AT3G01540,AT3G60770,AT4G35785,AT1G70600,AT3G13570,AT2G40650,AT1G07350,AT5G64200,AT4G31580,AT1G33120
		GO:CC	nucleus	GO:0005634	1.02971e-05	4.98729	6396	66	41	21204	AT1G16610,AT5G42820,AT1G03910,AT3G16770,AT2G45640,AT4G38620,AT4G05320,AT4G32420,AT2G23320,AT1G28560,AT1G17760,AT4G24800,AT2G36530,AT5G42020,AT1G54490,AT3G01540,AT4G02880,AT3G29575,AT3G60770,AT4G35785,AT4G28990,AT4G34990,AT3G63400,AT5G37740,AT5G46830,AT3G20060,AT2G30020,AT5G59800,AT3G13570,AT4G32010,AT2G40650,AT1G07350,AT3G44110,AT5G28540,AT5G64200,AT4G31580,AT1G09660,AT1G67250,AT1G33120,AT1G76940…
		GO:CC	membrane-enclosed lumen	GO:0031974	0.000329447	3.48221	1508	66	17	21204	AT1G16610,AT5G42820,AT1G03910,AT2G45640,AT5G42020,AT3G01540,AT3G60770,AT3G63400,AT3G13570,AT1G07350,AT3G44110,AT5G28540,AT5G64200,AT1G08450,AT4G31580,AT1G33120,AT1G76940
		GO:CC	organelle lumen	GO:0043233	0.000329447	3.48221	1508	66	17	21204	AT1G16610,AT5G42820,AT1G03910,AT2G45640,AT5G42020,AT3G01540,AT3G60770,AT3G63400,AT3G13570,AT1G07350,AT3G44110,AT5G28540,AT5G64200,AT1G08450,AT4G31580,AT1G33120,AT1G76940
		GO:CC	intracellular organelle lumen	GO:0070013	0.000329447	3.48221	1508	66	17	21204	AT1G16610,AT5G42820,AT1G03910,AT2G45640,AT5G42020,AT3G01540,AT3G60770,AT3G63400,AT3G13570,AT1G07350,AT3G44110,AT5G28540,AT5G64200,AT1G08450,AT4G31580,AT1G33120,AT1G76940
		GO:CC	nuclear lumen	GO:0031981	0.000718842	3.14337	1254	66	15	21204	AT1G16610,AT5G42820,AT1G03910,AT2G45640,AT5G42020,AT3G01540,AT3G60770,AT3G63400,AT3G13570,AT1G07350,AT3G44110,AT5G64200,AT4G31580,AT1G33120,AT1G76940
		GO:CC	nucleoplasm	GO:0005654	0.00177406	2.75103	465	66	9	21204	AT1G16610,AT5G42820,AT1G03910,AT3G63400,AT3G13570,AT1G07350,AT5G64200,AT4G31580,AT1G76940
		GO:CC	intracellular organelle	GO:0043229	0.00274956	2.56074	13324	66	57	21204	AT1G16610,AT5G42820,AT4G08870,AT1G03910,AT3G16770,AT2G45640,AT4G38620,AT5G67510,AT4G05320,AT4G32420,AT2G23320,AT1G28560,AT1G17760,AT4G24800,AT2G36530,AT2G09990,AT5G42020,AT1G54490,AT3G01540,AT4G24690,AT5G54760,AT4G02880,AT3G29575,AT3G60770,AT5G54920,AT4G35785,AT4G28990,AT1G68560,AT4G34990,AT3G63400,AT5G37740,AT5G53460,AT5G46830,AT3G02170,AT3G20060,AT1G70600,AT2G30020,AT5G59800,AT5G06340,AT3G13570…
		GO:CC	organelle	GO:0043226	0.00342733	2.46504	13393	66	57	21204	AT1G16610,AT5G42820,AT4G08870,AT1G03910,AT3G16770,AT2G45640,AT4G38620,AT5G67510,AT4G05320,AT4G32420,AT2G23320,AT1G28560,AT1G17760,AT4G24800,AT2G36530,AT2G09990,AT5G42020,AT1G54490,AT3G01540,AT4G24690,AT5G54760,AT4G02880,AT3G29575,AT3G60770,AT5G54920,AT4G35785,AT4G28990,AT1G68560,AT4G34990,AT3G63400,AT5G37740,AT5G53460,AT5G46830,AT3G02170,AT3G20060,AT1G70600,AT2G30020,AT5G59800,AT5G06340,AT3G13570…
		GO:CC	intracellular anatomical structure	GO:0005622	0.00442816	2.35378	14767	66	60	21204	AT1G16610,AT3G55520,AT5G42820,AT4G08870,AT1G03910,AT3G16770,AT2G45640,AT4G38620,AT5G67510,AT4G05320,AT4G32420,AT2G23320,AT1G28560,AT1G17760,AT4G24800,AT2G36530,AT2G09990,AT5G42020,AT1G54490,AT3G01540,AT4G24690,AT5G54760,AT4G02880,AT3G29575,AT3G60770,AT5G54920,AT4G35785,AT4G28990,AT1G68560,AT4G34990,AT3G63400,AT5G37740,AT5G53460,AT5G46830,AT3G02170,AT1G44160,AT3G20060,AT1G70600,AT2G30020,AT5G59800…
		GO:CC	intracellular membrane-bounded organelle	GO:0043231	0.00703409	2.15279	12823	66	55	21204	AT1G16610,AT5G42820,AT4G08870,AT1G03910,AT3G16770,AT2G45640,AT4G38620,AT5G67510,AT4G05320,AT4G32420,AT2G23320,AT1G28560,AT1G17760,AT4G24800,AT2G36530,AT2G09990,AT5G42020,AT1G54490,AT3G01540,AT4G24690,AT5G54760,AT4G02880,AT3G29575,AT3G60770,AT4G35785,AT4G28990,AT1G68560,AT4G34990,AT3G63400,AT5G37740,AT5G53460,AT5G46830,AT3G20060,AT1G70600,AT2G30020,AT5G59800,AT5G06340,AT3G13570,AT4G32010,AT2G40650…
		GO:CC	endoplasmic reticulum chaperone complex	GO:0034663	0.00762329	2.11786	4	66	2	21204	AT5G42020,AT5G28540
		GO:CC	membrane-bounded organelle	GO:0043227	0.00905373	2.04317	12906	66	55	21204	AT1G16610,AT5G42820,AT4G08870,AT1G03910,AT3G16770,AT2G45640,AT4G38620,AT5G67510,AT4G05320,AT4G32420,AT2G23320,AT1G28560,AT1G17760,AT4G24800,AT2G36530,AT2G09990,AT5G42020,AT1G54490,AT3G01540,AT4G24690,AT5G54760,AT4G02880,AT3G29575,AT3G60770,AT4G35785,AT4G28990,AT1G68560,AT4G34990,AT3G63400,AT5G37740,AT5G53460,AT5G46830,AT3G20060,AT1G70600,AT2G30020,AT5G59800,AT5G06340,AT3G13570,AT4G32010,AT2G40650…
		GO:CC	nuclear protein-containing complex	GO:0140513	0.0224162	1.64944	959	66	11	21204	AT1G16610,AT5G42820,AT1G03910,AT5G42020,AT4G35785,AT3G13570,AT2G40650,AT1G07350,AT5G28540,AT5G64200,AT4G31580
		GO:CC	endoplasmic reticulum lumen	GO:0005788	0.04053	1.39222	42	66	3	21204	AT5G42020,AT5G28540,AT1G08450
		GO:CC	polysome	GO:0005844	0.0498173	1.30262	109	66	4	21204	AT5G67510,AT2G09990,AT1G54490,AT1G70600
		KEGG	Spliceosome	KEGG:03040	0.00377307	2.42331	203	30	7	5083	AT5G42820,AT3G01540,AT4G35785,AT3G13570,AT2G40650,AT5G64200,AT4G31580
	Co-IP RiSP7	g:PROFILER Enrichment leading terms all proteins identified in Co-IP RiSP7 delta SP
		source	term_name	term_id	adjusted_p_value	negative_log10_of_adjusted_p_value	term_size	query_size	intersection_size	effective_domain_size	intersections
		GO:MF	RNA binding	GO:0003723	1.19322e-12	11.9233	2574	93	40	23288	AT1G76010,AT1G48410,AT1G61520,AT5G59950,AT1G15820,AT1G09340,AT3G01540,AT5G58470,AT5G63630,AT1G13190,AT5G38410,AT2G39730,AT5G23860,AT5G09860,AT3G07030,AT5G56030,AT4G38970,AT5G07090,AT1G55490,AT1G20580,AT2G44710,AT2G34040,AT1G26110,AT1G53210,AT1G74060,AT4G37930,AT1G30460,AT1G16610,AT1G33120,AT4G20440,AT3G62290,AT1G15690,AT3G23990,AT3G57150,AT5G56000,AT5G43960,AT5G04280,AT4G30330,AT2G43030,AT1G54780
		GO:MF	pyrophosphatase activity	GO:0016462	5.16183e-08	7.2872	674	93	18	23288	AT1G59610,AT3G60190,AT5G42080,AT1G63160,AT3G01540,AT5G63630,AT5G08680,AT2G39730,AT3G12580,AT1G77470,AT5G23860,AT5G56030,AT5G22010,AT4G17170,AT3G62290,AT1G15690,AT5G56000,AT3G02450
		GO:MF	ATP-dependent protein folding chaperone	GO:0140662	0.000817432	3.08755	54	93	5	23288	AT3G12580,AT5G56030,AT1G55490,AT3G23990,AT5G56000
		GO:MF	protein domain specific binding	GO:0019904	0.000841646	3.07487	97	93	6	23288	AT1G61520,AT1G15820,AT3G61470,AT5G38410,AT1G55490,AT2G45180
		GO:MF	DNA clamp loader activity	GO:0003689	0.00240063	2.61968	10	93	3	23288	AT1G63160,AT1G77470,AT5G22010
		GO:MF	structural molecule activity	GO:0005198	0.00739978	2.13078	587	93	11	23288	AT5G23860,AT5G07090,AT2G30050,AT5G09810,AT1G07770,AT1G18450,AT1G74060,AT1G33120,AT3G23990,AT1G52360,AT2G43030
		GO:MF	proton transmembrane transporter activity	GO:0015078	0.00849255	2.07096	145	93	6	23288	AT4G04640,AT5G08680,AT2G33040,AT1G53210,AT4G38510,AT1G15690
		GO:MF	copper ion binding	GO:0005507	0.0427908	1.36865	194	93	6	23288	AT5G08680,AT4G39830,AT1G13440,AT4G22010,AT3G15020,AT3G23990
		GO:BP	response to stress	GO:0006950	4.59414e-06	5.3378	3990	86	38	23028	AT3G60190,AT1G48410,AT1G61520,AT1G09340,AT1G63160,AT3G61470,AT2G39730,AT4G00430,AT3G12580,AT4G35090,AT1G77470,AT4G39830,AT5G09860,AT2G35980,AT1G13440,AT1G49670,AT5G56030,AT5G22010,AT3G54420,AT1G55490,AT3G01280,AT5G09810,AT1G64790,AT1G53210,AT2G03150,AT4G37930,AT1G30460,AT3G48190,AT1G15520,AT2G45180,AT5G61790,AT1G15690,AT3G23990,AT5G56000,AT4G16260,AT5G04280,AT4G21150,AT1G04510
		GO:BP	mRNA metabolic process	GO:0016071	0.00524599	2.28017	666	86	12	23028	AT3G01540,AT1G13190,AT5G09860,AT1G20580,AT1G26110,AT1G30460,AT1G16610,AT4G20440,AT3G57150,AT5G04280,AT4G30330,AT1G04510
		GO:BP	transport	GO:0006810	0.00821776	2.08525	2690	86	25	23028	AT1G59610,AT3G60190,AT5G42080,AT4G04640,AT5G59950,AT4G34660,AT5G08680,AT4G00430,AT5G09860,AT2G33040,AT3G51590,AT2G30050,AT3G01280,AT5G09810,AT5G40480,AT1G53210,AT5G43900,AT4G17170,AT1G15520,AT3G62290,AT4G38510,AT1G15690,AT1G52360,AT2G36190,AT2G17500
		GO:BP	photosynthesis, light harvesting	GO:0009765	0.00851443	2.06984	37	86	4	23028	AT1G61520,AT1G15820,AT3G61470,AT1G54780
		GO:BP	cellular process	GO:0009987	0.0143548	1.843	15485	86	75	23028	AT1G59610,AT3G60190,AT5G42080,AT1G48410,AT1G61520,AT4G04640,AT5G59950,AT1G15820,AT1G09340,AT1G63160,AT3G01540,AT3G06810,AT4G34660,AT1G52230,AT1G13190,AT5G08680,AT3G61470,AT5G38410,AT4G00430,AT3G12580,AT4G35090,AT1G77470,AT5G23860,AT5G09860,AT2G33040,AT1G78300,AT1G13440,AT5G56030,AT4G38970,AT5G22010,AT5G07090,AT4G31780,AT3G54420,AT2G30050,AT1G55490,AT1G20580,AT2G34040,AT3G01280,AT5G09810,AT5G04885…
		GO:BP	RNA splicing	GO:0008380	0.0190434	1.72026	414	86	9	23028	AT5G09860,AT1G20580,AT1G30460,AT1G16610,AT4G20440,AT3G23990,AT5G04280,AT4G30330,AT1G04510
		GO:BP	ATP metabolic process	GO:0046034	0.0223498	1.65073	47	86	4	23028	AT4G04640,AT5G08680,AT2G33040,AT4G38510
		GO:CC	intracellular non-membrane-bounded organelle	GO:0043232	7.23517e-13	12.1406	2789	92	43	21204	AT1G59610,AT3G60190,AT5G42080,AT1G61520,AT4G04640,AT5G59950,AT1G15820,AT1G09340,AT1G63160,AT3G01540,AT1G52230,AT3G61470,AT5G38410,AT2G39730,AT4G35090,AT1G77470,AT5G23860,AT2G33040,AT1G13440,AT4G38970,AT5G22010,AT5G07090,AT2G30050,AT1G55490,AT1G20580,AT5G09810,AT1G07770,AT1G26110,AT1G18450,AT1G73100,AT1G74060,AT4G37930,AT5G43900,AT2G45180,AT1G16610,AT1G33120,AT3G23990,AT3G57150,AT3G02450,AT5G04280…
		GO:CC	plant-type vacuole	GO:0000325	5.79141e-09	8.23722	819	92	21	21204	AT1G59610,AT3G60190,AT5G42080,AT1G09340,AT3G12580,AT1G78300,AT5G07090,AT3G01280,AT1G07770,AT1G53210,AT4G17170,AT5G61790,AT5G62740,AT1G33120,AT3G62290,AT4G38510,AT1G15690,AT3G23990,AT5G56000,AT4G16260,AT4G21150
		GO:CC	cell-cell junction	GO:0005911	8.03302e-06	5.09512	897	92	18	21204	AT1G59610,AT3G60190,AT5G42080,AT1G09340,AT2G35980,AT1G13440,AT4G22010,AT5G56030,AT2G34040,AT5G09810,AT1G07770,AT1G53210,AT5G61790,AT5G62740,AT1G33120,AT3G62290,AT3G57150,AT4G21150
		GO:CC	plant-type cell wall	GO:0009505	0.000196859	3.70584	397	92	11	21204	AT2G39730,AT3G12580,AT2G33040,AT3G51590,AT1G13440,AT5G56030,AT5G09810,AT1G07770,AT5G61790,AT5G56000,AT4G21150
		GO:CC	mitochondrial proton-transporting ATP synthase complex, catalytic sector F(1)	GO:0000275	0.00107516	2.96853	9	92	3	21204	AT4G04640,AT5G08680,AT2G33040
		GO:CC	photosystem I	GO:0009522	0.00593691	2.22644	43	92	4	21204	AT1G61520,AT1G15820,AT1G52230,AT3G61470
		GO:CC	U4 snRNP	GO:0005687	0.0140949	1.85094	20	92	3	21204	AT1G20580,AT4G20440,AT4G30330
		GO:CC	plasma membrane	GO:0005886	0.0165148	1.78213	2964	92	27	21204	AT1G59610,AT3G60190,AT5G42080,AT4G34660,AT5G08680,AT4G00430,AT3G12580,AT4G35090,AT2G35980,AT1G13440,AT5G56030,AT4G38970,AT5G07090,AT4G31780,AT3G01280,AT5G09810,AT5G04885,AT1G53210,AT4G37930,AT4G17170,AT1G15520,AT5G62740,AT4G38510,AT1G15690,AT5G56000,AT4G16260,AT5G04280
		GO:CC	plastoglobule	GO:0010287	0.0252007	1.59859	62	92	4	21204	AT1G61520,AT1G09340,AT2G39730,AT4G38970
		GO:CC	U5 snRNP	GO:0005682	0.0279937	1.55294	25	92	3	21204	AT1G20580,AT4G20440,AT4G30330
		GO:CC	apoplast	GO:0048046	0.0451329	1.34551	489	92	9	21204	AT1G09340,AT5G38410,AT2G39730,AT4G38970,AT1G55490,AT4G37930,AT3G15020,AT5G56000,AT2G36190
		g:PROFILER Enrichment all proteins identified in Co-IP RiSP7 delta SP
		source	term_name	term_id	adjusted_p_value	negative_log10_of_adjusted_p_value	term_size	query_size	intersection_size	effective_domain_size	intersections
		GO:MF	RNA binding	GO:0003723	1.19322e-12	11.9233	2574	93	40	23288	AT1G76010,AT1G48410,AT1G61520,AT5G59950,AT1G15820,AT1G09340,AT3G01540,AT5G58470,AT5G63630,AT1G13190,AT5G38410,AT2G39730,AT5G23860,AT5G09860,AT3G07030,AT5G56030,AT4G38970,AT5G07090,AT1G55490,AT1G20580,AT2G44710,AT2G34040,AT1G26110,AT1G53210,AT1G74060,AT4G37930,AT1G30460,AT1G16610,AT1G33120,AT4G20440,AT3G62290,AT1G15690,AT3G23990,AT3G57150,AT5G56000,AT5G43960,AT5G04280,AT4G30330,AT2G43030,AT1G54780
		GO:MF	mRNA binding	GO:0003729	1.11706e-09	8.95192	1756	93	30	23288	AT1G76010,AT1G48410,AT1G61520,AT5G59950,AT1G15820,AT1G09340,AT1G13190,AT5G38410,AT2G39730,AT5G23860,AT3G07030,AT5G56030,AT4G38970,AT5G07090,AT1G55490,AT2G44710,AT2G34040,AT1G26110,AT1G53210,AT1G74060,AT4G37930,AT1G30460,AT1G33120,AT3G62290,AT1G15690,AT5G56000,AT5G43960,AT5G04280,AT2G43030,AT1G54780
		GO:MF	pyrophosphatase activity	GO:0016462	5.16183e-08	7.2872	674	93	18	23288	AT1G59610,AT3G60190,AT5G42080,AT1G63160,AT3G01540,AT5G63630,AT5G08680,AT2G39730,AT3G12580,AT1G77470,AT5G23860,AT5G56030,AT5G22010,AT4G17170,AT3G62290,AT1G15690,AT5G56000,AT3G02450
		GO:MF	hydrolase activity, acting on acid anhydrides, in phosphorus-containing anhydrides	GO:0016818	6.24271e-08	7.20463	682	93	18	23288	AT1G59610,AT3G60190,AT5G42080,AT1G63160,AT3G01540,AT5G63630,AT5G08680,AT2G39730,AT3G12580,AT1G77470,AT5G23860,AT5G56030,AT5G22010,AT4G17170,AT3G62290,AT1G15690,AT5G56000,AT3G02450
		GO:MF	hydrolase activity, acting on acid anhydrides	GO:0016817	7.02127e-08	7.15358	687	93	18	23288	AT1G59610,AT3G60190,AT5G42080,AT1G63160,AT3G01540,AT5G63630,AT5G08680,AT2G39730,AT3G12580,AT1G77470,AT5G23860,AT5G56030,AT5G22010,AT4G17170,AT3G62290,AT1G15690,AT5G56000,AT3G02450
		GO:MF	ribonucleoside triphosphate phosphatase activity	GO:0017111	9.06144e-08	7.0428	609	93	17	23288	AT1G59610,AT3G60190,AT5G42080,AT1G63160,AT3G01540,AT5G63630,AT5G08680,AT2G39730,AT3G12580,AT1G77470,AT5G23860,AT5G56030,AT5G22010,AT4G17170,AT3G62290,AT5G56000,AT3G02450
		GO:MF	binding	GO:0005488	3.71237e-07	6.43035	15286	93	86	23288	AT1G59610,AT3G60190,AT1G76010,AT5G42080,AT1G48410,AT1G61520,AT4G04640,AT5G59950,AT1G15820,AT1G09340,AT1G63160,AT3G01540,AT3G06810,AT5G58470,AT4G34660,AT5G63630,AT1G13190,AT5G08680,AT3G61470,AT5G38410,AT2G39730,AT4G00430,AT3G12580,AT4G35090,AT1G77470,AT4G39830,AT5G23860,AT5G09860,AT5G47530,AT2G33040,AT1G78300,AT3G51590,AT3G07030,AT1G13440,AT1G49670,AT4G22010,AT5G56030,AT4G38970,AT5G22010,AT5G07090…
		GO:MF	heterocyclic compound binding	GO:1901363	3.10898e-06	5.50738	8467	93	61	23288	AT1G59610,AT3G60190,AT1G76010,AT5G42080,AT1G48410,AT1G61520,AT5G59950,AT1G15820,AT1G09340,AT1G63160,AT3G01540,AT3G06810,AT5G58470,AT5G63630,AT1G13190,AT5G08680,AT3G61470,AT5G38410,AT2G39730,AT3G12580,AT4G35090,AT1G77470,AT5G23860,AT5G09860,AT3G07030,AT1G13440,AT5G56030,AT4G38970,AT5G22010,AT5G07090,AT1G55490,AT1G20580,AT2G44710,AT2G34040,AT5G09810,AT1G26110,AT1G53210,AT1G79750,AT1G73100,AT1G74060…
		GO:MF	organic cyclic compound binding	GO:0097159	3.816e-06	5.41839	8507	93	61	23288	AT1G59610,AT3G60190,AT1G76010,AT5G42080,AT1G48410,AT1G61520,AT5G59950,AT1G15820,AT1G09340,AT1G63160,AT3G01540,AT3G06810,AT5G58470,AT5G63630,AT1G13190,AT5G08680,AT3G61470,AT5G38410,AT2G39730,AT3G12580,AT4G35090,AT1G77470,AT5G23860,AT5G09860,AT3G07030,AT1G13440,AT5G56030,AT4G38970,AT5G22010,AT5G07090,AT1G55490,AT1G20580,AT2G44710,AT2G34040,AT5G09810,AT1G26110,AT1G53210,AT1G79750,AT1G73100,AT1G74060…
		GO:MF	nucleic acid binding	GO:0003676	1.20265e-05	4.91986	5244	93	45	23288	AT1G76010,AT1G48410,AT1G61520,AT5G59950,AT1G15820,AT1G09340,AT1G63160,AT3G01540,AT5G58470,AT5G63630,AT1G13190,AT5G38410,AT2G39730,AT1G77470,AT5G23860,AT5G09860,AT3G07030,AT1G13440,AT5G56030,AT4G38970,AT5G22010,AT5G07090,AT1G55490,AT1G20580,AT2G44710,AT2G34040,AT1G26110,AT1G53210,AT1G73100,AT1G74060,AT4G37930,AT1G30460,AT1G16610,AT1G33120,AT4G20440,AT3G62290,AT1G15690,AT3G23990,AT3G57150,AT5G56000…
		GO:MF	ATP-dependent activity	GO:0140657	4.02458e-05	4.39528	809	93	16	23288	AT1G63160,AT3G01540,AT5G63630,AT5G08680,AT2G39730,AT3G12580,AT1G77470,AT5G56030,AT5G22010,AT1G55490,AT5G43900,AT1G15520,AT4G38510,AT3G23990,AT5G56000,AT3G02450
		GO:MF	ATP hydrolysis activity	GO:0016887	0.000169115	3.77182	395	93	11	23288	AT1G63160,AT3G01540,AT5G63630,AT5G08680,AT2G39730,AT3G12580,AT1G77470,AT5G56030,AT5G22010,AT5G56000,AT3G02450
		GO:MF	ion binding	GO:0043167	0.000602071	3.22035	6598	93	48	23288	AT1G59610,AT3G60190,AT5G42080,AT1G48410,AT1G61520,AT1G63160,AT3G01540,AT3G06810,AT5G58470,AT4G34660,AT5G63630,AT5G08680,AT3G61470,AT2G39730,AT3G12580,AT4G35090,AT1G77470,AT4G39830,AT5G23860,AT5G47530,AT2G33040,AT1G13440,AT1G49670,AT4G22010,AT5G56030,AT5G22010,AT1G55490,AT5G09810,AT1G53210,AT1G79750,AT1G73100,AT2G03150,AT4G37930,AT3G15020,AT5G43900,AT4G17170,AT1G30460,AT3G48190,AT1G15520,AT5G61790…
		GO:MF	ATP-dependent protein folding chaperone	GO:0140662	0.000817432	3.08755	54	93	5	23288	AT3G12580,AT5G56030,AT1G55490,AT3G23990,AT5G56000
		GO:MF	protein domain specific binding	GO:0019904	0.000841646	3.07487	97	93	6	23288	AT1G61520,AT1G15820,AT3G61470,AT5G38410,AT1G55490,AT2G45180
		GO:MF	DNA clamp loader activity	GO:0003689	0.00240063	2.61968	10	93	3	23288	AT1G63160,AT1G77470,AT5G22010
		GO:MF	protein folding chaperone	GO:0044183	0.00319015	2.49619	71	93	5	23288	AT3G12580,AT5G56030,AT1G55490,AT3G23990,AT5G56000
		GO:MF	structural molecule activity	GO:0005198	0.00739978	2.13078	587	93	11	23288	AT5G23860,AT5G07090,AT2G30050,AT5G09810,AT1G07770,AT1G18450,AT1G74060,AT1G33120,AT3G23990,AT1G52360,AT2G43030
		GO:MF	proton transmembrane transporter activity	GO:0015078	0.00849255	2.07096	145	93	6	23288	AT4G04640,AT5G08680,AT2G33040,AT1G53210,AT4G38510,AT1G15690
		GO:MF	anion binding	GO:0043168	0.0195136	1.70966	3302	93	28	23288	AT1G59610,AT3G60190,AT5G42080,AT1G63160,AT3G01540,AT3G06810,AT4G34660,AT5G63630,AT5G08680,AT2G39730,AT3G12580,AT1G77470,AT5G23860,AT1G13440,AT5G56030,AT5G22010,AT1G55490,AT5G09810,AT4G37930,AT5G43900,AT4G17170,AT3G48190,AT1G15520,AT3G62290,AT4G38510,AT3G23990,AT5G56000,AT3G02450
		GO:MF	purine nucleotide binding	GO:0017076	0.0198542	1.70215	2943	93	26	23288	AT1G59610,AT3G60190,AT5G42080,AT1G63160,AT3G01540,AT5G63630,AT5G08680,AT2G39730,AT3G12580,AT1G77470,AT5G23860,AT1G13440,AT5G56030,AT5G22010,AT1G55490,AT5G09810,AT1G79750,AT5G43900,AT4G17170,AT3G48190,AT1G15520,AT3G62290,AT4G38510,AT3G23990,AT5G56000,AT3G02450
		GO:MF	nucleotide binding	GO:0000166	0.0233559	1.6316	3152	93	27	23288	AT1G59610,AT3G60190,AT5G42080,AT1G63160,AT3G01540,AT3G06810,AT5G63630,AT5G08680,AT2G39730,AT3G12580,AT1G77470,AT5G23860,AT1G13440,AT5G56030,AT5G22010,AT1G55490,AT5G09810,AT1G79750,AT5G43900,AT4G17170,AT3G48190,AT1G15520,AT3G62290,AT4G38510,AT3G23990,AT5G56000,AT3G02450
		GO:MF	nucleoside phosphate binding	GO:1901265	0.0233559	1.6316	3152	93	27	23288	AT1G59610,AT3G60190,AT5G42080,AT1G63160,AT3G01540,AT3G06810,AT5G63630,AT5G08680,AT2G39730,AT3G12580,AT1G77470,AT5G23860,AT1G13440,AT5G56030,AT5G22010,AT1G55490,AT5G09810,AT1G79750,AT5G43900,AT4G17170,AT3G48190,AT1G15520,AT3G62290,AT4G38510,AT3G23990,AT5G56000,AT3G02450
		GO:MF	small molecule binding	GO:0036094	0.0305525	1.51495	3386	93	28	23288	AT1G59610,AT3G60190,AT5G42080,AT1G63160,AT3G01540,AT3G06810,AT5G63630,AT5G08680,AT2G39730,AT3G12580,AT1G77470,AT5G23860,AT1G13440,AT5G56030,AT5G22010,AT1G55490,AT5G09810,AT1G79750,AT4G37930,AT5G43900,AT4G17170,AT3G48190,AT1G15520,AT3G62290,AT4G38510,AT3G23990,AT5G56000,AT3G02450
		GO:MF	purine ribonucleoside triphosphate binding	GO:0035639	0.0347797	1.45867	2685	93	24	23288	AT1G59610,AT3G60190,AT5G42080,AT1G63160,AT3G01540,AT5G63630,AT5G08680,AT2G39730,AT3G12580,AT1G77470,AT5G23860,AT5G56030,AT5G22010,AT1G55490,AT5G09810,AT5G43900,AT4G17170,AT3G48190,AT1G15520,AT3G62290,AT4G38510,AT3G23990,AT5G56000,AT3G02450
		GO:MF	carbohydrate derivative binding	GO:0097367	0.0358768	1.44519	2868	93	25	23288	AT1G59610,AT3G60190,AT5G42080,AT1G63160,AT3G01540,AT5G63630,AT5G08680,AT2G39730,AT3G12580,AT1G77470,AT5G23860,AT5G56030,AT5G22010,AT3G54420,AT1G55490,AT5G09810,AT5G43900,AT4G17170,AT3G48190,AT1G15520,AT3G62290,AT4G38510,AT3G23990,AT5G56000,AT3G02450
		GO:MF	proton-transporting ATP synthase activity, rotational mechanism	GO:0046933	0.0388813	1.41026	24	93	3	23288	AT4G04640,AT5G08680,AT2G33040
		GO:MF	hydrolase activity	GO:0016787	0.0416955	1.37991	3260	93	27	23288	AT1G59610,AT3G60190,AT5G42080,AT1G48410,AT1G63160,AT3G01540,AT5G63630,AT5G08680,AT2G39730,AT3G12580,AT1G77470,AT5G23860,AT5G56030,AT5G22010,AT3G54420,AT5G09810,AT5G04885,AT4G17170,AT1G30460,AT3G62290,AT1G15690,AT5G34940,AT5G56000,AT4G16260,AT2G36190,AT3G02450,AT1G54780
		GO:MF	copper ion binding	GO:0005507	0.0427908	1.36865	194	93	6	23288	AT5G08680,AT4G39830,AT1G13440,AT4G22010,AT3G15020,AT3G23990
		GO:MF	proton channel activity	GO:0015252	0.0440557	1.356	25	93	3	23288	AT4G04640,AT5G08680,AT2G33040
		GO:BP	response to stress	GO:0006950	4.59414e-06	5.3378	3990	86	38	23028	AT3G60190,AT1G48410,AT1G61520,AT1G09340,AT1G63160,AT3G61470,AT2G39730,AT4G00430,AT3G12580,AT4G35090,AT1G77470,AT4G39830,AT5G09860,AT2G35980,AT1G13440,AT1G49670,AT5G56030,AT5G22010,AT3G54420,AT1G55490,AT3G01280,AT5G09810,AT1G64790,AT1G53210,AT2G03150,AT4G37930,AT1G30460,AT3G48190,AT1G15520,AT2G45180,AT5G61790,AT1G15690,AT3G23990,AT5G56000,AT4G16260,AT5G04280,AT4G21150,AT1G04510
		GO:BP	response to temperature stimulus	GO:0009266	1.44551e-05	4.83998	655	86	15	23028	AT1G61520,AT1G09340,AT3G61470,AT2G39730,AT3G12580,AT4G35090,AT1G13440,AT5G56030,AT1G55490,AT4G37930,AT1G15520,AT3G23990,AT5G56000,AT5G04280,AT4G21150
		GO:BP	response to abiotic stimulus	GO:0009628	0.000730059	3.13664	2187	86	24	23028	AT1G48410,AT1G61520,AT1G15820,AT1G09340,AT3G61470,AT2G39730,AT4G00430,AT3G12580,AT4G35090,AT1G13440,AT5G56030,AT1G55490,AT5G09810,AT1G53210,AT1G18450,AT2G03150,AT4G37930,AT1G15520,AT2G45180,AT1G15690,AT3G23990,AT5G56000,AT5G04280,AT4G21150
		GO:BP	response to stimulus	GO:0050896	0.00127459	2.89463	6447	86	45	23028	AT3G60190,AT5G42080,AT1G48410,AT1G61520,AT1G15820,AT1G09340,AT1G63160,AT3G61470,AT2G39730,AT4G00430,AT3G12580,AT4G35090,AT1G77470,AT4G39830,AT5G09860,AT2G35980,AT1G78300,AT1G13440,AT1G49670,AT5G56030,AT4G38970,AT5G22010,AT3G54420,AT1G55490,AT3G01280,AT5G09810,AT1G64790,AT1G53210,AT1G18450,AT2G03150,AT4G37930,AT1G30460,AT3G48190,AT1G15520,AT2G45180,AT1G16610,AT5G61790,AT1G15690,AT3G23990,AT5G56000…
		GO:BP	response to cold	GO:0009409	0.00222901	2.65189	407	86	10	23028	AT1G61520,AT1G09340,AT3G61470,AT2G39730,AT4G35090,AT1G55490,AT4G37930,AT1G15520,AT5G04280,AT4G21150
		GO:BP	mRNA metabolic process	GO:0016071	0.00524599	2.28017	666	86	12	23028	AT3G01540,AT1G13190,AT5G09860,AT1G20580,AT1G26110,AT1G30460,AT1G16610,AT4G20440,AT3G57150,AT5G04280,AT4G30330,AT1G04510
		GO:BP	transport	GO:0006810	0.00821776	2.08525	2690	86	25	23028	AT1G59610,AT3G60190,AT5G42080,AT4G04640,AT5G59950,AT4G34660,AT5G08680,AT4G00430,AT5G09860,AT2G33040,AT3G51590,AT2G30050,AT3G01280,AT5G09810,AT5G40480,AT1G53210,AT5G43900,AT4G17170,AT1G15520,AT3G62290,AT4G38510,AT1G15690,AT1G52360,AT2G36190,AT2G17500
		GO:BP	photosynthesis, light harvesting	GO:0009765	0.00851443	2.06984	37	86	4	23028	AT1G61520,AT1G15820,AT3G61470,AT1G54780
		GO:BP	regulation of mRNA processing	GO:0050684	0.00851443	2.06984	37	86	4	23028	AT1G13190,AT1G30460,AT1G16610,AT5G04280
		GO:BP	establishment of localization	GO:0051234	0.0109057	1.96235	2734	86	25	23028	AT1G59610,AT3G60190,AT5G42080,AT4G04640,AT5G59950,AT4G34660,AT5G08680,AT4G00430,AT5G09860,AT2G33040,AT3G51590,AT2G30050,AT3G01280,AT5G09810,AT5G40480,AT1G53210,AT5G43900,AT4G17170,AT1G15520,AT3G62290,AT4G38510,AT1G15690,AT1G52360,AT2G36190,AT2G17500
		GO:BP	cellular process	GO:0009987	0.0143548	1.843	15485	86	75	23028	AT1G59610,AT3G60190,AT5G42080,AT1G48410,AT1G61520,AT4G04640,AT5G59950,AT1G15820,AT1G09340,AT1G63160,AT3G01540,AT3G06810,AT4G34660,AT1G52230,AT1G13190,AT5G08680,AT3G61470,AT5G38410,AT4G00430,AT3G12580,AT4G35090,AT1G77470,AT5G23860,AT5G09860,AT2G33040,AT1G78300,AT1G13440,AT5G56030,AT4G38970,AT5G22010,AT5G07090,AT4G31780,AT3G54420,AT2G30050,AT1G55490,AT1G20580,AT2G34040,AT3G01280,AT5G09810,AT5G04885…
		GO:BP	cellular response to stress	GO:0033554	0.0161768	1.79111	1293	86	16	23028	AT1G09340,AT1G63160,AT3G12580,AT4G35090,AT1G77470,AT5G56030,AT5G22010,AT1G64790,AT1G53210,AT4G37930,AT1G30460,AT3G48190,AT1G15520,AT5G61790,AT5G56000,AT1G04510
		GO:BP	RNA splicing	GO:0008380	0.0190434	1.72026	414	86	9	23028	AT5G09860,AT1G20580,AT1G30460,AT1G16610,AT4G20440,AT3G23990,AT5G04280,AT4G30330,AT1G04510
		GO:BP	ATP metabolic process	GO:0046034	0.0223498	1.65073	47	86	4	23028	AT4G04640,AT5G08680,AT2G33040,AT4G38510
		GO:BP	mRNA processing	GO:0006397	0.0243353	1.61376	536	86	10	23028	AT1G13190,AT5G09860,AT1G20580,AT1G26110,AT1G30460,AT1G16610,AT4G20440,AT5G04280,AT4G30330,AT1G04510
		GO:BP	response to external stimulus	GO:0009605	0.0258024	1.58834	1985	86	20	23028	AT3G60190,AT5G42080,AT1G48410,AT1G09340,AT3G12580,AT4G35090,AT4G39830,AT5G09860,AT2G35980,AT5G56030,AT3G54420,AT1G55490,AT3G01280,AT1G64790,AT4G37930,AT1G30460,AT1G15520,AT2G45180,AT4G16260,AT1G04510
		GO:BP	response to other organism	GO:0051707	0.0275471	1.55992	1505	86	17	23028	AT3G60190,AT1G48410,AT3G12580,AT4G39830,AT5G09860,AT2G35980,AT5G56030,AT3G54420,AT1G55490,AT3G01280,AT1G64790,AT4G37930,AT1G30460,AT1G15520,AT2G45180,AT4G16260,AT1G04510
		GO:BP	response to external biotic stimulus	GO:0043207	0.0275471	1.55992	1505	86	17	23028	AT3G60190,AT1G48410,AT3G12580,AT4G39830,AT5G09860,AT2G35980,AT5G56030,AT3G54420,AT1G55490,AT3G01280,AT1G64790,AT4G37930,AT1G30460,AT1G15520,AT2G45180,AT4G16260,AT1G04510
		GO:BP	RNA splicing, via transesterification reactions with bulged adenosine as nucleophile	GO:0000377	0.0285459	1.54446	335	86	8	23028	AT1G20580,AT1G30460,AT1G16610,AT4G20440,AT3G23990,AT5G04280,AT4G30330,AT1G04510
		GO:BP	RNA splicing, via transesterification reactions	GO:0000375	0.0285459	1.54446	335	86	8	23028	AT1G20580,AT1G30460,AT1G16610,AT4G20440,AT3G23990,AT5G04280,AT4G30330,AT1G04510
		GO:BP	biological process involved in interspecies interaction between organisms	GO:0044419	0.0330709	1.48055	1527	86	17	23028	AT3G60190,AT1G48410,AT3G12580,AT4G39830,AT5G09860,AT2G35980,AT5G56030,AT3G54420,AT1G55490,AT3G01280,AT1G64790,AT4G37930,AT1G30460,AT1G15520,AT2G45180,AT4G16260,AT1G04510
		GO:BP	response to biotic stimulus	GO:0009607	0.0344559	1.46274	1532	86	17	23028	AT3G60190,AT1G48410,AT3G12580,AT4G39830,AT5G09860,AT2G35980,AT5G56030,AT3G54420,AT1G55490,AT3G01280,AT1G64790,AT4G37930,AT1G30460,AT1G15520,AT2G45180,AT4G16260,AT1G04510
		GO:BP	localization	GO:0051179	0.0405096	1.39244	2953	86	25	23028	AT1G59610,AT3G60190,AT5G42080,AT4G04640,AT5G59950,AT4G34660,AT5G08680,AT4G00430,AT5G09860,AT2G33040,AT3G51590,AT2G30050,AT3G01280,AT5G09810,AT5G40480,AT1G53210,AT5G43900,AT4G17170,AT1G15520,AT3G62290,AT4G38510,AT1G15690,AT1G52360,AT2G36190,AT2G17500
		GO:BP	purine ribonucleoside triphosphate metabolic process	GO:0009205	0.0417748	1.37909	55	86	4	23028	AT4G04640,AT5G08680,AT2G33040,AT4G38510
		GO:CC	non-membrane-bounded organelle	GO:0043228	7.23517e-13	12.1406	2789	92	43	21204	AT1G59610,AT3G60190,AT5G42080,AT1G61520,AT4G04640,AT5G59950,AT1G15820,AT1G09340,AT1G63160,AT3G01540,AT1G52230,AT3G61470,AT5G38410,AT2G39730,AT4G35090,AT1G77470,AT5G23860,AT2G33040,AT1G13440,AT4G38970,AT5G22010,AT5G07090,AT2G30050,AT1G55490,AT1G20580,AT5G09810,AT1G07770,AT1G26110,AT1G18450,AT1G73100,AT1G74060,AT4G37930,AT5G43900,AT2G45180,AT1G16610,AT1G33120,AT3G23990,AT3G57150,AT3G02450,AT5G04280…
		GO:CC	intracellular non-membrane-bounded organelle	GO:0043232	7.23517e-13	12.1406	2789	92	43	21204	AT1G59610,AT3G60190,AT5G42080,AT1G61520,AT4G04640,AT5G59950,AT1G15820,AT1G09340,AT1G63160,AT3G01540,AT1G52230,AT3G61470,AT5G38410,AT2G39730,AT4G35090,AT1G77470,AT5G23860,AT2G33040,AT1G13440,AT4G38970,AT5G22010,AT5G07090,AT2G30050,AT1G55490,AT1G20580,AT5G09810,AT1G07770,AT1G26110,AT1G18450,AT1G73100,AT1G74060,AT4G37930,AT5G43900,AT2G45180,AT1G16610,AT1G33120,AT3G23990,AT3G57150,AT3G02450,AT5G04280…
		GO:CC	plastid envelope	GO:0009526	4.72523e-09	8.32558	997	92	23	21204	AT5G42080,AT1G61520,AT4G04640,AT1G15820,AT1G09340,AT1G52230,AT3G61470,AT5G38410,AT2G39730,AT4G35090,AT4G38970,AT4G31780,AT1G55490,AT3G01280,AT5G09810,AT4G37930,AT2G45180,AT1G33120,AT4G38510,AT1G15690,AT3G02450,AT2G43030,AT1G54780
		GO:CC	plant-type vacuole	GO:0000325	5.79141e-09	8.23722	819	92	21	21204	AT1G59610,AT3G60190,AT5G42080,AT1G09340,AT3G12580,AT1G78300,AT5G07090,AT3G01280,AT1G07770,AT1G53210,AT4G17170,AT5G61790,AT5G62740,AT1G33120,AT3G62290,AT4G38510,AT1G15690,AT3G23990,AT5G56000,AT4G16260,AT4G21150
		GO:CC	envelope	GO:0031975	2.25165e-08	7.6475	1516	92	27	21204	AT5G42080,AT1G61520,AT4G04640,AT1G15820,AT1G09340,AT1G52230,AT5G08680,AT3G61470,AT5G38410,AT2G39730,AT4G35090,AT2G33040,AT4G38970,AT4G31780,AT2G30050,AT1G55490,AT3G01280,AT5G09810,AT5G40480,AT4G37930,AT2G45180,AT1G33120,AT4G38510,AT1G15690,AT3G02450,AT2G43030,AT1G54780
		GO:CC	organelle envelope	GO:0031967	2.25165e-08	7.6475	1516	92	27	21204	AT5G42080,AT1G61520,AT4G04640,AT1G15820,AT1G09340,AT1G52230,AT5G08680,AT3G61470,AT5G38410,AT2G39730,AT4G35090,AT2G33040,AT4G38970,AT4G31780,AT2G30050,AT1G55490,AT3G01280,AT5G09810,AT5G40480,AT4G37930,AT2G45180,AT1G33120,AT4G38510,AT1G15690,AT3G02450,AT2G43030,AT1G54780
		GO:CC	intracellular membrane-bounded organelle	GO:0043231	2.77126e-08	7.55732	12823	92	83	21204	AT1G59610,AT3G60190,AT1G76010,AT5G42080,AT1G48410,AT1G61520,AT4G04640,AT5G59950,AT1G15820,AT1G09340,AT1G63160,AT3G01540,AT3G06810,AT5G58470,AT4G34660,AT1G52230,AT1G13190,AT5G08680,AT3G61470,AT5G38410,AT2G39730,AT3G12580,AT4G35090,AT1G77470,AT5G23860,AT5G09860,AT2G33040,AT2G35980,AT1G78300,AT1G13440,AT1G49670,AT5G56030,AT4G38970,AT5G22010,AT5G07090,AT4G31780,AT2G30050,AT1G55490,AT1G20580,AT2G44710…
		GO:CC	protein-containing complex	GO:0032991	3.21751e-08	7.49248	3478	92	41	21204	AT1G48410,AT1G61520,AT4G04640,AT1G15820,AT1G09340,AT1G63160,AT3G01540,AT1G52230,AT1G13190,AT5G08680,AT3G61470,AT1G77470,AT5G23860,AT5G09860,AT2G33040,AT5G56030,AT5G22010,AT5G07090,AT2G30050,AT1G20580,AT3G01280,AT1G07770,AT5G40480,AT1G26110,AT1G18450,AT1G74060,AT5G43900,AT1G30460,AT1G16610,AT1G33120,AT4G20440,AT4G38510,AT3G23990,AT3G57150,AT1G52360,AT5G56000,AT5G43960,AT4G30330,AT4G21150,AT2G43030…
		GO:CC	membrane-bounded organelle	GO:0043227	4.34913e-08	7.3616	12906	92	83	21204	AT1G59610,AT3G60190,AT1G76010,AT5G42080,AT1G48410,AT1G61520,AT4G04640,AT5G59950,AT1G15820,AT1G09340,AT1G63160,AT3G01540,AT3G06810,AT5G58470,AT4G34660,AT1G52230,AT1G13190,AT5G08680,AT3G61470,AT5G38410,AT2G39730,AT3G12580,AT4G35090,AT1G77470,AT5G23860,AT5G09860,AT2G33040,AT2G35980,AT1G78300,AT1G13440,AT1G49670,AT5G56030,AT4G38970,AT5G22010,AT5G07090,AT4G31780,AT2G30050,AT1G55490,AT1G20580,AT2G44710…
		GO:CC	cytosol	GO:0005829	5.0225e-08	7.29908	2765	92	36	21204	AT1G59610,AT3G60190,AT4G04640,AT1G09340,AT4G34660,AT3G61470,AT5G38410,AT4G00430,AT3G12580,AT4G35090,AT5G23860,AT1G78300,AT1G13440,AT5G56030,AT4G38970,AT5G07090,AT1G55490,AT1G20580,AT2G44710,AT3G01280,AT5G09810,AT1G07770,AT1G64790,AT1G74060,AT4G37930,AT3G15020,AT5G43900,AT1G33120,AT3G62290,AT3G23990,AT3G57150,AT5G56000,AT5G43960,AT3G02450,AT4G21150,AT2G43030
		GO:CC	vacuole	GO:0005773	1.48793e-07	6.82742	1188	92	23	21204	AT1G59610,AT3G60190,AT5G42080,AT1G09340,AT4G34660,AT3G12580,AT1G78300,AT5G07090,AT3G01280,AT1G07770,AT1G53210,AT4G17170,AT5G61790,AT5G62740,AT1G33120,AT3G62290,AT4G38510,AT1G15690,AT3G23990,AT5G34940,AT5G56000,AT4G16260,AT4G21150
		GO:CC	cytoplasm	GO:0005737	1.96942e-07	6.70566	10567	92	74	21204	AT1G59610,AT3G60190,AT1G76010,AT5G42080,AT1G48410,AT1G61520,AT4G04640,AT5G59950,AT1G15820,AT1G09340,AT3G06810,AT5G58470,AT4G34660,AT1G52230,AT5G08680,AT3G61470,AT5G38410,AT2G39730,AT4G00430,AT3G12580,AT4G35090,AT5G23860,AT2G33040,AT2G35980,AT1G78300,AT1G13440,AT1G49670,AT5G56030,AT4G38970,AT5G07090,AT4G31780,AT2G30050,AT1G55490,AT1G20580,AT2G44710,AT2G34040,AT3G01280,AT5G09810,AT1G07770,AT5G40480…
		GO:CC	intracellular organelle	GO:0043229	3.94489e-07	6.40396	13324	92	83	21204	AT1G59610,AT3G60190,AT1G76010,AT5G42080,AT1G48410,AT1G61520,AT4G04640,AT5G59950,AT1G15820,AT1G09340,AT1G63160,AT3G01540,AT3G06810,AT5G58470,AT4G34660,AT1G52230,AT1G13190,AT5G08680,AT3G61470,AT5G38410,AT2G39730,AT3G12580,AT4G35090,AT1G77470,AT5G23860,AT5G09860,AT2G33040,AT2G35980,AT1G78300,AT1G13440,AT1G49670,AT5G56030,AT4G38970,AT5G22010,AT5G07090,AT4G31780,AT2G30050,AT1G55490,AT1G20580,AT2G44710…
		GO:CC	organelle	GO:0043226	5.61918e-07	6.25033	13393	92	83	21204	AT1G59610,AT3G60190,AT1G76010,AT5G42080,AT1G48410,AT1G61520,AT4G04640,AT5G59950,AT1G15820,AT1G09340,AT1G63160,AT3G01540,AT3G06810,AT5G58470,AT4G34660,AT1G52230,AT1G13190,AT5G08680,AT3G61470,AT5G38410,AT2G39730,AT3G12580,AT4G35090,AT1G77470,AT5G23860,AT5G09860,AT2G33040,AT2G35980,AT1G78300,AT1G13440,AT1G49670,AT5G56030,AT4G38970,AT5G22010,AT5G07090,AT4G31780,AT2G30050,AT1G55490,AT1G20580,AT2G44710…
		GO:CC	plastid	GO:0009536	3.35836e-06	5.47387	2912	92	34	21204	AT5G42080,AT1G61520,AT4G04640,AT5G59950,AT1G15820,AT1G09340,AT5G58470,AT1G52230,AT3G61470,AT5G38410,AT2G39730,AT4G35090,AT2G33040,AT2G35980,AT1G13440,AT5G56030,AT4G38970,AT4G31780,AT1G55490,AT3G01280,AT5G09810,AT1G79750,AT4G37930,AT2G45180,AT5G61790,AT5G62740,AT1G33120,AT4G38510,AT1G15690,AT5G56000,AT5G43960,AT3G02450,AT2G43030,AT1G54780
		GO:CC	cell junction	GO:0030054	8.03302e-06	5.09512	897	92	18	21204	AT1G59610,AT3G60190,AT5G42080,AT1G09340,AT2G35980,AT1G13440,AT4G22010,AT5G56030,AT2G34040,AT5G09810,AT1G07770,AT1G53210,AT5G61790,AT5G62740,AT1G33120,AT3G62290,AT3G57150,AT4G21150
		GO:CC	cell-cell junction	GO:0005911	8.03302e-06	5.09512	897	92	18	21204	AT1G59610,AT3G60190,AT5G42080,AT1G09340,AT2G35980,AT1G13440,AT4G22010,AT5G56030,AT2G34040,AT5G09810,AT1G07770,AT1G53210,AT5G61790,AT5G62740,AT1G33120,AT3G62290,AT3G57150,AT4G21150
		GO:CC	plasmodesma	GO:0009506	8.03302e-06	5.09512	897	92	18	21204	AT1G59610,AT3G60190,AT5G42080,AT1G09340,AT2G35980,AT1G13440,AT4G22010,AT5G56030,AT2G34040,AT5G09810,AT1G07770,AT1G53210,AT5G61790,AT5G62740,AT1G33120,AT3G62290,AT3G57150,AT4G21150
		GO:CC	anchoring junction	GO:0070161	8.03302e-06	5.09512	897	92	18	21204	AT1G59610,AT3G60190,AT5G42080,AT1G09340,AT2G35980,AT1G13440,AT4G22010,AT5G56030,AT2G34040,AT5G09810,AT1G07770,AT1G53210,AT5G61790,AT5G62740,AT1G33120,AT3G62290,AT3G57150,AT4G21150
		GO:CC	symplast	GO:0055044	8.16938e-06	5.08781	898	92	18	21204	AT1G59610,AT3G60190,AT5G42080,AT1G09340,AT2G35980,AT1G13440,AT4G22010,AT5G56030,AT2G34040,AT5G09810,AT1G07770,AT1G53210,AT5G61790,AT5G62740,AT1G33120,AT3G62290,AT3G57150,AT4G21150
		GO:CC	chloroplast	GO:0009507	2.85769e-05	4.54399	2404	92	29	21204	AT5G42080,AT1G61520,AT4G04640,AT1G15820,AT1G09340,AT5G58470,AT1G52230,AT3G61470,AT5G38410,AT2G39730,AT2G33040,AT2G35980,AT1G13440,AT4G38970,AT4G31780,AT1G55490,AT3G01280,AT5G09810,AT1G79750,AT4G37930,AT2G45180,AT5G61790,AT1G33120,AT4G38510,AT1G15690,AT5G56000,AT3G02450,AT2G43030,AT1G54780
		GO:CC	chloroplast envelope	GO:0009941	5.60559e-05	4.25138	703	92	15	21204	AT4G04640,AT1G15820,AT1G09340,AT5G38410,AT2G39730,AT4G38970,AT4G31780,AT1G55490,AT3G01280,AT5G09810,AT1G33120,AT4G38510,AT1G15690,AT3G02450,AT2G43030
		GO:CC	intracellular anatomical structure	GO:0005622	8.47813e-05	4.0717	14767	92	84	21204	AT1G59610,AT3G60190,AT1G76010,AT5G42080,AT1G48410,AT1G61520,AT4G04640,AT5G59950,AT1G15820,AT1G09340,AT1G63160,AT3G01540,AT3G06810,AT5G58470,AT4G34660,AT1G52230,AT1G13190,AT5G08680,AT3G61470,AT5G38410,AT2G39730,AT4G00430,AT3G12580,AT4G35090,AT1G77470,AT5G23860,AT5G09860,AT2G33040,AT2G35980,AT1G78300,AT1G13440,AT1G49670,AT5G56030,AT4G38970,AT5G22010,AT5G07090,AT4G31780,AT2G30050,AT1G55490,AT1G20580…
		GO:CC	stromule	GO:0010319	0.00011649	3.93371	39	92	5	21204	AT1G09340,AT2G39730,AT4G35090,AT1G55490,AT4G37930
		GO:CC	plant-type cell wall	GO:0009505	0.000196859	3.70584	397	92	11	21204	AT2G39730,AT3G12580,AT2G33040,AT3G51590,AT1G13440,AT5G56030,AT5G09810,AT1G07770,AT5G61790,AT5G56000,AT4G21150
		GO:CC	thylakoid	GO:0009579	0.000317132	3.49876	601	92	13	21204	AT5G42080,AT1G61520,AT4G04640,AT1G15820,AT1G52230,AT3G61470,AT5G38410,AT2G39730,AT4G38970,AT4G37930,AT2G45180,AT3G02450,AT1G54780
		GO:CC	cell wall	GO:0005618	0.000445707	3.35095	432	92	11	21204	AT2G39730,AT3G12580,AT2G33040,AT3G51590,AT1G13440,AT5G56030,AT5G09810,AT1G07770,AT5G61790,AT5G56000,AT4G21150
		GO:CC	cell periphery	GO:0071944	0.000463438	3.33401	3400	92	33	21204	AT1G59610,AT3G60190,AT5G42080,AT4G34660,AT5G08680,AT2G39730,AT4G00430,AT3G12580,AT4G35090,AT2G33040,AT2G35980,AT3G51590,AT1G13440,AT5G56030,AT4G38970,AT5G07090,AT4G31780,AT3G01280,AT5G09810,AT5G04885,AT1G07770,AT1G53210,AT4G37930,AT4G17170,AT1G15520,AT5G61790,AT5G62740,AT4G38510,AT1G15690,AT5G56000,AT4G16260,AT5G04280,AT4G21150
		GO:CC	external encapsulating structure	GO:0030312	0.000828836	3.08153	461	92	11	21204	AT2G39730,AT3G12580,AT2G33040,AT3G51590,AT1G13440,AT5G56030,AT5G09810,AT1G07770,AT5G61790,AT5G56000,AT4G21150
		GO:CC	proton-transporting two-sector ATPase complex, catalytic domain	GO:0033178	0.000890285	3.05047	27	92	4	21204	AT4G04640,AT5G08680,AT2G33040,AT4G38510
		GO:CC	nucleolus	GO:0005730	0.000942012	3.02594	771	92	14	21204	AT5G59950,AT3G01540,AT2G33040,AT1G13440,AT2G30050,AT1G20580,AT5G09810,AT1G18450,AT1G74060,AT1G16610,AT1G33120,AT3G57150,AT5G04280,AT1G04510
		GO:CC	ribonucleoprotein complex	GO:1990904	0.00100799	2.99655	1005	92	16	21204	AT1G48410,AT3G01540,AT5G07090,AT1G20580,AT1G07770,AT1G26110,AT1G74060,AT1G16610,AT1G33120,AT4G20440,AT3G23990,AT3G57150,AT5G43960,AT4G30330,AT2G43030,AT1G04510
		GO:CC	mitochondrial proton-transporting ATP synthase complex, catalytic sector F(1)	GO:0000275	0.00107516	2.96853	9	92	3	21204	AT4G04640,AT5G08680,AT2G33040
		GO:CC	cytosolic ribosome	GO:0022626	0.00149116	2.82648	314	92	9	21204	AT5G38410,AT4G35090,AT5G07090,AT1G55490,AT1G07770,AT1G74060,AT4G37930,AT1G33120,AT3G23990
		GO:CC	DNA replication factor C complex	GO:0005663	0.00153111	2.81499	10	92	3	21204	AT1G63160,AT1G77470,AT5G22010
		GO:CC	chloroplast thylakoid	GO:0009534	0.0025655	2.59083	520	92	11	21204	AT5G42080,AT1G61520,AT4G04640,AT1G15820,AT1G52230,AT3G61470,AT2G39730,AT4G37930,AT2G45180,AT3G02450,AT1G54780
		GO:CC	plastid thylakoid	GO:0031976	0.00265839	2.57538	522	92	11	21204	AT5G42080,AT1G61520,AT4G04640,AT1G15820,AT1G52230,AT3G61470,AT2G39730,AT4G37930,AT2G45180,AT3G02450,AT1G54780
		GO:CC	ribosome	GO:0005840	0.00270591	2.56769	523	92	11	21204	AT1G09340,AT5G38410,AT4G35090,AT5G07090,AT1G55490,AT1G07770,AT1G74060,AT4G37930,AT1G33120,AT3G23990,AT2G43030
		GO:CC	membrane protein complex	GO:0098796	0.0031058	2.50783	634	92	12	21204	AT1G61520,AT4G04640,AT1G15820,AT1G52230,AT5G08680,AT3G61470,AT2G33040,AT2G30050,AT3G01280,AT4G38510,AT1G52360,AT4G21150
		GO:CC	intracellular organelle lumen	GO:0070013	0.00347792	2.45868	1508	92	19	21204	AT5G59950,AT3G01540,AT2G33040,AT1G13440,AT2G30050,AT1G20580,AT5G09810,AT1G18450,AT1G74060,AT4G37930,AT3G15020,AT1G30460,AT1G16610,AT1G33120,AT4G20440,AT3G23990,AT3G57150,AT5G04280,AT1G04510
		GO:CC	organelle lumen	GO:0043233	0.00347792	2.45868	1508	92	19	21204	AT5G59950,AT3G01540,AT2G33040,AT1G13440,AT2G30050,AT1G20580,AT5G09810,AT1G18450,AT1G74060,AT4G37930,AT3G15020,AT1G30460,AT1G16610,AT1G33120,AT4G20440,AT3G23990,AT3G57150,AT5G04280,AT1G04510
		GO:CC	membrane-enclosed lumen	GO:0031974	0.00347792	2.45868	1508	92	19	21204	AT5G59950,AT3G01540,AT2G33040,AT1G13440,AT2G30050,AT1G20580,AT5G09810,AT1G18450,AT1G74060,AT4G37930,AT3G15020,AT1G30460,AT1G16610,AT1G33120,AT4G20440,AT3G23990,AT3G57150,AT5G04280,AT1G04510
		GO:CC	photosystem I	GO:0009522	0.00593691	2.22644	43	92	4	21204	AT1G61520,AT1G15820,AT1G52230,AT3G61470
		GO:CC	mitochondrion	GO:0005739	0.0067995	2.16752	1874	92	21	21204	AT3G60190,AT1G76010,AT4G04640,AT5G08680,AT3G12580,AT4G35090,AT2G33040,AT1G78300,AT1G13440,AT1G49670,AT5G56030,AT3G01280,AT5G09810,AT1G79750,AT1G74060,AT4G37930,AT3G15020,AT5G61790,AT1G15690,AT3G23990,AT4G21150
		GO:CC	proton-transporting ATP synthase complex, catalytic core F(1)	GO:0045261	0.0084872	2.07124	17	92	3	21204	AT4G04640,AT5G08680,AT2G33040
		GO:CC	organelle membrane	GO:0031090	0.0111993	1.95081	2568	92	25	21204	AT5G42080,AT1G61520,AT4G04640,AT1G15820,AT4G34660,AT1G52230,AT5G08680,AT3G61470,AT2G39730,AT2G33040,AT4G31780,AT2G30050,AT3G01280,AT5G40480,AT1G53210,AT2G45180,AT5G61790,AT4G38510,AT1G15690,AT5G34940,AT1G52360,AT2G17500,AT3G02450,AT4G21150,AT1G54780
		GO:CC	U4 snRNP	GO:0005687	0.0140949	1.85094	20	92	3	21204	AT1G20580,AT4G20440,AT4G30330
		GO:CC	nuclear lumen	GO:0031981	0.0149269	1.82603	1254	92	16	21204	AT5G59950,AT3G01540,AT2G33040,AT1G13440,AT2G30050,AT1G20580,AT5G09810,AT1G18450,AT1G74060,AT1G30460,AT1G16610,AT1G33120,AT4G20440,AT3G57150,AT5G04280,AT1G04510
		GO:CC	chloroplast thylakoid membrane	GO:0009535	0.0152749	1.81602	423	92	9	21204	AT5G42080,AT1G61520,AT4G04640,AT1G15820,AT1G52230,AT3G61470,AT2G39730,AT2G45180,AT1G54780
		GO:CC	plastid thylakoid membrane	GO:0055035	0.0158315	1.80048	425	92	9	21204	AT5G42080,AT1G61520,AT4G04640,AT1G15820,AT1G52230,AT3G61470,AT2G39730,AT2G45180,AT1G54780
		GO:CC	plasma membrane	GO:0005886	0.0165148	1.78213	2964	92	27	21204	AT1G59610,AT3G60190,AT5G42080,AT4G34660,AT5G08680,AT4G00430,AT3G12580,AT4G35090,AT2G35980,AT1G13440,AT5G56030,AT4G38970,AT5G07090,AT4G31780,AT3G01280,AT5G09810,AT5G04885,AT1G53210,AT4G37930,AT4G17170,AT1G15520,AT5G62740,AT4G38510,AT1G15690,AT5G56000,AT4G16260,AT5G04280
		GO:CC	thylakoid membrane	GO:0042651	0.0220248	1.65709	444	92	9	21204	AT5G42080,AT1G61520,AT4G04640,AT1G15820,AT1G52230,AT3G61470,AT2G39730,AT2G45180,AT1G54780
		GO:CC	photosynthetic membrane	GO:0034357	0.0224002	1.64975	445	92	9	21204	AT5G42080,AT1G61520,AT4G04640,AT1G15820,AT1G52230,AT3G61470,AT2G39730,AT2G45180,AT1G54780
		GO:CC	organelle outer membrane	GO:0031968	0.0234819	1.62927	553	92	10	21204	AT5G42080,AT1G61520,AT4G04640,AT1G15820,AT1G52230,AT3G61470,AT2G39730,AT3G01280,AT2G45180,AT1G54780
		GO:CC	outer membrane	GO:0019867	0.0234819	1.62927	553	92	10	21204	AT5G42080,AT1G61520,AT4G04640,AT1G15820,AT1G52230,AT3G61470,AT2G39730,AT3G01280,AT2G45180,AT1G54780
		GO:CC	plastoglobule	GO:0010287	0.0252007	1.59859	62	92	4	21204	AT1G61520,AT1G09340,AT2G39730,AT4G38970
		GO:CC	mitochondrial proton-transporting ATP synthase complex	GO:0005753	0.0279937	1.55294	25	92	3	21204	AT4G04640,AT5G08680,AT2G33040
		GO:CC	U5 snRNP	GO:0005682	0.0279937	1.55294	25	92	3	21204	AT1G20580,AT4G20440,AT4G30330
		GO:CC	plastid membrane	GO:0042170	0.0300491	1.52217	684	92	11	21204	AT5G42080,AT1G61520,AT4G04640,AT1G15820,AT1G52230,AT3G61470,AT2G39730,AT4G31780,AT2G45180,AT3G02450,AT1G54780
		GO:CC	proton-transporting two-sector ATPase complex	GO:0016469	0.0321309	1.49308	66	92	4	21204	AT4G04640,AT5G08680,AT2G33040,AT4G38510
		GO:CC	bounding membrane of organelle	GO:0098588	0.0361703	1.44165	1498	92	17	21204	AT5G42080,AT1G61520,AT4G04640,AT1G15820,AT4G34660,AT1G52230,AT3G61470,AT2G39730,AT2G30050,AT3G01280,AT1G53210,AT2G45180,AT4G38510,AT1G15690,AT5G34940,AT1G52360,AT1G54780
		GO:CC	nucleus	GO:0005634	0.0447653	1.34906	6396	92	44	21204	AT1G59610,AT1G48410,AT1G61520,AT5G59950,AT1G15820,AT1G63160,AT3G01540,AT5G58470,AT4G34660,AT1G52230,AT1G13190,AT2G39730,AT3G12580,AT1G77470,AT5G09860,AT2G33040,AT1G78300,AT1G13440,AT1G49670,AT5G22010,AT2G30050,AT1G55490,AT1G20580,AT2G44710,AT2G34040,AT5G09810,AT5G40480,AT1G26110,AT1G64790,AT1G18450,AT1G73100,AT2G03150,AT1G74060,AT4G37930,AT1G30460,AT3G48190,AT1G16610,AT1G33120,AT4G20440,AT3G57150…
		GO:CC	apoplast	GO:0048046	0.0451329	1.34551	489	92	9	21204	AT1G09340,AT5G38410,AT2G39730,AT4G38970,AT1G55490,AT4G37930,AT3G15020,AT5G56000,AT2G36190
		KEGG	Spliceosome	KEGG:03040	0.0108971	1.96269	203	56	9	5083	AT5G59950,AT3G01540,AT5G58470,AT3G12580,AT5G09860,AT1G20580,AT4G20440,AT4G30330,AT1G04510
		KEGG	Carbon fixation in photosynthetic organisms	KEGG:00710	0.0283021	1.54818	68	56	5	5083	AT5G38410,AT1G13440,AT4G38970,AT1G79750,AT3G15020
		g:PROFILER Enrichment leading terms all proteins identified in Co-IP RiSP7 + SP
		source	term_name	term_id	adjusted_p_value	negative_log10_of_adjusted_p_value	term_size	query_size	intersection_size	effective_domain_size	intersections
		GO:MF	ribonucleoside triphosphate phosphatase activity	GO:0017111	9.71691e-13	12.0125	609	126	25	23288	AT1G59610,AT5G42080,AT3G60190,AT5G42020,AT3G01540,AT5G02500,AT2G39730,AT5G63630,AT1G20960,AT5G08680,AT1G06220,AT5G62670,AT1G63160,AT5G22010,AT1G75780,AT1G07670,AT5G56030,AT1G21690,AT5G65270,AT5G23860,AT4G29040,AT1G54270,AT3G22310,AT1G56070,AT5G50920
		GO:MF	RNA binding	GO:0003723	4.51717e-12	11.3451	2574	126	47	23288	AT1G29930,AT1G76010,AT1G48410,AT1G15820,AT3G01540,AT5G38410,AT3G01500,AT1G09340,AT4G20440,AT2G27100,AT5G02500,AT2G39730,AT4G37930,AT5G63630,AT1G20960,AT3G07030,AT5G59950,AT3G08530,AT1G06220,AT5G62670,AT4G02840,AT5G35630,AT1G75780,AT1G22780,AT5G56030,AT4G36690,AT3G57150,AT5G23860,AT5G04280,AT4G31580,AT1G07360,AT2G34160,AT1G54270,AT4G38970,AT3G22310,AT1G56070,AT5G17920,AT3G50820,AT2G20450,AT4G30330…
		GO:MF	structural constituent of cytoskeleton	GO:0005200	0.000273013	3.56382	31	126	5	23288	AT1G18450,AT5G09810,AT1G75780,AT5G23860,AT4G14960
		GO:MF	protein domain specific binding	GO:0019904	0.000413682	3.38333	97	126	7	23288	AT1G29930,AT1G15820,AT5G38410,AT2G45180,AT5G54270,AT1G32060,AT3G61470
		GO:MF	ATPase-coupled monoatomic cation transmembrane transporter activity	GO:0019829	0.00100439	2.9981	71	126	6	23288	AT5G08680,AT4G38510,AT5G62670,AT1G07670,AT4G39080,AT3G42050
		GO:MF	GTP binding	GO:0005525	0.0016915	2.77173	289	126	10	23288	AT1G59610,AT5G42080,AT3G60190,AT1G06220,AT1G75780,AT5G65270,AT5G23860,AT1G55810,AT1G56070,AT4G14960
		GO:MF	DNA clamp loader activity	GO:0003689	0.00758414	2.12009	10	126	3	23288	AT1G63160,AT5G22010,AT1G21690
		GO:MF	poly-pyrimidine tract binding	GO:0008187	0.0109762	1.95955	32	126	4	23288	AT4G37930,AT4G36690,AT3G50820,AT1G20020
		GO:MF	chlorophyll binding	GO:0016168	0.0140375	1.85271	34	126	4	23288	AT1G29930,AT1G15820,AT5G54270,AT3G61470
		GO:MF	structural constituent of nuclear pore	GO:0017056	0.049964	1.30134	18	126	3	23288	AT1G14850,AT4G37130,AT4G32910
		GO:BP	RNA splicing, via transesterification reactions	GO:0000375	2.64594e-07	6.57742	335	123	15	23028	AT4G20440,AT2G27100,AT1G20960,AT1G06220,AT4G02840,AT4G36690,AT5G04280,AT4G31580,AT3G22310,AT4G35500,AT1G04510,AT4G30330,AT1G80070,AT1G10580,AT1G16610
		GO:BP	response to abiotic stimulus	GO:0009628	5.53013e-06	5.25726	2187	123	34	23028	AT5G59970,AT1G29930,AT1G48410,AT1G15820,AT3G01500,AT2G45180,AT1G09340,AT5G02500,AT2G39730,AT4G37930,AT1G18450,AT5G54270,AT5G09810,AT5G62390,AT1G15520,AT1G75780,AT1G44170,AT5G56030,AT3G06400,AT1G13440,AT1G32060,AT5G04280,AT4G29040,AT1G55810,AT3G61470,AT3G22310,AT2G39810,AT1G56070,AT5G23060,AT4G00430,AT3G50820,AT2G37170,AT4G14960,AT2G36530
		GO:BP	cellular process	GO:0009987	6.31091e-06	5.19991	15485	123	110	23028	AT3G45980,AT1G59610,AT5G42080,AT3G60190,AT5G27670,AT1G29930,AT1G48410,AT5G42020,AT1G15820,AT3G01540,AT5G38410,AT3G01500,AT1G14850,AT2G45180,AT1G09340,AT4G20440,AT2G27100,AT5G02500,AT4G04640,AT4G37930,AT1G20960,AT1G64790,AT5G08680,AT1G18450,AT4G34830,AT5G54270,AT5G59950,AT3G08530,AT1G06220,AT4G38510,AT5G62670,AT5G09810,AT1G63160,AT5G22010,AT4G02840,AT5G62390,AT5G35630,AT4G37130,AT1G15710,AT1G15520…
		GO:BP	photosynthesis	GO:0015979	2.86458e-05	4.54294	281	123	12	23028	AT1G29930,AT1G15820,AT5G38410,AT3G01500,AT4G04640,AT5G54270,AT1G67840,AT1G32060,AT3G61470,AT3G50820,AT2G45290,AT1G20020
		GO:BP	photosynthesis, light harvesting in photosystem I	GO:0009768	0.00487998	2.31158	23	123	4	23028	AT1G29930,AT1G15820,AT5G54270,AT3G61470
		GO:BP	response to inorganic substance	GO:0010035	0.0177148	1.75166	796	123	15	23028	AT5G59970,AT1G09340,AT5G35630,AT1G15520,AT1G44170,AT5G56030,AT1G13440,AT5G04280,AT3G55440,AT3G22310,AT5G23060,AT4G00430,AT5G17920,AT2G37170,AT1G68560
		GO:BP	ribonucleoside triphosphate metabolic process	GO:0009199	0.0228388	1.64133	67	123	5	23028	AT4G04640,AT5G08680,AT4G38510,AT4G39080,AT1G55810
		GO:BP	nucleocytoplasmic transport	GO:0006913	0.0335153	1.47476	119	123	6	23028	AT1G14850,AT5G59950,AT4G37130,AT4G32910,AT3G63130,AT1G33410
		GO:CC	intracellular non-membrane-bounded organelle	GO:0043232	3.5093e-22	21.4548	2789	129	65	21204	AT3G45980,AT1G59610,AT5G42080,AT3G60190,AT5G27670,AT5G59970,AT1G29930,AT5G42020,AT1G15820,AT3G01540,AT5G38410,AT3G01500,AT1G14850,AT2G45180,AT1G09340,AT2G27100,AT3G18080,AT5G02500,AT2G39730,AT4G04640,AT4G37930,AT1G20960,AT1G18450,AT5G54270,AT5G59950,AT5G09810,AT1G63160,AT5G22010,AT4G02840,AT5G35630,AT1G75780,AT5G15550,AT1G22780,AT3G06400,AT1G21690,AT1G13440,AT1G32060,AT4G36690,AT3G57150,AT5G67630…
		GO:CC	cell junction	GO:0030054	2.18993e-12	11.6596	897	129	30	21204	AT1G59610,AT5G42080,AT3G60190,AT5G59970,AT5G42020,AT1G14850,AT1G09340,AT5G02500,AT3G08530,AT5G09810,AT5G62390,AT1G44170,AT5G15550,AT1G22780,AT5G56030,AT1G13440,AT4G21710,AT3G57150,AT3G62020,AT3G55440,AT1G54270,AT1G56070,AT5G54160,AT5G17920,AT2G20450,AT2G37170,AT4G14960,AT1G68560,AT2G36530,AT5G62740
		GO:CC	spliceosomal complex	GO:0005681	9.50847e-07	6.02189	210	129	12	21204	AT4G20440,AT1G20960,AT1G06220,AT4G02840,AT4G36690,AT4G31580,AT1G07360,AT1G04510,AT4G30330,AT1G80070,AT1G10580,AT1G16610
		GO:CC	ATPase complex	GO:1904949	0.000318574	3.49679	138	129	8	21204	AT4G04640,AT5G08680,AT1G18450,AT4G38510,AT4G39080,AT3G06400,AT5G67630,AT3G42050
		GO:CC	U5 snRNP	GO:0005682	0.00231147	2.63611	25	129	4	21204	AT4G20440,AT4G02840,AT4G30330,AT1G80070
		GO:CC	nuclear pore	GO:0005643	0.00324347	2.48899	55	129	5	21204	AT1G14850,AT4G37130,AT4G32910,AT1G33410,AT5G51200
		GO:CC	vacuolar proton-transporting V-type ATPase complex	GO:0016471	0.0117659	1.92938	14	129	3	21204	AT4G38510,AT4G39080,AT3G42050
		GO:CC	Swr1 complex	GO:0000812	0.0117659	1.92938	14	129	3	21204	AT1G18450,AT3G06400,AT5G67630
		GO:CC	Tic complex	GO:0031897	0.0169353	1.77121	3	129	2	21204	AT1G06950,AT5G50920
		GO:CC	U4 snRNP	GO:0005687	0.035878	1.44517	20	129	3	21204	AT4G20440,AT4G02840,AT4G30330
		g:PROFILER Enrichment all proteins identified in Co-IP RiSP7 + SP
		source	term_name	term_id	adjusted_p_value	negative_log10_of_adjusted_p_value	term_size	query_size	intersection_size	effective_domain_size	intersections
		GO:MF	ribonucleoside triphosphate phosphatase activity	GO:0017111	9.71691e-13	12.0125	609	126	25	23288	AT1G59610,AT5G42080,AT3G60190,AT5G42020,AT3G01540,AT5G02500,AT2G39730,AT5G63630,AT1G20960,AT5G08680,AT1G06220,AT5G62670,AT1G63160,AT5G22010,AT1G75780,AT1G07670,AT5G56030,AT1G21690,AT5G65270,AT5G23860,AT4G29040,AT1G54270,AT3G22310,AT1G56070,AT5G50920
		GO:MF	RNA binding	GO:0003723	4.51717e-12	11.3451	2574	126	47	23288	AT1G29930,AT1G76010,AT1G48410,AT1G15820,AT3G01540,AT5G38410,AT3G01500,AT1G09340,AT4G20440,AT2G27100,AT5G02500,AT2G39730,AT4G37930,AT5G63630,AT1G20960,AT3G07030,AT5G59950,AT3G08530,AT1G06220,AT5G62670,AT4G02840,AT5G35630,AT1G75780,AT1G22780,AT5G56030,AT4G36690,AT3G57150,AT5G23860,AT5G04280,AT4G31580,AT1G07360,AT2G34160,AT1G54270,AT4G38970,AT3G22310,AT1G56070,AT5G17920,AT3G50820,AT2G20450,AT4G30330…
		GO:MF	pyrophosphatase activity	GO:0016462	9.75244e-12	11.0109	674	126	25	23288	AT1G59610,AT5G42080,AT3G60190,AT5G42020,AT3G01540,AT5G02500,AT2G39730,AT5G63630,AT1G20960,AT5G08680,AT1G06220,AT5G62670,AT1G63160,AT5G22010,AT1G75780,AT1G07670,AT5G56030,AT1G21690,AT5G65270,AT5G23860,AT4G29040,AT1G54270,AT3G22310,AT1G56070,AT5G50920
		GO:MF	hydrolase activity, acting on acid anhydrides, in phosphorus-containing anhydrides	GO:0016818	1.27257e-11	10.8953	682	126	25	23288	AT1G59610,AT5G42080,AT3G60190,AT5G42020,AT3G01540,AT5G02500,AT2G39730,AT5G63630,AT1G20960,AT5G08680,AT1G06220,AT5G62670,AT1G63160,AT5G22010,AT1G75780,AT1G07670,AT5G56030,AT1G21690,AT5G65270,AT5G23860,AT4G29040,AT1G54270,AT3G22310,AT1G56070,AT5G50920
		GO:MF	hydrolase activity, acting on acid anhydrides	GO:0016817	1.5001e-11	10.8239	687	126	25	23288	AT1G59610,AT5G42080,AT3G60190,AT5G42020,AT3G01540,AT5G02500,AT2G39730,AT5G63630,AT1G20960,AT5G08680,AT1G06220,AT5G62670,AT1G63160,AT5G22010,AT1G75780,AT1G07670,AT5G56030,AT1G21690,AT5G65270,AT5G23860,AT4G29040,AT1G54270,AT3G22310,AT1G56070,AT5G50920
		GO:MF	mRNA binding	GO:0003729	3.00237e-09	8.52254	1756	126	35	23288	AT1G29930,AT1G76010,AT1G48410,AT1G15820,AT5G38410,AT3G01500,AT1G09340,AT5G02500,AT2G39730,AT4G37930,AT3G07030,AT5G59950,AT3G08530,AT5G62670,AT4G02840,AT5G35630,AT1G75780,AT1G22780,AT5G56030,AT4G36690,AT5G23860,AT5G04280,AT4G31580,AT1G07360,AT2G34160,AT1G54270,AT4G38970,AT1G56070,AT5G17920,AT3G50820,AT2G20450,AT2G37170,AT5G50920,AT1G10580,AT3G05590
		GO:MF	ATP hydrolysis activity	GO:0016887	2.03394e-08	7.69166	395	126	17	23288	AT5G42020,AT3G01540,AT5G02500,AT2G39730,AT5G63630,AT1G20960,AT5G08680,AT5G62670,AT1G63160,AT5G22010,AT1G07670,AT5G56030,AT1G21690,AT4G29040,AT1G54270,AT3G22310,AT5G50920
		GO:MF	heterocyclic compound binding	GO:1901363	2.14765e-08	7.66804	8467	126	82	23288	AT3G45980,AT1G59610,AT5G42080,AT3G60190,AT5G27670,AT5G59970,AT1G29930,AT1G76010,AT1G48410,AT5G42020,AT1G15820,AT3G01540,AT5G38410,AT3G01500,AT1G09340,AT4G20440,AT2G27100,AT5G02500,AT2G39730,AT4G37930,AT5G63630,AT1G20960,AT5G08680,AT5G54270,AT3G07030,AT5G59950,AT3G08530,AT1G06220,AT4G38510,AT5G62670,AT5G09810,AT1G63160,AT5G22010,AT4G02840,AT5G35630,AT1G15710,AT1G15520,AT1G75780,AT1G07670,AT1G22780…
		GO:MF	ATP-dependent activity	GO:0140657	2.66798e-08	7.57382	809	126	23	23288	AT5G42020,AT3G01540,AT5G02500,AT2G39730,AT5G63630,AT1G20960,AT5G08680,AT4G38510,AT5G62670,AT1G63160,AT5G22010,AT1G15520,AT1G07670,AT4G39080,AT5G56030,AT3G06400,AT1G21690,AT5G67630,AT4G29040,AT3G42050,AT1G54270,AT3G22310,AT5G50920
		GO:MF	organic cyclic compound binding	GO:0097159	2.81996e-08	7.54976	8507	126	82	23288	AT3G45980,AT1G59610,AT5G42080,AT3G60190,AT5G27670,AT5G59970,AT1G29930,AT1G76010,AT1G48410,AT5G42020,AT1G15820,AT3G01540,AT5G38410,AT3G01500,AT1G09340,AT4G20440,AT2G27100,AT5G02500,AT2G39730,AT4G37930,AT5G63630,AT1G20960,AT5G08680,AT5G54270,AT3G07030,AT5G59950,AT3G08530,AT1G06220,AT4G38510,AT5G62670,AT5G09810,AT1G63160,AT5G22010,AT4G02840,AT5G35630,AT1G15710,AT1G15520,AT1G75780,AT1G07670,AT1G22780…
		GO:MF	binding	GO:0005488	3.5951e-08	7.44429	15286	126	114	23288	AT3G45980,AT1G59610,AT5G42080,AT3G60190,AT5G27670,AT5G59970,AT1G29930,AT1G76010,AT1G48410,AT5G42020,AT1G15820,AT3G01540,AT5G38410,AT3G01500,AT1G14850,AT2G45180,AT1G09340,AT4G20440,AT2G27100,AT3G18080,AT5G02500,AT2G39730,AT4G04640,AT4G37930,AT5G63630,AT1G20960,AT1G64790,AT5G08680,AT1G18450,AT4G34830,AT5G54270,AT3G07030,AT5G59950,AT3G08530,AT1G06220,AT4G38510,AT5G62670,AT5G09810,AT1G63160,AT5G22010…
		GO:MF	nucleic acid binding	GO:0003676	5.99589e-08	7.22215	5244	126	61	23288	AT3G45980,AT5G27670,AT5G59970,AT1G29930,AT1G76010,AT1G48410,AT1G15820,AT3G01540,AT5G38410,AT3G01500,AT1G09340,AT4G20440,AT2G27100,AT5G02500,AT2G39730,AT4G37930,AT5G63630,AT1G20960,AT3G07030,AT5G59950,AT3G08530,AT1G06220,AT5G62670,AT1G63160,AT5G22010,AT4G02840,AT5G35630,AT1G75780,AT1G22780,AT5G56030,AT3G06400,AT1G21690,AT1G13440,AT4G21710,AT4G36690,AT3G57150,AT5G23860,AT3G18035,AT5G04280,AT4G31580…
		GO:MF	protein binding	GO:0005515	1.33161e-05	4.87562	7924	126	73	23288	AT3G45980,AT1G59610,AT5G42080,AT3G60190,AT5G27670,AT5G59970,AT1G29930,AT1G48410,AT5G42020,AT1G15820,AT3G01540,AT5G38410,AT1G14850,AT2G45180,AT1G09340,AT2G27100,AT5G02500,AT4G04640,AT4G37930,AT1G20960,AT1G64790,AT1G18450,AT4G34830,AT5G54270,AT3G08530,AT1G06220,AT4G38510,AT5G09810,AT1G63160,AT5G62390,AT4G37130,AT1G15520,AT4G32910,AT5G15550,AT4G39080,AT1G22780,AT5G56030,AT3G06400,AT1G21690,AT1G13440…
		GO:MF	hydrolase activity	GO:0016787	3.75938e-05	4.42488	3260	126	41	23288	AT1G59610,AT5G42080,AT3G60190,AT1G48410,AT5G42020,AT3G01540,AT3G18080,AT5G02500,AT2G39730,AT5G63630,AT1G20960,AT5G08680,AT1G06220,AT5G62670,AT5G09810,AT1G63160,AT5G22010,AT1G75780,AT1G07670,AT5G56030,AT3G06400,AT1G21690,AT5G26760,AT5G65270,AT5G67630,AT5G23860,AT4G16260,AT4G29040,AT1G54270,AT3G22310,AT1G56070,AT1G52600,AT5G04885,AT1G80070,AT1G01300,AT4G14960,AT5G50920,AT3G54400,AT5G45650,AT1G68560…
		GO:MF	anion binding	GO:0043168	0.000158897	3.79888	3302	126	40	23288	AT1G59610,AT5G42080,AT3G60190,AT5G42020,AT3G01540,AT5G02500,AT2G39730,AT4G37930,AT5G63630,AT1G20960,AT5G08680,AT1G06220,AT4G38510,AT5G62670,AT5G09810,AT1G63160,AT5G22010,AT5G35630,AT1G15710,AT1G15520,AT1G75780,AT1G07670,AT5G56030,AT3G06400,AT1G21690,AT1G13440,AT4G34660,AT1G32060,AT5G65270,AT5G67630,AT5G23860,AT4G29040,AT1G55810,AT1G54270,AT3G22310,AT1G56070,AT4G35500,AT4G14960,AT5G50920,AT3G48560
		GO:MF	purine ribonucleoside triphosphate binding	GO:0035639	0.00020302	3.69246	2685	126	35	23288	AT1G59610,AT5G42080,AT3G60190,AT5G42020,AT3G01540,AT5G02500,AT2G39730,AT5G63630,AT1G20960,AT5G08680,AT1G06220,AT4G38510,AT5G62670,AT5G09810,AT1G63160,AT5G22010,AT5G35630,AT1G15520,AT1G75780,AT1G07670,AT5G56030,AT3G06400,AT1G21690,AT1G32060,AT5G65270,AT5G67630,AT5G23860,AT4G29040,AT1G55810,AT1G54270,AT3G22310,AT1G56070,AT4G35500,AT4G14960,AT5G50920
		GO:MF	purine nucleotide binding	GO:0017076	0.000209025	3.6798	2943	126	37	23288	AT1G59610,AT5G42080,AT3G60190,AT5G42020,AT3G01540,AT5G02500,AT2G39730,AT5G63630,AT1G20960,AT5G08680,AT1G06220,AT4G38510,AT5G62670,AT5G09810,AT1G63160,AT5G22010,AT5G35630,AT1G15710,AT1G15520,AT1G75780,AT1G07670,AT5G56030,AT3G06400,AT1G21690,AT1G13440,AT1G32060,AT5G65270,AT5G67630,AT5G23860,AT4G29040,AT1G55810,AT1G54270,AT3G22310,AT1G56070,AT4G35500,AT4G14960,AT5G50920
		GO:MF	ion binding	GO:0043167	0.000231728	3.63502	6598	126	62	23288	AT1G59610,AT5G42080,AT3G60190,AT1G29930,AT1G48410,AT5G42020,AT3G01540,AT3G01500,AT2G27100,AT3G18080,AT5G02500,AT2G39730,AT4G37930,AT5G63630,AT1G20960,AT5G08680,AT5G54270,AT1G06220,AT4G38510,AT5G62670,AT5G09810,AT1G63160,AT5G22010,AT5G35630,AT1G15710,AT1G15520,AT1G75780,AT1G07670,AT5G56030,AT3G06400,AT1G21690,AT1G13440,AT1G67840,AT4G34660,AT1G32060,AT4G21710,AT5G26760,AT5G65270,AT5G67630,AT5G23860…
		GO:MF	structural constituent of cytoskeleton	GO:0005200	0.000273013	3.56382	31	126	5	23288	AT1G18450,AT5G09810,AT1G75780,AT5G23860,AT4G14960
		GO:MF	structural molecule activity	GO:0005198	0.000289834	3.53785	587	126	15	23288	AT3G45980,AT5G27670,AT5G59970,AT1G14850,AT1G18450,AT3G08530,AT5G09810,AT4G37130,AT1G75780,AT4G32910,AT1G22780,AT5G23860,AT2G20450,AT4G14960,AT3G05590
		GO:MF	small molecule binding	GO:0036094	0.000308306	3.51102	3386	126	40	23288	AT1G59610,AT5G42080,AT3G60190,AT5G42020,AT3G01540,AT5G02500,AT2G39730,AT4G37930,AT5G63630,AT1G20960,AT5G08680,AT1G06220,AT4G38510,AT5G62670,AT5G09810,AT1G63160,AT5G22010,AT5G35630,AT1G15710,AT1G15520,AT1G75780,AT1G07670,AT5G56030,AT3G06400,AT1G21690,AT1G13440,AT1G32060,AT4G21710,AT5G65270,AT5G67630,AT5G23860,AT4G29040,AT1G55810,AT1G54270,AT3G22310,AT1G56070,AT4G35500,AT4G14960,AT5G50920,AT3G48560
		GO:MF	carbohydrate derivative binding	GO:0097367	0.000328902	3.48293	2868	126	36	23288	AT1G59610,AT5G42080,AT3G60190,AT5G42020,AT3G01540,AT5G02500,AT2G39730,AT5G63630,AT1G20960,AT5G08680,AT1G06220,AT4G38510,AT5G62670,AT5G09810,AT1G63160,AT5G22010,AT5G35630,AT1G15520,AT1G75780,AT1G07670,AT5G56030,AT3G06400,AT1G21690,AT1G32060,AT4G21710,AT5G65270,AT5G67630,AT5G23860,AT4G29040,AT1G55810,AT1G54270,AT3G22310,AT1G56070,AT4G35500,AT4G14960,AT5G50920
		GO:MF	nucleotide binding	GO:0000166	0.000397516	3.40065	3152	126	38	23288	AT1G59610,AT5G42080,AT3G60190,AT5G42020,AT3G01540,AT5G02500,AT2G39730,AT5G63630,AT1G20960,AT5G08680,AT1G06220,AT4G38510,AT5G62670,AT5G09810,AT1G63160,AT5G22010,AT5G35630,AT1G15710,AT1G15520,AT1G75780,AT1G07670,AT5G56030,AT3G06400,AT1G21690,AT1G13440,AT1G32060,AT5G65270,AT5G67630,AT5G23860,AT4G29040,AT1G55810,AT1G54270,AT3G22310,AT1G56070,AT4G35500,AT4G14960,AT5G50920,AT3G48560
		GO:MF	nucleoside phosphate binding	GO:1901265	0.000397516	3.40065	3152	126	38	23288	AT1G59610,AT5G42080,AT3G60190,AT5G42020,AT3G01540,AT5G02500,AT2G39730,AT5G63630,AT1G20960,AT5G08680,AT1G06220,AT4G38510,AT5G62670,AT5G09810,AT1G63160,AT5G22010,AT5G35630,AT1G15710,AT1G15520,AT1G75780,AT1G07670,AT5G56030,AT3G06400,AT1G21690,AT1G13440,AT1G32060,AT5G65270,AT5G67630,AT5G23860,AT4G29040,AT1G55810,AT1G54270,AT3G22310,AT1G56070,AT4G35500,AT4G14960,AT5G50920,AT3G48560
		GO:MF	protein domain specific binding	GO:0019904	0.000413682	3.38333	97	126	7	23288	AT1G29930,AT1G15820,AT5G38410,AT2G45180,AT5G54270,AT1G32060,AT3G61470
		GO:MF	purine ribonucleotide binding	GO:0032555	0.000541579	3.26634	2799	126	35	23288	AT1G59610,AT5G42080,AT3G60190,AT5G42020,AT3G01540,AT5G02500,AT2G39730,AT5G63630,AT1G20960,AT5G08680,AT1G06220,AT4G38510,AT5G62670,AT5G09810,AT1G63160,AT5G22010,AT5G35630,AT1G15520,AT1G75780,AT1G07670,AT5G56030,AT3G06400,AT1G21690,AT1G32060,AT5G65270,AT5G67630,AT5G23860,AT4G29040,AT1G55810,AT1G54270,AT3G22310,AT1G56070,AT4G35500,AT4G14960,AT5G50920
		GO:MF	ribonucleotide binding	GO:0032553	0.000677067	3.16937	2826	126	35	23288	AT1G59610,AT5G42080,AT3G60190,AT5G42020,AT3G01540,AT5G02500,AT2G39730,AT5G63630,AT1G20960,AT5G08680,AT1G06220,AT4G38510,AT5G62670,AT5G09810,AT1G63160,AT5G22010,AT5G35630,AT1G15520,AT1G75780,AT1G07670,AT5G56030,AT3G06400,AT1G21690,AT1G32060,AT5G65270,AT5G67630,AT5G23860,AT4G29040,AT1G55810,AT1G54270,AT3G22310,AT1G56070,AT4G35500,AT4G14960,AT5G50920
		GO:MF	ATPase-coupled monoatomic cation transmembrane transporter activity	GO:0019829	0.00100439	2.9981	71	126	6	23288	AT5G08680,AT4G38510,AT5G62670,AT1G07670,AT4G39080,AT3G42050
		GO:MF	GTP binding	GO:0005525	0.0016915	2.77173	289	126	10	23288	AT1G59610,AT5G42080,AT3G60190,AT1G06220,AT1G75780,AT5G65270,AT5G23860,AT1G55810,AT1G56070,AT4G14960
		GO:MF	guanyl nucleotide binding	GO:0019001	0.00304753	2.51605	309	126	10	23288	AT1G59610,AT5G42080,AT3G60190,AT1G06220,AT1G75780,AT5G65270,AT5G23860,AT1G55810,AT1G56070,AT4G14960
		GO:MF	guanyl ribonucleotide binding	GO:0032561	0.00304753	2.51605	309	126	10	23288	AT1G59610,AT5G42080,AT3G60190,AT1G06220,AT1G75780,AT5G65270,AT5G23860,AT1G55810,AT1G56070,AT4G14960
		GO:MF	pyrophosphate hydrolysis-driven proton transmembrane transporter activity	GO:0009678	0.00313576	2.50366	50	126	5	23288	AT5G08680,AT4G38510,AT5G62670,AT4G39080,AT3G42050
		GO:MF	DNA clamp loader activity	GO:0003689	0.00758414	2.12009	10	126	3	23288	AT1G63160,AT5G22010,AT1G21690
		GO:MF	GTPase activity	GO:0003924	0.00899413	2.04604	213	126	8	23288	AT1G59610,AT5G42080,AT3G60190,AT1G06220,AT1G75780,AT5G65270,AT5G23860,AT1G56070
		GO:MF	poly-pyrimidine tract binding	GO:0008187	0.0109762	1.95955	32	126	4	23288	AT4G37930,AT4G36690,AT3G50820,AT1G20020
		GO:MF	chlorophyll binding	GO:0016168	0.0140375	1.85271	34	126	4	23288	AT1G29930,AT1G15820,AT5G54270,AT3G61470
		GO:MF	ATPase-coupled ion transmembrane transporter activity	GO:0042625	0.0157827	1.80182	35	126	4	23288	AT5G08680,AT4G38510,AT4G39080,AT3G42050
		GO:MF	ATPase activity, coupled to transmembrane movement of ions, rotational mechanism	GO:0044769	0.0157827	1.80182	35	126	4	23288	AT5G08680,AT4G38510,AT4G39080,AT3G42050
		GO:MF	proton-transporting ATPase activity, rotational mechanism	GO:0046961	0.0157827	1.80182	35	126	4	23288	AT5G08680,AT4G38510,AT4G39080,AT3G42050
		GO:MF	catalytic activity	GO:0003824	0.0360383	1.44324	9358	126	72	23288	AT1G59610,AT5G42080,AT3G60190,AT1G48410,AT5G42020,AT3G01540,AT5G38410,AT3G01500,AT3G18080,AT5G02500,AT2G39730,AT4G04640,AT4G37930,AT5G63630,AT1G20960,AT5G08680,AT1G06220,AT5G62670,AT5G09810,AT1G63160,AT5G22010,AT5G35630,AT1G15710,AT1G75780,AT1G44170,AT1G07670,AT1G04430,AT5G56030,AT3G06400,AT1G21690,AT1G13440,AT1G67840,AT1G32060,AT4G21710,AT5G26760,AT5G65270,AT3G57150,AT5G67630,AT5G23860,AT4G16260…
		GO:MF	ATPase-coupled transmembrane transporter activity	GO:0042626	0.0494292	1.30602	202	126	7	23288	AT5G08680,AT4G38510,AT5G62670,AT1G15520,AT1G07670,AT4G39080,AT3G42050
		GO:MF	structural constituent of nuclear pore	GO:0017056	0.049964	1.30134	18	126	3	23288	AT1G14850,AT4G37130,AT4G32910
		GO:BP	RNA splicing, via transesterification reactions with bulged adenosine as nucleophile	GO:0000377	2.64594e-07	6.57742	335	123	15	23028	AT4G20440,AT2G27100,AT1G20960,AT1G06220,AT4G02840,AT4G36690,AT5G04280,AT4G31580,AT3G22310,AT4G35500,AT1G04510,AT4G30330,AT1G80070,AT1G10580,AT1G16610
		GO:BP	RNA splicing, via transesterification reactions	GO:0000375	2.64594e-07	6.57742	335	123	15	23028	AT4G20440,AT2G27100,AT1G20960,AT1G06220,AT4G02840,AT4G36690,AT5G04280,AT4G31580,AT3G22310,AT4G35500,AT1G04510,AT4G30330,AT1G80070,AT1G10580,AT1G16610
		GO:BP	mRNA splicing, via spliceosome	GO:0000398	8.40609e-07	6.07541	307	123	14	23028	AT4G20440,AT2G27100,AT1G20960,AT1G06220,AT4G02840,AT4G36690,AT5G04280,AT4G31580,AT4G35500,AT1G04510,AT4G30330,AT1G80070,AT1G10580,AT1G16610
		GO:BP	RNA splicing	GO:0008380	4.74369e-06	5.32388	414	123	15	23028	AT4G20440,AT2G27100,AT1G20960,AT1G06220,AT4G02840,AT4G36690,AT5G04280,AT4G31580,AT3G22310,AT4G35500,AT1G04510,AT4G30330,AT1G80070,AT1G10580,AT1G16610
		GO:BP	response to abiotic stimulus	GO:0009628	5.53013e-06	5.25726	2187	123	34	23028	AT5G59970,AT1G29930,AT1G48410,AT1G15820,AT3G01500,AT2G45180,AT1G09340,AT5G02500,AT2G39730,AT4G37930,AT1G18450,AT5G54270,AT5G09810,AT5G62390,AT1G15520,AT1G75780,AT1G44170,AT5G56030,AT3G06400,AT1G13440,AT1G32060,AT5G04280,AT4G29040,AT1G55810,AT3G61470,AT3G22310,AT2G39810,AT1G56070,AT5G23060,AT4G00430,AT3G50820,AT2G37170,AT4G14960,AT2G36530
		GO:BP	cellular process	GO:0009987	6.31091e-06	5.19991	15485	123	110	23028	AT3G45980,AT1G59610,AT5G42080,AT3G60190,AT5G27670,AT1G29930,AT1G48410,AT5G42020,AT1G15820,AT3G01540,AT5G38410,AT3G01500,AT1G14850,AT2G45180,AT1G09340,AT4G20440,AT2G27100,AT5G02500,AT4G04640,AT4G37930,AT1G20960,AT1G64790,AT5G08680,AT1G18450,AT4G34830,AT5G54270,AT5G59950,AT3G08530,AT1G06220,AT4G38510,AT5G62670,AT5G09810,AT1G63160,AT5G22010,AT4G02840,AT5G62390,AT5G35630,AT4G37130,AT1G15710,AT1G15520…
		GO:BP	response to temperature stimulus	GO:0009266	9.84297e-06	5.00687	655	123	18	23028	AT3G01500,AT1G09340,AT5G02500,AT2G39730,AT4G37930,AT5G62390,AT1G15520,AT5G56030,AT3G06400,AT1G13440,AT1G32060,AT5G04280,AT4G29040,AT3G61470,AT3G22310,AT2G39810,AT1G56070,AT2G36530
		GO:BP	photosynthesis	GO:0015979	2.86458e-05	4.54294	281	123	12	23028	AT1G29930,AT1G15820,AT5G38410,AT3G01500,AT4G04640,AT5G54270,AT1G67840,AT1G32060,AT3G61470,AT3G50820,AT2G45290,AT1G20020
		GO:BP	cellular component biogenesis	GO:0044085	5.61698e-05	4.2505	1495	123	26	23028	AT3G45980,AT5G42080,AT3G01540,AT5G38410,AT1G09340,AT1G20960,AT4G38510,AT4G02840,AT5G15550,AT4G39080,AT5G56030,AT3G04550,AT4G34660,AT5G65270,AT3G57150,AT5G67630,AT3G18035,AT4G29040,AT2G34160,AT3G22310,AT4G35500,AT3G50820,AT2G20450,AT4G30330,AT1G80070,AT5G14050
		GO:BP	mRNA metabolic process	GO:0016071	7.49196e-05	4.1254	666	123	17	23028	AT3G01540,AT4G20440,AT2G27100,AT1G20960,AT4G34830,AT1G06220,AT4G02840,AT4G36690,AT3G57150,AT5G04280,AT4G31580,AT4G35500,AT1G04510,AT4G30330,AT1G80070,AT1G10580,AT1G16610
		GO:BP	cellular component organization or biogenesis	GO:0071840	0.000173359	3.76105	3424	123	41	23028	AT3G45980,AT5G42080,AT5G27670,AT3G01540,AT5G38410,AT1G14850,AT1G09340,AT1G20960,AT1G18450,AT4G38510,AT5G09810,AT5G22010,AT4G02840,AT1G75780,AT5G15550,AT4G39080,AT5G56030,AT3G04550,AT3G06400,AT4G34660,AT5G65270,AT3G57150,AT5G67630,AT5G23860,AT3G18035,AT4G29040,AT2G34160,AT1G06950,AT3G22310,AT4G35500,AT5G17920,AT3G50820,AT2G20450,AT4G30330,AT1G73100,AT1G80070,AT1G03860,AT4G14960,AT5G50920,AT5G14050…
		GO:BP	response to cold	GO:0009409	0.000221115	3.65538	407	123	13	23028	AT3G01500,AT1G09340,AT2G39730,AT4G37930,AT5G62390,AT1G15520,AT1G32060,AT5G04280,AT3G61470,AT3G22310,AT2G39810,AT1G56070,AT2G36530
		GO:BP	RNA processing	GO:0006396	0.000682255	3.16605	1266	123	22	23028	AT3G01540,AT1G09340,AT4G20440,AT2G27100,AT1G20960,AT1G06220,AT4G02840,AT5G15550,AT4G21710,AT4G36690,AT3G57150,AT5G04280,AT4G31580,AT2G34160,AT3G22310,AT4G35500,AT1G04510,AT4G30330,AT1G80070,AT5G14050,AT1G10580,AT1G16610
		GO:BP	mRNA processing	GO:0006397	0.000842114	3.07463	536	123	14	23028	AT4G20440,AT2G27100,AT1G20960,AT1G06220,AT4G02840,AT4G36690,AT5G04280,AT4G31580,AT4G35500,AT1G04510,AT4G30330,AT1G80070,AT1G10580,AT1G16610
		GO:BP	protein-containing complex assembly	GO:0065003	0.00173596	2.76046	655	123	15	23028	AT3G45980,AT5G38410,AT1G20960,AT4G38510,AT4G02840,AT4G39080,AT5G56030,AT3G04550,AT5G67630,AT3G18035,AT4G29040,AT4G35500,AT3G50820,AT4G30330,AT1G80070
		GO:BP	ribonucleoprotein complex biogenesis	GO:0022613	0.00183742	2.73579	573	123	14	23028	AT3G01540,AT1G09340,AT1G20960,AT4G02840,AT5G15550,AT3G57150,AT5G67630,AT2G34160,AT3G22310,AT4G35500,AT2G20450,AT4G30330,AT1G80070,AT5G14050
		GO:BP	response to stimulus	GO:0050896	0.00357042	2.44728	6447	123	58	23028	AT5G42080,AT3G60190,AT5G59970,AT1G29930,AT1G48410,AT5G42020,AT1G15820,AT3G01500,AT2G45180,AT1G09340,AT5G02500,AT2G39730,AT4G37930,AT1G64790,AT1G18450,AT5G54270,AT5G09810,AT1G63160,AT5G22010,AT5G62390,AT5G35630,AT1G15520,AT1G75780,AT4G32910,AT1G44170,AT5G56030,AT3G06400,AT1G21690,AT1G13440,AT1G67840,AT1G32060,AT4G16260,AT5G04280,AT5G12860,AT1G07360,AT4G29040,AT1G55810,AT3G55440,AT3G61470,AT4G38970…
		GO:BP	photosynthesis, light harvesting in photosystem I	GO:0009768	0.00487998	2.31158	23	123	4	23028	AT1G29930,AT1G15820,AT5G54270,AT3G61470
		GO:BP	protein-containing complex organization	GO:0043933	0.00621295	2.2067	728	123	15	23028	AT3G45980,AT5G38410,AT1G20960,AT4G38510,AT4G02840,AT4G39080,AT5G56030,AT3G04550,AT5G67630,AT3G18035,AT4G29040,AT4G35500,AT3G50820,AT4G30330,AT1G80070
		GO:BP	cellular component assembly	GO:0022607	0.0070731	2.15039	929	123	17	23028	AT3G45980,AT5G42080,AT5G38410,AT1G20960,AT4G38510,AT4G02840,AT4G39080,AT5G56030,AT3G04550,AT4G34660,AT5G67630,AT3G18035,AT4G29040,AT4G35500,AT3G50820,AT4G30330,AT1G80070
		GO:BP	response to inorganic substance	GO:0010035	0.0177148	1.75166	796	123	15	23028	AT5G59970,AT1G09340,AT5G35630,AT1G15520,AT1G44170,AT5G56030,AT1G13440,AT5G04280,AT3G55440,AT3G22310,AT5G23060,AT4G00430,AT5G17920,AT2G37170,AT1G68560
		GO:BP	ribonucleoside triphosphate metabolic process	GO:0009199	0.0228388	1.64133	67	123	5	23028	AT4G04640,AT5G08680,AT4G38510,AT4G39080,AT1G55810
		GO:BP	regulation of RNA splicing	GO:0043484	0.0274606	1.56129	35	123	4	23028	AT2G27100,AT4G02840,AT5G04280,AT1G16610
		GO:BP	cellular component organization	GO:0016043	0.0298089	1.52565	3031	123	33	23028	AT3G45980,AT5G42080,AT5G27670,AT5G38410,AT1G14850,AT1G09340,AT1G20960,AT1G18450,AT4G38510,AT5G09810,AT5G22010,AT4G02840,AT1G75780,AT4G39080,AT5G56030,AT3G04550,AT3G06400,AT4G34660,AT5G67630,AT5G23860,AT3G18035,AT4G29040,AT1G06950,AT4G35500,AT5G17920,AT3G50820,AT4G30330,AT1G73100,AT1G80070,AT1G03860,AT4G14960,AT5G50920,AT1G68560
		GO:BP	nuclear transport	GO:0051169	0.0335153	1.47476	119	123	6	23028	AT1G14850,AT5G59950,AT4G37130,AT4G32910,AT3G63130,AT1G33410
		GO:BP	nucleocytoplasmic transport	GO:0006913	0.0335153	1.47476	119	123	6	23028	AT1G14850,AT5G59950,AT4G37130,AT4G32910,AT3G63130,AT1G33410
		GO:BP	regulation of mRNA processing	GO:0050684	0.0343532	1.46403	37	123	4	23028	AT2G27100,AT5G04280,AT4G35500,AT1G16610
		GO:BP	photosynthesis, light harvesting	GO:0009765	0.0343532	1.46403	37	123	4	23028	AT1G29930,AT1G15820,AT5G54270,AT3G61470
		GO:BP	nucleoside triphosphate metabolic process	GO:0009141	0.0476417	1.32201	78	123	5	23028	AT4G04640,AT5G08680,AT4G38510,AT4G39080,AT1G55810
		GO:CC	non-membrane-bounded organelle	GO:0043228	3.5093e-22	21.4548	2789	129	65	21204	AT3G45980,AT1G59610,AT5G42080,AT3G60190,AT5G27670,AT5G59970,AT1G29930,AT5G42020,AT1G15820,AT3G01540,AT5G38410,AT3G01500,AT1G14850,AT2G45180,AT1G09340,AT2G27100,AT3G18080,AT5G02500,AT2G39730,AT4G04640,AT4G37930,AT1G20960,AT1G18450,AT5G54270,AT5G59950,AT5G09810,AT1G63160,AT5G22010,AT4G02840,AT5G35630,AT1G75780,AT5G15550,AT1G22780,AT3G06400,AT1G21690,AT1G13440,AT1G32060,AT4G36690,AT3G57150,AT5G67630…
		GO:CC	intracellular non-membrane-bounded organelle	GO:0043232	3.5093e-22	21.4548	2789	129	65	21204	AT3G45980,AT1G59610,AT5G42080,AT3G60190,AT5G27670,AT5G59970,AT1G29930,AT5G42020,AT1G15820,AT3G01540,AT5G38410,AT3G01500,AT1G14850,AT2G45180,AT1G09340,AT2G27100,AT3G18080,AT5G02500,AT2G39730,AT4G04640,AT4G37930,AT1G20960,AT1G18450,AT5G54270,AT5G59950,AT5G09810,AT1G63160,AT5G22010,AT4G02840,AT5G35630,AT1G75780,AT5G15550,AT1G22780,AT3G06400,AT1G21690,AT1G13440,AT1G32060,AT4G36690,AT3G57150,AT5G67630…
		GO:CC	protein-containing complex	GO:0032991	1.18249e-17	16.9272	3478	129	66	21204	AT3G45980,AT5G27670,AT5G59970,AT1G29930,AT1G48410,AT5G42020,AT1G15820,AT3G01540,AT1G14850,AT1G09340,AT4G20440,AT2G27100,AT4G04640,AT1G20960,AT5G08680,AT1G18450,AT5G54270,AT3G08530,AT1G06220,AT4G38510,AT1G63160,AT5G22010,AT4G02840,AT4G37130,AT4G32910,AT5G15550,AT4G39080,AT1G22780,AT5G56030,AT3G06400,AT1G21690,AT4G21710,AT4G36690,AT3G57150,AT5G67630,AT5G23860,AT3G18035,AT4G31580,AT1G07360,AT4G29040…
		GO:CC	nucleolus	GO:0005730	4.49741e-15	14.347	771	129	31	21204	AT3G45980,AT5G27670,AT5G59970,AT5G42020,AT3G01540,AT1G14850,AT2G27100,AT5G02500,AT1G20960,AT1G18450,AT5G59950,AT5G09810,AT4G02840,AT5G15550,AT1G22780,AT1G21690,AT1G13440,AT4G36690,AT3G57150,AT5G67630,AT3G18035,AT5G04280,AT4G31580,AT1G56070,AT1G04510,AT1G20140,AT4G14960,AT5G14050,AT5G40200,AT2G15430,AT1G16610
		GO:CC	nuclear lumen	GO:0031981	2.00982e-12	11.6968	1254	129	35	21204	AT3G45980,AT5G27670,AT5G59970,AT5G42020,AT3G01540,AT1G14850,AT4G20440,AT2G27100,AT5G02500,AT1G20960,AT1G18450,AT5G59950,AT1G06220,AT5G09810,AT4G02840,AT5G15550,AT1G22780,AT3G06400,AT1G21690,AT1G13440,AT4G21710,AT4G36690,AT3G57150,AT5G67630,AT3G18035,AT5G04280,AT4G31580,AT1G56070,AT1G04510,AT1G20140,AT4G14960,AT5G14050,AT5G40200,AT2G15430,AT1G16610
		GO:CC	cell-cell junction	GO:0005911	2.18993e-12	11.6596	897	129	30	21204	AT1G59610,AT5G42080,AT3G60190,AT5G59970,AT5G42020,AT1G14850,AT1G09340,AT5G02500,AT3G08530,AT5G09810,AT5G62390,AT1G44170,AT5G15550,AT1G22780,AT5G56030,AT1G13440,AT4G21710,AT3G57150,AT3G62020,AT3G55440,AT1G54270,AT1G56070,AT5G54160,AT5G17920,AT2G20450,AT2G37170,AT4G14960,AT1G68560,AT2G36530,AT5G62740
		GO:CC	anchoring junction	GO:0070161	2.18993e-12	11.6596	897	129	30	21204	AT1G59610,AT5G42080,AT3G60190,AT5G59970,AT5G42020,AT1G14850,AT1G09340,AT5G02500,AT3G08530,AT5G09810,AT5G62390,AT1G44170,AT5G15550,AT1G22780,AT5G56030,AT1G13440,AT4G21710,AT3G57150,AT3G62020,AT3G55440,AT1G54270,AT1G56070,AT5G54160,AT5G17920,AT2G20450,AT2G37170,AT4G14960,AT1G68560,AT2G36530,AT5G62740
		GO:CC	cell junction	GO:0030054	2.18993e-12	11.6596	897	129	30	21204	AT1G59610,AT5G42080,AT3G60190,AT5G59970,AT5G42020,AT1G14850,AT1G09340,AT5G02500,AT3G08530,AT5G09810,AT5G62390,AT1G44170,AT5G15550,AT1G22780,AT5G56030,AT1G13440,AT4G21710,AT3G57150,AT3G62020,AT3G55440,AT1G54270,AT1G56070,AT5G54160,AT5G17920,AT2G20450,AT2G37170,AT4G14960,AT1G68560,AT2G36530,AT5G62740
		GO:CC	plasmodesma	GO:0009506	2.18993e-12	11.6596	897	129	30	21204	AT1G59610,AT5G42080,AT3G60190,AT5G59970,AT5G42020,AT1G14850,AT1G09340,AT5G02500,AT3G08530,AT5G09810,AT5G62390,AT1G44170,AT5G15550,AT1G22780,AT5G56030,AT1G13440,AT4G21710,AT3G57150,AT3G62020,AT3G55440,AT1G54270,AT1G56070,AT5G54160,AT5G17920,AT2G20450,AT2G37170,AT4G14960,AT1G68560,AT2G36530,AT5G62740
		GO:CC	symplast	GO:0055044	2.255e-12	11.6469	898	129	30	21204	AT1G59610,AT5G42080,AT3G60190,AT5G59970,AT5G42020,AT1G14850,AT1G09340,AT5G02500,AT3G08530,AT5G09810,AT5G62390,AT1G44170,AT5G15550,AT1G22780,AT5G56030,AT1G13440,AT4G21710,AT3G57150,AT3G62020,AT3G55440,AT1G54270,AT1G56070,AT5G54160,AT5G17920,AT2G20450,AT2G37170,AT4G14960,AT1G68560,AT2G36530,AT5G62740
		GO:CC	intracellular membrane-bounded organelle	GO:0043231	9.99192e-12	11.0004	12823	129	116	21204	AT3G45980,AT1G59610,AT5G42080,AT3G60190,AT5G27670,AT5G59970,AT1G29930,AT1G76010,AT1G48410,AT5G42020,AT1G15820,AT5G48540,AT3G01540,AT5G38410,AT3G01500,AT1G14850,AT2G45180,AT1G09340,AT4G20440,AT2G27100,AT5G02500,AT2G39730,AT4G04640,AT4G37930,AT1G20960,AT1G64790,AT5G08680,AT1G18450,AT4G34830,AT5G54270,AT5G59950,AT3G08530,AT1G06220,AT4G38510,AT5G09810,AT1G63160,AT5G22010,AT4G02840,AT5G62390,AT5G35630…
		GO:CC	membrane-bounded organelle	GO:0043227	1.86776e-11	10.7287	12906	129	116	21204	AT3G45980,AT1G59610,AT5G42080,AT3G60190,AT5G27670,AT5G59970,AT1G29930,AT1G76010,AT1G48410,AT5G42020,AT1G15820,AT5G48540,AT3G01540,AT5G38410,AT3G01500,AT1G14850,AT2G45180,AT1G09340,AT4G20440,AT2G27100,AT5G02500,AT2G39730,AT4G04640,AT4G37930,AT1G20960,AT1G64790,AT5G08680,AT1G18450,AT4G34830,AT5G54270,AT5G59950,AT3G08530,AT1G06220,AT4G38510,AT5G09810,AT1G63160,AT5G22010,AT4G02840,AT5G62390,AT5G35630…
		GO:CC	plastid	GO:0009536	4.84116e-11	10.3151	2912	129	51	21204	AT3G45980,AT5G42080,AT5G27670,AT5G59970,AT1G29930,AT5G42020,AT1G15820,AT5G38410,AT3G01500,AT2G45180,AT1G09340,AT5G02500,AT2G39730,AT4G04640,AT4G37930,AT4G34830,AT5G54270,AT5G59950,AT3G08530,AT4G38510,AT5G09810,AT5G62390,AT5G35630,AT1G15710,AT1G44170,AT4G39080,AT5G56030,AT3G04550,AT1G13440,AT1G67840,AT1G32060,AT5G65270,AT5G67630,AT5G12860,AT3G42050,AT3G55440,AT3G61470,AT1G06950,AT4G38970,AT1G56070…
		GO:CC	intracellular organelle	GO:0043229	7.28394e-11	10.1376	13324	129	117	21204	AT3G45980,AT1G59610,AT5G42080,AT3G60190,AT5G27670,AT5G59970,AT1G29930,AT1G76010,AT1G48410,AT5G42020,AT1G15820,AT5G48540,AT3G01540,AT5G38410,AT3G01500,AT1G14850,AT2G45180,AT1G09340,AT4G20440,AT2G27100,AT3G18080,AT5G02500,AT2G39730,AT4G04640,AT4G37930,AT1G20960,AT1G64790,AT5G08680,AT1G18450,AT4G34830,AT5G54270,AT5G59950,AT3G08530,AT1G06220,AT4G38510,AT5G09810,AT1G63160,AT5G22010,AT4G02840,AT5G62390…
		GO:CC	intracellular organelle lumen	GO:0070013	8.41724e-11	10.0748	1508	129	36	21204	AT3G45980,AT5G27670,AT5G59970,AT5G42020,AT3G01540,AT1G14850,AT4G20440,AT2G27100,AT5G02500,AT4G37930,AT1G20960,AT1G18450,AT5G59950,AT1G06220,AT5G09810,AT4G02840,AT5G15550,AT1G22780,AT3G06400,AT1G21690,AT1G13440,AT4G21710,AT4G36690,AT3G57150,AT5G67630,AT3G18035,AT5G04280,AT4G31580,AT1G56070,AT1G04510,AT1G20140,AT4G14960,AT5G14050,AT5G40200,AT2G15430,AT1G16610
		GO:CC	membrane-enclosed lumen	GO:0031974	8.41724e-11	10.0748	1508	129	36	21204	AT3G45980,AT5G27670,AT5G59970,AT5G42020,AT3G01540,AT1G14850,AT4G20440,AT2G27100,AT5G02500,AT4G37930,AT1G20960,AT1G18450,AT5G59950,AT1G06220,AT5G09810,AT4G02840,AT5G15550,AT1G22780,AT3G06400,AT1G21690,AT1G13440,AT4G21710,AT4G36690,AT3G57150,AT5G67630,AT3G18035,AT5G04280,AT4G31580,AT1G56070,AT1G04510,AT1G20140,AT4G14960,AT5G14050,AT5G40200,AT2G15430,AT1G16610
		GO:CC	organelle lumen	GO:0043233	8.41724e-11	10.0748	1508	129	36	21204	AT3G45980,AT5G27670,AT5G59970,AT5G42020,AT3G01540,AT1G14850,AT4G20440,AT2G27100,AT5G02500,AT4G37930,AT1G20960,AT1G18450,AT5G59950,AT1G06220,AT5G09810,AT4G02840,AT5G15550,AT1G22780,AT3G06400,AT1G21690,AT1G13440,AT4G21710,AT4G36690,AT3G57150,AT5G67630,AT3G18035,AT5G04280,AT4G31580,AT1G56070,AT1G04510,AT1G20140,AT4G14960,AT5G14050,AT5G40200,AT2G15430,AT1G16610
		GO:CC	organelle	GO:0043226	1.20591e-10	9.91868	13393	129	117	21204	AT3G45980,AT1G59610,AT5G42080,AT3G60190,AT5G27670,AT5G59970,AT1G29930,AT1G76010,AT1G48410,AT5G42020,AT1G15820,AT5G48540,AT3G01540,AT5G38410,AT3G01500,AT1G14850,AT2G45180,AT1G09340,AT4G20440,AT2G27100,AT3G18080,AT5G02500,AT2G39730,AT4G04640,AT4G37930,AT1G20960,AT1G64790,AT5G08680,AT1G18450,AT4G34830,AT5G54270,AT5G59950,AT3G08530,AT1G06220,AT4G38510,AT5G09810,AT1G63160,AT5G22010,AT4G02840,AT5G62390…
		GO:CC	intracellular anatomical structure	GO:0005622	1.73558e-09	8.76056	14767	129	121	21204	AT3G45980,AT1G59610,AT5G42080,AT3G60190,AT5G27670,AT5G59970,AT1G29930,AT1G76010,AT1G48410,AT5G42020,AT1G15820,AT5G48540,AT3G01540,AT5G38410,AT3G01500,AT1G14850,AT2G45180,AT1G09340,AT4G20440,AT2G27100,AT3G18080,AT5G02500,AT2G39730,AT4G04640,AT4G37930,AT1G20960,AT1G64790,AT5G08680,AT1G18450,AT4G34830,AT5G54270,AT5G59950,AT3G08530,AT1G06220,AT4G38510,AT5G09810,AT1G63160,AT5G22010,AT4G02840,AT5G62390…
		GO:CC	thylakoid	GO:0009579	2.01864e-09	8.69494	601	129	22	21204	AT3G45980,AT5G42080,AT5G59970,AT1G29930,AT1G15820,AT5G38410,AT3G01500,AT2G45180,AT2G39730,AT4G04640,AT4G37930,AT5G54270,AT5G35630,AT1G32060,AT5G12860,AT3G61470,AT4G38970,AT5G23060,AT3G50820,AT2G45290,AT5G50920,AT1G20020
		GO:CC	organelle envelope	GO:0031967	2.47477e-09	8.60647	1516	129	34	21204	AT5G42080,AT1G29930,AT1G15820,AT5G38410,AT3G01500,AT1G14850,AT2G45180,AT1G09340,AT2G39730,AT4G04640,AT4G37930,AT5G08680,AT5G54270,AT4G38510,AT5G09810,AT5G35630,AT4G37130,AT4G32910,AT4G39080,AT1G32060,AT5G12860,AT3G61470,AT3G63130,AT1G06950,AT4G38970,AT5G23060,AT1G33410,AT5G51200,AT3G50820,AT2G45290,AT1G03860,AT5G50920,AT1G20020,AT2G36530
		GO:CC	envelope	GO:0031975	2.47477e-09	8.60647	1516	129	34	21204	AT5G42080,AT1G29930,AT1G15820,AT5G38410,AT3G01500,AT1G14850,AT2G45180,AT1G09340,AT2G39730,AT4G04640,AT4G37930,AT5G08680,AT5G54270,AT4G38510,AT5G09810,AT5G35630,AT4G37130,AT4G32910,AT4G39080,AT1G32060,AT5G12860,AT3G61470,AT3G63130,AT1G06950,AT4G38970,AT5G23060,AT1G33410,AT5G51200,AT3G50820,AT2G45290,AT1G03860,AT5G50920,AT1G20020,AT2G36530
		GO:CC	cytoplasm	GO:0005737	4.5752e-08	7.33959	10567	129	99	21204	AT3G45980,AT1G59610,AT5G42080,AT3G60190,AT5G27670,AT5G59970,AT1G29930,AT1G76010,AT1G48410,AT5G42020,AT1G15820,AT5G48540,AT5G38410,AT3G01500,AT2G45180,AT1G09340,AT4G20440,AT3G18080,AT5G02500,AT2G39730,AT4G04640,AT4G37930,AT1G64790,AT5G08680,AT1G18450,AT4G34830,AT5G54270,AT5G59950,AT3G08530,AT4G38510,AT5G09810,AT4G02840,AT5G62390,AT5G35630,AT1G15710,AT1G75780,AT1G44170,AT1G07670,AT4G39080,AT1G04430…
		GO:CC	chloroplast thylakoid	GO:0009534	5.96747e-08	7.22421	520	129	19	21204	AT3G45980,AT5G42080,AT1G29930,AT1G15820,AT3G01500,AT2G45180,AT2G39730,AT4G04640,AT4G37930,AT5G54270,AT5G35630,AT1G32060,AT5G12860,AT3G61470,AT5G23060,AT3G50820,AT2G45290,AT5G50920,AT1G20020
		GO:CC	chloroplast	GO:0009507	6.19794e-08	7.20775	2404	129	41	21204	AT3G45980,AT5G42080,AT5G59970,AT1G29930,AT1G15820,AT5G38410,AT3G01500,AT2G45180,AT1G09340,AT5G02500,AT2G39730,AT4G04640,AT4G37930,AT4G34830,AT5G54270,AT3G08530,AT4G38510,AT5G09810,AT5G35630,AT1G15710,AT4G39080,AT3G04550,AT1G13440,AT1G67840,AT1G32060,AT5G12860,AT3G42050,AT3G55440,AT3G61470,AT1G06950,AT4G38970,AT1G56070,AT5G23060,AT5G17920,AT3G50820,AT2G45290,AT5G50920,AT1G20020,AT3G48560,AT3G05590…
		GO:CC	plastid thylakoid	GO:0031976	6.36303e-08	7.19634	522	129	19	21204	AT3G45980,AT5G42080,AT1G29930,AT1G15820,AT3G01500,AT2G45180,AT2G39730,AT4G04640,AT4G37930,AT5G54270,AT5G35630,AT1G32060,AT5G12860,AT3G61470,AT5G23060,AT3G50820,AT2G45290,AT5G50920,AT1G20020
		GO:CC	nuclear protein-containing complex	GO:0140513	9.58837e-08	7.01826	959	129	25	21204	AT5G42020,AT1G14850,AT4G20440,AT1G20960,AT1G18450,AT1G06220,AT4G02840,AT4G37130,AT4G32910,AT3G06400,AT4G21710,AT4G36690,AT3G57150,AT5G67630,AT4G31580,AT1G07360,AT1G33410,AT5G51200,AT1G04510,AT4G30330,AT1G80070,AT5G14050,AT1G10580,AT2G15430,AT1G16610
		GO:CC	cell periphery	GO:0071944	2.07772e-07	6.68241	3400	129	49	21204	AT1G59610,AT5G42080,AT3G60190,AT5G59970,AT5G42020,AT3G01500,AT1G14850,AT3G18080,AT5G02500,AT2G39730,AT4G37930,AT5G08680,AT3G08530,AT1G06220,AT4G38510,AT5G62670,AT5G09810,AT5G62390,AT1G15520,AT4G39080,AT1G22780,AT5G56030,AT1G13440,AT4G34660,AT5G11420,AT5G65270,AT4G16260,AT5G04280,AT4G31580,AT4G29040,AT3G42050,AT3G62020,AT3G55440,AT1G54270,AT4G38970,AT1G56070,AT1G52600,AT4G00430,AT5G04885,AT4G36250…
		GO:CC	plastid envelope	GO:0009526	2.12805e-07	6.67202	997	129	25	21204	AT5G42080,AT1G29930,AT1G15820,AT5G38410,AT3G01500,AT2G45180,AT1G09340,AT2G39730,AT4G04640,AT4G37930,AT5G54270,AT4G38510,AT5G09810,AT5G35630,AT4G39080,AT1G32060,AT5G12860,AT3G61470,AT1G06950,AT4G38970,AT5G23060,AT3G50820,AT2G45290,AT5G50920,AT1G20020
		GO:CC	plant-type cell wall	GO:0009505	4.0429e-07	6.39331	397	129	16	21204	AT5G42020,AT3G18080,AT5G02500,AT2G39730,AT1G06220,AT5G09810,AT1G22780,AT5G56030,AT1G13440,AT3G62020,AT3G55440,AT1G01300,AT1G03860,AT4G14960,AT5G50920,AT1G68560
		GO:CC	catalytic complex	GO:1902494	5.90944e-07	6.22845	1393	129	29	21204	AT1G09340,AT4G20440,AT4G04640,AT5G08680,AT1G18450,AT1G06220,AT4G38510,AT4G02840,AT5G15550,AT4G39080,AT3G06400,AT4G21710,AT3G57150,AT5G67630,AT1G07360,AT4G29040,AT3G42050,AT1G52600,AT3G50820,AT1G04510,AT1G20140,AT1G80070,AT3G16200,AT1G03860,AT5G14050,AT1G10580,AT3G48560,AT2G36530,AT2G15430
		GO:CC	plant-type vacuole	GO:0000325	6.88295e-07	6.16223	819	129	22	21204	AT1G59610,AT5G42080,AT3G60190,AT5G59970,AT5G42020,AT1G09340,AT5G02500,AT4G38510,AT4G02840,AT1G44170,AT4G39080,AT1G04430,AT1G22780,AT4G16260,AT3G42050,AT3G55440,AT1G54270,AT1G56070,AT5G17920,AT1G03860,AT3G05590,AT5G62740
		GO:CC	spliceosomal complex	GO:0005681	9.50847e-07	6.02189	210	129	12	21204	AT4G20440,AT1G20960,AT1G06220,AT4G02840,AT4G36690,AT4G31580,AT1G07360,AT1G04510,AT4G30330,AT1G80070,AT1G10580,AT1G16610
		GO:CC	chloroplast thylakoid membrane	GO:0009535	9.96297e-07	6.00161	423	129	16	21204	AT5G42080,AT1G29930,AT1G15820,AT3G01500,AT2G45180,AT2G39730,AT4G04640,AT5G54270,AT5G35630,AT1G32060,AT3G61470,AT5G23060,AT3G50820,AT2G45290,AT5G50920,AT1G20020
		GO:CC	plastid thylakoid membrane	GO:0055035	1.06499e-06	5.97265	425	129	16	21204	AT5G42080,AT1G29930,AT1G15820,AT3G01500,AT2G45180,AT2G39730,AT4G04640,AT5G54270,AT5G35630,AT1G32060,AT3G61470,AT5G23060,AT3G50820,AT2G45290,AT5G50920,AT1G20020
		GO:CC	cytosol	GO:0005829	1.1853e-06	5.92617	2765	129	42	21204	AT3G45980,AT1G59610,AT3G60190,AT5G59970,AT5G38410,AT3G01500,AT1G09340,AT3G18080,AT5G02500,AT4G04640,AT4G37930,AT1G64790,AT5G09810,AT5G35630,AT1G22780,AT5G56030,AT3G04550,AT3G06400,AT1G13440,AT4G34660,AT5G26760,AT3G57150,AT5G23860,AT3G42050,AT3G55440,AT3G61470,AT1G54270,AT3G63130,AT4G38970,AT3G22310,AT3G48200,AT1G56070,AT5G54160,AT4G00430,AT5G17920,AT3G50820,AT2G20450,AT2G45290,AT4G14960,AT3G54400…
		GO:CC	cell wall	GO:0005618	1.34105e-06	5.87256	432	129	16	21204	AT5G42020,AT3G18080,AT5G02500,AT2G39730,AT1G06220,AT5G09810,AT1G22780,AT5G56030,AT1G13440,AT3G62020,AT3G55440,AT1G01300,AT1G03860,AT4G14960,AT5G50920,AT1G68560
		GO:CC	vacuole	GO:0005773	1.60837e-06	5.79361	1188	129	26	21204	AT1G59610,AT5G42080,AT3G60190,AT5G59970,AT5G42020,AT1G09340,AT5G02500,AT4G38510,AT4G02840,AT1G75780,AT1G44170,AT4G39080,AT1G04430,AT1G22780,AT4G34660,AT4G16260,AT3G42050,AT3G55440,AT1G54270,AT1G56070,AT5G17920,AT2G20450,AT1G03860,AT4G14960,AT3G05590,AT5G62740
		GO:CC	thylakoid membrane	GO:0042651	1.97093e-06	5.70533	444	129	16	21204	AT5G42080,AT1G29930,AT1G15820,AT3G01500,AT2G45180,AT2G39730,AT4G04640,AT5G54270,AT5G35630,AT1G32060,AT3G61470,AT5G23060,AT3G50820,AT2G45290,AT5G50920,AT1G20020
		GO:CC	photosynthetic membrane	GO:0034357	2.03407e-06	5.69163	445	129	16	21204	AT5G42080,AT1G29930,AT1G15820,AT3G01500,AT2G45180,AT2G39730,AT4G04640,AT5G54270,AT5G35630,AT1G32060,AT3G61470,AT5G23060,AT3G50820,AT2G45290,AT5G50920,AT1G20020
		GO:CC	external encapsulating structure	GO:0030312	3.33146e-06	5.47736	461	129	16	21204	AT5G42020,AT3G18080,AT5G02500,AT2G39730,AT1G06220,AT5G09810,AT1G22780,AT5G56030,AT1G13440,AT3G62020,AT3G55440,AT1G01300,AT1G03860,AT4G14960,AT5G50920,AT1G68560
		GO:CC	outer membrane	GO:0019867	6.87139e-06	5.16296	553	129	17	21204	AT5G42080,AT1G29930,AT1G15820,AT3G01500,AT2G45180,AT2G39730,AT4G04640,AT5G54270,AT5G35630,AT1G32060,AT3G61470,AT5G23060,AT3G50820,AT2G45290,AT5G50920,AT1G20020,AT2G36530
		GO:CC	organelle outer membrane	GO:0031968	6.87139e-06	5.16296	553	129	17	21204	AT5G42080,AT1G29930,AT1G15820,AT3G01500,AT2G45180,AT2G39730,AT4G04640,AT5G54270,AT5G35630,AT1G32060,AT3G61470,AT5G23060,AT3G50820,AT2G45290,AT5G50920,AT1G20020,AT2G36530
		GO:CC	apoplast	GO:0048046	7.53525e-06	5.1229	489	129	16	21204	AT5G38410,AT3G01500,AT1G09340,AT5G02500,AT2G39730,AT4G37930,AT5G35630,AT1G32060,AT3G62020,AT3G55440,AT4G38970,AT5G17920,AT3G54400,AT1G20020,AT1G68560,AT2G36530
		GO:CC	nucleus	GO:0005634	1.10247e-05	4.95763	6396	129	68	21204	AT3G45980,AT1G59610,AT5G27670,AT5G59970,AT1G29930,AT1G48410,AT5G42020,AT1G15820,AT3G01540,AT1G14850,AT4G20440,AT2G27100,AT5G02500,AT2G39730,AT4G37930,AT1G20960,AT1G64790,AT1G18450,AT5G59950,AT1G06220,AT5G09810,AT1G63160,AT5G22010,AT4G02840,AT4G37130,AT4G32910,AT1G44170,AT5G15550,AT1G22780,AT3G06400,AT1G21690,AT1G13440,AT4G34660,AT1G32060,AT4G21710,AT5G26760,AT4G36690,AT3G57150,AT5G67630,AT3G18035…
		GO:CC	plastid membrane	GO:0042170	2.75355e-05	4.56011	684	129	18	21204	AT5G42080,AT1G29930,AT1G15820,AT3G01500,AT2G45180,AT2G39730,AT4G04640,AT5G54270,AT5G35630,AT1G32060,AT5G12860,AT3G61470,AT1G06950,AT5G23060,AT3G50820,AT2G45290,AT5G50920,AT1G20020
		GO:CC	chloroplast stroma	GO:0009570	3.08425e-05	4.51085	767	129	19	21204	AT3G45980,AT5G38410,AT3G01500,AT1G09340,AT2G39730,AT4G37930,AT5G09810,AT5G35630,AT3G04550,AT1G67840,AT1G32060,AT3G55440,AT4G38970,AT5G17920,AT3G50820,AT2G45290,AT5G50920,AT1G20020,AT3G48560
		GO:CC	plastid stroma	GO:0009532	3.54513e-05	4.45037	774	129	19	21204	AT3G45980,AT5G38410,AT3G01500,AT1G09340,AT2G39730,AT4G37930,AT5G09810,AT5G35630,AT3G04550,AT1G67840,AT1G32060,AT3G55440,AT4G38970,AT5G17920,AT3G50820,AT2G45290,AT5G50920,AT1G20020,AT3G48560
		GO:CC	plasma membrane	GO:0005886	7.91254e-05	4.10168	2964	129	40	21204	AT1G59610,AT5G42080,AT3G60190,AT5G59970,AT3G01500,AT1G14850,AT5G02500,AT4G37930,AT5G08680,AT3G08530,AT4G38510,AT5G62670,AT5G09810,AT5G62390,AT1G15520,AT4G39080,AT1G22780,AT5G56030,AT1G13440,AT4G34660,AT5G11420,AT5G65270,AT4G16260,AT5G04280,AT4G31580,AT4G29040,AT3G42050,AT3G55440,AT1G54270,AT4G38970,AT1G56070,AT1G52600,AT4G00430,AT5G04885,AT4G36250,AT5G17920,AT2G37170,AT4G14960,AT2G36530,AT5G62740
		GO:CC	ribonucleoprotein complex	GO:1990904	0.000109351	3.96118	1005	129	21	21204	AT1G48410,AT3G01540,AT4G20440,AT1G20960,AT1G06220,AT4G02840,AT5G15550,AT1G22780,AT4G36690,AT3G57150,AT4G31580,AT1G07360,AT1G56070,AT1G04510,AT2G20450,AT4G30330,AT1G80070,AT5G14050,AT1G10580,AT3G05590,AT1G16610
		GO:CC	nucleoplasm	GO:0005654	0.000147993	3.82976	465	129	14	21204	AT4G20440,AT2G27100,AT1G18450,AT5G59950,AT1G06220,AT4G02840,AT5G15550,AT3G06400,AT4G21710,AT4G36690,AT5G67630,AT4G31580,AT2G15430,AT1G16610
		GO:CC	membrane protein complex	GO:0098796	0.000242882	3.6146	634	129	16	21204	AT1G29930,AT1G15820,AT4G04640,AT5G08680,AT5G54270,AT3G08530,AT4G38510,AT4G39080,AT3G42050,AT3G61470,AT1G06950,AT1G52600,AT3G50820,AT1G03860,AT5G50920,AT1G20020
		GO:CC	ATPase complex	GO:1904949	0.000318574	3.49679	138	129	8	21204	AT4G04640,AT5G08680,AT1G18450,AT4G38510,AT4G39080,AT3G06400,AT5G67630,AT3G42050
		GO:CC	extracellular region	GO:0005576	0.000419143	3.37764	1896	129	29	21204	AT5G59970,AT5G48540,AT5G38410,AT3G01500,AT1G09340,AT3G18080,AT5G02500,AT2G39730,AT4G37930,AT1G06220,AT5G35630,AT1G07670,AT1G13440,AT1G32060,AT4G16260,AT3G62020,AT3G55440,AT1G06950,AT4G38970,AT5G04885,AT5G17920,AT1G04510,AT1G03860,AT3G54400,AT1G10580,AT5G45650,AT1G20020,AT1G68560,AT2G36530
		GO:CC	catalytic step 2 spliceosome	GO:0071013	0.000559469	3.25222	68	129	6	21204	AT4G20440,AT1G06220,AT4G02840,AT1G07360,AT1G80070,AT1G10580
		GO:CC	stromule	GO:0010319	0.000580274	3.23637	39	129	5	21204	AT3G01500,AT1G09340,AT2G39730,AT4G37930,AT1G32060
		GO:CC	U2-type spliceosomal complex	GO:0005684	0.000609716	3.21487	69	129	6	21204	AT4G20440,AT1G06220,AT4G02840,AT4G36690,AT1G07360,AT1G04510
		GO:CC	U5 snRNP	GO:0005682	0.00231147	2.63611	25	129	4	21204	AT4G20440,AT4G02840,AT4G30330,AT1G80070
		GO:CC	nuclear body	GO:0016604	0.00241336	2.61738	131	129	7	21204	AT4G20440,AT2G27100,AT1G06220,AT4G02840,AT4G36690,AT4G31580,AT1G16610
		GO:CC	proton-transporting two-sector ATPase complex, catalytic domain	GO:0033178	0.00317675	2.49802	27	129	4	21204	AT4G04640,AT5G08680,AT4G38510,AT3G42050
		GO:CC	nuclear pore	GO:0005643	0.00324347	2.48899	55	129	5	21204	AT1G14850,AT4G37130,AT4G32910,AT1G33410,AT5G51200
		GO:CC	nuclear speck	GO:0016607	0.00365822	2.43673	94	129	6	21204	AT2G27100,AT1G06220,AT4G02840,AT4G36690,AT4G31580,AT1G16610
		GO:CC	chloroplast envelope	GO:0009941	0.00385604	2.41386	703	129	15	21204	AT1G15820,AT5G38410,AT3G01500,AT1G09340,AT2G39730,AT4G04640,AT4G38510,AT5G09810,AT5G35630,AT4G39080,AT1G32060,AT5G12860,AT1G06950,AT4G38970,AT5G50920
		GO:CC	DNA replication factor C complex	GO:0005663	0.00394864	2.40355	10	129	3	21204	AT1G63160,AT5G22010,AT1G21690
		GO:CC	bounding membrane of organelle	GO:0098588	0.00516637	2.28681	1498	129	23	21204	AT5G42080,AT1G29930,AT1G15820,AT3G01500,AT2G45180,AT2G39730,AT4G04640,AT5G54270,AT3G08530,AT4G38510,AT5G35630,AT4G39080,AT1G04430,AT4G34660,AT1G32060,AT3G42050,AT3G61470,AT5G23060,AT3G50820,AT2G45290,AT5G50920,AT1G20020,AT2G36530
		GO:CC	proton-transporting two-sector ATPase complex	GO:0016469	0.00789885	2.10244	66	129	5	21204	AT4G04640,AT5G08680,AT4G38510,AT4G39080,AT3G42050
		GO:CC	cellular anatomical entity	GO:0110165	0.0087564	2.05767	19661	129	129	21204	AT3G45980,AT1G59610,AT5G42080,AT3G60190,AT5G27670,AT5G59970,AT1G29930,AT1G76010,AT1G48410,AT5G42020,AT1G15820,AT5G48540,AT3G01540,AT5G38410,AT3G01500,AT1G14850,AT2G45180,AT1G09340,AT4G20440,AT2G27100,AT3G18080,AT5G02500,AT2G39730,AT4G04640,AT4G37930,AT1G20960,AT1G64790,AT5G08680,AT1G18450,AT4G34830,AT5G54270,AT5G59950,AT3G08530,AT1G06220,AT4G38510,AT5G62670,AT5G09810,AT1G63160,AT5G22010,AT4G02840…
		GO:CC	vacuolar proton-transporting V-type ATPase complex	GO:0016471	0.0117659	1.92938	14	129	3	21204	AT4G38510,AT4G39080,AT3G42050
		GO:CC	Swr1 complex	GO:0000812	0.0117659	1.92938	14	129	3	21204	AT1G18450,AT3G06400,AT5G67630
		GO:CC	Tic complex	GO:0031897	0.0169353	1.77121	3	129	2	21204	AT1G06950,AT5G50920
		GO:CC	cell plate	GO:0009504	0.0171623	1.76542	41	129	4	21204	AT1G59610,AT5G42080,AT4G34660,AT3G63130
		GO:CC	photosystem II	GO:0009523	0.0176035	1.7544	78	129	5	21204	AT1G29930,AT1G15820,AT5G54270,AT3G61470,AT3G50820
		GO:CC	photosystem I	GO:0009522	0.0207188	1.68364	43	129	4	21204	AT1G29930,AT1G15820,AT5G54270,AT3G61470
		GO:CC	chromosome	GO:0005694	0.0225504	1.64685	471	129	11	21204	AT3G45980,AT5G27670,AT5G59970,AT1G18450,AT1G63160,AT5G22010,AT3G06400,AT1G21690,AT5G67630,AT3G18035,AT1G73100
		GO:CC	U4 snRNP	GO:0005687	0.035878	1.44517	20	129	3	21204	AT4G20440,AT4G02840,AT4G30330
		GO:CC	chloroplast thylakoid membrane protein complex	GO:0098807	0.035878	1.44517	20	129	3	21204	AT4G04640,AT5G54270,AT1G20020
		GO:CC	organelle membrane	GO:0031090	0.0456011	1.34102	2568	129	30	21204	AT5G42080,AT1G29930,AT1G15820,AT3G01500,AT2G45180,AT2G39730,AT4G04640,AT5G08680,AT5G54270,AT3G08530,AT4G38510,AT5G35630,AT4G32910,AT4G39080,AT1G04430,AT4G34660,AT1G32060,AT5G12860,AT3G42050,AT3G61470,AT3G63130,AT1G06950,AT5G23060,AT1G52600,AT3G50820,AT2G45290,AT1G03860,AT5G50920,AT1G20020,AT2G36530
		GO:CC	nuclear envelope	GO:0005635	0.0486964	1.3125	150	129	6	21204	AT1G14850,AT4G37130,AT4G32910,AT3G63130,AT1G33410,AT5G51200
		GO:CC	photosystem	GO:0009521	0.0490137	1.30968	97	129	5	21204	AT1G29930,AT1G15820,AT5G54270,AT3G61470,AT3G50820
		KEGG	Spliceosome	KEGG:03040	2.73747e-05	4.56265	203	74	14	5083	AT3G01540,AT4G20440,AT5G02500,AT1G20960,AT5G59950,AT1G06220,AT4G02840,AT4G36690,AT4G31580,AT1G07360,AT1G04510,AT4G30330,AT1G80070,AT1G10580
		KEGG	Nucleocytoplasmic transport	KEGG:03013	0.00321188	2.49324	103	74	8	5083	AT1G14850,AT5G59950,AT4G37130,AT4G32910,AT3G63130,AT1G33410,AT5G51200,AT1G16610
		KEGG	Photosynthesis - antenna proteins	KEGG:00196	0.00738943	2.13139	22	74	4	5083	AT1G29930,AT1G15820,AT5G54270,AT3G61470
		KEGG	Carbon fixation in photosynthetic organisms	KEGG:00710	0.0123719	1.90756	68	74	6	5083	AT5G38410,AT1G13440,AT1G32060,AT3G55440,AT4G38970,AT2G45290
		KEGG	Phagosome	KEGG:04145	0.0359201	1.44466	83	74	6	5083	AT4G38510,AT1G75780,AT4G39080,AT5G23860,AT3G42050,AT4G14960
		WP	Glycolysis	WP:WP2621	0.0499987	1.30104	37	8	3	622	AT1G13440,AT3G55440,AT2G36530
	CORE INTERACTOME	g:PROFILER Enrichment all Core Interactors
		source	term_name	term_id	adjusted_p_value	negative_log10_of_adjusted_p_value	term_size	query_size	intersection_size	effective_domain_size	intersections
		GO:MF	ribonucleoside triphosphate phosphatase activity	GO:0017111	2.08428e-06	5.68104	609	52	12	23288	AT3G01540,AT5G42020,AT1G59610,AT3G60190,AT5G42080,AT1G63160,AT5G63630,AT5G08680,AT2G39730,AT5G23860,AT5G56030,AT5G22010
		GO:MF	RNA binding	GO:0003723	2.34528e-06	5.62981	2574	52	22	23288	AT1G16610,AT3G01540,AT3G07030,AT4G31580,AT1G33120,AT5G35630,AT5G42820,AT1G76010,AT1G48410,AT5G59950,AT1G09340,AT5G63630,AT5G38410,AT2G39730,AT5G23860,AT5G56030,AT4G38970,AT4G37930,AT4G20440,AT3G57150,AT5G04280,AT4G30330
		GO:MF	pyrophosphatase activity	GO:0016462	6.40319e-06	5.1936	674	52	12	23288	AT3G01540,AT5G42020,AT1G59610,AT3G60190,AT5G42080,AT1G63160,AT5G63630,AT5G08680,AT2G39730,AT5G23860,AT5G56030,AT5G22010
		GO:MF	hydrolase activity, acting on acid anhydrides, in phosphorus-containing anhydrides	GO:0016818	7.29068e-06	5.13723	682	52	12	23288	AT3G01540,AT5G42020,AT1G59610,AT3G60190,AT5G42080,AT1G63160,AT5G63630,AT5G08680,AT2G39730,AT5G23860,AT5G56030,AT5G22010
		GO:MF	hydrolase activity, acting on acid anhydrides	GO:0016817	7.90003e-06	5.10237	687	52	12	23288	AT3G01540,AT5G42020,AT1G59610,AT3G60190,AT5G42080,AT1G63160,AT5G63630,AT5G08680,AT2G39730,AT5G23860,AT5G56030,AT5G22010
		GO:MF	binding	GO:0005488	0.000309748	3.50899	15286	52	49	23288	AT1G16610,AT3G01540,AT3G07030,AT4G31580,AT1G33120,AT5G42020,AT5G35630,AT1G68560,AT2G36530,AT5G42820,AT4G08870,AT2G37580,AT4G32420,AT1G59610,AT3G60190,AT1G76010,AT5G42080,AT1G48410,AT4G04640,AT5G59950,AT1G09340,AT1G63160,AT4G34660,AT5G63630,AT5G08680,AT3G61470,AT5G38410,AT2G39730,AT4G00430,AT5G23860,AT1G13440,AT1G49670,AT5G56030,AT4G38970,AT5G22010,AT5G09810,AT1G64790,AT1G18450,AT1G73100,AT4G37930…
		GO:MF	heterocyclic compound binding	GO:1901363	0.000417617	3.37922	8467	52	36	23288	AT1G16610,AT3G01540,AT3G07030,AT4G31580,AT1G33120,AT5G42020,AT5G35630,AT2G36530,AT5G42820,AT1G59610,AT3G60190,AT1G76010,AT5G42080,AT1G48410,AT5G59950,AT1G09340,AT1G63160,AT5G63630,AT5G08680,AT3G61470,AT5G38410,AT2G39730,AT5G23860,AT1G13440,AT5G56030,AT4G38970,AT5G22010,AT5G09810,AT1G73100,AT4G37930,AT1G15520,AT4G20440,AT4G38510,AT3G57150,AT5G04280,AT4G30330
		GO:MF	organic cyclic compound binding	GO:0097159	0.000475138	3.32318	8507	52	36	23288	AT1G16610,AT3G01540,AT3G07030,AT4G31580,AT1G33120,AT5G42020,AT5G35630,AT2G36530,AT5G42820,AT1G59610,AT3G60190,AT1G76010,AT5G42080,AT1G48410,AT5G59950,AT1G09340,AT1G63160,AT5G63630,AT5G08680,AT3G61470,AT5G38410,AT2G39730,AT5G23860,AT1G13440,AT5G56030,AT4G38970,AT5G22010,AT5G09810,AT1G73100,AT4G37930,AT1G15520,AT4G20440,AT4G38510,AT3G57150,AT5G04280,AT4G30330
		GO:MF	ATP hydrolysis activity	GO:0016887	0.000714837	3.14579	395	52	8	23288	AT3G01540,AT5G42020,AT1G63160,AT5G63630,AT5G08680,AT2G39730,AT5G56030,AT5G22010
		GO:MF	nucleic acid binding	GO:0003676	0.000995466	3.00197	5244	52	27	23288	AT1G16610,AT3G01540,AT3G07030,AT4G31580,AT1G33120,AT5G35630,AT2G36530,AT5G42820,AT1G76010,AT1G48410,AT5G59950,AT1G09340,AT1G63160,AT5G63630,AT5G38410,AT2G39730,AT5G23860,AT1G13440,AT5G56030,AT4G38970,AT5G22010,AT1G73100,AT4G37930,AT4G20440,AT3G57150,AT5G04280,AT4G30330
		GO:MF	mRNA binding	GO:0003729	0.00120771	2.91804	1756	52	15	23288	AT3G07030,AT4G31580,AT1G33120,AT5G35630,AT1G76010,AT1G48410,AT5G59950,AT1G09340,AT5G38410,AT2G39730,AT5G23860,AT5G56030,AT4G38970,AT4G37930,AT5G04280
		GO:MF	ATP-dependent activity	GO:0140657	0.00291488	2.53538	809	52	10	23288	AT3G01540,AT5G42020,AT1G63160,AT5G63630,AT5G08680,AT2G39730,AT5G56030,AT5G22010,AT1G15520,AT4G38510
		GO:MF	ion binding	GO:0043167	0.00859646	2.06568	6598	52	29	23288	AT3G01540,AT4G31580,AT5G42020,AT5G35630,AT2G36530,AT5G42820,AT4G08870,AT2G37580,AT1G59610,AT3G60190,AT5G42080,AT1G48410,AT1G63160,AT4G34660,AT5G63630,AT5G08680,AT3G61470,AT2G39730,AT5G23860,AT1G13440,AT1G49670,AT5G56030,AT5G22010,AT5G09810,AT1G73100,AT4G37930,AT1G15520,AT4G38510,AT5G04280
		GO:MF	structural constituent of cytoskeleton	GO:0005200	0.0129026	1.88932	31	52	3	23288	AT5G23860,AT5G09810,AT1G18450
		GO:MF	anion binding	GO:0043168	0.014215	1.84725	3302	52	19	23288	AT3G01540,AT5G42020,AT5G35630,AT1G59610,AT3G60190,AT5G42080,AT1G63160,AT4G34660,AT5G63630,AT5G08680,AT2G39730,AT5G23860,AT1G13440,AT5G56030,AT5G22010,AT5G09810,AT4G37930,AT1G15520,AT4G38510
		GO:MF	purine nucleotide binding	GO:0017076	0.0399779	1.39818	2943	52	17	23288	AT3G01540,AT5G42020,AT5G35630,AT1G59610,AT3G60190,AT5G42080,AT1G63160,AT5G63630,AT5G08680,AT2G39730,AT5G23860,AT1G13440,AT5G56030,AT5G22010,AT5G09810,AT1G15520,AT4G38510
		GO:MF	hydrolase activity	GO:0016787	0.0421425	1.37528	3260	52	18	23288	AT3G01540,AT5G42020,AT1G68560,AT4G08870,AT1G59610,AT3G60190,AT5G42080,AT1G48410,AT1G63160,AT5G63630,AT5G08680,AT2G39730,AT5G23860,AT5G56030,AT5G22010,AT5G09810,AT5G04885,AT4G16260
		GO:MF	purine ribonucleoside triphosphate binding	GO:0035639	0.0470031	1.32787	2685	52	16	23288	AT3G01540,AT5G42020,AT5G35630,AT1G59610,AT3G60190,AT5G42080,AT1G63160,AT5G63630,AT5G08680,AT2G39730,AT5G23860,AT5G56030,AT5G22010,AT5G09810,AT1G15520,AT4G38510
		GO:BP	mRNA splicing, via spliceosome	GO:0000398	0.00277336	2.55699	307	49	7	23028	AT1G16610,AT4G31580,AT5G42820,AT4G20440,AT5G04280,AT4G30330,AT1G04510
		GO:BP	response to stimulus	GO:0050896	0.00357354	2.4469	6447	49	29	23028	AT1G16610,AT5G42020,AT5G35630,AT1G68560,AT2G36530,AT5G42820,AT4G08870,AT3G60190,AT5G42080,AT1G48410,AT1G09340,AT1G63160,AT3G61470,AT2G39730,AT4G00430,AT1G13440,AT1G49670,AT5G56030,AT4G38970,AT5G22010,AT5G09810,AT1G64790,AT1G18450,AT4G37930,AT1G15520,AT2G45180,AT4G16260,AT5G04280,AT1G04510
		GO:BP	RNA splicing, via transesterification reactions	GO:0000375	0.00491326	2.30863	335	49	7	23028	AT1G16610,AT4G31580,AT5G42820,AT4G20440,AT5G04280,AT4G30330,AT1G04510
		GO:BP	RNA splicing, via transesterification reactions with bulged adenosine as nucleophile	GO:0000377	0.00491326	2.30863	335	49	7	23028	AT1G16610,AT4G31580,AT5G42820,AT4G20440,AT5G04280,AT4G30330,AT1G04510
		GO:BP	response to stress	GO:0006950	0.00498511	2.30233	3990	49	22	23028	AT5G42020,AT2G36530,AT4G08870,AT3G60190,AT1G48410,AT1G09340,AT1G63160,AT3G61470,AT2G39730,AT4G00430,AT1G13440,AT1G49670,AT5G56030,AT5G22010,AT5G09810,AT1G64790,AT4G37930,AT1G15520,AT2G45180,AT4G16260,AT5G04280,AT1G04510
		GO:BP	response to temperature stimulus	GO:0009266	0.00639492	2.19416	655	49	9	23028	AT2G36530,AT1G09340,AT3G61470,AT2G39730,AT1G13440,AT5G56030,AT4G37930,AT1G15520,AT5G04280
		GO:BP	mRNA metabolic process	GO:0016071	0.00730709	2.13626	666	49	9	23028	AT1G16610,AT3G01540,AT4G31580,AT5G42820,AT4G20440,AT3G57150,AT5G04280,AT4G30330,AT1G04510
		GO:BP	innate immune response	GO:0045087	0.0161142	1.79279	268	49	6	23028	AT1G48410,AT5G56030,AT1G64790,AT4G37930,AT2G45180,AT1G04510
		GO:BP	response to cold	GO:0009409	0.0172952	1.76207	407	49	7	23028	AT2G36530,AT1G09340,AT3G61470,AT2G39730,AT4G37930,AT1G15520,AT5G04280
		GO:BP	RNA splicing	GO:0008380	0.0192873	1.71473	414	49	7	23028	AT1G16610,AT4G31580,AT5G42820,AT4G20440,AT5G04280,AT4G30330,AT1G04510
		GO:BP	immune response	GO:0006955	0.0218766	1.66002	283	49	6	23028	AT1G48410,AT5G56030,AT1G64790,AT4G37930,AT2G45180,AT1G04510
		GO:BP	response to abiotic stimulus	GO:0009628	0.022722	1.64355	2187	49	15	23028	AT2G36530,AT5G42820,AT1G48410,AT1G09340,AT3G61470,AT2G39730,AT4G00430,AT1G13440,AT5G56030,AT5G09810,AT1G18450,AT4G37930,AT1G15520,AT2G45180,AT5G04280
		GO:BP	immune system process	GO:0002376	0.0246011	1.60905	289	49	6	23028	AT1G48410,AT5G56030,AT1G64790,AT4G37930,AT2G45180,AT1G04510
		GO:BP	carbohydrate catabolic process	GO:0016052	0.0286517	1.54285	297	49	6	23028	AT1G68560,AT2G36530,AT1G09340,AT1G13440,AT4G38970,AT5G04885
		GO:BP	regulation of establishment of cell polarity	GO:2000114	0.0329659	1.48193	5	49	2	23028	AT1G59610,AT5G42080
		GO:CC	non-membrane-bounded organelle	GO:0043228	1.05423e-10	9.97706	2789	50	28	21204	AT1G16610,AT3G01540,AT4G31580,AT1G33120,AT5G42020,AT5G35630,AT1G59610,AT3G60190,AT5G42080,AT4G04640,AT5G59950,AT1G09340,AT1G63160,AT3G61470,AT5G38410,AT2G39730,AT5G23860,AT1G13440,AT4G38970,AT5G22010,AT5G09810,AT1G18450,AT1G73100,AT4G37930,AT2G45180,AT3G57150,AT5G04280,AT1G04510
		GO:CC	intracellular non-membrane-bounded organelle	GO:0043232	1.05423e-10	9.97706	2789	50	28	21204	AT1G16610,AT3G01540,AT4G31580,AT1G33120,AT5G42020,AT5G35630,AT1G59610,AT3G60190,AT5G42080,AT4G04640,AT5G59950,AT1G09340,AT1G63160,AT3G61470,AT5G38410,AT2G39730,AT5G23860,AT1G13440,AT4G38970,AT5G22010,AT5G09810,AT1G18450,AT1G73100,AT4G37930,AT2G45180,AT3G57150,AT5G04280,AT1G04510
		GO:CC	cell junction	GO:0030054	1.26055e-05	4.89944	897	50	13	21204	AT1G33120,AT5G42020,AT1G68560,AT2G36530,AT1G59610,AT3G60190,AT5G42080,AT1G09340,AT1G13440,AT5G56030,AT5G09810,AT5G62740,AT3G57150
		GO:CC	cell-cell junction	GO:0005911	1.26055e-05	4.89944	897	50	13	21204	AT1G33120,AT5G42020,AT1G68560,AT2G36530,AT1G59610,AT3G60190,AT5G42080,AT1G09340,AT1G13440,AT5G56030,AT5G09810,AT5G62740,AT3G57150
		GO:CC	plasmodesma	GO:0009506	1.26055e-05	4.89944	897	50	13	21204	AT1G33120,AT5G42020,AT1G68560,AT2G36530,AT1G59610,AT3G60190,AT5G42080,AT1G09340,AT1G13440,AT5G56030,AT5G09810,AT5G62740,AT3G57150
		GO:CC	anchoring junction	GO:0070161	1.26055e-05	4.89944	897	50	13	21204	AT1G33120,AT5G42020,AT1G68560,AT2G36530,AT1G59610,AT3G60190,AT5G42080,AT1G09340,AT1G13440,AT5G56030,AT5G09810,AT5G62740,AT3G57150
		GO:CC	symplast	GO:0055044	1.27692e-05	4.89384	898	50	13	21204	AT1G33120,AT5G42020,AT1G68560,AT2G36530,AT1G59610,AT3G60190,AT5G42080,AT1G09340,AT1G13440,AT5G56030,AT5G09810,AT5G62740,AT3G57150
		GO:CC	nucleolus	GO:0005730	1.99325e-05	4.70044	771	50	12	21204	AT1G16610,AT3G01540,AT4G31580,AT1G33120,AT5G42020,AT5G59950,AT1G13440,AT5G09810,AT1G18450,AT3G57150,AT5G04280,AT1G04510
		GO:CC	plastid envelope	GO:0009526	4.24911e-05	4.3717	997	50	13	21204	AT1G33120,AT5G35630,AT5G42080,AT4G04640,AT1G09340,AT3G61470,AT5G38410,AT2G39730,AT4G38970,AT5G09810,AT4G37930,AT2G45180,AT4G38510
		GO:CC	cytosol	GO:0005829	4.38164e-05	4.35836	2765	50	21	21204	AT3G55520,AT1G33120,AT5G35630,AT2G36530,AT4G08870,AT1G59610,AT3G60190,AT4G04640,AT1G09340,AT4G34660,AT3G61470,AT5G38410,AT4G00430,AT5G23860,AT1G13440,AT5G56030,AT4G38970,AT5G09810,AT1G64790,AT4G37930,AT3G57150
		GO:CC	nuclear lumen	GO:0031981	8.93352e-05	4.04898	1254	50	14	21204	AT1G16610,AT3G01540,AT4G31580,AT1G33120,AT5G42020,AT5G42820,AT5G59950,AT1G13440,AT5G09810,AT1G18450,AT4G20440,AT3G57150,AT5G04280,AT1G04510
		GO:CC	organelle lumen	GO:0043233	0.000140149	3.85341	1508	50	15	21204	AT1G16610,AT3G01540,AT4G31580,AT1G33120,AT5G42020,AT5G42820,AT5G59950,AT1G13440,AT5G09810,AT1G18450,AT4G37930,AT4G20440,AT3G57150,AT5G04280,AT1G04510
		GO:CC	membrane-enclosed lumen	GO:0031974	0.000140149	3.85341	1508	50	15	21204	AT1G16610,AT3G01540,AT4G31580,AT1G33120,AT5G42020,AT5G42820,AT5G59950,AT1G13440,AT5G09810,AT1G18450,AT4G37930,AT4G20440,AT3G57150,AT5G04280,AT1G04510
		GO:CC	intracellular organelle lumen	GO:0070013	0.000140149	3.85341	1508	50	15	21204	AT1G16610,AT3G01540,AT4G31580,AT1G33120,AT5G42020,AT5G42820,AT5G59950,AT1G13440,AT5G09810,AT1G18450,AT4G37930,AT4G20440,AT3G57150,AT5G04280,AT1G04510
		GO:CC	envelope	GO:0031975	0.000149802	3.82448	1516	50	15	21204	AT1G33120,AT5G35630,AT2G36530,AT5G42080,AT4G04640,AT1G09340,AT5G08680,AT3G61470,AT5G38410,AT2G39730,AT4G38970,AT5G09810,AT4G37930,AT2G45180,AT4G38510
		GO:CC	organelle envelope	GO:0031967	0.000149802	3.82448	1516	50	15	21204	AT1G33120,AT5G35630,AT2G36530,AT5G42080,AT4G04640,AT1G09340,AT5G08680,AT3G61470,AT5G38410,AT2G39730,AT4G38970,AT5G09810,AT4G37930,AT2G45180,AT4G38510
		GO:CC	cytoplasm	GO:0005737	0.000293659	3.53216	10567	50	41	21204	AT1G16610,AT3G55520,AT4G31580,AT1G33120,AT5G42020,AT5G35630,AT1G68560,AT2G36530,AT4G08870,AT4G32420,AT1G59610,AT3G60190,AT1G76010,AT5G42080,AT1G48410,AT4G04640,AT5G59950,AT1G09340,AT4G34660,AT5G08680,AT3G61470,AT5G38410,AT2G39730,AT4G00430,AT5G23860,AT1G13440,AT1G49670,AT5G56030,AT4G38970,AT5G09810,AT1G64790,AT1G18450,AT4G37930,AT2G45180,AT5G62740,AT4G20440,AT4G38510,AT3G57150,AT4G16260,AT4G30330…
		GO:CC	cell periphery	GO:0071944	0.000322748	3.49114	3400	50	22	21204	AT4G31580,AT5G42020,AT1G68560,AT2G36530,AT1G59610,AT3G60190,AT5G42080,AT4G34660,AT5G08680,AT2G39730,AT4G00430,AT1G13440,AT5G56030,AT4G38970,AT5G09810,AT5G04885,AT4G37930,AT1G15520,AT5G62740,AT4G38510,AT4G16260,AT5G04280
		GO:CC	intracellular membrane-bounded organelle	GO:0043231	0.000421065	3.37565	12823	50	45	21204	AT1G16610,AT3G01540,AT4G31580,AT1G33120,AT5G42020,AT5G35630,AT1G68560,AT2G36530,AT5G42820,AT4G08870,AT4G32420,AT1G59610,AT3G60190,AT1G76010,AT5G42080,AT1G48410,AT4G04640,AT5G59950,AT1G09340,AT1G63160,AT4G34660,AT5G08680,AT3G61470,AT5G38410,AT2G39730,AT5G23860,AT1G13440,AT1G49670,AT5G56030,AT4G38970,AT5G22010,AT5G09810,AT1G64790,AT1G18450,AT1G73100,AT4G37930,AT2G45180,AT5G62740,AT4G20440,AT4G38510…
		GO:CC	plastid	GO:0009536	0.000474144	3.32409	2912	50	20	21204	AT1G33120,AT5G42020,AT5G35630,AT2G36530,AT4G08870,AT5G42080,AT4G04640,AT5G59950,AT1G09340,AT3G61470,AT5G38410,AT2G39730,AT1G13440,AT5G56030,AT4G38970,AT5G09810,AT4G37930,AT2G45180,AT5G62740,AT4G38510
		GO:CC	protein-containing complex	GO:0032991	0.000474501	3.32376	3478	50	22	21204	AT1G16610,AT3G01540,AT4G31580,AT1G33120,AT5G42020,AT2G36530,AT5G42820,AT1G48410,AT4G04640,AT1G09340,AT1G63160,AT5G08680,AT3G61470,AT5G23860,AT5G56030,AT5G22010,AT1G18450,AT4G20440,AT4G38510,AT3G57150,AT4G30330,AT1G04510
		GO:CC	membrane-bounded organelle	GO:0043227	0.000537457	3.26966	12906	50	45	21204	AT1G16610,AT3G01540,AT4G31580,AT1G33120,AT5G42020,AT5G35630,AT1G68560,AT2G36530,AT5G42820,AT4G08870,AT4G32420,AT1G59610,AT3G60190,AT1G76010,AT5G42080,AT1G48410,AT4G04640,AT5G59950,AT1G09340,AT1G63160,AT4G34660,AT5G08680,AT3G61470,AT5G38410,AT2G39730,AT5G23860,AT1G13440,AT1G49670,AT5G56030,AT4G38970,AT5G22010,AT5G09810,AT1G64790,AT1G18450,AT1G73100,AT4G37930,AT2G45180,AT5G62740,AT4G20440,AT4G38510…
		GO:CC	spliceosomal complex	GO:0005681	0.00115853	2.93609	210	50	6	21204	AT1G16610,AT4G31580,AT5G42820,AT4G20440,AT4G30330,AT1G04510
		GO:CC	thylakoid	GO:0009579	0.00117801	2.92885	601	50	9	21204	AT5G35630,AT5G42080,AT4G04640,AT3G61470,AT5G38410,AT2G39730,AT4G38970,AT4G37930,AT2G45180
		GO:CC	intracellular organelle	GO:0043229	0.00177451	2.75092	13324	50	45	21204	AT1G16610,AT3G01540,AT4G31580,AT1G33120,AT5G42020,AT5G35630,AT1G68560,AT2G36530,AT5G42820,AT4G08870,AT4G32420,AT1G59610,AT3G60190,AT1G76010,AT5G42080,AT1G48410,AT4G04640,AT5G59950,AT1G09340,AT1G63160,AT4G34660,AT5G08680,AT3G61470,AT5G38410,AT2G39730,AT5G23860,AT1G13440,AT1G49670,AT5G56030,AT4G38970,AT5G22010,AT5G09810,AT1G64790,AT1G18450,AT1G73100,AT4G37930,AT2G45180,AT5G62740,AT4G20440,AT4G38510…
		GO:CC	apoplast	GO:0048046	0.00206724	2.68461	489	50	8	21204	AT5G35630,AT1G68560,AT2G36530,AT1G09340,AT5G38410,AT2G39730,AT4G38970,AT4G37930
		GO:CC	organelle	GO:0043226	0.00214944	2.66767	13393	50	45	21204	AT1G16610,AT3G01540,AT4G31580,AT1G33120,AT5G42020,AT5G35630,AT1G68560,AT2G36530,AT5G42820,AT4G08870,AT4G32420,AT1G59610,AT3G60190,AT1G76010,AT5G42080,AT1G48410,AT4G04640,AT5G59950,AT1G09340,AT1G63160,AT4G34660,AT5G08680,AT3G61470,AT5G38410,AT2G39730,AT5G23860,AT1G13440,AT1G49670,AT5G56030,AT4G38970,AT5G22010,AT5G09810,AT1G64790,AT1G18450,AT1G73100,AT4G37930,AT2G45180,AT5G62740,AT4G20440,AT4G38510…
		GO:CC	plasma membrane	GO:0005886	0.00255295	2.59296	2964	50	19	21204	AT4G31580,AT2G36530,AT1G59610,AT3G60190,AT5G42080,AT4G34660,AT5G08680,AT4G00430,AT1G13440,AT5G56030,AT4G38970,AT5G09810,AT5G04885,AT4G37930,AT1G15520,AT5G62740,AT4G38510,AT4G16260,AT5G04280
		GO:CC	intracellular anatomical structure	GO:0005622	0.00307112	2.5127	14767	50	47	21204	AT1G16610,AT3G01540,AT3G55520,AT4G31580,AT1G33120,AT5G42020,AT5G35630,AT1G68560,AT2G36530,AT5G42820,AT4G08870,AT4G32420,AT1G59610,AT3G60190,AT1G76010,AT5G42080,AT1G48410,AT4G04640,AT5G59950,AT1G09340,AT1G63160,AT4G34660,AT5G08680,AT3G61470,AT5G38410,AT2G39730,AT4G00430,AT5G23860,AT1G13440,AT1G49670,AT5G56030,AT4G38970,AT5G22010,AT5G09810,AT1G64790,AT1G18450,AT1G73100,AT4G37930,AT2G45180,AT5G62740…
		GO:CC	chloroplast envelope	GO:0009941	0.00406756	2.39067	703	50	9	21204	AT1G33120,AT5G35630,AT4G04640,AT1G09340,AT5G38410,AT2G39730,AT4G38970,AT5G09810,AT4G38510
		GO:CC	proton-transporting two-sector ATPase complex, catalytic domain	GO:0033178	0.00413778	2.38323	27	50	3	21204	AT4G04640,AT5G08680,AT4G38510
		GO:CC	chloroplast	GO:0009507	0.00951934	2.02139	2404	50	16	21204	AT1G33120,AT5G35630,AT2G36530,AT4G08870,AT5G42080,AT4G04640,AT1G09340,AT3G61470,AT5G38410,AT2G39730,AT1G13440,AT4G38970,AT5G09810,AT4G37930,AT2G45180,AT4G38510
		GO:CC	ribonucleoprotein complex	GO:1990904	0.0118867	1.92494	1005	50	10	21204	AT1G16610,AT3G01540,AT4G31580,AT1G33120,AT5G42820,AT1G48410,AT4G20440,AT3G57150,AT4G30330,AT1G04510
		GO:CC	stromule	GO:0010319	0.0126732	1.89711	39	50	3	21204	AT1G09340,AT2G39730,AT4G37930
		GO:CC	plant-type vacuole	GO:0000325	0.0131875	1.87984	819	50	9	21204	AT1G33120,AT5G42020,AT1G59610,AT3G60190,AT5G42080,AT1G09340,AT5G62740,AT4G38510,AT4G16260
		GO:CC	clathrin-coated endocytic vesicle	GO:0045334	0.0135534	1.86795	7	50	2	21204	AT1G59610,AT5G42080
		GO:CC	cell plate	GO:0009504	0.0147334	1.8317	41	50	3	21204	AT1G59610,AT5G42080,AT4G34660
		GO:CC	mitochondrial proton-transporting ATP synthase complex, catalytic sector F(1)	GO:0000275	0.0231643	1.63518	9	50	2	21204	AT4G04640,AT5G08680
		GO:CC	chloroplast thylakoid	GO:0009534	0.0245009	1.61082	520	50	7	21204	AT5G35630,AT5G42080,AT4G04640,AT3G61470,AT2G39730,AT4G37930,AT2G45180
		GO:CC	plastid thylakoid	GO:0031976	0.0250824	1.60063	522	50	7	21204	AT5G35630,AT5G42080,AT4G04640,AT3G61470,AT2G39730,AT4G37930,AT2G45180
		GO:CC	DNA replication factor C complex	GO:0005663	0.0289118	1.53893	10	50	2	21204	AT1G63160,AT5G22010
		GO:CC	nuclear body	GO:0016604	0.0306833	1.5131	131	50	4	21204	AT1G16610,AT4G31580,AT5G42820,AT4G20440
		GO:CC	organelle outer membrane	GO:0031968	0.0356197	1.44831	553	50	7	21204	AT5G35630,AT2G36530,AT5G42080,AT4G04640,AT3G61470,AT2G39730,AT2G45180
		GO:CC	outer membrane	GO:0019867	0.0356197	1.44831	553	50	7	21204	AT5G35630,AT2G36530,AT5G42080,AT4G04640,AT3G61470,AT2G39730,AT2G45180
		GO:CC	mitochondrion	GO:0005739	0.0361513	1.44188	1874	50	13	21204	AT5G35630,AT1G68560,AT2G36530,AT4G08870,AT3G60190,AT1G76010,AT4G04640,AT5G08680,AT1G13440,AT1G49670,AT5G56030,AT5G09810,AT4G37930
		GO:CC	ATPase complex	GO:1904949	0.0374199	1.4269	138	50	4	21204	AT4G04640,AT5G08680,AT1G18450,AT4G38510
		GO:CC	plant-type cell wall	GO:0009505	0.0392163	1.40653	397	50	6	21204	AT5G42020,AT1G68560,AT2G39730,AT1G13440,AT5G56030,AT5G09810
		GO:CC	nuclear protein-containing complex	GO:0140513	0.0428288	1.36826	959	50	9	21204	AT1G16610,AT4G31580,AT5G42020,AT5G42820,AT1G18450,AT4G20440,AT3G57150,AT4G30330,AT1G04510
		GO:CC	nucleus	GO:0005634	0.044183	1.35474	6396	50	27	21204	AT1G16610,AT3G01540,AT4G31580,AT1G33120,AT5G42020,AT2G36530,AT5G42820,AT4G32420,AT1G59610,AT1G48410,AT5G59950,AT1G63160,AT4G34660,AT2G39730,AT1G13440,AT1G49670,AT5G22010,AT5G09810,AT1G64790,AT1G18450,AT1G73100,AT4G37930,AT4G20440,AT3G57150,AT5G04280,AT4G30330,AT1G04510
		GO:CC	vacuole	GO:0005773	0.0461483	1.33584	1188	50	10	21204	AT1G33120,AT5G42020,AT1G59610,AT3G60190,AT5G42080,AT1G09340,AT4G34660,AT5G62740,AT4G38510,AT4G16260
		GO:CC	chloroplast stroma	GO:0009570	0.0471204	1.32679	767	50	8	21204	AT5G35630,AT4G08870,AT1G09340,AT5G38410,AT2G39730,AT4G38970,AT5G09810,AT4G37930
		KEGG	Spliceosome	KEGG:03040	0.00304359	2.51661	203	29	7	5083	AT3G01540,AT4G31580,AT5G42820,AT5G59950,AT4G20440,AT4G30330,AT1G04510
		g:PROFILER Enrichment leading terms all Core Interactors
		source	term_name	term_id	adjusted_p_value	negative_log10_of_adjusted_p_value	term_size	query_size	intersection_size	effective_domain_size	intersections
		GO:MF	ribonucleoside triphosphate phosphatase activity	GO:0017111	2.08428e-06	5.68104	609	52	12	23288	AT3G01540,AT5G42020,AT1G59610,AT3G60190,AT5G42080,AT1G63160,AT5G63630,AT5G08680,AT2G39730,AT5G23860,AT5G56030,AT5G22010
		GO:MF	RNA binding	GO:0003723	2.34528e-06	5.62981	2574	52	22	23288	AT1G16610,AT3G01540,AT3G07030,AT4G31580,AT1G33120,AT5G35630,AT5G42820,AT1G76010,AT1G48410,AT5G59950,AT1G09340,AT5G63630,AT5G38410,AT2G39730,AT5G23860,AT5G56030,AT4G38970,AT4G37930,AT4G20440,AT3G57150,AT5G04280,AT4G30330
		GO:MF	structural constituent of cytoskeleton	GO:0005200	0.0129026	1.88932	31	52	3	23288	AT5G23860,AT5G09810,AT1G18450
		GO:MF	purine nucleotide binding	GO:0017076	0.0399779	1.39818	2943	52	17	23288	AT3G01540,AT5G42020,AT5G35630,AT1G59610,AT3G60190,AT5G42080,AT1G63160,AT5G63630,AT5G08680,AT2G39730,AT5G23860,AT1G13440,AT5G56030,AT5G22010,AT5G09810,AT1G15520,AT4G38510
		GO:BP	mRNA splicing, via spliceosome	GO:0000398	0.00277336	2.55699	307	49	7	23028	AT1G16610,AT4G31580,AT5G42820,AT4G20440,AT5G04280,AT4G30330,AT1G04510
		GO:BP	response to stimulus	GO:0050896	0.00357354	2.4469	6447	49	29	23028	AT1G16610,AT5G42020,AT5G35630,AT1G68560,AT2G36530,AT5G42820,AT4G08870,AT3G60190,AT5G42080,AT1G48410,AT1G09340,AT1G63160,AT3G61470,AT2G39730,AT4G00430,AT1G13440,AT1G49670,AT5G56030,AT4G38970,AT5G22010,AT5G09810,AT1G64790,AT1G18450,AT4G37930,AT1G15520,AT2G45180,AT4G16260,AT5G04280,AT1G04510
		GO:BP	mRNA metabolic process	GO:0016071	0.00730709	2.13626	666	49	9	23028	AT1G16610,AT3G01540,AT4G31580,AT5G42820,AT4G20440,AT3G57150,AT5G04280,AT4G30330,AT1G04510
		GO:BP	carbohydrate catabolic process	GO:0016052	0.0286517	1.54285	297	49	6	23028	AT1G68560,AT2G36530,AT1G09340,AT1G13440,AT4G38970,AT5G04885
		GO:BP	regulation of establishment of cell polarity	GO:2000114	0.0329659	1.48193	5	49	2	23028	AT1G59610,AT5G42080
		GO:CC	intracellular non-membrane-bounded organelle	GO:0043232	1.05423e-10	9.97706	2789	50	28	21204	AT1G16610,AT3G01540,AT4G31580,AT1G33120,AT5G42020,AT5G35630,AT1G59610,AT3G60190,AT5G42080,AT4G04640,AT5G59950,AT1G09340,AT1G63160,AT3G61470,AT5G38410,AT2G39730,AT5G23860,AT1G13440,AT4G38970,AT5G22010,AT5G09810,AT1G18450,AT1G73100,AT4G37930,AT2G45180,AT3G57150,AT5G04280,AT1G04510
		GO:CC	cell-cell junction	GO:0005911	1.26055e-05	4.89944	897	50	13	21204	AT1G33120,AT5G42020,AT1G68560,AT2G36530,AT1G59610,AT3G60190,AT5G42080,AT1G09340,AT1G13440,AT5G56030,AT5G09810,AT5G62740,AT3G57150
		GO:CC	cell periphery	GO:0071944	0.000322748	3.49114	3400	50	22	21204	AT4G31580,AT5G42020,AT1G68560,AT2G36530,AT1G59610,AT3G60190,AT5G42080,AT4G34660,AT5G08680,AT2G39730,AT4G00430,AT1G13440,AT5G56030,AT4G38970,AT5G09810,AT5G04885,AT4G37930,AT1G15520,AT5G62740,AT4G38510,AT4G16260,AT5G04280
		GO:CC	spliceosomal complex	GO:0005681	0.00115853	2.93609	210	50	6	21204	AT1G16610,AT4G31580,AT5G42820,AT4G20440,AT4G30330,AT1G04510
		GO:CC	apoplast	GO:0048046	0.00206724	2.68461	489	50	8	21204	AT5G35630,AT1G68560,AT2G36530,AT1G09340,AT5G38410,AT2G39730,AT4G38970,AT4G37930
		GO:CC	proton-transporting two-sector ATPase complex, catalytic domain	GO:0033178	0.00413778	2.38323	27	50	3	21204	AT4G04640,AT5G08680,AT4G38510
		GO:CC	clathrin-coated endocytic vesicle	GO:0045334	0.0135534	1.86795	7	50	2	21204	AT1G59610,AT5G42080
		GO:CC	mitochondrial proton-transporting ATP synthase complex, catalytic sector F(1)	GO:0000275	0.0231643	1.63518	9	50	2	21204	AT4G04640,AT5G08680
		GO:CC	nuclear body	GO:0016604	0.0306833	1.5131	131	50	4	21204	AT1G16610,AT4G31580,AT5G42820,AT4G20440
		GO:CC	ATPase complex	GO:1904949	0.0374199	1.4269	138	50	4	21204	AT4G04640,AT5G08680,AT1G18450,AT4G38510
		GO:CC	plant-type cell wall	GO:0009505	0.0392163	1.40653	397	50	6	21204	AT5G42020,AT1G68560,AT2G39730,AT1G13440,AT5G56030,AT5G09810
