# Supplementary material for: Alternative splicing regulation in plants by SP7-like effectors from symbiotic arbuscular mycorrhizal fungi
Source: Nat Commun. 2024 Aug 19;15:7107. doi: 10.1038/s41467-024-51512-5 (PMC11333574; doi:10.1038/s41467-024-51512-5)
Supplement: Supplementary file 7 — Supplementary Data 4 [file 41467_2024_51512_MOESM7_ESM.xlsx]

## Sheet: AS analysis rMATS
Supplementary Data 4 - Betz et al., 2024
Table showing the genomic coordinates of the AS events as well as the counts and significance of the splicing analysis (rMATS)
GeneID	Chr	Strand	longExonStart	longExonEnd	shortExonStart	shortExonEnd	flankingExonStart	flankingExonEnd	EV-IC	EV-SC	SP7_OE-IC	SP7_OE-SC	Pvalue	FDR	Splicing type	Name of inclusion isoform	Name of skipping isoform
Soltu.DM.01G011500	chr01	+	19458793	19460767	19460296	19460767	19457170	19458687	101;155;74;94	0;0;0;0	88;91;54;76;116;94	3;2;5;2;3;0	0.000120835	0.0234419	A3SS
Soltu.DM.01G029250	chr01	-	68983927	68984428	68983927	68984397	68985407	68985747	5;3;9;7	7;5;3;4	1;1;1;2;4;3	2;1;0;1;0;0	9.84593e-05	0.0201064	A3SS
Soltu.DM.01G033620	chr01	-	73268862	73269065	73268862	73269056	73269324	73269438	13;8;3;10	1;5;1;8	1;3;2;1;2;3	0;2;0;0;1;0	0.000244031	0.0430382	A3SS	mRNA.2	mRNA.3
Soltu.DM.01G036020	chr01	-	75518346	75519192	75518346	75519100	75520977	75521092	14;18;14;16	0;0;1;1	16;29;22;22;23;14	6;3;5;5;4;5	2.9791e-06	0.00192649	A3SS
Soltu.DM.01G042050	chr01	+	80427241	80427535	80427390	80427535	80426448	80426826	415;545;341;505	137;202;132;168	271;304;258;220;290;340	39;80;59;25;42;77	0.000276113	0.0446383	A3SS	mRNA.4	mRNA.1
Soltu.DM.01G046200	chr01	-	83829997	83830825	83829997	83830761	83831744	83831810	28;16;33;34	16;9;9;14	80;52;52;51;49;69	0;0;0;0;0;0	0	0	A3SS
Soltu.DM.01G050480	chr01	-	87127924	87128169	87127924	87128089	87128462	87128510	69;73;86;79	16;18;20;19	103;139;115;72;103;119	0;0;0;0;0;0	0	0	A3SS
Soltu.DM.02G023390	chr02	+	36925409	36925641	36925416	36925641	36925000	36925239	14;11;14;20	42;39;79;60	0;0;1;2;0;0	4;4;4;5;9;5	3.97531e-06	0.00220345	A3SS
Soltu.DM.02G027880	chr02	-	40645573	40645690	40645573	40645680	40645864	40645934	8;6;5;7	3;3;2;8	4;8;4;1;4;2	0;0;1;2;0;1	5.53283e-05	0.0134171	A3SS
Soltu.DM.02G027880	chr02	-	40645573	40645718	40645573	40645680	40645864	40645934	15;7;6;17	3;3;2;8	7;7;4;2;5;7	0;0;1;2;0;1	8.03838e-05	0.0173272	A3SS
Soltu.DM.02G030200	chr02	-	42585192	42585342	42585192	42585312	42585946	42586198	40;26;41;35	30;39;48;32	15;14;16;23;14;10	48;47;42;59;41;37	2.96239e-05	0.00957839	A3SS	mRNA.1	mRNA.2
Soltu.DM.03G035620	chr03	+	58739210	58739254	58739216	58739254	58738452	58738572	2;1;1;1	5;2;1;1	5;3;4;3;4;5	1;2;0;0;1;0	1.84496e-06	0.00143169	A3SS
Soltu.DM.03G036670	chr03	+	59606202	59606543	59606480	59606543	59606036	59606087	6;1;6;4	0;0;1;1	6;6;2;6;2;2	3;3;1;1;3;6	1.18568e-05	0.00511158	A3SS
Soltu.DM.04G003540	chr04	-	3943124	3946892	3943124	3943177	3949682	3949758	221;660;185;435	0;0;1;0	90;176;65;66;286;386	1;3;0;4;1;7	0.000131701	0.0243334	A3SS
Soltu.DM.04G032040	chr04	+	63666426	63666686	63666447	63666686	63665273	63666322	2;3;6;1	0;0;0;2	2;6;5;1;1;3	3;2;2;3;3;3	4.67428e-05	0.0129544	A3SS
Soltu.DM.04G033950	chr04	-	65488141	65488833	65488141	65488798	65488962	65489091	71;77;76;53	26;29;24;18	67;76;64;77;63;62	62;81;50;78;60;31	1.56692e-05	0.00607966	A3SS	mRNA.1	mRNA.2
Soltu.DM.04G035310	chr04	-	66656077	66656934	66656077	66656930	66657821	66657990	125;123;94;120	75;112;60;87	68;85;76;45;94;134	111;167;115;93;168;218	4.52578e-09	4.39001e-06	A3SS	mRNA.8	mRNA.7
Soltu.DM.06G031370	chr06	-	56257213	56257498	56257213	56257470	56259168	56259341	2;1;3;4	3;2;1;3	3;2;2;1;1;3	0;0;0;2;1;0	6.73694e-05	0.0153761	A3SS
Soltu.DM.07G002950	chr07	-	3315655	3317417	3315655	3316181	3319656	3321012	86;115;56;114	7;12;8;4	35;58;30;28;68;57	13;24;16;12;33;10	2.58869e-05	0.00913101	A3SS
Soltu.DM.10G018140	chr10	-	49048703	49048974	49048703	49048957	49050198	49050408	3;1;1;5	0;0;0;0	0;2;0;2;1;1	4;1;3;1;1;0	3.69662e-05	0.011033	A3SS
Soltu.DM.11G003820	chr11	-	3746275	3746659	3746275	3746610	3747315	3747561	4;1;3;1	1;1;6;2	1;3;0;1;2;1	0;1;1;0;1;0	4.70043e-06	0.00227971	A3SS
Soltu.DM.11G018190	chr11	-	36476620	36476714	36476620	36476710	36478518	36479346	9;8;8;11	2;6;3;3	8;6;4;7;4;6	2;1;0;0;1;0	0.000258534	0.0436135	A3SS
Soltu.DM.11G020290	chr11	-	40037788	40038025	40037788	40038017	40039525	40039660	7;6;9;11	2;2;8;5	3;4;0;1;5;1	3;12;11;7;5;8	5.52188e-05	0.0134171	A3SS
Soltu.DM.11G023290	chr11	-	43454389	43454868	43454389	43454860	43455697	43455808	60;27;47;62	17;7;10;14	37;30;53;50;31;36	0;0;0;0;0;0	8.94529e-12	1.15692e-08	A3SS
GeneID	Chr	Strand	longExonStart	longExonEnd	shortExonStart	shortExonEnd	flankingExonStart	flankingExonEnd	EV-IC	EV-SC	SP7_OE-IC	SP7_OE-SC	Pvalue	FDR	Splicing type	Name of inclusion isoform	Name of skipping isoform
Soltu.DM.01G045650	chr01	+	83426248	83426374	83426248	83426352	83426502	83426595	10;13;17;12	59;71;80;66	5;1;3;0;0;2	87;107;55;46;93;119	1.43132e-05	0.00236168	A5SS	mRNA.2	mRNA.1
Soltu.DM.02G022490	chr02	-	36254659	36254875	36254718	36254875	36253329	36253530	7;6;6;5	6;6;4;8	6;12;8;9;9;2	0;0;0;0;0;0	0	0	A5SS
Soltu.DM.02G028610	chr02	-	41241378	41241442	41241388	41241442	41240138	41241034	8;17;19;12	34;45;38;39	7;3;1;1;2;2	30;36;17;15;27;33	0.00033628	0.0343486	A5SS	mRNA.1	mRNA.2
Soltu.DM.03G005400	chr03	+	6450870	6451507	6450870	6451398	6452159	6452247	6;16;8;14	7;9;3;5	5;2;12;7;11;17	0;2;0;0;4;0	2.91432e-05	0.00446515	A5SS
Soltu.DM.03G035310	chr03	-	58524483	58524549	58524527	58524549	58523940	58524105	3;2;0;4	1;4;3;3	5;1;2;0;1;2	0;0;0;1;2;1	0.000192052	0.0242324	A5SS
Soltu.DM.04G018670	chr04	-	42262118	42262340	42262279	42262340	42260851	42261220	16;21;17;18	1;2;7;7	12;19;8;9;6;9	1;0;1;0;0;2	5.5454e-06	0.00108135	A5SS	mRNA.4	mRNA.5
Soltu.DM.04G028420	chr04	-	59567201	59568193	59568030	59568193	59566315	59566522	27;38;28;33	0;1;0;2	59;30;35;23;48;23	4;0;1;2;4;3	0.000250783	0.0283121	A5SS
Soltu.DM.04G034230	chr04	+	65723803	65723894	65723803	65723884	65724011	65724256	20;32;24;31	6;6;2;10	14;15;7;22;40;35	16;11;12;16;22;21	0.000278203	0.0298372	A5SS
Soltu.DM.04G035310	chr04	-	66657576	66657990	66657821	66657990	66656077	66656930	245;412;292;364	75;112;60;87	152;141;131;110;187;244	111;167;115;93;168;218	0	0	A5SS	mRNA.6	mRNA.7
Soltu.DM.04G035310	chr04	-	66657440	66657990	66657821	66657990	66656077	66656930	343;600;389;493	75;112;60;87	203;198;177;125;248;331	111;167;115;93;168;218	0	0	A5SS	mRNA.4	mRNA.7
Soltu.DM.04G035310	chr04	-	66657782	66657990	66657821	66657990	66656077	66656930	72;104;85;103	75;112;60;87	52;44;55;42;64;72	111;167;115;93;168;218	1.39958e-10	6.00421e-08	A5SS
Soltu.DM.04G035310	chr04	-	66657440	66657990	66657782	66657990	66656077	66656930	282;511;316;412	11;15;12;22	175;175;140;104;213;281	24;21;18;21;29;22	6.89547e-07	0.000211297	A5SS
Soltu.DM.04G035310	chr04	-	66657576	66657990	66657782	66657990	66656077	66656930	184;323;219;283	11;15;12;22	124;118;94;89;152;194	24;21;18;21;29;22	2.41511e-06	0.000575601	A5SS
Soltu.DM.06G010620	chr06	+	32002221	32003377	32002221	32002866	32004201	32004326	13;5;6;13	2;1;2;2	8;10;7;11;5;3	0;0;1;0;0;1	2.76274e-06	0.000592608	A5SS
Soltu.DM.09G024100	chr09	+	59871247	59873320	59871247	59871423	59874553	59874699	1214;1599;1482;1730	53;81;54;48	828;823;788;611;759;1015	102;115;89;90;114;85	1.8896e-13	1.0133e-10	A5SS
Soltu.DM.10G013770	chr10	-	39481521	39481840	39481713	39481840	39481345	39481441	22;19;29;26	6;4;5;5	13;18;10;10;18;12	0;0;2;1;1;1	3.57157e-05	0.00510734	A5SS
Soltu.DM.11G006010	chr11	-	5883317	5883571	5883325	5883571	5881136	5882518	2;5;4;5	6;5;2;4	4;2;2;3;6;2	2;0;1;0;1;0	1.12035e-06	0.000300393	A5SS
Soltu.DM.11G015770	chr11	-	28953713	28955140	28955026	28955140	28952610	28952883	304;393;423;382	93;96;116;67	173;133;143;112;139;197	99;81;106;115;101;82	1.33884e-07	4.78634e-05	A5SS
Soltu.DM.11G017490	chr11	+	34122588	34123254	34122588	34122660	34123344	34123446	22;23;16;30	1;4;5;2	11;24;12;6;9;13	1;1;1;0;1;0	4.18597e-05	0.00561181	A5SS
Soltu.DM.11G021380	chr11	+	41403954	41407463	41403954	41407011	41408389	41408697	83;116;114;98	43;36;45;32	51;31;37;28;30;60	50;38;29;46;30;41	9.90486e-06	0.00177049	A5SS
Soltu.DM.12G004070	chr12	+	3277437	3277517	3277437	3277511	3277946	3278582	0;1;1;1	6;6;5;3	3;7;1;3;3;3	4;5;8;6;5;7	0.00022333	0.0266135	A5SS
GeneID	Chr	Strand	1stExonStart	1stExonEnd	2ndExonStart	2ndExonEnd	upstreamExonStart	upstreamExonEnd	downstreamExonStart	downstreamExonEnd	EV-IC	EV-SC	SP7_OE-IC	SP7_OE-SC	Pvalue	FDR	Splicing type
Soltu.DM.06G024230	chr06	+	50303252	50303338	50332809	50332895	50300415	50300499	50337089	50337141	1;2;4;13	1;6;3;3	0;2;3;1;0;0	5;13;6;3;10;2	5.27041e-06	0.00690951	MXE
Soltu.DM.12G015050	chr12	+	26238189	26238214	26246817	26246874	26237983	26238064	26248216	26248282	10;5;7;10	28;36;17;22	0;0;1;0;1;4	9;16;23;10;9;14	1.78928e-05	0.0117287	MXE
Soltu.DM.01G040040	chr01	+	78656694	78656761	78663172	78663239	78656345	78656600	78670641	78670821	29;59;12;36	8;1;8;0	4;7;2;6;6;2	6;5;6;6;4;1	8.97495e-05	0.0392205	MXE
GeneID	Chr	Strand	riExonStart	riExonEnd	upstreamExonStart	upstreamExonEnd	downstreamExonStart	downstreamExonEnd	EV-IC	EV-SC	SP7_OE-IC	SP7_OE-SC	Pvalue	FDR	Splicing type	Name of inclusion isoform	Name of skipping isoform
Soltu.DM.01G008470	chr01	+	11119865	11120234	11119865	11120004	11120086	11120234	1;4;4;3	0;0;2;1	2;1;1;0;0;0	1;0;0;1;3;1	8.5965e-06	0.0019053	RI
Soltu.DM.01G008560	chr01	-	11264901	11266331	11264901	11265573	11265991	11266331	4;12;12;4	0;0;1;0	6;4;5;4;2;2	1;0;4;5;1;0	0.000132898	0.0154288	RI
Soltu.DM.01G027390	chr01	+	67200767	67201449	67200767	67201249	67201349	67201449	10;10;23;15	1;2;8;2	4;3;8;8;4;3	0;0;0;1;1;1	0.000212702	0.0230474	RI
Soltu.DM.01G030420	chr01	-	70118682	70119159	70118682	70118766	70118825	70119159	6;8;8;11	1;3;0;0	9;7;13;8;5;9	7;7;5;3;8;7	4.58709e-05	0.00677777	RI
Soltu.DM.01G042050	chr01	+	80426448	80427535	80426448	80426826	80427241	80427535	224;259;211;299	109;126;65;123	27;59;29;15;32;51	81;69;62;48;65;88	0	0	RI	mRNA.2	mRNA.4
Soltu.DM.01G042050	chr01	+	80426448	80427535	80426448	80426826	80427233	80427535	213;247;202;282	130;175;83;154	25;55;24;13;28;42	75;80;91;52;93;114	0	0	RI	mRNA.2	mRNA.3
Soltu.DM.01G047600	chr01	+	84849883	84850828	84849883	84850334	84850723	84850828	19;14;34;36	2;0;0;1	25;19;15;9;23;12	3;3;3;1;2;1	0.000427798	0.0425703	RI
Soltu.DM.01G049080	chr01	+	85976976	85977331	85976976	85977058	85977139	85977331	2;3;3;4	2;1;2;0	2;1;2;0;0;0	6;3;2;3;4;2	2.36949e-05	0.0041263	RI
Soltu.DM.01G049110	chr01	-	85983602	85984565	85983602	85984282	85984314	85984565	24;29;18;18	1;3;0;0	10;12;22;13;16;17	4;2;1;3;7;5	0.000488181	0.0466739	RI
Soltu.DM.01G050480	chr01	-	87127924	87128510	87127924	87128089	87128462	87128510	88;85;101;111	16;18;20;19	114;140;125;80;76;78	0;0;0;0;0;0	0	0	RI
Soltu.DM.02G002890	chr02	+	12794783	12796289	12794783	12794912	12795721	12796289	15;9;24;8	0;0;0;0	80;55;12;10;36;64	5;5;0;0;8;4	3.20149e-06	0.00090722	RI
Soltu.DM.02G008920	chr02	-	23769740	23770393	23769740	23769943	23769964	23770393	448;507;373;445	118;128;93;97	640;636;429;545;575;552	0;0;0;0;0;0	0	0	RI
Soltu.DM.02G009580	chr02	-	24467037	24469169	24467037	24468920	24469100	24469169	86;136;72;118	73;83;104;92	58;65;43;37;55;83	137;97;108;144;134;113	7.11608e-05	0.00937784	RI
Soltu.DM.02G018730	chr02	+	33048909	33049619	33048909	33049204	33049242	33049619	21;18;28;23	2;4;10;0	1;0;1;3;3;0	10;1;8;14;18;5	0	0	RI
Soltu.DM.02G019270	chr02	+	33520875	33523089	33520875	33522190	33522637	33523089	35;37;40;32	5;7;6;5	36;43;32;26;41;30	0;1;2;0;0;0	6.08005e-11	3.70579e-08	RI
Soltu.DM.02G028610	chr02	-	41242056	41242395	41242056	41242252	41242379	41242395	18;22;25;30	7;8;8;5	6;5;6;5;6;8	0;1;0;0;0;2	3.66651e-07	0.000137522	RI
Soltu.DM.02G028610	chr02	-	41242056	41242643	41242056	41242181	41242506	41242643	35;52;60;60	4;6;3;2	10;9;12;7;8;9	0;0;0;0;0;0	0.000354688	0.0360304	RI
Soltu.DM.02G031230	chr02	-	43340813	43341821	43340813	43340867	43340973	43341821	1;1;2;1	0;0;1;0	1;2;0;1;1;0	3;1;2;1;1;3	5.94891e-07	0.000207192	RI
Soltu.DM.03G000440	chr03	+	456771	457713	456771	457020	457340	457713	2;4;2;3	0;1;0;0	3;3;3;6;3;4	2;3;2;0;1;3	1.51014e-06	0.000490898	RI
Soltu.DM.03G003210	chr03	-	3122295	3123369	3122295	3122510	3123325	3123369	2;4;2;3	0;0;1;0	12;5;5;6;6;4	3;1;0;3;0;2	4.37501e-05	0.00666642	RI
Soltu.DM.03G018250	chr03	-	42737204	42737652	42737204	42737291	42737533	42737652	15;10;13;6	0;2;0;0	19;8;28;29;33;36	3;4;4;4;1;2	6.37152e-05	0.00869262	RI
Soltu.DM.03G021830	chr03	-	46692953	46694580	46692953	46693112	46693171	46694580	41;44;43;43	0;2;2;2	42;54;20;46;43;63	5;16;7;3;13;17	7.88023e-06	0.00182971	RI
Soltu.DM.03G034070	chr03	-	57514486	57514849	57514486	57514535	57514751	57514849	10;9;13;12	3;4;2;1	9;10;12;7;5;8	0;1;0;0;0;0	8.98115e-05	0.0112287	RI
Soltu.DM.03G035310	chr03	-	58523940	58524549	58523940	58524105	58524527	58524549	16;10;17;6	1;4;3;3	17;10;4;7;8;11	0;0;0;1;2;1	3.47238e-05	0.00564377	RI
Soltu.DM.03G035620	chr03	+	58738452	58739254	58738452	58738572	58739216	58739254	12;15;12;20	5;2;1;1	7;13;10;13;8;15	1;2;0;0;1;0	0.000102942	0.0122426	RI
Soltu.DM.04G026490	chr04	+	56934757	56935271	56934757	56934881	56935001	56935271	2031;1599;1766;1127	774;634;599;435	2781;2437;1342;2701;1770;2519	491;454;316;520;235;472	1.61658e-11	1.12607e-08	RI
Soltu.DM.04G026490	chr04	+	56934625	56935271	56934625	56934895	56934925	56935271	902;733;824;499	390;287;312;221	1614;1485;809;1495;956;1395	334;248;143;299;192;272	1.97313e-10	8.74636e-08	RI
Soltu.DM.04G028290	chr04	-	59411478	59412143	59411478	59411626	59412069	59412143	26;32;44;51	15;7;12;6	11;10;23;7;9;15	0;1;1;0;0;0	1.21317e-10	6.57268e-08	RI
Soltu.DM.04G028290	chr04	-	59407968	59409153	59407968	59408864	59408945	59409153	24;33;29;35	4;8;8;11	11;9;11;8;15;6	0;1;0;2;1;1	3.19295e-05	0.00536856	RI
Soltu.DM.04G030680	chr04	+	62148720	62149036	62148720	62148825	62148873	62149036	2;0;3;6	2;3;2;3	15;4;4;4;1;8	1;1;0;0;0;0	2.85081e-06	0.000868783	RI
Soltu.DM.04G033500	chr04	+	65105116	65105810	65105116	65105704	65105741	65105810	65;35;54;44	23;18;26;18	43;40;46;46;30;39	66;51;54;72;64;62	1.71413e-10	8.3581e-08	RI
Soltu.DM.05G022840	chr05	-	51307344	51309252	51307344	51307569	51308983	51309252	9;10;16;20	0;0;2;0	15;15;16;5;5;8	2;1;2;0;1;1	4.37179e-05	0.00666642	RI
Soltu.DM.06G013820	chr06	-	38854544	38856337	38854544	38854593	38856224	38856337	29;58;36;56	2;8;3;2	19;15;8;13;13;17	1;1;0;0;0;1	5.99373e-06	0.00153818	RI
Soltu.DM.06G027630	chr06	-	53206106	53207884	53206106	53206498	53206573	53207884	1;2;2;2	0;1;0;0	4;1;3;2;3;2	1;1;3;2;0;3	0.000321422	0.0340708	RI
Soltu.DM.06G028420	chr06	+	53733021	53734819	53733021	53733291	53734710	53734819	260;395;217;233	83;89;78;72	133;170;97;87;135;122	84;80;94;93;108;71	0.000100683	0.0122426	RI
Soltu.DM.06G031220	chr06	+	56146885	56149165	56146885	56146943	56148039	56149165	41;38;32;74	0;1;1;0	29;32;16;19;11;13	2;0;3;1;2;2	1.2315e-05	0.00243015	RI
Soltu.DM.07G015010	chr07	+	44812021	44813068	44812021	44812191	44812478	44813068	95;142;112;94	60;53;59;55	44;67;79;63;67;83	47;63;115;95;80;72	6.24163e-05	0.00869262	RI
Soltu.DM.08G005060	chr08	+	6330699	6331308	6330699	6330735	6331252	6331308	2;3;12;9	2;0;0;0	5;4;4;5;2;12	2;0;2;1;3;0	0.000502338	0.0471038	RI
Soltu.DM.08G019460	chr08	+	48419591	48421542	48419591	48419764	48420715	48421542	3;2;2;8	0;1;0;0	3;2;7;7;2;7	0;3;4;1;0;1	6.41431e-06	0.00156381	RI
Soltu.DM.09G015190	chr09	+	39985780	39986271	39985780	39986119	39986220	39986271	0;1;0;0	1;2;1;6	2;3;3;3;4;2	3;1;1;2;3;2	2.02282e-05	0.00365306	RI
Soltu.DM.09G025540	chr09	-	61635278	61637541	61635278	61636698	61637337	61637541	13;8;6;8	0;2;3;2	10;8;5;5;4;6	2;0;0;0;0;0	0.000143991	0.0163279	RI
Soltu.DM.10G004070	chr10	+	3348493	3349071	3348493	3348554	3348650	3349071	6;2;3;4	0;1;2;0	1;0;1;6;0;0	0;1;3;0;3;1	3.34905e-06	0.00090722	RI
Soltu.DM.10G018140	chr10	-	49048703	49050408	49048703	49048974	49050198	49050408	33;14;23;32	2;1;1;3	25;22;26;21;13;24	0;1;0;1;0;1	1.24597e-05	0.00243015	RI
Soltu.DM.10G018140	chr10	-	49048703	49050408	49048703	49048957	49050198	49050408	34;14;23;34	0;0;0;0	25;23;26;22;14;24	4;1;3;1;1;0	0.000180145	0.0199633	RI
Soltu.DM.10G021550	chr10	+	53530594	53531295	53530594	53530698	53531132	53531295	10;16;9;13	1;1;1;0	15;12;11;1;13;14	1;1;6;0;8;4	0.000452645	0.044142	RI
Soltu.DM.10G030100	chr10	-	60651984	60653933	60651984	60652384	60653765	60653933	121;172;132;176	0;2;0;0	76;73;91;63;80;82	1;1;3;2;2;7	1.02901e-05	0.00218149	RI
Soltu.DM.11G002450	chr11	+	2561992	2563466	2561992	2562244	2563319	2563466	1142;1921;1161;1457	181;237;168;188	594;665;434;435;878;1146	152;191;192;130;216;246	5.11562e-08	2.07865e-05	RI	mRNA.2	mRNA.1
Soltu.DM.11G006920	chr11	+	6625147	6625379	6625147	6625213	6625291	6625379	40;19;43;34	0;0;0;0	40;21;23;25;48;40	10;6;3;5;22;17	0	0	RI
Soltu.DM.11G015770	chr11	-	28952610	28955140	28952610	28952883	28955026	28955140	519;618;670;660	93;96;116;67	320;261;253;246;276;380	99;81;106;115;101;82	6.41785e-05	0.00869262	RI
Soltu.DM.11G018160	chr11	+	36342506	36344226	36342506	36342777	36342897	36344226	39;65;43;41	5;7;12;7	25;30;35;18;25;24	0;0;7;0;0;0	7.5032e-05	0.00962779	RI
Soltu.DM.11G025190	chr11	+	45207132	45209631	45207132	45209152	45209212	45209631	13;15;7;17	0;0;3;0	17;17;9;15;11;8	3;2;5;2;6;2	0.000346306	0.0359274	RI
Soltu.DM.12G002260	chr12	-	1844121	1844484	1844121	1844326	1844374	1844484	117;137;93;131	67;36;47;71	106;72;72;58;77;134	8;40;0;1;44;0	1.90901e-05	0.00358013	RI
GeneID	Chr	Strand	skipExonStart	skipExonEnd	upstreamExonStart	upstreamExonEnd	downstreamExonStart	downstreamExonEnd	EV-IC	EV-SC	SP7_OE-IC	SP7_OE-SC	Pvalue	FDR	Splicing type	Name of inclusion isoform	Name of skipping isoform
Soltu.DM.01G039470	chr01	+	78151806	78151831	78151348	78151501	78151940	78152295	1;3;8;0	2;7;6;1	4;3;2;7;2;3	1;0;0;1;0;0	2.1215e-09	6.33746e-06	SE
Soltu.DM.01G044330	chr01	-	82326045	82326138	82325516	82325583	82326225	82326279	256;257;263;267	1;0;0;0	248;217;211;261;212;238	54;27;41;42;49;34	0	0	SE
Soltu.DM.01G045660	chr01	+	83435438	83435522	83435276	83435357	83435703	83435807	23;18;19;26	0;1;1;0	18;13;11;19;15;15	8;4;2;4;2;0	3.56461e-05	0.030424	SE
Soltu.DM.02G008920	chr02	-	23770702	23770773	23769964	23770393	23770957	23771636	759;766;578;737	505;484;301;408	462;512;419;355;457;348	471;533;421;394;401;436	2.55952e-06	0.0029217	SE
Soltu.DM.02G008920	chr02	-	23770727	23770773	23769964	23770393	23770957	23771636	567;613;440;577	505;484;301;408	361;398;323;258;344;271	471;533;421;394;401;436	2.68966e-06	0.0029217	SE
Soltu.DM.02G008920	chr02	-	23770563	23770773	23769908	23770393	23770957	23771627	1502;1660;1279;1605	505;484;301;408	990;1184;923;804;1039;817	471;533;421;394;401;436	5.19942e-05	0.0365458	SE
Soltu.DM.02G015920	chr02	-	30459621	30459702	30459083	30459140	30461827	30462200	4;3;10;7	10;5;9;11	2;1;0;0;0;1	10;4;8;5;5;10	1.48993e-06	0.0022254	SE
Soltu.DM.02G015920	chr02	-	30459621	30459699	30459083	30459140	30461827	30462200	2;9;14;7	10;5;9;11	2;1;0;0;1;2	10;4;8;5;5;10	1.3469e-05	0.0134118	SE
Soltu.DM.03G033400	chr03	-	57053592	57053664	57051672	57051765	57054199	57054383	7;1;8;10	4;3;2;5	7;12;2;7;5;6	2;0;0;0;1;0	2.45806e-07	0.00041959	SE
Soltu.DM.04G010030	chr04	+	10492893	10492985	10492457	10492599	10494273	10494369	3;1;2;3	1;0;0;0	1;0;0;2;0;0	1;1;2;2;1;2	1.18543e-10	4.72157e-07	SE
Soltu.DM.06G009730	chr06	-	29786338	29786389	29783199	29783610	29786496	29786751	3;12;6;4	3;9;3;2	2;3;1;0;1;1	6;3;7;5;6;4	6.0016e-05	0.0398406	SE
Soltu.DM.07G007340	chr07	+	11900906	11900939	11900769	11900813	11901148	11901275	1;1;0;4	3;1;2;3	2;0;2;0;1;1	0;1;0;1;1;0	7.8509e-05	0.0493739	SE
Soltu.DM.08G014140	chr08	+	40888837	40888917	40887261	40887504	40889006	40889566	146;154;175;131	32;22;30;36	224;240;230;274;237;251	0;0;0;0;0;0	0	0	SE	mRNA.1	mRNA.2
Soltu.DM.09G012770	chr09	+	27917732	27917789	27916733	27916835	27918194	27918237	2;3;14;4	0;0;0;0	5;4;1;5;1;3	3;3;2;3;0;5	2.03865e-07	0.000405996	SE
Soltu.DM.11G009340	chr11	-	8945859	8945957	8944700	8944779	8946487	8947224	101;128;141;143	96;113;109;102	37;56;34;32;32;37	96;82;80;85;68;62	1.70955e-08	4.08547e-05	SE	mRNA.1	mRNA.2
Soltu.DM.12G013820	chr12	-	20276940	20276978	20274043	20274115	20277853	20277952	4;1;3;4	4;5;4;1	2;6;3;3;1;4	0;0;1;1;1;1	2.54379e-06	0.0029217	SE
Soltu.DM.12G025180	chr12	+	55209016	55209298	55206650	55206933	55210156	55210819	7;12;9;7	1;5;1;2	8;10;10;9;8;5	0;1;0;1;2;0	4.74239e-05	0.0354168	SE
Soltu.DM.12G027450	chr12	-	57456634	57456742	57454804	57454938	57457427	57457506	7;5;15;12	4;3;4;1	10;8;8;16;2;5	0;0;0;2;0;0	4.37831e-05	0.0348776	SE
IDs of the selected genes for the splicing models and qRT-PCR analysis are marked in bold
Last two columns of each list contain the names used for each splicing isoform of the selected DAS genes on the boxplots with the qRT-PCR data
EV-IC: inclusion counts for the EV samples (n=4)
EV-SC: skipping counts for EV samples (n=4)
SP7-OE-IC: inclusion counts for the SP7 overexpressing samples (n=6)
SP7-OE-SC: skipping counts for the SP7 overexpressing samples (n=6)

## Sheet: Potato-SP7 spliced genes
List of the 96 potato DAS-genes in response to RiSP7 OE and their putative Arabidopsis orthologs (based on BLASTp).
Orthology correspondence
Potato SP7_OE DAS genes	Arabidopsis
Soltu.DM.01G008470	AT1G27070
Soltu.DM.01G008560	AT1G52820
Soltu.DM.01G011500	AT5G19900
Soltu.DM.01G027390	AT3G63520
Soltu.DM.01G029250	AT5G35930
Soltu.DM.01G030420	AT1G02145
Soltu.DM.01G033620	AT4G00450
Soltu.DM.01G039470	AT2G41945
Soltu.DM.01G040040	AT1G56310
Soltu.DM.01G042050	AT1G59750
Soltu.DM.01G044330	AT1G36050
Soltu.DM.01G045650	AT5G64440
Soltu.DM.01G045660	AT5G64440
Soltu.DM.01G046200	AT4G33780
Soltu.DM.01G047600	AT1G49710
Soltu.DM.01G049080	AT4G35520
Soltu.DM.01G049110	AT4G36750
Soltu.DM.01G050480	AT4G35520
Soltu.DM.02G002890	AT4G20940
Soltu.DM.02G008920	AT2G23790
Soltu.DM.02G009580	AT5G15270
Soltu.DM.02G015920	AT1G07780
Soltu.DM.02G018730	AT3G62980
Soltu.DM.02G019270	AT4G21350
Soltu.DM.02G022490	AT3G15420
Soltu.DM.02G023390	AT4G35880
Soltu.DM.02G027880	AT5G67385
Soltu.DM.02G028610	AT4G35520
Soltu.DM.02G030200	AT5G38720
Soltu.DM.02G031230	AT5G39410
Soltu.DM.03G000440	AT4G02590
Soltu.DM.03G003210	AT2G17270
Soltu.DM.03G005400	AT2G22910
Soltu.DM.03G018250	AT4G25640
Soltu.DM.03G021830	AT1G57680
Soltu.DM.03G033400	AT1G18070
Soltu.DM.03G034070	AT1G68550
Soltu.DM.03G035310	AT1G15220
Soltu.DM.03G035620	AT3G19970
Soltu.DM.03G036670	AT2G26200
Soltu.DM.04G003540	No hits
Soltu.DM.04G010030	AT5G47710
Soltu.DM.04G018670	AT2G28880
Soltu.DM.04G026490	No hits
Soltu.DM.04G028290	AT1G67120
Soltu.DM.04G028420	AT3G18150
Soltu.DM.04G030680	AT2G33740
Soltu.DM.04G032040	AT4G27290
Soltu.DM.04G033500	AT1G45688
Soltu.DM.04G033950	AT5G42870
Soltu.DM.04G034230	AT2G26540
Soltu.DM.04G035310	AT1G75180
Soltu.DM.05G022840	AT2G39890
Soltu.DM.06G009730	No hits
Soltu.DM.06G010620	AT3G56210
Soltu.DM.06G013820	AT3G49250
Soltu.DM.06G024230	AT1G80810
Soltu.DM.06G027630	AT1G14685
Soltu.DM.06G028420	AT5G24490
Soltu.DM.06G031220	AT5G59830
Soltu.DM.06G031370	AT3G46450
Soltu.DM.07G002950	AT4G10613
Soltu.DM.07G007340	No hits
Soltu.DM.07G015010	AT3G13224
Soltu.DM.08G005060	AT2G45790
Soltu.DM.08G014140	AT5G11700
Soltu.DM.08G019460	AT1G13570
Soltu.DM.09G012770	No hits
Soltu.DM.09G015190	AT3G07525
Soltu.DM.09G024100	AT4G19600
Soltu.DM.09G025540	AT1G68940
Soltu.DM.10G004070	AT3G46730
Soltu.DM.10G013770	AT2G19900
Soltu.DM.10G018140	AT4G38225
Soltu.DM.10G021550	AT3G14470
Soltu.DM.10G030100	AT5G45190
Soltu.DM.11G002450	AT5G37720
Soltu.DM.11G003820	AT1G65590
Soltu.DM.11G006010	AT4G32440
Soltu.DM.11G006920	AT3G10600
Soltu.DM.11G009340	AT5G09880
Soltu.DM.11G015770	AT4G10070
Soltu.DM.11G017490	AT2G03060
Soltu.DM.11G018160	AT2G28290
Soltu.DM.11G018190	AT5G19620
Soltu.DM.11G020290	AT4G34890
Soltu.DM.11G021380	AT3G22430
Soltu.DM.11G023290	AT1G07940
Soltu.DM.11G025190	AT2G26920
Soltu.DM.12G002260	AT2G43160
Soltu.DM.12G004070	AT5G10620
Soltu.DM.12G013820	AT3G04490
Soltu.DM.12G015050	AT1G30410
Soltu.DM.12G025180	AT3G21120
Soltu.DM.12G027450	No hits
Soltu.DM.01G036020	AT2G27110

## Sheet: Orthology SP7 DEGs
List of the potato differentially expressed genes in response to RiSP7 OE that have retrieved a putative ortholog in Arabidopsis based on reciprocal BLASTp. The corresponding Arabidopsis putative ortholog is shown next to each potato gene ID.
Potato_SP7_DEGs	Arabidopsis_SP7_DEGs
Soltu.DM.10G000090.1	AT1G01060.1
Soltu.DM.01G035040.4	AT1G01320.2
Soltu.DM.09G020700.1	AT1G01550.1
Soltu.DM.01G029650.1	AT1G02205.2
Soltu.DM.06G000540.1	AT1G02920.1
Soltu.DM.06G000630.1	AT1G03190.1
Soltu.DM.02G007390.1	AT1G03230.1
Soltu.DM.08G026650.1	AT1G04110.1
Soltu.DM.06G001120.1	AT1G04240.1
Soltu.DM.11G024440.1	AT1G04580.1
Soltu.DM.09G027900.1	AT1G04600.1
Soltu.DM.04G021900.1	AT1G05055.1
Soltu.DM.07G017440.1	AT1G05120.1
Soltu.DM.07G017940.1	AT1G05260.1
Soltu.DM.08G002270.1	AT1G05675.1
Soltu.DM.04G012310.1	AT1G05970.2
Soltu.DM.01G029770.1	AT1G06270.1
Soltu.DM.08G006540.1	AT1G06475.1
Soltu.DM.09G026230.2	AT1G06620.1
Soltu.DM.09G013940.1	AT1G06900.1
Soltu.DM.06G004050.1	AT1G07530.1
Soltu.DM.11G025750.1	AT1G07900.1
Soltu.DM.06G006350.1	AT1G08060.1
Soltu.DM.11G022830.1	AT1G08080.1
Soltu.DM.11G023220.1	AT1G08090.1
Soltu.DM.11G021510.1	AT1G08260.1
Soltu.DM.06G029310.3	AT1G08465.1
Soltu.DM.04G019490.1	AT1G08600.1
Soltu.DM.01G040670.2	AT1G09380.1
Soltu.DM.11G001740.1	AT1G09680.1
Soltu.DM.02G015870.1	AT1G09850.1
Soltu.DM.10G014230.1	AT1G10020.1
Soltu.DM.07G010840.1	AT1G10070.1
Soltu.DM.07G008960.1	AT1G10130.1
Soltu.DM.02G028660.1	AT1G10390.1
Soltu.DM.03G002300.1	AT1G11125.1
Soltu.DM.02G018900.1	AT1G11290.1
Soltu.DM.02G019090.1	AT1G11330.1
Soltu.DM.02G020170.2	AT1G11720.2
Soltu.DM.09G028510.1	AT1G11950.1
Soltu.DM.12G020800.1	AT1G12000.1
Soltu.DM.06G005370.1	AT1G12470.1
Soltu.DM.06G002990.1	AT1G12700.1
Soltu.DM.04G000240.1	AT1G13635.1
Soltu.DM.05G005280.1	AT1G14160.1
Soltu.DM.06G023910.2	AT1G15290.1
Soltu.DM.06G023850.1	AT1G15330.1
Soltu.DM.08G016380.1	AT1G15520.1
Soltu.DM.04G006010.1	AT1G15780.1
Soltu.DM.07G018900.1	AT1G16490.1
Soltu.DM.02G014430.1	AT1G17020.1
Soltu.DM.03G036400.1	AT1G17620.1
Soltu.DM.06G022670.1	AT1G17630.1
Soltu.DM.03G024040.1	AT1G17840.1
Soltu.DM.03G018430.1	AT1G17860.1
Soltu.DM.03G033510.1	AT1G18140.1
Soltu.DM.03G028730.2	AT1G18485.1
Soltu.DM.12G014380.1	AT1G18600.1
Soltu.DM.01G051740.1	AT1G19250.1
Soltu.DM.04G035740.1	AT1G19630.1
Soltu.DM.02G029920.1	AT1G19690.1
Soltu.DM.11G008040.1	AT1G20230.1
Soltu.DM.01G041430.2	AT1G20570.1
Soltu.DM.10G027890.1	AT1G20720.1
Soltu.DM.04G028580.1	AT1G21150.1
Soltu.DM.10G019460.1	AT1G21270.1
Soltu.DM.04G025250.1	AT1G21400.1
Soltu.DM.04G025630.2	AT1G21460.1
Soltu.DM.12G019540.1	AT1G21500.1
Soltu.DM.04G024460.2	AT1G21580.1
Soltu.DM.11G009550.1	AT1G21650.2
Soltu.DM.12G006980.1	AT1G22360.1
Soltu.DM.03G005640.1	AT1G22430.1
Soltu.DM.03G005360.1	AT1G22860.1
Soltu.DM.05G013700.1	AT1G23180.1
Soltu.DM.10G019780.1	AT1G23230.1
Soltu.DM.04G013980.1	AT1G23450.1
Soltu.DM.05G008180.1	AT1G23870.1
Soltu.DM.05G012890.1	AT1G24706.1
Soltu.DM.01G043880.1	AT1G25275.1
Soltu.DM.05G003740.1	AT1G25390.1
Soltu.DM.02G009750.1	AT1G26800.1
Soltu.DM.04G034440.1	AT1G27040.1
Soltu.DM.03G036120.1	AT1G27730.1
Soltu.DM.03G001970.1	AT1G28330.4
Soltu.DM.02G014700.1	AT1G29670.1
Soltu.DM.11G013430.1	AT1G29820.1
Soltu.DM.07G022720.1	AT1G30040.1
Soltu.DM.08G007110.1	AT1G30135.1
Soltu.DM.02G016850.1	AT1G31010.1
Soltu.DM.11G009950.3	AT1G31430.1
Soltu.DM.08G019330.1	AT1G32490.1
Soltu.DM.08G030250.1	AT1G32930.1
Soltu.DM.12G022680.1	AT1G33260.1
Soltu.DM.03G012610.1	AT1G33350.1
Soltu.DM.01G047030.1	AT1G33360.1
Soltu.DM.06G013770.1	AT1G34460.1
Soltu.DM.04G014770.1	AT1G35580.3
Soltu.DM.06G020130.1	AT1G35660.1
Soltu.DM.04G029530.1	AT1G35710.1
Soltu.DM.11G010380.1	AT1G37130.1
Soltu.DM.02G007900.1	AT1G42190.1
Soltu.DM.08G017890.1	AT1G43710.1
Soltu.DM.11G014920.1	AT1G43760.1
Soltu.DM.11G016740.1	AT1G44910.2
Soltu.DM.04G031470.1	AT1G44970.1
Soltu.DM.12G005610.1	AT1G47480.1
Soltu.DM.04G034400.1	AT1G47710.1
Soltu.DM.09G003800.1	AT1G48090.1
Soltu.DM.10G005150.1	AT1G49310.1
Soltu.DM.01G049230.1	AT1G49320.1
Soltu.DM.11G016360.1	AT1G49340.1
Soltu.DM.06G001630.2	AT1G49540.1
Soltu.DM.01G029710.1	AT1G49590.3
Soltu.DM.01G048170.2	AT1G49620.1
Soltu.DM.10G013520.1	AT1G49970.1
Soltu.DM.01G048740.5	AT1G50030.1
Soltu.DM.10G001520.1	AT1G50900.1
Soltu.DM.06G025690.1	AT1G51940.1
Soltu.DM.07G024510.1	AT1G52920.1
Soltu.DM.04G018130.1	AT1G54490.1
Soltu.DM.08G005420.1	AT1G55020.1
Soltu.DM.04G031260.1	AT1G55300.1
Soltu.DM.01G041700.1	AT1G55610.1
Soltu.DM.07G027450.1	AT1G55850.1
Soltu.DM.01G040510.1	AT1G56580.1
Soltu.DM.01G025240.1	AT1G56670.1
Soltu.DM.06G021140.1	AT1G56690.1
Soltu.DM.02G028970.2	AT1G58340.1
Soltu.DM.09G027680.1	AT1G60000.1
Soltu.DM.09G030770.1	AT1G60710.1
Soltu.DM.04G004560.1	AT1G60860.1
Soltu.DM.02G018110.1	AT1G61150.1
Soltu.DM.12G010500.1	AT1G61180.2
Soltu.DM.02G030140.1	AT1G61600.1
Soltu.DM.10G000480.1	AT1G61680.1
Soltu.DM.07G002660.1	AT1G61930.1
Soltu.DM.04G036100.1	AT1G62280.1
Soltu.DM.02G020620.2	AT1G62360.1
Soltu.DM.06G025080.1	AT1G63640.1
Soltu.DM.04G028470.1	AT1G63840.1
Soltu.DM.08G028500.1	AT1G64110.3
Soltu.DM.03G003550.1	AT1G64230.1
Soltu.DM.05G016990.1	AT1G64260.1
Soltu.DM.08G028720.1	AT1G64300.1
Soltu.DM.08G004720.1	AT1G64380.1
Soltu.DM.12G007090.1	AT1G65300.1
Soltu.DM.11G003810.1	AT1G65610.1
Soltu.DM.01G031450.1	AT1G65680.1
Soltu.DM.10G017110.1	AT1G65870.1
Soltu.DM.03G002980.1	AT1G66120.1
Soltu.DM.11G002550.1	AT1G66235.1
Soltu.DM.05G021080.1	AT1G66345.1
Soltu.DM.10G020780.1	AT1G66370.1
Soltu.DM.02G026230.1	AT1G66840.1
Soltu.DM.02G020990.1	AT1G66920.1
Soltu.DM.04G028290.3	AT1G67120.1
Soltu.DM.02G025680.1	AT1G67140.3
Soltu.DM.05G011650.1	AT1G67490.1
Soltu.DM.05G010060.1	AT1G67810.1
Soltu.DM.09G025040.1	AT1G67980.1
Soltu.DM.01G000570.1	AT1G68040.1
Soltu.DM.02G007010.1	AT1G68530.1
Soltu.DM.05G008490.1	AT1G70370.1
Soltu.DM.09G007900.1	AT1G70830.1
Soltu.DM.04G027980.1	AT1G71740.1
Soltu.DM.03G003070.1	AT1G72060.1
Soltu.DM.03G018550.1	AT1G73260.1
Soltu.DM.03G023510.1	AT1G73325.1
Soltu.DM.06G026040.1	AT1G74500.1
Soltu.DM.03G030180.1	AT1G74670.1
Soltu.DM.06G026250.1	AT1G74770.1
Soltu.DM.04G034840.1	AT1G75030.1
Soltu.DM.03G004130.1	AT1G75280.1
Soltu.DM.11G013630.1	AT1G76680.1
Soltu.DM.04G035010.1	AT1G76810.1
Soltu.DM.02G019950.1	AT1G77170.1
Soltu.DM.04G025000.1	AT1G77230.1
Soltu.DM.11G009640.1	AT1G77405.1
Soltu.DM.07G022530.1	AT1G78380.1
Soltu.DM.02G030020.1	AT1G79000.1
Soltu.DM.07G028260.1	AT1G79040.1
Soltu.DM.07G018860.1	AT1G79180.1
Soltu.DM.10G000580.2	AT1G79350.1
Soltu.DM.02G023760.1	AT1G79540.1
Soltu.DM.08G006020.1	AT1G79940.4
Soltu.DM.11G013260.1	AT1G80350.1
Soltu.DM.04G001070.1	AT2G02750.1
Soltu.DM.01G043360.1	AT2G02850.1
Soltu.DM.03G009600.1	AT2G03270.1
Soltu.DM.01G048140.1	AT2G03550.1
Soltu.DM.05G001350.1	AT2G03760.1
Soltu.DM.05G018170.1	AT2G04570.1
Soltu.DM.05G015790.1	AT2G06025.1
Soltu.DM.05G015670.1	AT2G06520.1
Soltu.DM.11G013680.1	AT2G07698.1
Soltu.DM.02G021310.1	AT2G07727.1
Soltu.DM.12G001000.4	AT2G13360.1
Soltu.DM.02G033200.1	AT2G13600.1
Soltu.DM.05G011330.1	AT2G14000.1
Soltu.DM.05G021240.1	AT2G14095.1
Soltu.DM.01G045410.1	AT2G14170.3
Soltu.DM.01G045930.1	AT2G14580.1
Soltu.DM.08G003240.1	AT2G14900.1
Soltu.DM.10G017860.1	AT2G17040.1
Soltu.DM.02G001360.2	AT2G17140.1
Soltu.DM.02G005350.2	AT2G17200.1
Soltu.DM.02G022410.1	AT2G17500.1
Soltu.DM.02G023890.1	AT2G17930.1
Soltu.DM.01G049510.1	AT2G18360.1
Soltu.DM.07G001850.1	AT2G18730.1
Soltu.DM.12G009990.1	AT2G19770.1
Soltu.DM.03G034800.1	AT2G20000.1
Soltu.DM.06G034050.1	AT2G20250.1
Soltu.DM.09G018670.1	AT2G20260.1
Soltu.DM.07G019430.1	AT2G20815.1
Soltu.DM.01G050810.1	AT2G21100.1
Soltu.DM.01G050690.1	AT2G21180.1
Soltu.DM.04G023600.1	AT2G21860.1
Soltu.DM.01G045080.2	AT2G22540.1
Soltu.DM.05G021110.1	AT2G22590.1
Soltu.DM.02G028460.1	AT2G23380.1
Soltu.DM.01G048280.1	AT2G23610.1
Soltu.DM.08G022600.1	AT2G23910.1
Soltu.DM.01G033150.1	AT2G24190.1
Soltu.DM.06G008360.2	AT2G25140.1
Soltu.DM.08G010850.2	AT2G25170.1
Soltu.DM.08G016850.1	AT2G25660.1
Soltu.DM.08G014660.1	AT2G25770.1
Soltu.DM.04G034150.1	AT2G26560.1
Soltu.DM.08G009760.1	AT2G26890.1
Soltu.DM.06G029780.1	AT2G27550.1
Soltu.DM.08G026100.1	AT2G27830.1
Soltu.DM.11G018160.2	AT2G28290.2
Soltu.DM.12G017400.1	AT2G28410.1
Soltu.DM.01G043080.1	AT2G28680.1
Soltu.DM.11G026670.1	AT2G28690.1
Soltu.DM.06G031190.1	AT2G28710.1
Soltu.DM.06G031360.1	AT2G28780.1
Soltu.DM.06G022050.1	AT2G29110.1
Soltu.DM.01G029040.1	AT2G29420.1
Soltu.DM.06G032600.1	AT2G30140.1
Soltu.DM.01G028930.1	AT2G31810.2
Soltu.DM.06G015120.2	AT2G32040.1
Soltu.DM.04G023940.1	AT2G32320.1
Soltu.DM.01G038160.1	AT2G32580.1
Soltu.DM.03G002030.1	AT2G32700.1
Soltu.DM.02G010930.1	AT2G33730.1
Soltu.DM.02G016180.1	AT2G34090.1
Soltu.DM.04G019390.1	AT2G35800.1
Soltu.DM.01G002440.1	AT2G35840.1
Soltu.DM.09G002780.1	AT2G36100.1
Soltu.DM.09G003690.1	AT2G36250.1
Soltu.DM.11G006050.1	AT2G36380.1
Soltu.DM.01G036280.1	AT2G36640.1
Soltu.DM.10G021370.1	AT2G36780.1
Soltu.DM.11G007870.1	AT2G36970.1
Soltu.DM.10G024030.2	AT2G37210.1
Soltu.DM.09G006900.1	AT2G37310.1
Soltu.DM.03G028810.1	AT2G37370.1
Soltu.DM.09G001650.1	AT2G37820.1
Soltu.DM.09G025930.1	AT2G38870.1
Soltu.DM.09G026680.1	AT2G38940.1
Soltu.DM.08G017400.1	AT2G39030.1
Soltu.DM.04G007450.1	AT2G39518.1
Soltu.DM.03G013040.1	AT2G40110.1
Soltu.DM.06G010320.1	AT2G40340.1
Soltu.DM.03G019580.1	AT2G40540.1
Soltu.DM.03G013430.1	AT2G40770.1
Soltu.DM.01G042950.1	AT2G41475.1
Soltu.DM.08G005930.1	AT2G42490.1
Soltu.DM.07G020800.1	AT2G42610.1
Soltu.DM.04G033920.1	AT2G43290.1
Soltu.DM.11G025500.1	AT2G43650.1
Soltu.DM.08G002180.1	AT2G43840.2
Soltu.DM.01G001550.1	AT2G44300.1
Soltu.DM.01G031040.1	AT2G44880.1
Soltu.DM.01G031760.1	AT2G45260.1
Soltu.DM.01G032080.1	AT2G45420.1
Soltu.DM.01G033030.1	AT2G45510.1
Soltu.DM.02G008370.1	AT2G45550.1
Soltu.DM.01G032720.1	AT2G45650.1
Soltu.DM.08G027950.1	AT2G45970.1
Soltu.DM.08G013290.3	AT2G46210.1
Soltu.DM.02G019040.1	AT2G46600.1
Soltu.DM.09G023140.1	AT2G47810.1
Soltu.DM.05G014980.1	AT2G47980.1
Soltu.DM.12G023190.1	AT3G01190.1
Soltu.DM.02G034090.1	AT3G01840.1
Soltu.DM.03G018890.3	AT3G02010.1
Soltu.DM.02G030530.1	AT3G02260.1
Soltu.DM.11G003960.1	AT3G02630.1
Soltu.DM.02G020850.1	AT3G03190.1
Soltu.DM.09G020860.2	AT3G03260.1
Soltu.DM.01G029070.1	AT3G03580.1
Soltu.DM.06G026190.1	AT3G03980.1
Soltu.DM.02G004280.1	AT3G04340.1
Soltu.DM.12G013800.2	AT3G04490.1
Soltu.DM.01G036420.1	AT3G04720.1
Soltu.DM.04G025420.1	AT3G05090.1
Soltu.DM.01G039090.1	AT3G05430.1
Soltu.DM.01G039640.1	AT3G05600.1
Soltu.DM.03G023770.1	AT3G05680.1
Soltu.DM.05G023770.1	AT3G06240.1
Soltu.DM.12G017260.1	AT3G06290.1
Soltu.DM.01G022660.1	AT3G06350.1
Soltu.DM.01G019900.1	AT3G06670.1
Soltu.DM.07G007810.1	AT3G06880.2
Soltu.DM.01G021770.1	AT3G06890.1
Soltu.DM.01G017560.1	AT3G06960.1
Soltu.DM.09G016960.1	AT3G07330.1
Soltu.DM.09G016710.1	AT3G07400.1
Soltu.DM.07G022220.1	AT3G07600.1
Soltu.DM.08G013950.1	AT3G07610.1
Soltu.DM.04G025860.1	AT3G09040.1
Soltu.DM.09G000610.1	AT3G09060.1
Soltu.DM.01G028030.1	AT3G09270.1
Soltu.DM.12G016140.1	AT3G10270.1
Soltu.DM.10G025240.1	AT3G11600.1
Soltu.DM.11G007500.1	AT3G11760.1
Soltu.DM.03G010640.1	AT3G12020.1
Soltu.DM.12G000350.1	AT3G12120.1
Soltu.DM.04G032360.1	AT3G12203.1
Soltu.DM.11G014930.1	AT3G13530.1
Soltu.DM.03G036480.1	AT3G13790.1
Soltu.DM.07G012330.1	AT3G13980.1
Soltu.DM.11G018820.2	AT3G14470.1
Soltu.DM.07G017520.1	AT3G14690.1
Soltu.DM.02G022490.1	AT3G15420.1
Soltu.DM.06G023110.1	AT3G16240.1
Soltu.DM.01G018520.1	AT3G17205.1
Soltu.DM.12G011740.1	AT3G18080.1
Soltu.DM.11G020130.1	AT3G18830.1
Soltu.DM.01G045910.1	AT3G19690.1
Soltu.DM.02G000370.1	AT3G19780.1
Soltu.DM.10G007790.1	AT3G20475.1
Soltu.DM.12G009660.1	AT3G21250.2
Soltu.DM.04G026020.1	AT3G21260.3
Soltu.DM.01G037850.1	AT3G21630.1
Soltu.DM.12G023240.1	AT3G21690.1
Soltu.DM.07G017900.1	AT3G21720.1
Soltu.DM.12G029830.1	AT3G21750.1
Soltu.DM.07G013910.1	AT3G21760.1
Soltu.DM.12G023080.1	AT3G22060.1
Soltu.DM.11G009840.1	AT3G22150.1
Soltu.DM.02G011380.1	AT3G22170.1
Soltu.DM.10G010880.1	AT3G22750.1
Soltu.DM.09G026820.1	AT3G23330.1
Soltu.DM.05G023960.1	AT3G23820.1
Soltu.DM.07G010290.1	AT3G24360.1
Soltu.DM.07G007500.1	AT3G24495.1
Soltu.DM.05G022180.1	AT3G25270.1
Soltu.DM.06G033440.1	AT3G25400.1
Soltu.DM.01G045440.1	AT3G25750.1
Soltu.DM.01G045150.1	AT3G25810.1
Soltu.DM.02G019400.2	AT3G25820.1
Soltu.DM.02G010710.2	AT3G26000.1
Soltu.DM.04G037560.1	AT3G26040.1
Soltu.DM.04G025230.1	AT3G26540.1
Soltu.DM.02G033260.1	AT3G27670.1
Soltu.DM.03G007710.1	AT3G29320.1
Soltu.DM.05G001560.1	AT3G30380.2
Soltu.DM.06G019230.1	AT3G43860.1
Soltu.DM.08G015780.1	AT3G43920.2
Soltu.DM.11G024570.1	AT3G44050.1
Soltu.DM.01G006530.1	AT3G44330.1
Soltu.DM.11G011490.3	AT3G44370.1
Soltu.DM.05G001330.1	AT3G45070.1
Soltu.DM.11G022810.1	AT3G45160.1
Soltu.DM.06G030850.1	AT3G45650.1
Soltu.DM.12G003600.1	AT3G45770.1
Soltu.DM.11G026060.2	AT3G45780.1
Soltu.DM.03G013940.1	AT3G45940.1
Soltu.DM.04G032450.1	AT3G46530.1
Soltu.DM.11G003700.1	AT3G46790.1
Soltu.DM.12G017900.1	AT3G47510.1
Soltu.DM.02G031640.1	AT3G47950.1
Soltu.DM.01G030850.1	AT3G48110.1
Soltu.DM.10G006750.2	AT3G48310.1
Soltu.DM.06G026950.1	AT3G48360.1
Soltu.DM.11G025260.1	AT3G48480.1
Soltu.DM.03G020100.1	AT3G48740.1
Soltu.DM.07G019960.1	AT3G49190.1
Soltu.DM.02G027260.1	AT3G49690.1
Soltu.DM.02G028940.1	AT3G50370.1
Soltu.DM.02G029690.2	AT3G50380.1
Soltu.DM.02G024880.1	AT3G50900.1
Soltu.DM.02G022460.1	AT3G51480.1
Soltu.DM.09G024940.1	AT3G51895.1
Soltu.DM.01G016430.2	AT3G53180.1
Soltu.DM.09G005870.1	AT3G53420.1
Soltu.DM.01G040840.1	AT3G53480.1
Soltu.DM.03G012340.1	AT3G53980.1
Soltu.DM.11G004370.1	AT3G54870.1
Soltu.DM.04G018890.2	AT3G55020.1
Soltu.DM.05G022850.1	AT3G55740.1
Soltu.DM.06G034060.1	AT3G57410.1
Soltu.DM.01G027100.1	AT3G57450.1
Soltu.DM.03G023020.1	AT3G59140.1
Soltu.DM.12G003520.1	AT3G59820.1
Soltu.DM.11G019180.1	AT3G60160.1
Soltu.DM.05G019750.1	AT3G61590.1
Soltu.DM.11G021720.1	AT3G62150.1
Soltu.DM.01G017040.1	AT3G62800.1
Soltu.DM.10G006700.1	AT3G63110.1
Soltu.DM.01G036590.1	AT3G63380.1
Soltu.DM.07G006150.1	AT3G63450.1
Soltu.DM.01G027370.1	AT3G63520.1
Soltu.DM.03G012810.2	AT4G00430.1
Soltu.DM.05G018670.1	AT4G00800.1
Soltu.DM.05G019820.1	AT4G01130.1
Soltu.DM.01G034550.1	AT4G01140.1
Soltu.DM.06G001080.1	AT4G01870.1
Soltu.DM.06G034690.1	AT4G02780.1
Soltu.DM.06G034830.1	AT4G02900.1
Soltu.DM.07G022740.1	AT4G03500.1
Soltu.DM.10G004230.1	AT4G03510.1
Soltu.DM.05G017980.1	AT4G04210.1
Soltu.DM.02G020490.1	AT4G04370.1
Soltu.DM.01G002300.1	AT4G05160.1
Soltu.DM.09G026460.1	AT4G08300.1
Soltu.DM.04G030040.1	AT4G08950.1
Soltu.DM.05G007350.1	AT4G11090.1
Soltu.DM.08G027260.1	AT4G11650.1
Soltu.DM.09G027620.1	AT4G13430.1
Soltu.DM.12G003100.1	AT4G13580.1
Soltu.DM.10G018210.1	AT4G14240.1
Soltu.DM.09G025020.1	AT4G14710.1
Soltu.DM.01G036290.1	AT4G14970.1
Soltu.DM.05G016580.1	AT4G15080.1
Soltu.DM.09G029950.1	AT4G15550.1
Soltu.DM.11G002770.1	AT4G15560.1
Soltu.DM.S000620.1	AT4G15890.1
Soltu.DM.01G019960.1	AT4G16150.1
Soltu.DM.08G023380.1	AT4G17140.3
Soltu.DM.10G003260.3	AT4G18360.1
Soltu.DM.03G001840.1	AT4G18540.1
Soltu.DM.02G016290.1	AT4G18550.1
Soltu.DM.04G034720.1	AT4G19390.1
Soltu.DM.11G008060.2	AT4G19440.1
Soltu.DM.02G012640.1	AT4G19490.1
Soltu.DM.02G011840.3	AT4G19880.1
Soltu.DM.02G002890.1	AT4G20940.1
Soltu.DM.11G021310.1	AT4G21065.1
Soltu.DM.02G019790.1	AT4G21170.1
Soltu.DM.02G019970.1	AT4G21780.1
Soltu.DM.02G020240.1	AT4G21990.1
Soltu.DM.08G026760.1	AT4G22950.1
Soltu.DM.03G017930.1	AT4G23340.1
Soltu.DM.08G028850.1	AT4G23810.1
Soltu.DM.11G018230.1	AT4G24020.1
Soltu.DM.08G004890.1	AT4G24060.1
Soltu.DM.06G022960.1	AT4G25150.1
Soltu.DM.03G017480.1	AT4G25540.1
Soltu.DM.12G025810.2	AT4G26140.1
Soltu.DM.02G008850.2	AT4G27010.1
Soltu.DM.03G021300.1	AT4G27580.1
Soltu.DM.03G010950.1	AT4G27800.1
Soltu.DM.04G022170.1	AT4G28020.1
Soltu.DM.07G007920.1	AT4G29000.1
Soltu.DM.07G007040.1	AT4G30200.1
Soltu.DM.12G004090.1	AT4G31330.1
Soltu.DM.08G019150.1	AT4G31400.1
Soltu.DM.08G002080.1	AT4G31420.1
Soltu.DM.09G030230.1	AT4G31500.1
Soltu.DM.10G025810.1	AT4G31940.1
Soltu.DM.07G021600.1	AT4G32300.1
Soltu.DM.11G006010.1	AT4G32440.1
Soltu.DM.03G002060.2	AT4G32480.1
Soltu.DM.08G017190.1	AT4G32700.2
Soltu.DM.08G014680.1	AT4G32870.1
Soltu.DM.01G047240.2	AT4G34131.1
Soltu.DM.01G050790.1	AT4G34880.1
Soltu.DM.01G051210.1	AT4G35100.1
Soltu.DM.03G019820.1	AT4G35160.1
Soltu.DM.01G051920.1	AT4G35300.2
Soltu.DM.01G052010.1	AT4G35440.1
Soltu.DM.02G022580.1	AT4G35520.1
Soltu.DM.02G023020.1	AT4G35690.1
Soltu.DM.02G023300.1	AT4G35800.1
Soltu.DM.02G023390.1	AT4G35880.1
Soltu.DM.02G006680.1	AT4G36670.1
Soltu.DM.02G006720.1	AT4G36690.4
Soltu.DM.11G002350.1	AT4G36810.1
Soltu.DM.02G028200.1	AT4G37250.1
Soltu.DM.02G028120.1	AT4G37360.1
Soltu.DM.02G007420.1	AT4G37790.1
Soltu.DM.11G002260.1	AT4G37970.1
Soltu.DM.01G052070.1	AT4G38200.1
Soltu.DM.12G029560.1	AT4G38540.1
Soltu.DM.11G014120.1	AT4G38760.1
Soltu.DM.01G050630.1	AT4G38810.2
Soltu.DM.02G024280.2	AT4G38970.1
Soltu.DM.08G013920.1	AT4G39030.1
Soltu.DM.10G015800.1	AT4G39250.1
Soltu.DM.04G023970.2	AT4G39420.2
Soltu.DM.04G022250.1	AT4G39690.1
Soltu.DM.11G003650.1	AT4G39952.1
Soltu.DM.09G008040.2	AT5G01400.1
Soltu.DM.06G002840.1	AT5G01710.1
Soltu.DM.10G023750.2	AT5G02790.1
Soltu.DM.08G001020.1	AT5G02890.1
Soltu.DM.10G020760.1	AT5G03530.1
Soltu.DM.09G004610.2	AT5G03795.1
Soltu.DM.11G019690.1	AT5G04590.1
Soltu.DM.08G023750.1	AT5G04770.1
Soltu.DM.11G006930.1	AT5G04780.1
Soltu.DM.05G020640.1	AT5G05340.1
Soltu.DM.07G008900.1	AT5G05680.1
Soltu.DM.04G002280.1	AT5G06060.1
Soltu.DM.11G026180.1	AT5G06470.1
Soltu.DM.04G028670.1	AT5G06810.1
Soltu.DM.04G018640.1	AT5G07400.1
Soltu.DM.10G007900.1	AT5G07475.1
Soltu.DM.03G029650.1	AT5G07810.1
Soltu.DM.11G012120.1	AT5G07990.1
Soltu.DM.04G037340.1	AT5G08020.1
Soltu.DM.04G024730.1	AT5G08470.1
Soltu.DM.02G000490.1	AT5G08580.1
Soltu.DM.11G008090.1	AT5G09330.1
Soltu.DM.04G028320.1	AT5G09360.1
Soltu.DM.04G008670.1	AT5G09520.1
Soltu.DM.11G008250.1	AT5G09760.1
Soltu.DM.03G008940.1	AT5G09810.1
Soltu.DM.07G015330.2	AT5G09950.1
Soltu.DM.04G033090.1	AT5G10600.1
Soltu.DM.12G001140.1	AT5G12170.2
Soltu.DM.11G019380.1	AT5G12430.1
Soltu.DM.11G019610.1	AT5G12460.1
Soltu.DM.03G019980.1	AT5G13180.1
Soltu.DM.12G018260.1	AT5G13500.1
Soltu.DM.05G023170.1	AT5G13930.1
Soltu.DM.03G028120.1	AT5G14860.1
Soltu.DM.02G010230.2	AT5G14930.2
Soltu.DM.04G018770.1	AT5G14990.1
Soltu.DM.06G016920.1	AT5G15340.1
Soltu.DM.02G030460.1	AT5G15700.1
Soltu.DM.02G026080.1	AT5G16180.1
Soltu.DM.01G025980.1	AT5G16530.1
Soltu.DM.11G002520.1	AT5G16610.1
Soltu.DM.02G018350.1	AT5G17570.1
Soltu.DM.06G004980.2	AT5G17680.1
Soltu.DM.12G015840.1	AT5G18230.1
Soltu.DM.04G019930.1	AT5G18310.1
Soltu.DM.07G008300.1	AT5G19300.1
Soltu.DM.09G023200.1	AT5G20220.1
Soltu.DM.07G003170.1	AT5G20270.1
Soltu.DM.04G017780.1	AT5G20660.2
Soltu.DM.12G026350.1	AT5G20740.1
Soltu.DM.01G006330.1	AT5G22090.1
Soltu.DM.11G022110.1	AT5G22320.1
Soltu.DM.02G001760.1	AT5G23110.1
Soltu.DM.04G005190.1	AT5G23370.1
Soltu.DM.06G017230.1	AT5G23960.2
Soltu.DM.09G000330.1	AT5G24030.1
Soltu.DM.03G022500.2	AT5G24270.1
Soltu.DM.02G013120.1	AT5G24530.1
Soltu.DM.11G017290.2	AT5G24740.1
Soltu.DM.06G005880.1	AT5G25600.1
Soltu.DM.04G034540.1	AT5G25900.1
Soltu.DM.06G026840.1	AT5G26660.1
Soltu.DM.10G012270.1	AT5G26860.1
Soltu.DM.03G021550.1	AT5G33393.1
Soltu.DM.07G002370.1	AT5G35160.2
Soltu.DM.12G023400.1	AT5G35690.1
Soltu.DM.07G013480.1	AT5G36110.1
Soltu.DM.04G027050.1	AT5G37290.1
Soltu.DM.02G025810.1	AT5G38410.1
Soltu.DM.04G028550.2	AT5G38590.2
Soltu.DM.02G006350.1	AT5G39110.1
Soltu.DM.02G031250.1	AT5G39410.1
Soltu.DM.11G019350.1	AT5G39680.1
Soltu.DM.05G006550.1	AT5G39950.1
Soltu.DM.12G018660.1	AT5G40200.1
Soltu.DM.02G033170.1	AT5G40380.1
Soltu.DM.02G033310.1	AT5G40450.1
Soltu.DM.01G051430.1	AT5G40820.1
Soltu.DM.04G031940.1	AT5G40870.1
Soltu.DM.08G027790.1	AT5G41270.1
Soltu.DM.08G028150.1	AT5G41410.1
Soltu.DM.04G036980.1	AT5G42180.1
Soltu.DM.04G003460.1	AT5G42655.1
Soltu.DM.07G010100.1	AT5G42785.1
Soltu.DM.02G024900.2	AT5G42800.1
Soltu.DM.06G002100.2	AT5G43900.1
Soltu.DM.09G021460.1	AT5G44120.3
Soltu.DM.02G017050.1	AT5G44180.1
Soltu.DM.11G010070.1	AT5G44240.1
Soltu.DM.02G014630.1	AT5G45650.1
Soltu.DM.02G014690.1	AT5G45670.1
Soltu.DM.09G027710.1	AT5G45860.1
Soltu.DM.03G001850.1	AT5G45910.1
Soltu.DM.02G014250.1	AT5G46400.1
Soltu.DM.02G026110.1	AT5G46680.1
Soltu.DM.08G022140.1	AT5G46880.1
Soltu.DM.08G012290.1	AT5G47430.1
Soltu.DM.07G001700.1	AT5G48380.1
Soltu.DM.01G049040.1	AT5G48490.1
Soltu.DM.11G002510.2	AT5G48680.1
Soltu.DM.03G020090.1	AT5G50790.1
Soltu.DM.09G014100.1	AT5G51340.1
Soltu.DM.03G016520.1	AT5G51890.1
Soltu.DM.06G012850.1	AT5G51950.1
Soltu.DM.03G024800.1	AT5G53150.1
Soltu.DM.03G002110.1	AT5G53750.1
Soltu.DM.02G016980.1	AT5G53980.1
Soltu.DM.04G033830.1	AT5G54010.1
Soltu.DM.06G002210.1	AT5G54160.1
Soltu.DM.09G003930.1	AT5G54260.1
Soltu.DM.04G015950.1	AT5G54370.1
Soltu.DM.07G025250.1	AT5G54585.1
Soltu.DM.02G016510.1	AT5G54960.1
Soltu.DM.02G020150.1	AT5G54970.1
Soltu.DM.07G026820.1	AT5G55410.1
Soltu.DM.11G000290.1	AT5G55600.1
Soltu.DM.07G011740.1	AT5G56960.1
Soltu.DM.12G025930.1	AT5G57030.1
Soltu.DM.07G006810.1	AT5G57160.1
Soltu.DM.07G002140.1	AT5G57590.1
Soltu.DM.09G013450.1	AT5G58240.1
Soltu.DM.09G013630.1	AT5G58450.1
Soltu.DM.08G016090.1	AT5G59320.1
Soltu.DM.04G032980.1	AT5G59845.1
Soltu.DM.11G015320.1	AT5G60340.1
Soltu.DM.06G025780.1	AT5G61400.1
Soltu.DM.06G025800.1	AT5G61430.1
Soltu.DM.05G000310.1	AT5G61840.1
Soltu.DM.06G026710.1	AT5G62680.1
Soltu.DM.01G009400.1	AT5G62740.1
Soltu.DM.03G027640.1	AT5G62920.1
Soltu.DM.09G020960.1	AT5G63450.1
Soltu.DM.01G042250.1	AT5G63700.1
Soltu.DM.11G008100.1	AT5G64070.1
Soltu.DM.01G044910.1	AT5G64330.1
Soltu.DM.04G030860.1	AT5G64816.1
Soltu.DM.11G003270.2	AT5G65380.1
Soltu.DM.10G025460.1	AT5G65560.1
Soltu.DM.01G048410.3	AT5G65940.1
Soltu.DM.02G023650.1	AT5G66150.1
Soltu.DM.03G003860.1	AT5G66390.1
Soltu.DM.02G008860.1	AT5G66631.1
Soltu.DM.10G017770.2	AT5G67150.1
Soltu.DM.02G027870.1	AT5G67385.1
Soltu.DM.03G008860.1	ATCG01130.1
Soltu.DM.06G011170.1	ATMG00160.1
Soltu.DM.04G014760.1	ATMG00270.1

## Sheet: Expr. levels of SP7 AS genes
Expression values and foldchange of the 96 potato DAS genes
Gene ID	EV-Expression	SP7_OE-Expression	log2FoldChange(SP7_OE/EV)	Padj	Nr Description
Soltu.DM.02G023390	577.19	55.8754	-3.36876	1.09999e-69	XP_015160402.1//PREDICTED: aspartic proteinase-like protein 1 [Solanum tuberosum]
Soltu.DM.04G028290	2502.1	831.099	-1.59004	4.69021e-23	XP_015169699.1//PREDICTED: midasin isoform X3 [Solanum tuberosum];XP_015169698.1//PREDICTED: midasin isoform X2 [Solanum tuberosum]
Soltu.DM.11G018160	4053.12	1914.62	-1.08197	1.39445e-22	XP_006354255.1//PREDICTED: chromatin structure-remodeling complex protein SYD [Solanum tuberosum];XP_010313213.1//chromatin structure-remodeling complex protein SYD isoform X3 [Solanum lycopersicum];XP_015057784.1//chromatin structure-remodeling complex protein SYD isoform X1 [Solanum pennellii]
Soltu.DM.02G022490	83.2155	23.3778	-1.83172	6.04718e-19	XP_006340866.1//PREDICTED: uncharacterized protein LOC102602778 isoform X1 [Solanum tuberosum]
Soltu.DM.11G009340	3869.46	2388.74	-0.695881	1.50019e-14	XP_006351113.1//PREDICTED: RNA-binding protein 39 [Solanum tuberosum];XP_025883880.1//RNA-binding protein 39 isoform X2 [Solanum lycopersicum]
Soltu.DM.11G021380	1581.17	882.674	-0.84104	2.0941e-14	XP_015164945.1//PREDICTED: uncharacterized protein LOC102594884 isoform X2 [Solanum tuberosum]
Soltu.DM.02G027880	908.823	439.759	-1.04729	4.27694e-14	XP_015168353.1//PREDICTED: LOW QUALITY PROTEIN: BTB/POZ domain-containing protein At5g67385 [Solanum tuberosum]
Soltu.DM.11G015770	2070.04	1444.43	-0.519153	7.64646e-09	XP_006353593.1//PREDICTED: far upstream element-binding protein 2 [Solanum tuberosum]
Soltu.DM.02G028610	375.735	159.705	-1.2343	1.7864e-08	XP_027770244.1//DNA mismatch repair protein MLH3 isoform X10 [Solanum pennellii];XP_015168661.1//PREDICTED: uncharacterized protein LOC102587970 [Solanum tuberosum];PHU26830.1//DNA mismatch repair protein MLH3 [Capsicum chinense];XP_006340851.1//PREDICTED: DNA mismatch repair protein MLH3 isoform X5 [Solanum tuberosum]
Soltu.DM.06G013820	541.114	316.766	-0.772513	1.09936e-07	XP_015170208.1//PREDICTED: uncharacterized protein LOC102585332 [Solanum tuberosum]
Soltu.DM.02G009580	1647.82	1158.19	-0.508681	7.24346e-07	XP_015158912.1//PREDICTED: KH domain-containing protein At4g18375-like [Solanum tuberosum]
Soltu.DM.11G020290	315.566	190.077	-0.731362	3.94301e-06	XP_019263352.1//PREDICTED: xanthine dehydrogenase 1-like [Nicotiana attenuata];XP_016473563.1//PREDICTED: xanthine dehydrogenase 1-like isoform X1 [Nicotiana tabacum];XP_004250951.1//xanthine dehydrogenase 1-like isoform X1 [Solanum lycopersicum]
Soltu.DM.11G018190	282.771	166.454	-0.764508	4.19109e-06	XP_006354253.1//PREDICTED: outer envelope protein 80, chloroplastic-like [Solanum tuberosum]
Soltu.DM.01G033620	1850.59	1264.2	-0.549762	8.98506e-06	XP_006339570.1//PREDICTED: mediator of RNA polymerase II transcription subunit 12 [Solanum tuberosum]
Soltu.DM.12G015050	1417.42	814.41	-0.79944	1.62729e-05	XP_006354991.1//PREDICTED: ABC transporter C family member 12-like isoform X2 [Solanum tuberosum];KAF3661665.1//ABC transporter C family member 2 [Capsicum annuum];XP_006354992.1//PREDICTED: ABC transporter C family member 12-like isoform X6 [Solanum tuberosum];PHU30074.1//ABC transporter C family member 2 [Capsicum chinense]
Soltu.DM.01G027390	1182.11	737.625	-0.6804	0.000328743	ALD83594.1//carotenoid 9,10(9',10')-cleavage dioxygenase 1-like protein, partial [Solanum tuberosum];XP_006345443.1//PREDICTED: carotenoid 9,10(9',10')-cleavage dioxygenase 1-like [Solanum tuberosum];AIX87533.1//carotenoid cleavage dioxygenase 1A [Lycium ruthenicum];PHU30268.1//Carotenoid 9,10(9',10')-cleavage dioxygenase 1 [Capsicum chinense]
Soltu.DM.11G017490	252.723	177.817	-0.507164	0.000396509	XP_015168687.1//PREDICTED: uncharacterized protein LOC102601973 [Solanum tuberosum]
Soltu.DM.06G024230	429.967	280.58	-0.615815	0.000427569	XP_015077198.1//uncharacterized protein LOC107021116 isoform X1 [Solanum pennellii];XP_006356245.1//PREDICTED: uncharacterized protein LOC102606228 isoform X2 [Solanum tuberosum];XP_006356243.1//PREDICTED: uncharacterized protein LOC102606228 isoform X1 [Solanum tuberosum]
Soltu.DM.09G024100	3036.09	2057.71	-0.561175	0.000573082	XP_006359904.1//PREDICTED: cyclin-T1-3-like [Solanum tuberosum]
Soltu.DM.12G013820	739.595	556.629	-0.41002	0.00057855	XP_006356018.1//PREDICTED: exportin-4 [Solanum tuberosum]
Soltu.DM.06G028420	727.305	507.051	-0.52043	0.00067209	XP_006347313.1//PREDICTED: ribosome-binding factor PSRP1, chloroplastic [Solanum tuberosum]
Soltu.DM.11G006010	388.97	193.524	-1.00715	0.000717605	XP_016550774.1//PREDICTED: uncharacterized protein LOC107850625 isoform X3 [Capsicum annuum];XP_006361440.1//PREDICTED: uncharacterized protein LOC102595390 [Solanum tuberosum]
Soltu.DM.02G018730	955.575	630.661	-0.599505	0.0014333	XP_006347140.1//PREDICTED: protein TRANSPORT INHIBITOR RESPONSE 1-like [Solanum tuberosum]
Soltu.DM.02G002890	45.0044	204.946	2.18711	0.00238149	XP_006360313.1//PREDICTED: probable LRR receptor-like serine/threonine-protein kinase At4g20940 [Solanum tuberosum]
Soltu.DM.08G014140	2848.78	2090.83	-0.44627	0.00249106	XP_006355304.1//PREDICTED: uncharacterized protein LOC102598748 [Solanum tuberosum]
Soltu.DM.07G015010	2077.4	1739.03	-0.256491	0.00678317	XP_015168998.1//PREDICTED: heterogeneous nuclear ribonucleoprotein 1-like isoform X1 [Solanum tuberosum];XP_006357669.1//PREDICTED: heterogeneous nuclear ribonucleoprotein 1-like isoform X2 [Solanum tuberosum]
Soltu.DM.08G019460	133.656	177.478	0.409113	0.00695601	XP_015159905.1//PREDICTED: F-box/FBD/LRR-repeat protein At1g13570-like isoform X2 [Solanum tuberosum];XP_006363867.1//PREDICTED: uncharacterized protein LOC102583371 [Solanum tuberosum]
Soltu.DM.01G029250	536.298	352.942	-0.603605	0.00699654	XP_015167424.1//PREDICTED: putative acyl-activating enzyme 19 isoform X8 [Solanum tuberosum];XP_015167420.1//PREDICTED: putative acyl-activating enzyme 19 isoform X4 [Solanum tuberosum];XP_015167421.1//PREDICTED: putative acyl-activating enzyme 19 isoform X5 [Solanum tuberosum];XP_006354589.1//PREDICTED: putative acyl-activating enzyme 19 isoform X2 [Solanum tuberosum];XP_015167426.1//PREDICTED: …
Soltu.DM.02G019270	494.922	343.755	-0.525818	0.00703303	TMX04345.1//hypothetical protein EJD97_009536 [Solanum chilense]
Soltu.DM.02G015920	161.014	118.986	-0.436395	0.010331	XP_006362401.1//PREDICTED: N-(5'-phosphoribosyl)anthranilate isomerase 1, chloroplastic-like isoform X1 [Solanum tuberosum];XP_006362402.1//PREDICTED: N-(5'-phosphoribosyl)anthranilate isomerase 1, chloroplastic-like isoform X2 [Solanum tuberosum];XP_006362404.1//PREDICTED: N-(5'-phosphoribosyl)anthranilate isomerase 1, chloroplastic-like isoform X3 [Solanum tuberosum]
Soltu.DM.02G008920	10109.2	7159.59	-0.497721	0.0159737	XP_006344829.1//PREDICTED: calcium uniporter protein 2, mitochondrial [Solanum tuberosum]
Soltu.DM.11G003820	428.085	319.522	-0.421982	0.0166555	XP_006353240.1//PREDICTED: beta-hexosaminidase 3 [Solanum tuberosum];XP_016551840.1//PREDICTED: beta-hexosaminidase 3 isoform X4 [Capsicum annuum]
Soltu.DM.06G031370	302.755	242.445	-0.320492	0.0170684	XP_006350757.1//PREDICTED: phosphatidylinositol/phosphatidylcholine transfer protein SFH12-like isoform X2 [Solanum tuberosum];XP_006350756.1//PREDICTED: uncharacterized protein LOC102591134 isoform X1 [Solanum tuberosum]
Soltu.DM.01G036020	447.029	375.709	-0.250753	0.0294426	XP_006347699.1//PREDICTED: protein FAR1-RELATED SEQUENCE 3-like isoform X2 [Solanum tuberosum];GAY50056.1//hypothetical protein CUMW_123780 [Citrus unshiu]
Soltu.DM.01G049080	176.398	128.357	-0.458675	0.0305656	XP_015159961.1//PREDICTED: DNA mismatch repair protein MutL-like [Solanum tuberosum];XP_006346291.1//PREDICTED: telomere repeat-binding factor 1 isoform X1 [Solanum tuberosum]
Soltu.DM.06G009730	78.0451	51.0616	-0.612069	0.033202	PHT40593.1//Short-chain dehydrogenase/reductase 2b [Capsicum baccatum]
Soltu.DM.10G021550	296.843	194.473	-0.610132	0.041972	XP_015160818.1//PREDICTED: putative disease resistance protein RGA4 [Solanum tuberosum]
Soltu.DM.01G042050	9563.54	6492.45	-0.558783	0.0511504	XP_006349280.1//PREDICTED: auxin response factor 1 [Solanum tuberosum]
Soltu.DM.11G023290	815.107	540.911	-0.591599	0.0526433	XP_006340223.1//PREDICTED: elongation factor 1-alpha-like [Solanum tuberosum];RDX67972.1//Elongation factor 1-alpha, partial [Mucuna pruriens]
Soltu.DM.11G002450	2650.93	1760.85	-0.59023	0.0810319	XP_006364627.1//PREDICTED: THO complex subunit 4D [Solanum tuberosum]
Soltu.DM.11G025190	387.077	284.356	-0.444926	0.092624	XP_006340358.1//PREDICTED: uncharacterized protein LOC102591842 [Solanum tuberosum]
Soltu.DM.10G013770	272.892	221.268	-0.302536	0.093703	XP_015076525.1//methionine aminopeptidase 1B, chloroplastic isoform X1 [Solanum pennellii];XP_004238961.1//methionine aminopeptidase 1B, chloroplastic [Solanum lycopersicum];XP_006353972.1//PREDICTED: NADP-dependent malic enzyme-like isoform X3 [Solanum tuberosum];XP_027772999.1//methionine aminopeptidase 1B, chloroplastic isoform X2 [Solanum pennellii]
Soltu.DM.07G002950	164.422	99.9624	-0.717949	0.1294	XP_009797813.1//PREDICTED: arogenate dehydrogenase 2, chloroplastic-like [Nicotiana sylvestris];XP_019255016.1//PREDICTED: uncharacterized protein LOC109233587 [Nicotiana attenuata]
Soltu.DM.12G027450	41.3824	61.3991	0.5692	0.131499	XP_016580718.1//PREDICTED: TMV resistance protein N-like [Capsicum annuum]
Soltu.DM.01G045660	53.0618	36.5649	-0.537215	0.143175	TMX04933.1//hypothetical protein EJD97_003718 [Solanum chilense]
Soltu.DM.03G003210	30.8507	42.197	0.451835	0.15809	XP_006343318.1//PREDICTED: mitochondrial phosphate carrier protein 1, mitochondrial-like [Solanum tuberosum]
Soltu.DM.06G010620	18.2084	11.3557	-0.681184	0.160297	XP_016559722.1//PREDICTED: uncharacterized protein LOC107859274 isoform X2 [Capsicum annuum];XP_015063777.1//uncharacterized protein LOC107009034 isoform X2 [Solanum pennellii]
Soltu.DM.02G031230	129.075	101.539	-0.346175	0.178953	XP_015162322.1//PREDICTED: probable mitochondrial saccharopine dehydrogenase-like oxidoreductase At5g39410 [Solanum tuberosum]
Soltu.DM.01G045650	1020.36	768.202	-0.40952	0.193411	XP_015158276.1//PREDICTED: fatty acid amide hydrolase-like isoform X5 [Solanum tuberosum];XP_006361990.1//PREDICTED: fatty acid amide hydrolase-like isoform X2 [Solanum tuberosum];XP_006361992.1//PREDICTED: fatty acid amide hydrolase-like isoform X1 [Solanum tuberosum]
Soltu.DM.02G030200	537.066	462.406	-0.21594	0.199079	XP_006338301.1//PREDICTED: uncharacterized protein LOC102589922 isoform X3 [Solanum tuberosum];XP_015161999.1//PREDICTED: uncharacterized protein PF11_0207-like isoform X1 [Solanum tuberosum];XP_006338300.1//PREDICTED: inner centromere protein-like isoform X2 [Solanum tuberosum]
Soltu.DM.03G018250	29.7961	41.5967	0.481349	0.212429	XP_006353906.1//PREDICTED: protein DETOXIFICATION 35-like [Solanum tuberosum];XP_019266789.1//PREDICTED: protein DETOXIFICATION 35-like [Nicotiana attenuata];XP_016477351.1//PREDICTED: protein DETOXIFICATION 35-like [Nicotiana tabacum]
Soltu.DM.10G030100	1648.22	1505.38	-0.130776	0.230591	XP_006364772.1//PREDICTED: cyclin-T1-4-like [Solanum tuberosum]
Soltu.DM.12G002260	5991.38	4867	-0.299855	0.28593	XP_006349884.1//PREDICTED: clathrin interactor EPSIN 3-like [Solanum tuberosum]
Soltu.DM.01G044330	1242.43	1142.52	-0.120946	0.323749	KAA8536469.1//hypothetical protein F0562_028947 [Nyssa sinensis];XP_006351793.1//PREDICTED: endoplasmic reticulum-Golgi intermediate compartment protein 3-like [Solanum tuberosum];XP_009767797.1//PREDICTED: endoplasmic reticulum-Golgi intermediate compartment protein 3-like [Nicotiana sylvestris]
Soltu.DM.04G003540	496.404	318.037	-0.642318	0.325409	XP_015167643.1//PREDICTED: putative late blight resistance protein homolog R1A-3 [Solanum tuberosum];XP_015167645.1//PREDICTED: putative late blight resistance protein homolog R1A-3 [Solanum tuberosum]
Soltu.DM.04G033500	5379.16	6084.3	0.17771	0.362175	XP_006354866.1//PREDICTED: uncharacterized protein LOC102592145 [Solanum tuberosum]
Soltu.DM.04G028420	61.4696	76.9959	0.324909	0.374362	XP_006354062.1//PREDICTED: putative F-box/LRR-repeat protein At3g18150 [Solanum tuberosum]
Soltu.DM.01G039470	150.755	130.311	-0.210251	0.413017	XP_015069089.1//uncharacterized protein LOC107013726 isoform X1 [Solanum pennellii];XP_006344675.1//PREDICTED: uncharacterized protein LOC102579071 isoform X1 [Solanum tuberosum]
Soltu.DM.01G046200	134.198	156.19	0.218935	0.425684	XP_006346280.1//PREDICTED: uncharacterized protein LOC102605954 [Solanum tuberosum]
Soltu.DM.04G018670	379.87	337.45	-0.170833	0.454875	XP_015073655.1//aminodeoxychorismate synthase, chloroplastic [Solanum pennellii];XP_006340563.1//PREDICTED: aminodeoxychorismate synthase, chloroplastic [Solanum tuberosum]
Soltu.DM.01G030420	190.749	209.15	0.132864	0.455605	XP_025887316.1//dol-P-Man:Man(7)GlcNAc(2)-PP-Dol alpha-1,6-mannosyltransferase isoform X1 [Solanum lycopersicum]
Soltu.DM.12G004070	67.0123	79.0529	0.238393	0.469034	XP_006342470.1//PREDICTED: putative RNA methyltransferase At5g10620 isoform X3 [Solanum tuberosum];XP_006342468.1//PREDICTED: putative RNA methyltransferase At5g10620 isoform X1 [Solanum tuberosum];XP_006342469.1//PREDICTED: putative RNA methyltransferase At5g10620 isoform X2 [Solanum tuberosum]
Soltu.DM.09G012770	51.9759	64.5266	0.312052	0.4985	XP_033509728.1//boron transporter 1-like isoform X1 [Nicotiana tomentosiformis]
Soltu.DM.05G022840	68.3268	84.03	0.298452	0.532824	XP_006355674.1//PREDICTED: proline transporter 1 isoform X1 [Solanum tuberosum];KAF3639142.1//Proline transporter 1 [Capsicum annuum];XP_016573375.1//PREDICTED: proline transporter 2 isoform X1 [Capsicum annuum]
Soltu.DM.04G010030	333.143	295.661	-0.1722	0.547638	XP_006350253.1//PREDICTED: protein C2-DOMAIN ABA-RELATED 11-like [Solanum tuberosum]
Soltu.DM.03G000440	132.989	148.734	0.161432	0.565151	XP_006356051.2//PREDICTED: transcription factor UNE12-like [Solanum tuberosum];XP_006356050.2//PREDICTED: auxin-responsive protein IAA4 [Solanum tuberosum]
Soltu.DM.04G032040	513	440.555	-0.219637	0.573866	XP_015168602.1//PREDICTED: G-type lectin S-receptor-like serine/threonine-protein kinase At4g27290 [Solanum tuberosum];CBI20427.3//unnamed protein product, partial [Vitis vinifera];TMX04646.1//hypothetical protein EJD97_006172 [Solanum chilense]
Soltu.DM.09G015190	37.4897	43.1563	0.203074	0.596365	XP_006350429.1//PREDICTED: ubiquitin-like-conjugating enzyme ATG10 isoform X1 [Solanum tuberosum]
Soltu.DM.03G036670	25.3736	31.4059	0.307707	0.596557	XP_006342959.1//PREDICTED: uncharacterized methyltransferase C3H7.11-like [Solanum tuberosum]
Soltu.DM.01G011500	1300.19	1150.26	-0.176758	0.634361	XP_006356450.1//PREDICTED: uncharacterized protein LOC102596256 isoform X1 [Solanum tuberosum];XP_006356451.1//PREDICTED: uncharacterized protein LOC102596256 isoform X2 [Solanum tuberosum]
Soltu.DM.01G040040	1523.28	1378.91	-0.143648	0.665072	XP_006344736.1//PREDICTED: uncharacterized protein LOC102598801 isoform X1 [Solanum tuberosum]
Soltu.DM.01G008560	513.005	464.68	-0.142735	0.683707	XP_006354215.1//PREDICTED: probable 2-oxoglutarate-dependent dioxygenase AOP1 [Solanum tuberosum]
Soltu.DM.06G027630	161.638	149.419	-0.113408	0.70855	XP_006347363.1//PREDICTED: protein BASIC PENTACYSTEINE2-like [Solanum tuberosum]
Soltu.DM.08G005060	67.6376	77.2355	0.191439	0.70982	XP_015166326.1//PREDICTED: phosphomannomutase-like isoform X2 [Solanum tuberosum];PPE00311.1//hypothetical protein GOBAR_DD02621 [Gossypium barbadense];XP_015166324.1//PREDICTED: phosphomannomutase-like isoform X1 [Solanum tuberosum]
Soltu.DM.04G026490	19817	21983.9	0.14971	0.714032	XP_006362817.1//PREDICTED: extensin-2-like [Solanum tuberosum];XP_015073376.1//extensin-2 [Solanum pennellii]
Soltu.DM.10G004070	195.544	178.921	-0.128166	0.718836	XP_004248174.1//putative late blight resistance protein homolog R1B-12 [Solanum lycopersicum]
Soltu.DM.06G031220	766.024	708.49	-0.112642	0.733759	XP_015165694.1//PREDICTED: uncharacterized protein LOC102583417 [Solanum tuberosum]
Soltu.DM.03G035310	96.2669	104.71	0.121288	0.734663	XP_006343086.1//PREDICTED: cytochrome c-type biogenesis CcmH-like mitochondrial protein [Solanum tuberosum]
Soltu.DM.11G006920	236.826	272.682	0.203395	0.75085	XP_006367241.1//PREDICTED: cationic amino acid transporter 7, chloroplastic-like [Solanum tuberosum]
Soltu.DM.03G035620	3660.32	3856.62	0.0753702	0.784166	XP_006343048.1//PREDICTED: transmembrane protein 53-like [Solanum tuberosum]
Soltu.DM.01G050480	603.824	566.295	-0.0925727	0.785301	XP_019067471.1//auxin-induced protein 15A-like [Solanum lycopersicum];XP_019068021.1//uncharacterized protein LOC101258808 [Solanum lycopersicum];XP_016560364.1//PREDICTED: DNA mismatch repair protein MLH3 isoform X1 [Capsicum annuum];XP_006340851.1//PREDICTED: DNA mismatch repair protein MLH3 isoform X5 [Solanum tuberosum]
Soltu.DM.04G033950	1430.47	1338.94	-0.0953962	0.787342	XP_006354897.1//PREDICTED: phosphatidate phosphatase PAH2-like [Solanum tuberosum]
Soltu.DM.09G025540	708.205	807.015	0.188429	0.809815	TMW92840.1//hypothetical protein EJD97_012490 [Solanum chilense];XP_006362164.1//PREDICTED: U-box domain-containing protein 44-like isoform X1 [Solanum tuberosum]
Soltu.DM.01G008470	73.9183	69.3024	-0.093025	0.84151	XP_006367349.1//PREDICTED: uncharacterized protein LOC102605406 isoform X2 [Solanum tuberosum];XP_006367350.1//PREDICTED: uncharacterized protein LOC102605406 isoform X3 [Solanum tuberosum];XP_006367347.1//PREDICTED: uncharacterized protein LOC102605406 isoform X1 [Solanum tuberosum]
Soltu.DM.04G030680	303.839	292.467	-0.0550331	0.854379	XP_006338087.1//PREDICTED: protein CutA, chloroplastic [Solanum tuberosum]
Soltu.DM.01G047600	292.514	278.142	-0.0726828	0.854518	XP_006346413.1//PREDICTED: glycoprotein 3-alpha-L-fucosyltransferase A-like [Solanum tuberosum];XP_016556481.1//PREDICTED: glycoprotein 3-alpha-L-fucosyltransferase A-like isoform X5 [Capsicum annuum]
Soltu.DM.10G018140	2743.94	2846	0.0526844	0.889823	NP_001274806.1//calcium-dependent protein kinase 4 [Solanum tuberosum];NP_001306974.1//virus resistant/susceptible lipocalin [Solanum lycopersicum];XP_006365308.1//PREDICTED: uncharacterized protein LOC102604379 isoform X1 [Solanum tuberosum];XP_006365309.1//PREDICTED: uncharacterized protein At2g17340-like [Solanum tuberosum]
Soltu.DM.03G033400	135.402	140.112	0.0493295	0.92249	XP_006341553.1//PREDICTED: eukaryotic peptide chain release factor GTP-binding subunit ERF3A-like isoform X1 [Solanum tuberosum];XP_019244215.1//PREDICTED: eukaryotic peptide chain release factor GTP-binding subunit ERF3A-like isoform X9 [Nicotiana attenuata]
Soltu.DM.03G005400	302.571	328.632	0.119198	0.933684	XP_006350621.1//PREDICTED: probable amino-acid acetyltransferase NAGS1, chloroplastic isoform X2 [Solanum tuberosum];XP_006350622.1//PREDICTED: probable amino-acid acetyltransferase NAGS1, chloroplastic isoform X3 [Solanum tuberosum];XP_006350620.1//PREDICTED: probable amino-acid acetyltransferase NAGS1, chloroplastic isoform X1 [Solanum tuberosum]
Soltu.DM.12G025180	293.172	284.856	-0.0415147	0.933684	KAF3650660.1//putative protein-like [Capsicum annuum];XP_006353570.1//PREDICTED: F-box protein At3g08750-like [Solanum tuberosum];XP_006353476.1//PREDICTED: uncharacterized protein LOC102599506 isoform X1 [Solanum tuberosum]
Soltu.DM.04G034230	221.576	229.202	0.04882	0.936336	XP_015167567.1//PREDICTED: LOW QUALITY PROTEIN: uroporphyrinogen-III synthase, chloroplastic [Solanum tuberosum]
Soltu.DM.03G021830	617.077	597.585	-0.0463066	0.959825	XP_006347490.1//PREDICTED: uncharacterized protein LOC102581072 [Solanum tuberosum]
Soltu.DM.01G049110	405.754	412.669	0.0243792	0.96161	XP_006365511.1//PREDICTED: probable NAD(P)H dehydrogenase (quinone) FQR1-like 1 [Solanum tuberosum];XP_015159959.1//PREDICTED: uncharacterized protein LOC102602927 [Solanum tuberosum]
Soltu.DM.03G034070	93.2243	95.5847	0.0360741	0.963543	XP_015161718.1//PREDICTED: uncharacterized protein LOC102597156 [Solanum tuberosum]
Soltu.DM.04G035310	2979.58	2877.95	-0.0500673	0.963543	TMW97646.1//hypothetical protein EJD97_005184 [Solanum chilense]
Soltu.DM.07G007340	0.0893006	0.116353	0.38177	0.963543	NA
When Padj < 0.05, cell is marked in green
Color scale for the log2FoldChange: blue for the repressed genes (log2FC<-1) and red for induced genes (log2FC>1)
	genes analyzed by qRT-PCR

## Sheet: Arabidopsis_DEGs_SARs_and_DAS
Lists of DAS-genes, DEGs and SARs used for comparison analyses
n=4262		n=4840		n=87		n=918		n=1791		n=646
A summary list of genes that SR45-associated transcripts were identified by TopHat2-SE in the work of Xing et al., 2015		A combination of the SR45-associated transcripts identified by Zhang et al., 2017 by Salmon and by Lasergene v12		Arabidopsis orthologs of the potato RiSP7-DAS genes.		List of DEGs identified by TopHat2-SE in Arabidopsis in response to the loss-of-function of SR45 by Xing et al., 2015		List of DEGs identified by TopHat2 in Arabidopsis in response to the loss-of-function of SR45 by Zhang et al., 2017		List of Arabidopsis orthologs of the potato DEGs in response to RiSP7 OE
Xing_SARs		Zhang_SARs		SP7_DAS_genes		Xing_DEG		Zhang_DEGs		SP7_Arabidopsis_DEGs
AT5G55210		AT1G01020		AT1G27070		AT1G13470		AT3G46490		AT1G01060
AT4G26850		AT1G01030		AT1G52820		AT5G44420		AT2G25150		AT1G01320
AT1G52315		AT1G01040		AT5G19900		AT2G30770		AT2G26695		AT1G01550
AT1G24350		AT1G01060		AT3G63520		AT3G45860		AT2G18620		AT1G02205
AT5G45170		AT1G01110		AT5G35930		AT5G44430		AT4G08109		AT1G02920
AT1G77540		AT1G01200		AT1G02145		AT1G14880		AT2G47870		AT1G03190
AT3G48040		AT1G01320		AT4G00450		AT1G57630		AT1G49952		AT1G03230
AT3G55770		AT1G01448		AT2G41945		AT3G44350		AT5G51870		AT1G04110
AT4G20260		AT1G01660		AT1G56310		AT4G02170		AT4G27170		AT1G04240
AT3G50000		AT1G01670		AT1G59750		AT5G52730		AT1G29600		AT1G04580
AT2G34450		AT1G01690		AT1G36050		AT5G13320		AT3G45430		AT1G04600
AT1G71810		AT1G01700		AT5G64440		AT5G52720		AT4G22214		AT1G05055
AT5G27600		AT1G01710		AT4G33780		AT1G08090		AT4G14465		AT1G05120
AT2G01890		AT1G01740		AT1G49710		AT2G26010		AT4G29690		AT1G05260
AT4G24900		AT1G01750		AT4G35520		AT5G60190		AT4G08115		AT1G05675
AT3G07670		AT1G01760		AT4G36750		AT3G28510		AT2G25130		AT1G05970
AT1G07300		AT1G01770		AT4G20940		AT5G54610		AT1G15320		AT1G06270
AT1G01020		AT1G01880		AT2G23790		AT2G32160		AT3G12540		AT1G06475
AT3G59290		AT1G01920		AT5G15270		AT1G21240		AT3G44770		AT1G06620
AT1G11120		AT1G01950		AT1G07780		AT3G15536		AT4G31470		AT1G06900
AT5G18670		AT1G02010		AT3G62980		AT5G44306		AT4G11210		AT1G07530
AT5G03540		AT1G02020		AT4G21350		AT1G62440		AT1G33640		AT1G07900
AT3G47750		AT1G02080		AT3G15420		AT2G26400		AT2G02020		AT1G08060
AT3G13445		AT1G02100		AT4G35880		AT5G44575		AT3G21720		AT1G08080
AT3G61220		AT1G02120		AT5G67385		AT4G04490		AT1G18120		AT1G08090
AT1G31485		AT1G02145		AT5G38720		AT2G02680		AT1G66380		AT1G08260
AT4G35310		AT1G02260		AT5G39410		AT4G23220		AT3G28230		AT1G08465
AT5G50530		AT1G02300		AT4G02590		AT4G21380		AT5G57420		AT1G08600
AT3G56790		AT1G02310		AT2G17270		AT1G33760		AT4G01533		AT1G09380
AT2G14050		AT1G02520		AT2G22910		AT3G01830		AT1G51055		AT1G09680
AT2G31160		AT1G02580		AT4G25640		AT3G45060		AT1G61920		AT1G09850
AT1G02300		AT1G02610		AT1G57680		AT4G03450		AT5G43695		AT1G10020
AT4G24210		AT1G02840		AT1G18070		AT1G02450		AT4G18080		AT1G10070
AT3G54250		AT1G02850		AT1G68550		AT1G26380		AT5G62065		AT1G10130
AT1G35290		AT1G02890		AT1G15220		AT5G03350		AT1G25422		AT1G10390
AT3G48860		AT1G02960		AT3G19970		AT4G04500		AT5G45220		AT1G11125
AT1G74660		AT1G02990		AT2G26200		AT4G23150		AT1G51830		AT1G11290
AT3G66654		AT1G03000		AT5G47710		AT4G31000		AT1G16610		AT1G11330
AT2G04110		AT1G03060		AT2G28880		AT4G11890		AT5G40940		AT1G11720
AT1G67910		AT1G03080		AT1G67120		AT1G26420		AT2G36180		AT1G11950
AT3G01770		AT1G03090		AT3G18150		AT1G56120		AT1G65200		AT1G12000
AT4G16650		AT1G03160		AT2G33740		AT5G22520		AT3G50740		AT1G12470
AT3G15520		AT1G03190		AT4G27290		AT3G46090		AT2G29810		AT1G12700
AT5G13020		AT1G03200		AT1G45688		AT2G14560		AT4G35370		AT1G13635
AT5G35490		AT1G03240		AT5G42870		AT1G07880		AT5G53592		AT1G14160
AT2G36740		AT1G03270		AT2G26540		AT2G14610		AT3G16580		AT1G15290
AT5G57930		AT1G03280		AT1G75180		AT4G11170		AT5G37320		AT1G15330
AT4G18060		AT1G03300		AT2G39890		AT3G48640		AT1G17300		AT1G15520
AT1G18450		AT1G03370		AT3G56210		AT3G44530		AT1G65310		AT1G15780
AT1G47570		AT1G03390		AT3G49250		AT2G21900		AT4G21200		AT1G16490
AT4G00030		AT1G03430		AT1G80810		AT3G25010		AT4G17200		AT1G17020
AT1G14210		AT1G03495		AT1G14685		AT1G33720		AT4G33280		AT1G17620
AT3G19650		AT1G03530		AT5G24490		AT2G32680		AT1G28980		AT1G17630
AT1G13120		AT1G03540		AT5G59830		AT4G35180		AT1G59790		AT1G17840
AT3G20060		AT1G03550		AT3G46450		AT3G48650		AT1G48820		AT1G17860
AT2G46610		AT1G03740		AT4G10613		AT4G03230		AT2G33010		AT1G18140
AT2G21960		AT1G03750		AT3G13224		AT2G35290		AT3G01960		AT1G18485
AT1G69220		AT1G03770		AT2G45790		AT1G72240		AT4G15250		AT1G18600
AT3G56860		AT1G03780		AT5G11700		AT1G35140		AT1G48940		AT1G19250
AT3G27580		AT1G03830		AT1G13570		AT2G12530		AT3G55780		AT1G19630
AT3G53880		AT1G03905		AT3G07525		AT5G22570		AT3G07250		AT1G19690
AT5G65910		AT1G03910		AT4G19600		AT5G39680		AT5G42040		AT1G20230
AT2G26460		AT1G03920		AT1G68940		AT5G05300		AT3G21950		AT1G20570
AT2G18440		AT1G03940		AT3G46730		AT5G55460		AT3G44900		AT1G20720
AT1G48260		AT1G03960		AT2G19900		AT2G04495		AT2G12440		AT1G21150
AT1G29670		AT1G03990		AT4G38225		AT4G23140		AT3G49630		AT1G21270
AT5G59840		AT1G04010		AT3G14470		AT1G73805		AT1G30100		AT1G21400
AT3G57800		AT1G04020		AT5G45190		AT4G18250		AT3G17180		AT1G21460
AT1G70620		AT1G04050		AT5G37720		AT4G14400		AT5G37870		AT1G21500
AT2G01110		AT1G04080		AT1G65590		AT2G32200		AT1G55980		AT1G21580
AT1G78870		AT1G04100		AT4G32440		AT3G26830		AT3G60940		AT1G21650
AT4G00355		AT1G04160		AT3G10600		AT3G24900		AT5G06800		AT1G22360
AT1G06700		AT1G04200		AT5G09880		AT1G10340		AT5G63660		AT1G22430
AT5G11580		AT1G04230		AT4G10070		AT5G22530		AT1G67260		AT1G22860
AT1G73660		AT1G04280		AT2G03060		AT1G16610		AT1G59940		AT1G23180
AT3G23635		AT1G04300		AT2G28290		AT3G14770		AT1G27860		AT1G23230
AT5G35750		AT1G04390		AT5G19620		AT4G12320		AT4G04315		AT1G23450
AT2G17320		AT1G04425		AT4G34890		AT1G24140		AT5G11320		AT1G23870
AT1G02120		AT1G04440		AT3G22430		AT3G61280		AT3G12440		AT1G24706
AT4G34650		AT1G04600		AT1G07940		AT4G12490		AT4G20900		AT1G25275
AT2G46100		AT1G04730		AT2G26920		AT3G30840		AT5G45113		AT1G25390
AT5G58450		AT1G04920		AT2G43160		AT1G20310		AT5G48550		AT1G26800
AT5G08520		AT1G04930		AT5G10620		AT1G74440		AT3G45000		AT1G27040
AT3G62330		AT1G05000		AT3G04490		AT2G04450		AT1G35440		AT1G27730
AT3G21090		AT1G05030		AT1G30410		AT5G45630		AT5G35945		AT1G28330
AT2G25950		AT1G05087		AT3G21120		AT4G25470		AT2G37555		AT1G29670
AT2G30790		AT1G05135		AT2G27110		AT1G65790		AT5G03130		AT1G29820
AT4G34530		AT1G05160				AT1G51850		AT5G05890		AT1G30040
AT3G17090		AT1G05170				AT1G59920		AT5G46380		AT1G30135
AT3G17880		AT1G05200				AT3G29600		AT4G20230		AT1G31010
AT5G23430		AT1G05230				AT5G10760		AT3G17260		AT1G31430
AT5G61460		AT1G05380				AT2G20142		AT2G03020		AT1G32490
AT4G29590		AT1G05470				AT1G60545		AT5G66940		AT1G32930
AT2G47490		AT1G05570				AT1G58300		AT4G16030		AT1G33260
AT1G34065		AT1G05630				AT5G47850		AT5G15620		AT1G33350
AT5G45160		AT1G05640				AT5G41550		AT2G37435		AT1G33360
AT3G06410		AT1G05670				AT1G77640		AT3G10580		AT1G34460
AT1G80920		AT1G05690				AT1G30190		AT4G24420		AT1G35580
AT1G13390		AT1G05783				AT1G51890		AT2G15770		AT1G35660
AT1G72340		AT1G05805				AT4G39580		AT5G53635		AT1G35710
AT5G47650		AT1G05830				AT1G76960		AT1G55755		AT1G37130
AT3G12800		AT1G05840				AT1G55390		AT2G16018		AT1G42190
AT2G46200		AT1G05860				AT3G48310		AT3G59160		AT1G43710
AT1G09280		AT1G05890				AT4G39250		AT5G05880		AT1G43760
AT3G62140		AT1G05900				AT2G04500		AT5G49200		AT1G44910
AT2G20950		AT1G05910				AT4G23260		AT5G01330		AT1G44970
AT1G14280		AT1G06070				AT5G36002		AT2G29830		AT1G47480
AT5G49470		AT1G06148				AT2G30424		AT4G20700		AT1G47710
AT3G51250		AT1G06150				AT5G38350		AT5G46140		AT1G48090
AT4G23880		AT1G06170				AT5G40395		AT1G08005		AT1G49310
AT4G24690		AT1G06250				AT4G34150		AT2G35585		AT1G49320
AT4G19450		AT1G06265				AT3G28540		AT5G37980		AT1G49340
AT1G09390		AT1G06270				AT5G14650		AT1G64360		AT1G49540
AT3G51980		AT1G06310				AT5G43890		AT2G45780		AT1G49590
AT5G45360		AT1G06490				AT1G65500		AT2G27145		AT1G49620
AT5G64360		AT1G06550				AT2G21550		AT5G48710		AT1G49970
AT2G05310		AT1G06560				AT5G07620		AT4G39290		AT1G50030
AT3G48260		AT1G06590				AT2G21910		AT5G43410		AT1G50900
AT2G40650		AT1G06630				AT5G50780		AT5G24900		AT1G51940
AT5G39610		AT1G06710				AT1G76210		AT1G55580		AT1G52920
AT5G16660		AT1G06720				AT3G60420		AT4G15300		AT1G54490
AT2G31380		AT1G06750				AT2G29370		AT3G12420		AT1G55020
AT1G44770		AT1G06780				AT1G35230		AT4G10150		AT1G55300
AT2G17640		AT1G06820				AT2G20110		AT1G03240		AT1G55610
AT3G10820		AT1G06900				AT1G65800		AT2G21400		AT1G55850
AT5G04420		AT1G06910				AT4G16451		AT1G28610		AT1G56580
AT5G23410		AT1G07010				AT4G25110		AT5G03204		AT1G56670
AT3G06740		AT1G07110				AT3G09520		AT4G15370		AT1G56690
AT4G33000		AT1G07120				AT1G24147		AT4G27370		AT1G58340
AT4G24940		AT1G07260				AT5G49730		AT4G29930		AT1G60000
AT1G28140		AT1G07270				AT1G50750		AT1G33612		AT1G60710
AT2G34460		AT1G07290				AT2G43620		AT1G33615		AT1G60860
AT1G28610		AT1G07300				AT4G23210		AT5G66020		AT1G61150
AT1G16960		AT1G07520				AT4G11900		AT2G18080		AT1G61180
AT5G47540		AT1G07650				AT5G25250		AT5G51310		AT1G61600
AT2G03390		AT1G07710				AT3G03280		AT3G63020		AT1G61680
AT5G08710		AT1G07745				AT4G04410		AT1G76640		AT1G61930
AT1G65370		AT1G07910				AT3G07040		AT5G28080		AT1G62280
AT1G60270		AT1G07990				AT2G26560		AT2G31620		AT1G62360
AT5G11640		AT1G08060				AT5G44570		AT1G62230		AT1G63640
AT1G49300		AT1G08260				AT5G52760		AT2G19893		AT1G63840
AT5G48530		AT1G08300				AT5G40000		AT1G23620		AT1G64110
AT5G11350		AT1G08310				AT2G41342		AT2G19610		AT1G64230
AT1G15010		AT1G08320				AT5G66640		AT1G78440		AT1G64260
AT1G12930		AT1G08420				AT2G01040		AT1G12950		AT1G64300
AT1G55850		AT1G08450				AT1G33960		AT5G16090		AT1G64380
AT2G44950		AT1G08590				AT1G48780		AT5G34885		AT1G65300
AT4G10430		AT1G08600				AT4G10500		AT2G16260		AT1G65610
AT3G50630		AT1G08620				AT1G22180		AT3G59750		AT1G65680
AT5G63200		AT1G08660				AT4G27654		AT3G30340		AT1G65870
AT1G74230		AT1G08720				AT1G71890		AT3G48208		AT1G66120
AT2G44980		AT1G08730				AT3G47240		AT3G54490		AT1G66235
AT1G01520		AT1G08750				AT4G14930		AT1G56680		AT1G66345
AT3G62000		AT1G08760				AT1G75830		AT2G44250		AT1G66370
AT3G03850		AT1G08840				AT1G70260		AT4G10680		AT1G66840
AT1G14340		AT1G08890				AT5G52740		AT4G15100		AT1G66920
AT5G41950		AT1G08900				AT3G21860		AT5G51860		AT1G67120
AT5G44870		AT1G08910				AT1G65870		AT1G54230		AT1G67140
AT4G36791		AT1G08920				AT3G57260		AT1G16910		AT1G67490
AT5G57030		AT1G08930				AT3G15650		AT5G20370		AT1G67810
AT4G37460		AT1G09020				AT3G29970		AT1G29110		AT1G67980
AT4G36940		AT1G09050				AT2G45760		AT3G20395		AT1G68040
AT4G31750		AT1G09080				AT5G42530		AT2G27650		AT1G68530
AT5G13410		AT1G09140				AT3G22231		AT5G64820		AT1G70370
AT4G14410		AT1G09195				AT1G61840		AT2G26160		AT1G70830
AT1G32050		AT1G09230				AT1G66090		AT3G46880		AT1G71740
AT5G54710		AT1G09400				AT1G56520		AT5G38230		AT1G72060
AT4G35360		AT1G09410				AT4G25810		AT5G50300		AT1G73260
AT5G65260		AT1G09420				AT4G06598		AT1G56390		AT1G73325
AT2G21385		AT1G09450				AT2G01300		AT5G42120		AT1G74500
AT1G17140		AT1G09470				AT2G31865		AT4G01930		AT1G74670
AT2G28200		AT1G09486				AT1G09950		AT5G10250		AT1G74770
AT2G01300		AT1G09530				AT3G46080		AT3G05905		AT1G75030
AT4G04750		AT1G09650				AT1G21525		AT5G35798		AT1G75280
AT4G30750		AT1G09660				AT5G64870		AT5G65320		AT1G76680
AT4G18140		AT1G09710				AT3G23010		AT1G29570		AT1G76810
AT2G37340		AT1G09730				AT5G27290		AT4G26340		AT1G77170
AT2G02180		AT1G09800				AT1G01680		AT1G74890		AT1G77230
AT4G25440		AT1G09840				AT5G57560		AT5G38000		AT1G77405
AT4G38850		AT1G09880				AT4G39670		AT1G29010		AT1G78380
AT1G05790		AT1G09980				AT1G73066		AT1G49940		AT1G79000
AT5G57565		AT1G10040				AT3G23230		AT2G12465		AT1G79040
AT1G14685		AT1G10050				AT5G05365		AT3G28740		AT1G79180
AT1G79950		AT1G10070				AT3G45960		AT4G32540		AT1G79350
AT1G56720		AT1G10095				AT2G15042		AT1G26140		AT1G79540
AT3G47640		AT1G10120				AT1G11050		AT4G08100		AT1G79940
AT4G24740		AT1G10130				AT1G16130		AT3G09910		AT1G80350
AT2G19620		AT1G10160				AT5G13700		AT3G29150		AT2G02750
AT4G32000		AT1G10240				AT5G26920		AT1G72980		AT2G02850
AT2G18876		AT1G10300				AT4G14370		AT5G50750		AT2G03270
AT1G19070		AT1G10320				AT5G24110		AT1G23700		AT2G03550
AT3G12980		AT1G10390				AT5G38140		AT5G59630		AT2G03760
AT1G03930		AT1G10450				AT2G25460		AT1G29280		AT2G04570
AT3G26070		AT1G10490				AT3G02840		AT1G48150		AT2G06025
AT5G53080		AT1G10520				AT5G59680		AT1G24250		AT2G06520
AT1G79730		AT1G10570				AT2G41850		AT5G63920		AT2G07698
AT1G73200		AT1G10610				AT2G46735		AT3G42473		AT2G07727
AT1G49430		AT1G10810				AT4G30090		AT3G44760		AT2G13360
AT3G46130		AT1G10820				AT5G39150		AT5G35760		AT2G13600
AT5G48610		AT1G10870				AT4G26200		AT3G43830		AT2G14000
AT1G29030		AT1G10890				AT5G22690		AT1G31900		AT2G14095
AT3G43230		AT1G10910				AT2G42960		AT5G10890		AT2G14170
AT1G78420		AT1G10920				AT4G32800		AT4G00080		AT2G14580
AT3G63080		AT1G11040				AT1G56540		AT1G01695		AT2G14900
AT4G21910		AT1G11070				AT5G14550		AT4G32212		AT2G17040
AT5G19450		AT1G11080				AT4G20240		AT5G41470		AT2G17140
AT2G35880		AT1G11160				AT3G26840		AT5G34780		AT2G17200
AT2G40190		AT1G11170				AT4G01360		AT1G36105		AT2G17500
AT1G51720		AT1G11270				AT3G28210		AT4G24450		AT2G17930
AT3G55560		AT1G11303				AT5G01540		AT4G25990		AT2G18360
AT5G50970		AT1G11350				AT1G61470		AT5G09780		AT2G18730
AT1G20650		AT1G11380				AT5G41750		AT1G15150		AT2G19770
AT1G14360		AT1G11440				AT3G55840		AT2G31920		AT2G20000
AT5G49840		AT1G11510				AT3G27831		AT3G43600		AT2G20250
AT2G34410		AT1G11720				AT4G37710		AT1G61940		AT2G20260
AT4G31050		AT1G11730				AT3G59880		AT3G01516		AT2G20815
AT1G66530		AT1G11950				AT5G21930		AT5G41030		AT2G21100
AT2G19470		AT1G12020				AT4G01010		AT5G52270		AT2G21180
AT1G76110		AT1G12220				AT2G32530		AT1G08165		AT2G21860
AT4G01995		AT1G12280				AT3G26230		AT3G19610		AT2G22540
AT3G50560		AT1G12290				AT2G25510		AT1G43800		AT2G22590
AT3G22430		AT1G12350				AT4G34410		AT5G43110		AT2G23380
AT3G56408		AT1G12360				AT1G09932		AT2G25330		AT2G23610
AT1G55750		AT1G12480				AT1G26730		AT1G14185		AT2G23910
AT1G04340		AT1G12650				AT3G42090		AT2G40160		AT2G24190
AT1G76850		AT1G12730				AT3G50480		AT2G28610		AT2G25140
AT2G17700		AT1G12790				AT2G24600		AT2G44925		AT2G25170
AT5G20930		AT1G12880				AT5G44568		AT2G19910		AT2G25660
AT5G12170		AT1G12930				AT1G22470		AT4G19275		AT2G25770
AT2G17340		AT1G12990				AT4G23290		AT4G13495		AT2G26560
AT3G26085		AT1G13000				AT1G16420		AT3G18362		AT2G26890
AT4G04745		AT1G13020				AT2G32140		AT2G23755		AT2G27550
AT1G74740		AT1G13030				AT1G31290		AT1G64310		AT2G27830
AT5G53160		AT1G13040				AT5G36925		AT3G13220		AT2G28290
AT2G34750		AT1G13050				AT3G15370		AT5G38390		AT2G28410
AT3G17770		AT1G13120				AT3G60650		AT1G32320		AT2G28680
AT1G67690		AT1G13160				AT3G23120		AT1G19060		AT2G28690
AT5G49570		AT1G13195				AT3G50060		AT1G27560		AT2G28710
AT3G10405		AT1G13210				AT5G63780		AT1G48930		AT2G28780
AT1G25425		AT1G13220				AT2G44370		AT5G03570		AT2G29110
AT1G77740		AT1G13260				AT2G23100		AT5G38080		AT2G29420
AT1G22740		AT1G13330				AT1G21250		AT1G14686		AT2G30140
AT1G64670		AT1G13350				AT1G22880		AT5G16100		AT2G31810
AT1G48170		AT1G13650				AT4G00770		AT1G05930		AT2G32040
AT1G06645		AT1G13770				AT5G22300		AT4G16870		AT2G32320
AT1G68830		AT1G13790				AT1G73810		AT5G02400		AT2G32580
AT2G36900		AT1G13910				AT4G22470		AT3G05780		AT2G32700
AT1G12650		AT1G13940				AT2G29060		AT3G28470		AT2G33730
AT5G53090		AT1G14040				AT3G28580		AT1G10980		AT2G34090
AT5G45190		AT1G14070				AT2G43570		AT5G07660		AT2G35800
AT5G67320		AT1G14250				AT2G25295		AT2G04170		AT2G35840
AT5G12350		AT1G14270				AT1G16110		AT5G52290		AT2G36100
AT3G24120		AT1G14310				AT4G25120		AT1G66110		AT2G36250
AT2G47960		AT1G14350				AT3G11110		AT1G23650		AT2G36380
AT5G01460		AT1G14390				AT2G29170		AT5G27940		AT2G36640
AT1G35350		AT1G14600				AT5G60440		AT2G32360		AT2G36780
AT3G27470		AT1G14640				AT1G69730		AT1G74220		AT2G36970
AT2G36420		AT1G14650				AT4G14450		AT2G27120		AT2G37210
AT1G69840		AT1G14660				AT2G41640		AT3G56350		AT2G37310
AT3G44430		AT1G14690				AT5G23520		AT1G28620		AT2G37370
AT1G44000		AT1G14750				AT4G04540		AT3G30730		AT2G37820
AT3G01860		AT1G14970				AT4G27657		AT1G10710		AT2G38870
AT2G05518		AT1G15110				AT3G25882		AT1G67020		AT2G38940
AT5G20520		AT1G15160				AT4G34380		AT2G16592		AT2G39030
AT3G14050		AT1G15200				AT5G25440		AT5G23190		AT2G39518
AT1G06790		AT1G15240				AT5G20230		AT3G55500		AT2G40110
AT5G25520		AT1G15280				AT1G19210		AT4G11310		AT2G40340
AT4G11410		AT1G15290				AT1G74360		AT4G37840		AT2G40540
AT2G42300		AT1G15490				AT1G24145		AT4G25480		AT2G40770
AT5G13280		AT1G15520				AT1G30370		AT1G74460		AT2G41475
AT1G76460		AT1G15550				AT5G25240		AT3G27980		AT2G42490
AT1G72500		AT1G15570				AT2G35710		AT1G54540		AT2G42610
AT1G06820		AT1G15650				AT5G11920		AT1G50280		AT2G43290
AT5G03200		AT1G15740				AT1G44830		AT1G60270		AT2G43650
AT5G24450		AT1G15780				AT4G15258		AT2G22960		AT2G43840
AT2G03980		AT1G15830				AT3G27980		AT5G60090		AT2G44300
AT5G01700		AT1G15940				AT2G32540		AT1G76690		AT2G44880
AT1G01820		AT1G15960				AT3G61190		AT1G09420		AT2G45260
AT1G01510		AT1G15990				AT5G42380		AT2G17900		AT2G45420
AT1G51560		AT1G16070				AT2G44840		AT5G67020		AT2G45510
AT5G13400		AT1G16090				AT2G44290		AT5G28490		AT2G45550
AT3G12760		AT1G16250				AT4G25380		AT4G13860		AT2G45650
AT5G21170		AT1G16330				AT1G54926		AT5G16980		AT2G45970
AT3G11810		AT1G16540				AT3G49970		AT4G32890		AT2G46210
AT1G60670		AT1G16610				AT3G21080		AT5G52620		AT2G46600
AT3G13225		AT1G16630				AT1G50040		AT4G29270		AT2G47810
AT5G15930		AT1G16650				AT1G35710		AT1G49790		AT2G47980
AT5G03320		AT1G16690				AT1G43590		AT3G59320		AT3G01190
AT3G51630		AT1G16705				AT5G46730		AT2G19930		AT3G01840
AT1G75100		AT1G16710				AT1G05760		AT3G10430		AT3G02010
AT3G16785		AT1G16720				AT4G23170		AT5G64770		AT3G02260
AT1G10890		AT1G16750				AT1G35210		AT3G53365		AT3G02630
AT1G26170		AT1G16760				AT5G38700		AT1G11730		AT3G03190
AT1G18020		AT1G16780				AT5G50570		AT4G34900		AT3G03260
AT4G27000		AT1G16800				AT1G69520		AT2G29300		AT3G03580
AT1G63880		AT1G16960				AT3G50800		AT1G62560		AT3G03980
AT2G43980		AT1G16970				AT4G21190		AT5G16850		AT3G04340
AT5G45560		AT1G17060				AT5G39940		AT5G38970		AT3G04490
AT1G14840		AT1G17070				AT5G01100		AT2G22190		AT3G04720
AT5G15410		AT1G17110				AT3G22121		AT4G34580		AT3G05090
AT4G17530		AT1G17145				AT2G38400		AT1G35515		AT3G05430
AT5G13980		AT1G17260				AT5G16170		AT1G65370		AT3G05600
AT4G13100		AT1G17340				AT1G21910		AT5G13130		AT3G05680
AT4G33625		AT1G17360				AT4G13820		AT5G60080		AT3G06240
AT4G13670		AT1G17410				AT5G24210		AT1G22680		AT3G06290
AT5G03430		AT1G17440				AT1G29290		AT3G18300		AT3G06350
AT5G42730		AT1G17580				AT3G50470		AT5G55690		AT3G06670
AT5G57850		AT1G17600				AT3G28340		AT5G28415		AT3G06880
AT1G64430		AT1G17680				AT3G20600		AT4G31615		AT3G06890
AT5G01960		AT1G17690				AT2G44578		AT4G14700		AT3G06960
AT2G26350		AT1G17720				AT4G04220		AT3G29633		AT3G07330
AT1G49850		AT1G17760				AT5G48430		AT4G16857		AT3G07400
AT4G28270		AT1G17780				AT5G39110		AT4G20920		AT3G07600
AT2G42040		AT1G17790				AT3G06145		AT1G60240		AT3G07610
AT5G06530		AT1G17850				AT3G31161		AT3G12430		AT3G09040
AT2G35450		AT1G17870				AT3G15350		AT1G15960		AT3G09060
AT5G37720		AT1G17960				AT4G16620		AT5G06330		AT3G09270
AT1G27410		AT1G17980				AT5G39120		AT5G15120		AT3G10270
AT2G43430		AT1G18020				AT5G50130		AT3G48510		AT3G11600
AT4G17620		AT1G18030				AT3G46110		AT3G28155		AT3G11760
AT3G11800		AT1G18190				AT4G28085		AT2G29170		AT3G12020
AT4G06701		AT1G18270				AT5G03360		AT2G36390		AT3G12120
AT2G02950		AT1G18320				AT4G16920		AT5G66960		AT3G12203
AT5G51430		AT1G18335				AT1G26250		AT3G09080		AT3G13530
AT5G49400		AT1G18410				AT1G32960		AT2G29770		AT3G13790
AT1G73830		AT1G18415				AT4G08040		AT4G01190		AT3G13980
AT1G61275		AT1G18485				AT1G15010		AT3G24230		AT3G14470
AT3G18370		AT1G18550				AT5G37020		AT2G11810		AT3G14690
AT1G03040		AT1G18620				AT2G29290		AT1G74930		AT3G15420
AT5G44100		AT1G18660				AT1G61340		AT5G59040		AT3G16240
AT1G27000		AT1G18690				AT2G39650		AT5G09520		AT3G17205
AT1G67400		AT1G18750				AT5G41740		AT5G65158		AT3G18080
AT3G29030		AT1G18910				AT2G23270		AT1G44740		AT3G18830
AT5G57800		AT1G18950				AT5G01030		AT5G55680		AT3G19690
AT3G48920		AT1G18960				AT1G16260		AT1G07473		AT3G19780
AT5G22620		AT1G19010				AT3G50930		AT1G76135		AT3G20475
AT4G00800		AT1G19050				AT1G65484		AT5G42700		AT3G21250
AT2G02360		AT1G19080				AT5G67450		AT1G18960		AT3G21260
AT5G64500		AT1G19100				AT3G11080		AT1G14182		AT3G21630
AT2G47020		AT1G19220				AT4G08950		AT1G23660		AT3G21690
AT5G11720		AT1G19230				AT1G69430		AT1G53830		AT3G21720
AT3G06760		AT1G19270				AT4G15150		AT2G27880		AT3G21750
AT2G06010		AT1G19396				AT4G24570		AT2G34030		AT3G21760
AT2G26690		AT1G19450				AT5G11140		AT2G41445		AT3G22060
AT2G38680		AT1G19485				AT2G22860		AT1G65860		AT3G22150
AT2G36340		AT1G19650				AT1G30420		AT5G05840		AT3G22170
AT1G73760		AT1G19690				AT5G54710		AT3G03190		AT3G22750
AT4G27120		AT1G19715				AT5G22540		AT4G01525		AT3G23330
AT5G22780		AT1G19720				AT1G07390		AT3G53075		AT3G23820
AT4G28610		AT1G19835				AT4G00390		AT2G01280		AT3G24360
AT4G09630		AT1G20060				AT5G63020		AT5G23960		AT3G24495
AT4G33760		AT1G20132				AT3G16510		AT3G48700		AT3G25270
AT4G31670		AT1G20150				AT4G27652		AT5G66150		AT3G25400
AT5G20900		AT1G20380				AT4G24450		AT2G24070		AT3G25750
AT1G79820		AT1G20390				AT2G29120		AT2G22400		AT3G25810
AT2G20810		AT1G20530				AT1G51270		AT2G41640		AT3G25820
AT5G10690		AT1G20540				AT1G66700		AT1G65140		AT3G26000
AT1G02910		AT1G20550				AT3G06890		AT1G65347		AT3G26040
AT5G16220		AT1G20610				AT1G65490		AT1G55200		AT3G26540
AT1G06470		AT1G20670				AT3G05932		AT1G50810		AT3G27670
AT4G20410		AT1G20691				AT1G05675		AT1G47578		AT3G29320
AT1G71410		AT1G20720				AT4G12500		AT2G17170		AT3G30380
AT3G51310		AT1G20920				AT4G14365		AT1G15210		AT3G43860
AT4G20170		AT1G20960				AT2G27660		AT3G01015		AT3G43920
AT3G23050		AT1G20970				AT3G13130		AT5G59130		AT3G44050
AT5G18065		AT1G21060				AT5G54075		AT5G49150		AT3G44330
AT5G42240		AT1G21160				AT1G59620		AT1G16070		AT3G44370
AT5G48900		AT1G21170				AT5G61560		AT4G32230		AT3G45070
AT3G14660		AT1G21200				AT1G16410		AT3G18900		AT3G45160
AT3G53500		AT1G21270				AT1G10560		AT4G35380		AT3G45650
AT1G08420		AT1G21450				AT1G73540		AT4G17610		AT3G45770
AT5G50850		AT1G21580				AT2G29720		AT3G07620		AT3G45780
AT2G19950		AT1G21610				AT1G56150		AT4G02482		AT3G45940
AT1G78600		AT1G21630				AT2G30750		AT1G20135		AT3G46530
AT2G23680		AT1G21650				AT4G21840		AT3G11160		AT3G46790
AT4G18810		AT1G21651				AT4G23300		AT5G23160		AT3G47510
AT5G38600		AT1G21740				AT1G18890		AT5G54560		AT3G47950
AT1G60995		AT1G21810				AT5G22620		AT4G34810		AT3G48110
AT3G42790		AT1G21920				AT5G54720		AT1G54930		AT3G48310
AT1G52310		AT1G21980				AT2G02450		AT1G21650		AT3G48360
AT1G04830		AT1G22260				AT4G14610		AT2G20635		AT3G48480
AT4G12310		AT1G22275				AT3G22235		AT2G40250		AT3G48740
AT1G28670		AT1G22310				AT1G51820		AT1G50820		AT3G49190
AT1G77220		AT1G22330				AT2G42360		AT1G78450		AT3G49690
AT4G22540		AT1G22403				AT5G45820		AT5G23030		AT3G50370
AT2G04880		AT1G22430				AT5G14480		AT1G73050		AT3G50380
AT5G48545		AT1G22460				AT1G12990		AT2G18150		AT3G50900
AT2G20725		AT1G22470				AT3G47090		AT3G42658		AT3G51480
AT5G25150		AT1G22530				AT1G51790		AT5G43935		AT3G51895
AT4G13540		AT1G22660				AT2G15040		AT5G52930		AT3G53180
AT3G06590		AT1G22830				AT5G49740		AT2G37210		AT3G53420
AT2G46090		AT1G22882				AT3G25250		AT5G39890		AT3G53480
AT1G74650		AT1G23000				AT3G63380		AT5G23700		AT3G53980
AT2G37600		AT1G23030				AT5G57510		AT2G18115		AT3G54870
AT5G37590		AT1G23160				AT5G36001		AT5G44330		AT3G55020
AT1G16880		AT1G23230				AT1G22110		AT5G19640		AT3G55740
AT3G18520		AT1G23360				AT5G05190		AT5G02390		AT3G57410
AT5G13760		AT1G23470				AT3G56400		AT4G14301		AT3G57450
AT4G10610		AT1G23480				AT2G40750		AT5G22794		AT3G59140
AT2G23980		AT1G23510				AT4G01250		AT2G42170		AT3G59820
AT3G60410		AT1G23645				AT1G63700		AT1G27030		AT3G60160
AT2G45330		AT1G23700				AT1G05630		AT4G04790		AT3G61590
AT3G04910		AT1G23790				AT1G53620		AT4G38950		AT3G62150
AT2G19600		AT1G23880				AT1G22630		AT5G24205		AT3G62800
AT1G30910		AT1G23900				AT5G13887		AT1G80240		AT3G63110
AT4G33150		AT1G23935				AT5G66070		AT1G70220		AT3G63380
AT2G20130		AT1G23940				AT3G59570		AT3G59200		AT3G63450
AT4G14965		AT1G24070				AT3G54150		AT5G51210		AT3G63520
AT5G43850		AT1G24090				AT3G04640		AT1G64600		AT4G00430
AT4G31860		AT1G24147				AT1G02710		AT3G47410		AT4G00800
AT3G50500		AT1G24160				AT3G11402		AT5G27890		AT4G01130
AT1G22280		AT1G24190				AT3G23250		AT3G28560		AT4G01140
AT1G04990		AT1G24265				AT1G28480		AT3G09680		AT4G01870
AT2G22480		AT1G24267				AT1G19960		AT1G64100		AT4G02780
AT1G72175		AT1G24300				AT2G45080		AT3G51480		AT4G02900
AT3G14910		AT1G24340				AT3G47480		AT2G21730		AT4G03500
AT2G26300		AT1G24560				AT4G26530		AT1G18320		AT4G03510
AT5G66210		AT1G24706				AT4G23130		AT3G60010		AT4G04210
AT5G11800		AT1G24764				AT5G66650		AT1G62240		AT4G04370
AT5G59950		AT1G24793				AT1G76810		AT5G10720		AT4G05160
AT1G56440		AT1G24996				AT1G14480		AT5G25320		AT4G08300
AT1G18300		AT1G25025				AT5G52750		AT3G44555		AT4G08950
AT3G03040		AT1G25053				AT5G65350		AT5G39940		AT4G11090
AT4G00520		AT1G25112				AT4G11280		AT1G01920		AT4G11650
AT5G11790		AT1G25250				AT2G17230		AT1G54120		AT4G13430
AT4G21534		AT1G25350				AT4G37240		AT2G43440		AT4G13580
AT4G26100		AT1G25375				AT1G12880		AT3G18590		AT4G14240
AT5G05690		AT1G25390				AT3G14450		AT5G49015		AT4G14710
AT5G61270		AT1G25480				AT2G34610		AT5G11080		AT4G14970
AT1G76260		AT1G25500				AT5G52030		AT5G06820		AT4G15080
AT2G17550		AT1G25540				AT4G21390		AT4G37580		AT4G15550
AT2G41160		AT1G26090				AT1G67470		AT3G54770		AT4G15560
AT3G12560		AT1G26120				AT4G15233		AT1G13420		AT4G15890
AT3G11760		AT1G26130				AT3G50845		AT5G40030		AT4G16150
AT4G24750		AT1G26150				AT1G67520		AT5G42170		AT4G17140
AT3G56750		AT1G26170				AT5G13790		AT3G21880		AT4G18360
AT4G10260		AT1G26190				AT3G62720		AT2G13550		AT4G18540
AT3G17580		AT1G26210				AT1G46480		AT2G38460		AT4G18550
AT1G20810		AT1G26225				AT3G51660		AT2G24110		AT4G19390
AT1G17145		AT1G26230				AT1G55430		AT2G16360		AT4G19440
AT2G39090		AT1G26260				AT4G29780		AT3G17675		AT4G19490
AT1G53430		AT1G26330				AT4G37770		AT1G11160		AT4G19880
AT1G44790		AT1G26370				AT3G16660		AT3G18845		AT4G20940
AT1G02600		AT1G26520				AT5G43620		AT1G05290		AT4G21065
AT1G07760		AT1G26580				AT3G05650		AT5G57720		AT4G21170
AT1G56000		AT1G26620				AT2G33580		AT1G62720		AT4G21780
AT5G12370		AT1G26760				AT2G29460		AT5G01630		AT4G21990
AT5G13240		AT1G26890				AT4G19440		AT4G24580		AT4G22950
AT4G23730		AT1G26900				AT1G65250		AT3G21530		AT4G23340
AT3G49530		AT1G27030				AT1G19250		AT4G24860		AT4G23810
AT1G49980		AT1G27170				AT3G57240		AT4G36270		AT4G24020
AT1G78260		AT1G27180				AT5G52050		AT1G67780		AT4G24060
AT1G76990		AT1G27285				AT1G31580		AT2G19920		AT4G25150
AT3G15351		AT1G27430				AT1G73550		AT4G21895		AT4G25540
AT2G24100		AT1G27470				AT1G34180		AT4G05430		AT4G26140
AT1G75370		AT1G27520				AT3G13600		AT3G10110		AT4G27010
AT1G79380		AT1G27590				AT5G47590		AT1G52120		AT4G27580
AT5G21280		AT1G27595				AT3G59440		AT2G17845		AT4G27800
AT3G02750		AT1G27690				AT2G41100		AT2G24700		AT4G28020
AT1G20540		AT1G27720				AT4G34470		AT1G56130		AT4G29000
AT2G37450		AT1G27752				AT5G35110		AT3G58060		AT4G30200
AT2G04039		AT1G27850				AT1G71380		AT2G28560		AT4G31330
AT3G58600		AT1G27880				AT2G41090		AT2G36760		AT4G31400
AT1G15200		AT1G27920				AT2G39030		AT1G02460		AT4G31420
AT3G06510		AT1G27921				AT4G27280		AT4G20070		AT4G31500
AT2G47600		AT1G27960				AT5G52450		AT3G60020		AT4G31940
AT3G06880		AT1G28060				AT1G56250		AT3G07070		AT4G32300
AT1G05840		AT1G28090				AT2G01180		AT1G19230		AT4G32440
AT3G59800		AT1G28100				AT1G72910		AT5G60740		AT4G32480
AT3G51510		AT1G28210				AT5G37590		AT5G27660		AT4G32700
AT1G08115		AT1G28240				AT5G41471		AT2G40130		AT4G32870
AT1G75680		AT1G28260				AT1G52290		AT4G11190		AT4G34131
AT1G13560		AT1G28310				AT5G52670		AT4G01670		AT4G34880
AT5G04320		AT1G28320				AT1G69900		AT3G44765		AT4G35100
AT4G26900		AT1G28350				AT3G28930		AT2G46480		AT4G35160
AT5G09880		AT1G28420				AT2G30020		AT5G61700		AT4G35300
AT2G30480		AT1G28560				AT2G02930		AT1G16290		AT4G35440
AT5G16890		AT1G28715				AT5G64900		AT5G66710		AT4G35520
AT1G08040		AT1G29030				AT5G58770		AT5G17040		AT4G35690
AT1G50370		AT1G29170				AT5G19240		AT5G43530		AT4G35800
AT4G09150		AT1G29320				AT2G32800		AT3G62750		AT4G35880
AT3G18380		AT1G29357				AT4G24970		AT1G18520		AT4G36670
AT3G56825		AT1G29380				AT5G01542		AT1G23070		AT4G36690
AT1G24793		AT1G29410				AT3G48090		AT5G04360		AT4G36810
AT4G01210		AT1G29550				AT5G15853		AT5G61690		AT4G37250
AT5G50335		AT1G29560				AT4G02330		AT4G22840		AT4G37360
AT3G11210		AT1G29720				AT1G19380		AT3G27250		AT4G37790
AT1G22850		AT1G29730				AT3G16030		AT2G47260		AT4G37970
AT2G41210		AT1G29740				AT4G26150		AT2G22600		AT4G38200
AT1G64200		AT1G29750				AT2G45680		AT1G45110		AT4G38540
AT1G53780		AT1G29770				AT4G09350		AT1G78860		AT4G38760
AT1G11350		AT1G29780				AT4G22305		AT3G28153		AT4G38810
AT4G15545		AT1G29810				AT3G44450		AT2G22122		AT4G38970
AT3G13450		AT1G29940				AT4G15070		AT5G52310		AT4G39030
AT1G33400		AT1G30010				AT5G44350		AT4G12030		AT4G39250
AT4G27760		AT1G30270				AT1G70185		AT5G05630		AT4G39420
AT1G77640		AT1G30280				AT3G03855		AT5G24920		AT4G39690
AT5G61830		AT1G30330				AT5G52810		AT3G13662		AT4G39952
AT1G29350		AT1G30410				AT3G48850		AT5G24820		AT5G01400
AT1G78800		AT1G30420				AT3G11010		AT2G01200		AT5G01710
AT3G52290		AT1G30460				AT1G56240		AT1G31710		AT5G02790
AT5G43270		AT1G30490				AT1G02660		AT4G24080		AT5G02890
AT3G47000		AT1G30520				AT3G04310		AT3G16700		AT5G03530
AT1G22640		AT1G30545				AT5G38990		AT1G20540		AT5G03795
AT5G57440		AT1G30570				AT4G23180		AT2G25600		AT5G04590
AT3G15160		AT1G30590				AT5G43450		AT4G01440		AT5G04770
AT5G19220		AT1G30610				AT1G51800		AT5G58680		AT5G04780
AT5G64610		AT1G30640				AT3G08870		AT3G17010		AT5G05340
AT5G54730		AT1G30660				AT1G18020		AT3G02677		AT5G05680
AT3G19980		AT1G30690				AT5G46260		AT4G22490		AT5G06060
AT1G66400		AT1G30755				AT4G01630		AT2G18340		AT5G06470
AT5G22120		AT1G30810				AT5G25170		AT1G34315		AT5G06810
AT1G29510		AT1G30820				AT2G27080		AT1G64030		AT5G07400
AT3G28950		AT1G30825				AT3G01480		AT1G20120		AT5G07475
AT1G50740		AT1G30835				AT1G77490		AT3G15357		AT5G07810
AT1G73350		AT1G30860				AT1G58420		AT2G45480		AT5G07990
AT3G50530		AT1G30960				AT1G53080		AT3G48280		AT5G08020
AT5G57580		AT1G30970				AT3G15760		AT2G14050		AT5G08470
AT3G24030		AT1G31070				AT1G15405		AT5G13940		AT5G08580
AT1G68870		AT1G31120				AT5G39670		AT1G23600		AT5G09330
AT3G28080		AT1G31210				AT5G16080		AT4G32630		AT5G09360
AT2G04230		AT1G31240				AT1G50740		AT1G14260		AT5G09520
AT5G17640		AT1G31280				AT5G61900		AT4G36950		AT5G09760
AT4G02220		AT1G31290				AT5G40920		AT1G65113		AT5G09810
AT2G03430		AT1G31310				AT1G78410		AT5G14670		AT5G09950
AT1G01420		AT1G31360				AT3G23440		AT1G51410		AT5G10600
AT1G75850		AT1G31480				AT5G10572		AT4G26770		AT5G12170
AT5G07300		AT1G31485				AT2G46440		AT2G29780		AT5G12430
AT3G13550		AT1G31500				AT1G65390		AT4G38050		AT5G12460
AT1G13570		AT1G31540				AT1G68320		AT1G79120		AT5G13180
AT3G57530		AT1G31650				AT1G66160		AT1G22260		AT5G13500
AT3G55120		AT1G31740				AT4G38700		AT1G75120		AT5G13930
AT1G65260		AT1G31790				AT4G14690		AT4G02810		AT5G14860
AT5G23210		AT1G31810				AT5G38780		AT3G14150		AT5G14930
AT1G19130		AT1G31814				AT3G15356		AT3G21000		AT5G14990
AT1G19540		AT1G31870				AT2G05050		AT2G41050		AT5G15340
AT4G00895		AT1G31930				AT3G11090		AT1G72100		AT5G15700
AT5G23570		AT1G31950				AT2G02630		AT2G21385		AT5G16180
AT2G36810		AT1G31970				AT3G50770		AT5G57880		AT5G16530
AT1G16720		AT1G32090				AT5G06320		AT3G29020		AT5G16610
AT1G66500		AT1G32150				AT1G74710		AT1G23580		AT5G17570
AT5G49640		AT1G32172				AT5G38280		AT5G28626		AT5G17680
AT1G51940		AT1G32230				AT5G43520		AT4G38590		AT5G18230
AT1G43130		AT1G32240				AT4G02420		AT2G19050		AT5G18310
AT4G31115		AT1G32330				AT1G35350		AT1G32250		AT5G19300
AT3G22190		AT1G32370				AT3G45970		AT3G20990		AT5G20220
AT1G65410		AT1G32415				AT2G32030		AT4G26170		AT5G20270
AT1G53290		AT1G32490				AT1G30755		AT4G29980		AT5G20660
AT1G61850		AT1G32520				AT1G18300		AT1G11450		AT5G20740
AT3G12020		AT1G32530				AT1G55265		AT2G24210		AT5G22090
AT1G73655		AT1G32570				AT1G18290		AT4G32810		AT5G22320
AT5G06220		AT1G32630				AT1G70090		AT2G18460		AT5G23110
AT2G38330		AT1G32750				AT4G13150		AT1G27020		AT5G23370
AT1G28660		AT1G32810				AT3G02800		AT2G12170		AT5G23960
AT5G11650		AT1G32930				AT3G57765		AT1G57590		AT5G24030
AT1G22550		AT1G32940				AT1G13340		AT5G65350		AT5G24270
AT3G57080		AT1G33060				AT5G67340		AT1G60410		AT5G24530
AT5G65540		AT1G33080				AT3G12830		AT1G22380		AT5G24740
AT2G25220		AT1G33230				AT1G66400		AT1G66360		AT5G25600
AT1G78670		AT1G33240				AT2G37740		AT5G60150		AT5G25900
AT1G11310		AT1G33340				AT2G31880		AT1G23510		AT5G26660
AT4G10955		AT1G33350				AT5G56850		AT4G25760		AT5G26860
AT2G29360		AT1G33390				AT2G44383		AT1G26840		AT5G33393
AT4G28830		AT1G33400				AT4G23030		AT2G46730		AT5G35160
AT1G56700		AT1G33410				AT1G64610		AT5G37940		AT5G35690
AT5G50180		AT1G33415				AT4G25390		AT1G15870		AT5G36110
AT3G19900		AT1G33420				AT3G05320		AT3G63200		AT5G37290
AT2G32560		AT1G33615				AT1G07135		AT1G23570		AT5G38410
AT3G59110		AT1G33640				AT1G15002		AT1G43765		AT5G38590
AT2G27900		AT1G33660				AT1G06960		AT4G32500		AT5G39110
AT4G21470		AT1G33700				AT2G24160		AT2G38570		AT5G39410
AT1G71110		AT1G33770				AT5G01900		AT5G01580		AT5G39680
AT1G19350		AT1G33960				AT3G61198		AT5G39240		AT5G39950
AT2G41180		AT1G33980				AT4G12830		AT3G23870		AT5G40200
AT3G06670		AT1G34065				AT1G73965		AT1G23100		AT5G40380
AT5G01510		AT1G34150				AT3G23110		AT2G37390		AT5G40450
AT3G63520		AT1G34260				AT3G50200		AT3G02030		AT5G40820
AT1G07350		AT1G34315				AT5G61160		AT5G23690		AT5G40870
AT3G50670		AT1G34320				AT1G61890		AT3G61610		AT5G41270
AT1G16750		AT1G34340				AT3G25020		AT3G53080		AT5G41410
AT1G54260		AT1G34360				AT4G39364		AT3G27730		AT5G42180
AT2G28470		AT1G34420				AT1G34844		AT4G19430		AT5G42655
AT1G28580		AT1G34460				AT2G05440		AT5G52340		AT5G42785
AT1G06110		AT1G34750				AT1G65486		AT1G10620		AT5G42800
AT4G14340		AT1G34760				AT1G13700		AT1G55410		AT5G43900
AT3G51620		AT1G34844				AT3G15578		AT5G66080		AT5G44120
AT2G35260		AT1G35112				AT1G07260		AT1G18140		AT5G44180
AT1G25480		AT1G35115				AT4G38980		AT3G18360		AT5G44240
AT1G56500		AT1G35220				AT2G41810		AT3G14760		AT5G45650
AT1G09160		AT1G35340				AT5G39030		AT1G10300		AT5G45670
AT1G32370		AT1G35350				AT3G52520		AT5G38747		AT5G45860
AT2G15695		AT1G35510				AT3G55980		AT4G39460		AT5G45910
AT4G14720		AT1G35530				AT1G67100		AT1G69540		AT5G46400
AT1G03160		AT1G35612				AT5G19040		AT5G63810		AT5G46680
AT1G07990		AT1G35660				AT3G48200		AT4G14103		AT5G46880
AT1G80050		AT1G35710				AT2G24850		AT2G40790		AT5G47430
AT5G18680		AT1G36070				AT5G44060		AT5G10850		AT5G48380
AT3G51420		AT1G36180				AT2G47550		AT3G42850		AT5G48490
AT1G13220		AT1G36590				AT5G38210		AT3G12820		AT5G48680
AT4G25520		AT1G37150				AT3G50970		AT5G14810		AT5G50790
AT5G26622		AT1G38131				AT5G11250		AT3G63510		AT5G51340
AT1G15730		AT1G42430				AT3G52450		AT1G67110		AT5G51890
AT2G04900		AT1G42440				AT5G10100		AT3G59830		AT5G51950
AT2G35470		AT1G42470				AT5G16200		AT2G21590		AT5G53150
AT5G20580		AT1G42540				AT3G59700		AT5G60070		AT5G53750
AT2G05940		AT1G42550				AT5G45340		AT5G58280		AT5G53980
AT4G17950		AT1G43060				AT1G65481		AT3G11825		AT5G54010
AT3G07980		AT1G43250				AT3G62750		AT5G41090		AT5G54160
AT1G49010		AT1G43270				AT2G37770		AT3G10890		AT5G54260
AT4G10730		AT1G43620				AT2G46400		AT1G77410		AT5G54370
AT3G56140		AT1G43675				AT3G57640		AT1G20816		AT5G54585
AT4G19070		AT1G43770				AT1G01340		AT1G27520		AT5G54960
AT1G09530		AT1G43775				AT5G46295		AT3G13660		AT5G54970
AT5G58720		AT1G43850				AT4G11521		AT5G12280		AT5G55410
AT2G39080		AT1G43980				AT1G02230		AT5G26310		AT5G55600
AT2G24420		AT1G44120				AT1G02850		AT3G03540		AT5G56960
AT4G24020		AT1G44446				AT5G46470		AT2G28420		AT5G57030
AT3G04460		AT1G44740				AT5G09290		AT4G30040		AT5G57160
AT3G24350		AT1G44780				AT2G05510		AT1G54940		AT5G57590
AT3G10440		AT1G44890				AT2G35930		AT3G06840		AT5G58240
AT4G07825		AT1G44910				AT1G66970		AT1G75960		AT5G58450
AT5G19370		AT1G45120				AT3G19680		AT2G29260		AT5G59320
AT5G17690		AT1G45150				AT5G59490		AT1G26310		AT5G59845
AT5G25280		AT1G45160				AT5G57220		AT5G13380		AT5G60340
AT5G49555		AT1G45180				AT4G10060		AT2G44190		AT5G61400
AT2G42320		AT1G45207				AT2G05940		AT1G78955		AT5G61430
AT3G04940		AT1G45231				AT5G46520		AT5G53290		AT5G61840
AT1G16610		AT1G45248				AT4G02200		AT5G39790		AT5G62680
AT4G03205		AT1G45545				AT3G57470		AT3G12460		AT5G62740
AT3G13350		AT1G46552				AT2G04540		AT3G23380		AT5G62920
AT5G35080		AT1G47056				AT1G09390		AT5G19260		AT5G63450
AT1G63690		AT1G47230				AT2G36650		AT1G03120		AT5G63700
AT1G20100		AT1G47330				AT2G36050		AT3G10040		AT5G64070
AT5G16210		AT1G47340				AT1G57990		AT4G38350		AT5G64330
AT3G23660		AT1G47560				AT1G50590		AT4G16160		AT5G64816
AT2G41430		AT1G47565				AT1G49180		AT3G50330		AT5G65380
AT1G75440		AT1G47570				AT2G17040		AT2G17470		AT5G65560
AT5G46180		AT1G47750				AT1G01580		AT3G03170		AT5G65940
AT4G27720		AT1G47860				AT5G13220		AT3G19440		AT5G66150
AT2G43010		AT1G47950				AT3G10815		AT3G48900		AT5G66390
AT3G02770		AT1G48060				AT5G54030		AT2G18480		AT5G66631
AT5G35210		AT1G48090				AT4G33985		AT1G67810		AT5G67150
AT1G10510		AT1G48110				AT1G80840		AT1G11915		AT5G67385
AT5G25080		AT1G48175				AT5G48790		AT4G13210		ATCG01130
AT1G48550		AT1G48260				AT2G25250		AT3G09540		ATMG00160
AT1G27300		AT1G48310				AT1G20920		AT2G36590		ATMG00270
AT1G17580		AT1G48360				AT1G64065		AT3G14450
AT2G05185		AT1G48400				AT5G60800		AT3G18630
AT1G10090		AT1G48430				AT5G04360		AT1G68862
AT1G62820		AT1G48540				AT2G03530		AT1G68750
AT5G08660		AT1G48700				AT1G32940		AT4G11140
AT5G36160		AT1G48780				AT4G12690		AT1G11930
AT3G24530		AT1G48840				AT1G66500		AT5G56620
AT4G32330		AT1G48870				AT4G38400		AT5G47470
AT3G57400		AT1G48960				AT4G28490		AT3G20475
AT5G37930		AT1G48970				AT1G49050		AT1G05577
AT4G17840		AT1G49010				AT2G39530		AT3G58990
AT5G42765		AT1G49040				AT5G65685		AT3G11165
AT1G64850		AT1G49130				AT3G15570		AT1G78930
AT1G43900		AT1G49180				AT2G35750		AT4G17760
AT4G14710		AT1G49340				AT1G63860		AT3G03080
AT5G10710		AT1G49360				AT2G29090		AT1G08730
AT5G02620		AT1G49405				AT3G19840		AT3G09190
AT4G12230		AT1G49520				AT5G09876		AT1G16300
AT2G39670		AT1G49530				AT3G17700		AT5G23770
AT4G11800		AT1G49620				AT1G18570		AT2G30650
AT3G57230		AT1G49630				AT5G55930		AT3G62890
AT2G27770		AT1G49720				AT5G09470		AT5G45040
AT5G05440		AT1G49730				AT3G59080		AT4G18280
AT5G37020		AT1G49790				AT5G67620		AT1G68610
AT5G17990		AT1G49850				AT4G38850		AT2G33350
AT3G58170		AT1G49870				AT4G05100		AT2G05632
AT1G30270		AT1G49940				AT3G50310		AT3G25810
AT1G17370		AT1G49952				AT4G30180		AT5G43403
AT2G13370		AT1G49960				AT5G18080		AT1G11990
AT3G49140		AT1G50000				AT4G17470		AT1G77380
AT1G22800		AT1G50030				AT4G38840		AT1G23610
AT2G39260		AT1G50140				AT3G53980		AT1G14660
AT1G48175		AT1G50180				AT5G13910		AT5G04390
AT3G24200		AT1G50240				AT1G21840		AT5G41120
AT1G06240		AT1G50260				AT2G04240		AT4G36230
AT3G63340		AT1G50270				AT2G41312		AT3G01020
AT1G73980		AT1G50280				AT5G24270		AT4G18270
AT3G27390		AT1G50300				AT2G04460		AT2G38695
AT1G79245		AT1G50360				AT1G67030		AT5G55720
AT3G32930		AT1G50410				AT2G22770		AT1G47490
AT5G11160		AT1G50440				AT3G15500		AT3G62550
AT1G26180		AT1G50460				AT1G27380		AT5G27410
AT5G23280		AT1G50500				AT1G63480		AT3G29070
AT5G03900		AT1G50510				AT4G22490		AT3G12470
AT3G27610		AT1G50520				AT1G29500		AT1G34040
AT4G22290		AT1G50660				AT2G33830		AT2G28580
AT3G04730		AT1G50700				AT5G50300		AT3G55660
AT4G25970		AT1G50730				AT2G44010		AT4G35670
AT4G01720		AT1G50750				AT5G52120		AT3G18145
AT5G11600		AT1G50810				AT1G45616		AT3G10290
AT1G73060		AT1G50890				AT2G37390		AT3G49320
AT2G44430		AT1G50910				AT1G22065		AT5G57890
AT5G16715		AT1G50950				AT2G22630		AT1G73600
AT5G06160		AT1G50970				AT1G29440		AT3G27640
AT3G51000		AT1G51270				AT1G73340		AT5G18820
AT1G11380		AT1G51450				AT2G06255		AT3G54710
AT5G16550		AT1G51520				AT3G23470		AT1G12880
AT2G47830		AT1G51530				AT3G55270		AT5G47600
AT2G27050		AT1G51590				AT3G02620		AT5G57380
AT5G46410		AT1G51670				AT5G47990		AT1G79800
AT5G56760		AT1G51720				AT4G26320		AT5G65080
AT5G52200		AT1G51740				AT3G61060		AT2G45403
AT4G32660		AT1G51800				AT2G29420		AT1G66650
AT2G30020		AT1G51830				AT5G48010		AT3G61760
AT1G74940		AT1G51860				AT5G25110		AT4G39590
AT4G27830		AT1G51940				AT1G29450		AT5G40942
AT2G47620		AT1G51965				AT1G67105		AT2G36660
AT5G42870		AT1G52150				AT3G50640		AT1G11740
AT1G18610		AT1G52290				AT1G73330		AT3G08000
AT3G63310		AT1G52360				AT1G79180		AT3G61680
AT4G14360		AT1G52370				AT1G42430		AT5G37500
AT5G43500		AT1G52430				AT1G19830		AT4G38380
AT1G21730		AT1G52500				AT4G37170		AT2G29890
AT4G33500		AT1G52540				AT1G11785		AT1G12110
AT3G02870		AT1G52710				AT2G34810		AT1G69750
AT4G02030		AT1G52820				AT5G40860		AT4G13450
AT3G02070		AT1G53090				AT4G15210		AT3G21910
AT5G17510		AT1G53110				AT5G27680		AT5G27230
AT5G67390		AT1G53165				AT4G22517		AT3G47870
AT2G30530		AT1G53200				AT3G03820		AT5G07810
AT5G58200		AT1G53250				AT5G47950		AT5G27889
AT5G56750		AT1G53260				AT1G04610		AT4G31620
AT1G43860		AT1G53350				AT4G16447		AT5G45140
AT4G38520		AT1G53390				AT1G70850		AT1G04635
AT3G17040		AT1G53440				AT3G60140		AT2G46640
AT5G15400		AT1G53450				AT3G23690		AT2G34600
AT2G21190		AT1G53510				AT2G27540		AT1G02800
AT4G36648		AT1G53590				AT5G52547		AT4G11050
AT5G60410		AT1G53680				AT1G58330		AT5G06990
AT3G18890		AT1G53720				AT3G32030		AT3G55870
AT5G10350		AT1G53730				AT4G36820		AT5G15070
AT4G17750		AT1G53780				AT1G79930		AT3G23880
AT2G30070		AT1G53790				AT3G20280		AT4G19560
AT4G15030		AT1G53800				AT3G05727		AT1G35710
AT3G26370		AT1G53860				AT1G10480		AT1G21250
AT4G35570		AT1G54170				AT2G23030		AT1G66880
AT5G65380		AT1G54180				AT3G60490		AT3G23120
AT1G12830		AT1G54220				AT5G37980		AT2G47180
AT2G45200		AT1G54260				AT2G25150		AT5G24530
AT5G46190		AT1G54310				AT5G15150		AT3G45060
AT1G75420		AT1G54355				AT4G22870		AT2G31880
AT3G44160		AT1G54360				AT1G02335		AT3G50480
AT1G04430		AT1G54370				AT1G52000		AT4G31500
AT5G02790		AT1G54380				AT1G76790		AT2G46400
AT5G58290		AT1G54440				AT3G24535		AT5G41750
AT5G04900		AT1G54490				AT3G11750		AT3G13080
AT1G48900		AT1G54510				AT3G27560		AT3G11010
AT3G14205		AT1G54730				AT3G16290		AT2G43570
AT1G04970		AT1G54770				AT5G48000		AT3G52430
AT3G59210		AT1G54773				AT2G37750		AT2G41100
AT5G57160		AT1G54926				AT5G47980		AT3G28540
AT5G57015		AT1G55040				AT4G21340		AT2G25510
AT5G45100		AT1G55050				AT4G06746		AT1G66970
AT1G52710		AT1G55080				AT5G54060		AT5G42530
AT1G01140		AT1G55110				AT1G03410		AT4G13900
AT2G17530		AT1G55170				AT1G26945		AT2G36120
AT1G03910		AT1G55175				AT2G18320		AT1G33960
AT5G62100		AT1G55180				AT4G39795		AT2G17040
AT4G08540		AT1G55200				AT5G09540		AT5G10760
AT5G03420		AT1G55250				AT1G56650		AT1G31580
AT1G23400		AT1G55310				AT1G05680		AT3G01290
AT3G06980		AT1G55325				AT2G04850		AT1G21270
AT5G19850		AT1G55340				AT3G48970		AT1G08450
AT2G44150		AT1G55350				AT5G22890		AT5G54710
AT3G08960		AT1G55540				AT1G33360		AT1G11260
AT5G33280		AT1G55550				AT5G62360		AT2G38860
AT3G47490		AT1G55690				AT3G55720		AT4G08850
AT3G20310		AT1G55750				AT1G69600		AT1G11330
AT3G28670		AT1G55810				AT4G18510		AT4G02520
AT5G47870		AT1G55830				AT3G53250		AT5G53370
AT5G50565		AT1G55865				AT2G23910		AT5G48380
AT1G27540		AT1G55870				AT1G54217		AT4G23220
AT3G19150		AT1G55970				AT3G49980		AT1G73805
AT1G33050		AT1G55980				AT1G44350		AT3G49400
AT1G53840		AT1G56120				AT5G64200		AT3G04210
AT3G58680		AT1G56140				AT1G73360		AT2G45220
AT4G01690		AT1G56145				AT2G15890		AT5G55450
AT3G28100		AT1G56230				AT1G34520		AT2G32680
AT2G32040		AT1G56310				AT4G23493		AT1G10340
AT2G01620		AT1G56350				AT3G59370		AT3G13790
AT3G27260		AT1G56390				AT1G29510		AT4G14400
AT4G32910		AT1G56440				AT1G62975		AT5G26920
AT3G63140		AT1G56500				AT5G14340		AT5G25250
AT3G16840		AT1G56510				AT4G35030		AT3G25010
AT1G61740		AT1G56520				AT2G36090		AT2G04450
AT5G62470		AT1G56570				AT3G03830		AT1G03220
AT5G47390		AT1G56612				AT3G51380		AT3G45860
AT1G47380		AT1G56660				AT2G46690		AT3G57260
AT1G32460		AT1G56690				AT1G73580		AT2G41090
AT2G01130		AT1G56760				AT5G53230		AT4G27450
AT5G41100		AT1G56820				AT2G23010		AT1G23840
AT5G13690		AT1G56880				AT1G52030		AT1G78850
AT5G05660		AT1G56970				AT2G15880		AT2G31865
AT4G15530		AT1G57000				AT4G17910		AT3G13100
AT1G60990		AT1G57030				AT5G40210		AT3G47480
AT1G78970		AT1G57060				AT4G22110		AT2G05540
AT5G26040		AT1G57090				AT5G18060		AT1G74710
AT1G09230		AT1G57120				AT2G10589		AT4G12720
AT3G45210		AT1G57180				AT1G34041		AT1G75040
AT1G63260		AT1G57240				AT1G70880		AT2G29120
AT1G66590		AT1G57300				AT5G18010		AT2G37540
AT5G22450		AT1G57360				AT1G08670		AT5G42830
AT4G14746		AT1G57700				AT1G11655		AT5G59670
AT2G24640		AT1G57870				AT5G18050		AT2G46430
AT5G25265		AT1G57980				AT1G05065		AT2G29350
AT2G32640		AT1G58060				AT4G29905		AT4G20110
AT3G61990		AT1G58200				AT5G02090		AT3G61280
AT4G28710		AT1G58220				AT1G66760		AT1G30900
AT1G79790		AT1G58230				AT2G23060		AT3G07520
AT2G41010		AT1G58250				AT1G70700		AT5G44580
AT1G63430		AT1G58350				AT5G38710		AT4G14610
AT4G32590		AT1G58370				AT1G26800		AT2G24160
AT4G38350		AT1G58460				AT2G24000		AT5G52760
AT5G62810		AT1G58520				AT2G21820		AT3G51860
AT3G26510		AT1G58602				AT5G52260		AT3G50770
AT3G03810		AT1G58807				AT5G36910		AT5G54720
AT2G39400		AT1G59218				AT4G34790		AT3G48080
AT5G43330		AT1G59265				AT5G42580		AT1G55450
AT1G21910		AT1G59540				AT1G29460		AT4G37560
AT1G51610		AT1G59560				AT5G18030		AT1G07000
AT3G12930		AT1G59570				AT3G63088		AT5G38240
AT5G03050		AT1G59610				AT4G18940		AT1G78830
AT5G06970		AT1G59660				AT1G52040		AT2G30140
AT5G10330		AT1G59720				AT1G54020		AT2G05520
AT2G38580		AT1G59750				AT3G05430		AT1G33720
AT4G15630		AT1G59820				AT2G20080		AT1G72910
AT3G52800		AT1G59910				AT1G14930		AT2G47130
AT4G17260		AT1G59980				AT5G62165		AT5G39670
AT5G37190		AT1G60200				AT5G59330		AT3G50930
AT3G05165		AT1G60220				AT3G56220		AT4G37990
AT4G27180		AT1G60260				AT3G58190		AT5G19240
AT5G25610		AT1G60490				AT1G74350		AT1G31540
AT4G16180		AT1G60510				AT3G02930		AT3G45640
AT3G44740		AT1G60530				AT4G37700		AT1G33790
AT3G21810		AT1G60620				AT5G42590		AT5G60800
AT2G02410		AT1G60640				AT2G18010		AT5G46500
AT4G28720		AT1G60670				AT4G14060		AT4G14365
AT5G19940		AT1G60860				AT5G63450		AT5G60900
AT1G51070		AT1G60890				AT2G39370		AT3G47090
AT1G48050		AT1G60900				AT2G38750		AT2G44290
AT5G61530		AT1G60930				AT5G42600		AT3G27400
AT1G01650		AT1G60989				AT5G41120		AT2G30250
AT1G35516		AT1G60990				AT5G64240		AT2G46440
AT5G47860		AT1G61000				AT2G23348		AT1G13470
AT3G20630		AT1G61030				AT3G50560		AT1G74360
AT1G10600		AT1G61100				AT2G28850		AT1G08930
AT2G43235		AT1G61140				AT4G02005		AT4G39950
AT2G21830		AT1G61210				AT5G62990		AT3G48650
AT2G06850		AT1G61215				AT3G28310		AT2G20142
AT1G08490		AT1G61240				AT4G36950		AT3G56400
AT5G51340		AT1G61260				AT1G73325		AT1G08050
AT5G58510		AT1G61275				AT3G02610		AT1G09932
AT2G18750		AT1G61310				AT1G61120		AT3G01420
AT5G67640		AT1G61370				AT5G43540		AT3G48640
AT2G26650		AT1G61380				AT5G44417		AT3G46090
AT5G07830		AT1G61400				AT2G01520		AT5G36220
AT1G33415		AT1G61410				AT5G18570		AT5G63180
AT4G30993		AT1G61420				AT1G45015		AT1G13340
AT2G41760		AT1G61430				AT2G40080		AT5G25130
AT4G18970		AT1G61450				AT5G24420		AT4G25940
AT1G48770		AT1G61490				AT4G33880		AT3G48090
AT4G23420		AT1G61500				AT1G50580		AT2G23810
AT5G38150		AT1G61600				AT1G17550		AT4G11900
AT1G79350		AT1G61610				AT5G13260		AT2G32140
AT4G39460		AT1G61660				AT2G35570		AT3G60170
AT3G61420		AT1G61690				AT5G06190		AT5G26690
AT1G31650		AT1G61850				AT1G64590		AT3G26210
AT5G04720		AT1G61970				AT4G13420		AT4G18253
AT3G51180		AT1G62130				AT3G25790		AT5G60950
AT3G09180		AT1G62250				AT4G04840		AT1G69730
AT1G04220		AT1G62310				AT1G70885		AT5G10140
AT3G32940		AT1G62630				AT5G04110		AT1G21240
AT4G14100		AT1G62860				AT3G30350		AT2G24600
AT2G13540		AT1G62870				AT2G28860		AT5G06320
AT5G67380		AT1G62914				AT2G38760		AT1G59870
AT2G20740		AT1G62915				AT1G27760		AT5G25930
AT4G10380		AT1G62920				AT4G25400		AT5G25140
AT5G08500		AT1G62950				AT1G61590		AT4G27280
AT4G12790		AT1G62970				AT1G04240		AT5G57560
AT1G18210		AT1G63020				AT3G10070		AT3G44400
AT3G49720		AT1G63100				AT5G59320		AT4G33050
AT2G46080		AT1G63240				AT4G22270		AT1G76040
AT5G18190		AT1G63250				AT4G01510		AT2G26190
AT4G36945		AT1G63300				AT1G29370		AT1G29715
AT2G14255		AT1G63350				AT1G77530		AT2G41250
AT1G48520		AT1G63390				AT5G24770		AT4G01700
AT1G17990		AT1G63420				AT5G44050		AT5G24210
AT1G15240		AT1G63430				AT1G62550		AT5G24540
AT1G53785		AT1G63490				AT2G44140		AT4G34970
AT1G26190		AT1G63530				AT3G29252		AT1G72930
AT4G24460		AT1G63650				AT4G34412		AT2G04495
AT1G55250		AT1G63700				AT1G49720		AT2G19130
AT3G45290		AT1G63720				AT3G13405		AT1G17600
AT5G65580		AT1G63730				AT3G61840		AT1G16260
AT3G20020		AT1G63740				AT5G18020		AT4G38560
AT2G03730		AT1G63810				AT4G19430		AT4G00955
AT3G43590		AT1G63850				AT1G59860		AT2G42560
AT5G04410		AT1G63880				AT5G56368		AT3G04220
AT2G26740		AT1G63990				AT5G26620		AT1G29720
AT3G52210		AT1G64050				AT5G58595		AT5G64000
AT1G03280		AT1G64140				AT3G25795		AT1G33560
AT4G08170		AT1G64150				AT4G22210		AT5G52750
AT3G45010		AT1G64270				AT1G74929		AT5G10380
AT3G15080		AT1G64300				AT2G23347		AT5G48560
AT1G52360		AT1G64310				AT3G55970		AT5G50260
AT2G21630		AT1G64320				AT5G59310		AT4G23140
AT1G09980		AT1G64330				AT3G17520		AT2G27660
AT4G13640		AT1G64340				AT3G17510		AT5G05460
AT4G10030		AT1G64430				AT2G35300		AT5G46260
AT3G13870		AT1G64530				AT4G28520		AT5G42180
AT1G64230		AT1G64561				AT1G48130		AT2G25200
AT2G39550		AT1G64570				AT5G44120		AT1G34420
AT3G20740		AT1G64600						AT1G51860
AT5G01290		AT1G64790						AT5G41740
AT5G63320		AT1G64960						AT3G48770
AT1G70590		AT1G65010						AT1G65190
AT5G26270		AT1G65070						AT5G24200
AT1G67060		AT1G65110						AT3G51330
AT2G45960		AT1G65120						AT3G14620
AT5G22830		AT1G65240						AT2G15080
AT1G09440		AT1G65280						AT5G54610
AT4G24840		AT1G65430						AT1G73870
AT3G26950		AT1G65440						AT5G25440
AT2G39630		AT1G65470						AT4G23230
AT5G01520		AT1G65540						AT3G56710
AT2G16950		AT1G65800						AT3G17690
AT5G07770		AT1G65830						AT5G46490
AT1G18890		AT1G65875						AT1G65490
AT2G34925		AT1G65920						AT3G13950
AT5G17670		AT1G65950						AT1G20160
AT5G64050		AT1G66080						AT1G58390
AT3G08940		AT1G66140						AT4G23310
AT5G21222		AT1G66190						AT1G21520
AT1G02680		AT1G66500						AT3G28580
AT5G48620		AT1G66510						AT2G15042
AT5G05820		AT1G66530						AT5G14930
AT5G44090		AT1G66650						AT5G61600
AT5G64390		AT1G66660						AT5G44568
AT1G08450		AT1G66730						AT4G28490
AT1G11820		AT1G66840						AT3G44260
AT3G12200		AT1G66880						AT1G14370
AT1G13450		AT1G66910						AT1G35230
AT1G73110		AT1G66960						AT1G64710
AT2G47760		AT1G67120						AT5G11410
AT1G05065		AT1G67140						AT3G48320
AT1G16515		AT1G67210						AT5G39020
AT1G28320		AT1G67230						AT1G43590
AT5G01720		AT1G67300						AT3G60470
AT1G27320		AT1G67310						AT4G26070
AT4G36210		AT1G67420						AT1G43910
AT5G10290		AT1G67460						AT1G75590
AT5G01970		AT1G67490						AT1G24147
AT1G03250		AT1G67500						AT1G21525
AT5G23610		AT1G67550						AT4G04490
AT1G65040		AT1G67626						AT1G18570
AT4G29790		AT1G67650						AT1G03400
AT5G05870		AT1G67690						AT4G23270
AT3G52220		AT1G67720						AT1G34750
AT2G38000		AT1G67800						AT4G18340
AT3G17930		AT1G67850						AT4G23150
AT1G01710		AT1G67890						AT5G22520
AT2G30105		AT1G67970						AT4G36740
AT5G06580		AT1G68060						AT5G25260
AT1G31180		AT1G68080						AT1G68620
AT2G43080		AT1G68130						AT4G23170
AT1G78960		AT1G68170						AT1G34180
AT2G30010		AT1G68190						AT5G48657
AT3G28140		AT1G68410						AT3G04720
AT2G30520		AT1G68520						AT1G13750
AT5G14930		AT1G68568						AT3G59010
AT1G09920		AT1G68580						AT5G55460
AT3G30180		AT1G68640						AT4G31800
AT5G03040		AT1G68670						AT4G23180
AT5G56280		AT1G68700						AT3G52400
AT2G01850		AT1G68710						AT1G56120
AT1G71190		AT1G68720						AT2G34940
AT1G01490		AT1G68750						AT1G01560
AT5G11330		AT1G68790						AT5G58120
AT2G23810		AT1G68820						AT5G66630
AT3G11397		AT1G68862						AT1G01680
AT5G42030		AT1G68890						AT5G41550
AT5G65060		AT1G68910						AT1G09080
AT1G50510		AT1G68930						AT3G11840
AT5G48640		AT1G68990						AT4G10500
AT3G04080		AT1G69020						AT5G35735
AT1G14600		AT1G69060						AT2G43590
AT2G20840		AT1G69070						AT2G25000
AT4G27040		AT1G69160						AT1G58225
AT2G45250		AT1G69170						AT4G03450
AT1G77180		AT1G69220						AT4G04570
AT3G58900		AT1G69310						AT3G26320
AT2G39340		AT1G69340						AT5G45380
AT1G80070		AT1G69523						AT4G11890
AT1G76520		AT1G69526						AT5G24160
AT1G50300		AT1G69543						AT3G28890
AT3G44330		AT1G69550						AT4G21680
AT4G21870		AT1G69580						AT1G13260
AT2G26340		AT1G69780						AT5G26170
AT2G36880		AT1G69980						AT4G04500
AT3G07940		AT1G70060						AT4G27300
AT4G01120		AT1G70100						AT5G18270
AT5G13570		AT1G70185						AT2G33580
AT5G07630		AT1G70250						AT3G50560
AT4G26870		AT1G70320						AT2G15040
AT2G24755		AT1G70430						AT5G05400
AT1G29357		AT1G70440						AT5G42380
AT5G04490		AT1G70505						AT1G66725
AT1G16840		AT1G70510						AT1G66090
AT2G18730		AT1G70570						AT4G13820
AT2G31820		AT1G70610						AT1G32960
AT1G48420		AT1G70620						AT3G44300
AT1G79700		AT1G70630						AT3G56410
AT4G13590		AT1G70740						AT4G19520
AT4G38120		AT1G70750						AT5G51190
AT3G20910		AT1G70782						AT4G23320
AT5G16880		AT1G71210						AT3G25510
AT4G23895		AT1G71220						AT2G34655
AT4G33530		AT1G71240						AT1G76960
AT4G36760		AT1G71270						AT2G26480
AT4G05060		AT1G71330						AT2G43620
AT5G37070		AT1G71340						AT4G23210
AT4G29160		AT1G71360						AT1G24150
AT2G43630		AT1G71440						AT1G17610
AT3G06380		AT1G71490						AT5G24120
AT4G27050		AT1G71528						AT1G49050
AT5G22040		AT1G71530						AT3G23010
AT5G51140		AT1G71696						AT2G14560
AT1G22470		AT1G71720						AT5G50200
AT3G57570		AT1G71760						AT3G25020
AT2G41170		AT1G71810						AT1G45145
AT1G17940		AT1G71820						AT1G23850
AT1G19690		AT1G71850						AT4G25110
AT2G20790		AT1G72050						AT1G76930
AT5G66250		AT1G72240						AT5G40010
AT1G21060		AT1G72250						AT3G59700
AT5G06600		AT1G72275						AT5G43910
AT2G42160		AT1G72300						AT1G56150
AT5G63000		AT1G72390						AT1G76970
AT3G08550		AT1G72410						AT4G05540
AT2G29290		AT1G72440						AT1G12010
AT3G47120		AT1G72530						AT3G25610
AT5G38460		AT1G72540						AT3G22231
AT3G13070		AT1G72560						AT1G58300
AT5G04810		AT1G72640						AT1G56510
AT4G00090		AT1G72650						AT1G65800
AT4G05090		AT1G72780						AT3G24900
AT4G16280		AT1G72860						AT2G22330
AT1G08910		AT1G72950						AT5G14090
AT5G17530		AT1G72960						AT4G01010
AT5G61500		AT1G73020						AT1G13670
AT5G63490		AT1G73066						AT5G06870
AT5G10030		AT1G73100						AT3G12220
AT5G63180		AT1G73110						AT3G26220
AT3G21160		AT1G73150						AT3G21150
AT1G55520		AT1G73175						AT1G11350
AT3G47560		AT1G73210						AT1G27730
AT1G53720		AT1G73310						AT2G14610
AT3G26990		AT1G73320						AT4G39030
AT2G23000		AT1G73350						AT3G15536
AT2G38650		AT1G73360						AT4G23130
AT3G06930		AT1G73430						AT1G66920
AT2G24060		AT1G73570						AT2G18690
AT1G54380		AT1G73660						AT2G32800
AT5G15540		AT1G73670						AT4G02410
AT2G23430		AT1G73730						AT5G64120
AT2G26900		AT1G73750						AT3G26230
AT5G37350		AT1G73805						AT5G22545
AT5G27290		AT1G73850						AT2G26975
AT3G26080		AT1G73860						AT4G17250
AT4G33940		AT1G73890						AT2G33080
AT5G53170		AT1G73950						AT5G38250
AT3G23800		AT1G73960						AT1G14870
AT2G29400		AT1G73990						AT3G06070
AT5G40920		AT1G74150						AT1G72430
AT1G10410		AT1G74170						AT4G04830
AT3G53390		AT1G74180						AT5G14490
AT5G60120		AT1G74250						AT2G38470
AT1G80770		AT1G74310						AT5G49520
AT1G52280		AT1G74330						AT1G55910
AT5G62570		AT1G74350						AT4G13890
AT5G44450		AT1G74360						AT5G25120
AT1G69310		AT1G74480						AT5G46780
AT3G13065		AT1G74650						AT3G09830
AT1G21380		AT1G74750						AT4G00050
AT1G72190		AT1G74900						AT1G21910
AT3G55330		AT1G75010						AT4G27460
AT3G63260		AT1G75100						AT3G47210
AT1G34210		AT1G75120						AT4G39830
AT4G08150		AT1G75150						AT2G37900
AT4G08500		AT1G75190						AT3G05650
AT3G21790		AT1G75295						AT3G57240
AT3G46530		AT1G75310						AT5G25190
AT2G35840		AT1G75340						AT1G63750
AT5G19000		AT1G75360						AT5G44820
AT2G39280		AT1G75410						AT3G58270
AT1G07910		AT1G75420						AT5G64810
AT3G23980		AT1G75520						AT5G03350
AT4G35785		AT1G75730						AT1G15790
AT5G01790		AT1G75850						AT5G07780
AT3G12360		AT1G75945						AT4G27740
AT5G22050		AT1G76065						AT2G45510
AT3G11720		AT1G76170						AT4G13810
AT2G03240		AT1G76220						AT3G61190
AT3G54010		AT1G76270						AT2G18660
AT1G29690		AT1G76280						AT5G22540
AT2G01670		AT1G76310						AT5G09930
AT3G25740		AT1G76360						AT4G27590
AT3G62860		AT1G76480						AT5G40780
AT5G66480		AT1G76510						AT4G35690
AT3G58530		AT1G76520						AT5G48850
AT2G21187		AT1G76530						AT1G78290
AT4G25680		AT1G76570						AT2G15390
AT2G36310		AT1G76580						AT5G20960
AT5G61960		AT1G76620						AT3G46130
AT1G21050		AT1G76630						AT1G52690
AT1G08125		AT1G76705						AT5G52740
AT1G29400		AT1G76710						AT1G35210
AT2G20815		AT1G76720						AT3G62210
AT4G28790		AT1G76740						AT5G22380
AT5G16260		AT1G76780						AT3G44350
AT4G03635		AT1G76810						AT2G24850
AT5G18580		AT1G76820						AT2G05440
AT5G59030		AT1G76850						AT2G39030
AT4G37790		AT1G76870						AT1G51790
AT4G21450		AT1G76880						AT2G15420
AT3G02740		AT1G76890						AT3G56200
AT4G25180		AT1G76900						AT1G01010
AT3G59080		AT1G77010						AT2G40750
AT1G68820		AT1G77020						AT4G11170
AT3G11945		AT1G77030						AT2G33530
AT1G26640		AT1G77200						AT5G54490
AT2G17710		AT1G77210						AT3G11080
AT2G41560		AT1G77230						AT4G25070
AT1G07420		AT1G77270						AT2G18300
AT2G16370		AT1G77300						AT3G22060
AT3G60550		AT1G77310						AT4G21850
AT4G26950		AT1G77320						AT5G39080
AT1G15880		AT1G77390						AT3G23250
AT3G27310		AT1G77410						AT1G24145
AT5G53350		AT1G77460						AT4G25810
AT5G18590		AT1G77550						AT1G69720
AT2G17975		AT1G77580						AT3G09490
AT3G59340		AT1G77600						AT3G22930
AT3G62970		AT1G77620						AT2G07042
AT4G22360		AT1G77740						AT4G21840
AT5G46450		AT1G77800						AT3G53980
AT1G76892		AT1G77850						AT1G43675
AT1G76730		AT1G77855						AT5G52300
AT1G26230		AT1G77890						AT4G08950
AT2G41090		AT1G77990						AT1G07620
AT5G04440		AT1G78010						AT4G22305
AT3G05760		AT1G78130						AT3G51440
AT5G09460		AT1G78230						AT3G27650
AT1G73310		AT1G78260						AT2G45570
AT1G18400		AT1G78290						AT2G01860
AT3G07010		AT1G78310						AT1G68585
AT1G78130		AT1G78350						AT1G30190
AT1G55310		AT1G78420						AT4G14390
AT4G30610		AT1G78476						AT4G14370
AT3G05520		AT1G78540						AT3G15760
AT1G71480		AT1G78550						AT3G47200
AT4G26480		AT1G78580						AT3G57020
AT1G08370		AT1G78600						AT2G29110
AT5G57150		AT1G78650						AT1G72860
AT3G52870		AT1G78810						AT1G14250
AT3G48070		AT1G78940						AT5G24660
AT3G45970		AT1G78955						AT2G38250
AT5G07000		AT1G78960						AT5G47850
AT5G04470		AT1G78970						AT4G17660
AT5G64330		AT1G79000						AT2G23770
AT2G22770		AT1G79020						AT1G74440
AT1G14650		AT1G79060						AT5G13330
AT5G64370		AT1G79110						AT5G22530
AT3G50920		AT1G79150						AT1G70250
AT3G55460		AT1G79245						AT4G15248
AT1G50500		AT1G79280						AT1G43160
AT5G44250		AT1G79350						AT2G23690
AT2G02570		AT1G79440						AT1G61610
AT1G57600		AT1G79510						AT3G47570
AT4G08035		AT1G79570						AT5G19230
AT1G74840		AT1G79630						AT5G61010
AT3G14130		AT1G79640						AT2G24550
AT1G07440		AT1G79700						AT1G78410
AT5G06980		AT1G79730						AT1G19250
AT3G19710		AT1G79740						AT1G32350
AT5G05200		AT1G79780						AT1G76360
AT1G17520		AT1G79790						AT4G01750
AT4G14716		AT1G79820						AT4G11000
AT4G27650		AT1G79830						AT5G42760
AT2G33330		AT1G79880						AT5G59780
AT2G20850		AT1G79890						AT1G76290
AT4G02740		AT1G79950						AT2G43340
AT3G46200		AT1G79960						AT5G62770
AT4G02610		AT1G79990						AT4G23260
AT5G20110		AT1G80000						AT2G29720
AT5G06700		AT1G80060						AT4G23160
AT5G51290		AT1G80170						AT3G09940
AT2G25605		AT1G80210						AT5G42460
AT3G02690		AT1G80245						AT1G51270
AT5G24670		AT1G80260						AT1G72920
AT1G17200		AT1G80320						AT1G22890
AT1G07870		AT1G80390						AT1G12160
AT1G18460		AT1G80420						AT3G13277
AT1G43310		AT1G80430						AT3G57540
AT1G06840		AT1G80450						AT3G18777
AT5G20170		AT1G80790						AT2G43050
AT1G03030		AT1G80800						AT3G15310
AT5G20380		AT1G80810						AT3G48850
AT5G45280		AT1G80870						AT1G14480
AT2G28930		AT1G80930						AT3G26165
AT5G60600		AT2G01100						AT1G76800
AT1G08890		AT2G01130						AT1G15890
AT4G17080		AT2G01220						AT4G20820
AT5G24430		AT2G01330						AT1G72900
AT5G47380		AT2G01390						AT4G25000
AT1G67560		AT2G01400						AT1G02930
AT3G26720		AT2G01460						AT5G45000
AT1G21780		AT2G01480						AT4G00700
AT4G18610		AT2G01630						AT1G21130
AT3G48590		AT2G01690						AT3G47220
AT3G04710		AT2G01750						AT2G34500
AT2G40280		AT2G01760						AT2G21850
AT3G48720		AT2G01830						AT2G31141
AT4G04620		AT2G01910						AT2G37180
AT5G19485		AT2G01930						AT5G27060
AT2G26430		AT2G01940						AT5G60270
AT1G30970		AT2G01980						AT4G35985
AT2G35155		AT2G02020						AT3G45650
AT3G58040		AT2G02070						AT3G60690
AT2G34260		AT2G02080						AT1G42980
AT1G80040		AT2G02160						AT2G26355
AT4G27080		AT2G02170						AT1G22690
AT4G21400		AT2G02350						AT4G04510
AT1G24764		AT2G02360						AT4G38960
AT4G13500		AT2G02380						AT4G17470
AT3G24890		AT2G02410						AT1G57630
AT2G19540		AT2G02480						AT1G15010
AT3G09410		AT2G02560						AT3G16030
AT1G21760		AT2G02570						AT3G05630
AT5G35570		AT2G02700						AT1G56660
AT5G07270		AT2G02730						AT3G22160
AT3G02580		AT2G02765						AT1G22990
AT1G04910		AT2G02790						AT3G50470
AT5G53430		AT2G02820						AT5G23360
AT5G27360		AT2G02860						AT5G66640
AT5G09740		AT2G02960						AT1G20350
AT1G72890		AT2G03010						AT2G38790
AT5G57940		AT2G03020						AT2G21210
AT4G30720		AT2G03060						AT5G44390
AT1G69780		AT2G03070						AT3G57270
AT2G17730		AT2G03140						AT1G65790
AT3G44260		AT2G03150						AT4G28270
AT5G41400		AT2G03280						AT2G38340
AT5G50000		AT2G03330						AT2G04795
AT2G34710		AT2G03340						AT4G04540
AT4G36750		AT2G03360						AT5G57340
AT3G28970		AT2G03410						AT1G66870
AT1G31880		AT2G03480						AT4G00970
AT2G21150		AT2G03530						AT1G13600
AT5G60700		AT2G03667						AT1G02920
AT1G29660		AT2G03880						AT3G49580
AT1G49360		AT2G04235						AT3G24450
AT5G59960		AT2G04270						AT3G46080
AT5G62760		AT2G04450						AT3G61198
AT1G72900		AT2G04540						AT1G23830
AT3G53570		AT2G04560						AT3G25882
AT5G48020		AT2G04660						AT5G11360
AT3G51130		AT2G04670						AT5G58770
AT3G25660		AT2G04790						AT1G69310
AT2G01100		AT2G04845						AT1G64820
AT2G41680		AT2G04850						AT5G38280
AT2G22720		AT2G04860						AT5G13080
AT5G03080		AT2G04865						AT3G07195
AT2G26770		AT2G05025						AT3G22235
AT5G60850		AT2G05040						AT3G52535
AT3G56650		AT2G05210						AT4G17030
AT3G14610		AT2G05240						AT4G18250
AT3G10060		AT2G05300						AT1G67000
AT3G17510		AT2G05590						AT3G09020
AT3G09900		AT2G05632						AT3G10815
AT4G35840		AT2G05995						AT1G56600
AT4G35740		AT2G06005						AT4G11521
AT1G71970		AT2G06025						AT5G64110
AT3G54380		AT2G06040						AT1G16390
AT4G19640		AT2G06210						AT3G45410
AT1G55680		AT2G07042						AT4G31870
AT3G50790		AT2G07050						AT5G38340
AT4G29780		AT2G07070						AT4G35770
AT5G67570		AT2G07170						AT4G27480
AT1G33055		AT2G07360						AT3G56000
AT2G41710		AT2G07599						AT1G24140
AT4G25690		AT2G07617						AT5G08350
AT2G45140		AT2G07623						AT5G41160
AT4G34390		AT2G07625						AT5G27420
AT1G72030		AT2G07633						AT2G01422
AT2G17990		AT2G07638						AT5G36910
AT3G56705		AT2G07641						AT4G36500
AT3G19000		AT2G07643						AT1G02220
AT4G28240		AT2G07655						AT1G17615
AT2G40730		AT2G07658						AT1G65500
AT1G71200		AT2G07659						AT3G13090
AT3G53340		AT2G07662						AT2G23320
AT5G09585		AT2G07665						AT5G59820
AT1G68410		AT2G07674						AT4G09770
AT1G58110		AT2G07677						AT1G53625
AT1G24530		AT2G07678						AT5G40000
AT2G47210		AT2G07680						AT3G28510
AT1G52370		AT2G07681						AT4G11530
AT4G16520		AT2G07687						AT1G66570
AT5G27350		AT2G07690						AT5G59680
AT5G57960		AT2G07696						AT3G17600
AT3G17000		AT2G07697						AT5G18470
AT1G60220		AT2G07703						AT2G18550
AT5G52070		AT2G07707						AT3G01080
AT5G09620		AT2G07709						AT3G03000
AT1G73960		AT2G07711						AT5G05320
AT3G59050		AT2G07715						AT5G66620
AT5G55130		AT2G07717						AT5G02760
AT3G01370		AT2G07718						AT1G70880
AT5G25440		AT2G07723						AT3G05690
AT5G18020		AT2G07724						AT2G24165
AT5G60860		AT2G07725						AT5G09876
AT2G02860		AT2G07727						AT5G57550
AT2G18250		AT2G07728						AT3G26500
AT3G01590		AT2G07731						AT5G16900
AT2G26070		AT2G07733						AT1G72890
AT3G54170		AT2G07734						AT3G25190
AT5G66240		AT2G07738						AT1G73260
AT3G51500		AT2G07747						AT1G44130
AT5G13140		AT2G07755						AT2G43510
AT2G28550		AT2G07762						AT5G46590
AT2G33340		AT2G07767						AT5G20670
AT5G17570		AT2G07771						AT1G16130
AT1G69530		AT2G07774						AT5G09370
AT3G17650		AT2G07779						AT1G13520
AT5G27450		AT2G07782						AT1G51620
AT2G31800		AT2G07787						AT4G23610
AT5G20500		AT2G07792						AT1G51800
AT1G70100		AT2G07799						AT1G05340
AT5G03230		AT2G07809						AT4G37370
AT3G14415		AT2G07811						AT4G23200
AT3G20395		AT2G07815						AT3G45730
AT2G30710		AT2G07825						AT2G46830
AT3G50240		AT2G07835						AT3G21780
AT4G32360		AT2G09800						AT3G62780
AT1G51500		AT2G10400						AT1G77145
AT5G57560		AT2G10520						AT2G32487
AT2G36720		AT2G10931						AT2G16660
AT5G15120		AT2G11000						AT2G05330
AT5G53300		AT2G11140						AT1G01060
AT4G39970		AT2G11225						AT1G18940
AT1G68660		AT2G11240						AT1G36060
AT5G10745		AT2G11280						AT5G02020
AT4G33650		AT2G11310						AT3G22640
AT5G22340		AT2G11700						AT3G26830
AT3G26900		AT2G11810						AT1G20390
AT3G12480		AT2G11880						AT1G19380
AT3G04810		AT2G12170						AT2G31990
AT5G55790		AT2G12380						AT5G47330
AT4G36190		AT2G12385						AT2G23680
AT3G61480		AT2G12450						AT1G58270
AT2G17520		AT2G12460						AT1G67030
AT5G38660		AT2G12461						AT1G05880
AT4G10970		AT2G12490						AT3G47050
AT5G51410		AT2G12505						AT3G45130
AT1G79510		AT2G12905						AT1G16420
AT3G55520		AT2G13370						AT4G23240
AT4G14990		AT2G13390						AT2G43820
AT4G32840		AT2G13410						AT1G28480
AT5G19180		AT2G13420						AT5G15850
AT1G16970		AT2G13600						AT5G46080
AT2G33630		AT2G13665						AT3G43190
AT3G59280		AT2G13690						AT5G55620
AT1G71980		AT2G13790						AT5G01380
AT4G15010		AT2G13800						AT4G29050
AT4G23050		AT2G13965						AT1G14880
AT2G05210		AT2G13970						AT4G18880
AT1G07080		AT2G14050						AT4G13180
AT3G05932		AT2G14080						AT3G49130
AT4G13495		AT2G14120						AT3G61390
AT2G16400		AT2G14255						AT4G21390
AT4G01915		AT2G14475						AT5G66780
AT5G49330		AT2G14680						AT2G32130
AT2G30170		AT2G14775						AT4G21903
AT5G10060		AT2G14800						AT4G36700
AT2G23600		AT2G15040						AT2G41850
AT2G30200		AT2G15042						AT2G44383
AT2G45920		AT2G15160						AT3G17110
AT3G02020		AT2G15230						AT1G19530
AT2G23420		AT2G15530						AT5G52720
AT2G27930		AT2G15650						AT5G67140
AT1G66970		AT2G15810						AT2G41260
AT1G45688		AT2G15900						AT2G19970
AT3G59350		AT2G15980						AT3G21520
AT1G05890		AT2G16245						AT2G16380
AT5G13550		AT2G16370						AT3G01175
AT5G12110		AT2G16405						AT2G25470
AT1G79610		AT2G16460						AT1G71380
AT1G62800		AT2G16485						AT2G19100
AT2G30980		AT2G16640						AT3G17520
AT2G40860		AT2G16650						AT5G39030
AT3G20430		AT2G16870						AT5G05220
AT5G66030		AT2G16880						AT4G23215
AT5G13110		AT2G16920						AT1G72240
AT5G43320		AT2G16940						AT4G30380
AT2G26800		AT2G16950						AT5G52730
AT2G21120		AT2G16990						AT2G44460
AT4G38552		AT2G17030						AT1G65845
AT4G33520		AT2G17036						AT1G63350
AT1G67050		AT2G17040						AT5G48540
AT4G01000		AT2G17110						AT5G39660
AT2G37940		AT2G17140						AT1G15050
AT3G13062		AT2G17210						AT1G66160
AT3G55630		AT2G17320						AT3G26742
AT2G45950		AT2G17430						AT1G26420
AT5G51840		AT2G17442						AT4G23810
AT4G11840		AT2G17470						AT3G09870
AT1G70660		AT2G17510						AT3G09450
AT2G28360		AT2G17525						AT3G29000
AT2G19460		AT2G17550						AT1G56540
AT2G46710		AT2G17580						AT1G03850
AT2G21160		AT2G17620						AT1G68440
AT3G50840		AT2G17640						AT3G16530
AT4G23460		AT2G17700						AT2G25260
AT4G25870		AT2G17770						AT5G11210
AT3G52240		AT2G17780						AT3G26470
AT1G12050		AT2G17790						AT5G18780
AT3G63120		AT2G17820						AT1G13530
AT5G20510		AT2G17900						AT2G12505
AT3G01560		AT2G17930						AT1G09510
AT1G28420		AT2G17970						AT1G25430
AT3G62750		AT2G18100						AT5G10625
AT1G06850		AT2G18196						AT3G28600
AT1G65540		AT2G18220						AT5G41761
AT2G43850		AT2G18440						AT5G19875
AT2G32900		AT2G18465						AT1G53620
AT2G28310		AT2G18560						AT3G21710
AT3G06070		AT2G18760						AT1G69260
AT1G25390		AT2G18780						AT2G44790
AT4G34250		AT2G18860						AT5G47350
AT2G27360		AT2G18890						AT1G50520
AT1G28380		AT2G18900						AT5G11920
AT1G32700		AT2G19090						AT3G05770
AT1G13100		AT2G19100						AT5G06865
AT4G20300		AT2G19120						AT2G33020
AT2G30230		AT2G19160						AT1G01480
AT3G53100		AT2G19250						AT1G30700
AT3G24840		AT2G19260						AT3G60176
AT1G72640		AT2G19280						AT1G50040
AT4G00180		AT2G19380						AT1G70000
AT5G16290		AT2G19390						AT5G39280
AT5G50550		AT2G19400						AT4G11340
AT4G39210		AT2G19470						AT2G25440
AT2G38410		AT2G19490						AT1G13540
AT2G38670		AT2G19590						AT1G69930
AT4G36380		AT2G19600						AT3G45260
AT1G08830		AT2G19620						AT5G39260
AT2G32980		AT2G19710						AT5G55170
AT1G06550		AT2G19880						AT5G41315
AT2G46225		AT2G19910						AT5G05390
AT3G52280		AT2G19920						AT1G74590
AT5G52100		AT2G19930						AT1G02230
AT5G57790		AT2G19950						AT3G57640
AT5G55000		AT2G20000						AT5G09290
AT3G62700		AT2G20050						AT3G60140
AT2G19790		AT2G20110						AT2G43000
AT4G30020		AT2G20120						AT5G61490
AT1G26560		AT2G20142						AT2G33385
AT1G77930		AT2G20180						AT1G21120
AT3G14120		AT2G20190						AT1G26790
AT5G65400		AT2G20210						AT5G05960
AT3G53830		AT2G20290						AT1G52565
AT3G53120		AT2G20320						AT4G15430
AT1G60440		AT2G20495						AT2G32030
AT1G53570		AT2G20510						AT1G73810
AT2G03340		AT2G20540						AT3G13437
AT3G08670		AT2G20590						AT3G09600
AT2G17200		AT2G20650						AT3G29670
AT4G21710		AT2G20670						AT2G26560
AT3G05690		AT2G20720						AT1G75490
AT4G29520		AT2G20725						AT3G30842
AT3G27925		AT2G20770						AT5G17300
AT1G51730		AT2G20790						AT1G74660
AT4G02260		AT2G20815						AT1G19550
AT5G67170		AT2G20825						AT1G44830
AT3G14220		AT2G20850						AT3G63052
AT5G20000		AT2G20900						AT5G43420
AT2G35530		AT2G20950						AT4G04223
AT1G27690		AT2G20980						AT1G40104
AT1G78490		AT2G21150						AT1G08900
AT5G43620		AT2G21300						AT4G15150
AT3G15770		AT2G21370						AT3G26280
AT5G64860		AT2G21380						AT1G02580
AT4G35987		AT2G21440						AT3G03240
AT2G30040		AT2G21450						AT3G01325
AT4G26510		AT2G21460						AT3G60966
AT3G15530		AT2G21630						AT1G20700
AT5G67130		AT2G21770						AT5G25910
AT5G02200		AT2G22070						AT4G06495
AT1G77090		AT2G22090						AT5G44360
AT4G26965		AT2G22100						AT2G02147
AT5G22250		AT2G22190						AT3G43430
AT1G43670		AT2G22530						AT2G15810
AT4G18710		AT2G22540						AT3G53040
AT3G12320		AT2G22560						AT3G44860
AT3G59950		AT2G22650						AT1G65510
AT2G39190		AT2G22720						AT4G39890
AT3G16260		AT2G22730						AT2G27420
AT2G32700		AT2G22795						AT1G67626
AT4G36780		AT2G22840						AT5G24080
AT5G24530		AT2G22910						AT3G19680
AT2G46180		AT2G22980						AT4G15750
AT2G20120		AT2G23060						AT1G71000
AT2G05840		AT2G23130						AT1G31820
AT2G46590		AT2G23140						AT2G31953
AT4G17245		AT2G23200						AT1G07500
AT5G16350		AT2G23290						AT5G39720
AT3G19680		AT2G23330						AT5G58360
AT1G63900		AT2G23360						AT3G47380
AT4G28030		AT2G23370						AT3G12040
AT1G54200		AT2G23380						AT5G66270
AT3G54300		AT2G23420						AT3G54150
AT1G66680		AT2G23430						AT3G54420
AT5G56180		AT2G23445						AT2G09795
AT1G62200		AT2G23480						AT3G56891
AT1G22360		AT2G23550						AT1G01520
AT5G09330		AT2G23700						AT1G20900
AT5G45550		AT2G23740						AT2G20150
AT4G21410		AT2G23760						AT2G27080
AT3G29185		AT2G23980						AT1G66600
AT1G61100		AT2G23987						AT2G15030
AT3G14830		AT2G24010						AT3G04717
AT5G19460		AT2G24120						AT3G08870
AT3G59360		AT2G24160						AT4G30280
AT5G59770		AT2G24250						AT1G13310
AT1G47830		AT2G24280						AT3G49340
AT1G78290		AT2G24300						AT5G44980
AT5G19330		AT2G24350						AT3G18217
AT5G66290		AT2G24400						AT5G56960
AT3G27530		AT2G24520						AT4G26150
AT5G66470		AT2G24530						AT2G15020
AT5G22350		AT2G24535						AT2G35570
AT4G23870		AT2G24610						AT4G10860
AT1G05805		AT2G24640						AT2G07674
AT3G48760		AT2G24650						AT5G22570
AT1G52290		AT2G24680						AT5G14470
AT1G09730		AT2G24690						AT5G60964
AT3G51730		AT2G24700						AT5G56230
AT2G32320		AT2G24750						AT3G51970
AT4G02075		AT2G24755						AT1G10585
AT5G39080		AT2G24760						AT5G44830
AT4G22150		AT2G24960						AT2G17690
AT5G09890		AT2G24990						AT3G30370
AT5G46470		AT2G25050						AT1G77640
AT3G59380		AT2G25095						AT1G33950
AT3G19640		AT2G25170						AT1G11785
AT2G20495		AT2G25290						AT2G36770
AT5G23405		AT2G25320						AT1G69570
AT1G74730		AT2G25420						AT5G32540
AT3G23340		AT2G25460						AT3G19030
AT1G58848		AT2G25480						AT1G43605
AT5G20200		AT2G25590						AT1G28370
AT3G05970		AT2G25660						AT1G43250
AT1G23440		AT2G25730						AT1G23145
AT5G26667		AT2G25737						AT4G17710
AT3G26690		AT2G25760						AT3G10930
AT2G16405		AT2G25800						AT1G79680
AT2G44420		AT2G25850						AT3G07350
AT3G62980		AT2G25930						AT3G59930
AT4G00026		AT2G26000						AT1G50290
AT2G37160		AT2G26190						AT1G23140
AT5G20990		AT2G26270						AT1G19610
AT3G26300		AT2G26310						AT4G20000
AT5G67240		AT2G26330						AT2G28570
AT1G42990		AT2G26350						AT3G16660
AT3G03820		AT2G26540						AT3G53150
AT3G01150		AT2G26550						AT5G45150
AT4G08350		AT2G26560						AT1G22440
AT4G34760		AT2G26570						AT3G21080
AT3G23540		AT2G26610						AT4G04745
AT5G24890		AT2G26650						AT5G09805
AT3G54620		AT2G26692						AT4G08025
AT2G47630		AT2G26700						AT1G67220
AT4G29140		AT2G26770						AT5G46350
AT5G15860		AT2G26780						AT4G27657
AT1G08980		AT2G26810						AT5G59540
AT3G53970		AT2G26890						AT4G00120
AT1G76878		AT2G26910						AT1G67980
AT3G63250		AT2G26970						AT2G02430
AT1G56180		AT2G26980						AT4G16165
AT1G04980		AT2G27090						AT3G22600
AT3G02300		AT2G27170						AT1G59590
AT2G26190		AT2G27210						AT2G40910
AT2G02230		AT2G27285						AT3G21660
AT5G56850		AT2G27340						AT1G78750
AT4G14220		AT2G27390						AT5G54585
AT1G59520		AT2G27440						AT5G07040
AT1G79750		AT2G27460						AT5G03545
AT3G55920		AT2G27470						AT3G43505
AT5G47820		AT2G27500						AT3G09220
AT1G26120		AT2G27630						AT1G50190
AT4G28730		AT2G27760						AT5G55132
AT4G35760		AT2G27770						AT5G24110
AT3G02460		AT2G27900						AT3G30530
AT3G45730		AT2G27980						AT3G21890
AT5G08440		AT2G28040						AT2G04515
AT2G16070		AT2G28050						AT1G55420
AT1G47330		AT2G28240						AT2G07213
AT2G31970		AT2G28260						AT2G08986
AT4G25650		AT2G28290						AT4G26050
AT1G60780		AT2G28310						AT4G28290
AT1G09330		AT2G28320						AT3G04110
AT3G05935		AT2G28350						AT4G13420
AT1G21600		AT2G28360						AT5G49700
AT1G64050		AT2G28390						AT4G18170
AT2G47980		AT2G28426						AT2G30750
AT2G24390		AT2G28440						AT1G72490
AT3G47360		AT2G28450						AT4G05053
AT5G08540		AT2G28520						AT1G33102
AT1G25380		AT2G28540						AT2G44550
AT3G08930		AT2G28550						AT5G55270
AT5G56170		AT2G28620						AT2G30130
AT3G17800		AT2G28810						AT5G15890
AT1G68530		AT2G28830						AT5G47960
AT4G27300		AT2G28880						AT5G51440
AT4G01330		AT2G29070						AT1G75600
AT5G36220		AT2G29090						AT4G30430
AT2G26580		AT2G29120						AT2G40200
AT1G53700		AT2G29140						AT1G56553
AT5G48030		AT2G29165						AT5G64100
AT1G63420		AT2G29210						AT1G32950
AT3G24430		AT2G29290						AT3G26614
AT4G34030		AT2G29640						AT3G51960
AT5G43600		AT2G29680						AT1G75945
AT2G15050		AT2G29890						AT5G40230
AT3G14560		AT2G30070						AT2G36780
AT2G45030		AT2G30120						AT5G44572
AT4G37760		AT2G30170						AT4G30064
AT2G04540		AT2G30370						AT4G08780
AT4G36690		AT2G30470						AT4G29570
AT5G40190		AT2G30480						AT2G24683
AT1G78680		AT2G30500						AT1G67365
AT5G37850		AT2G30530						AT1G71390
AT1G07720		AT2G30575						AT3G06437
AT1G75180		AT2G30580						AT3G57765
AT1G22140		AT2G30590						AT4G19905
AT3G52660		AT2G30600						AT1G23300
AT2G46330		AT2G30690						AT1G14780
AT2G41530		AT2G30710						AT4G33550
AT4G02880		AT2G30800						AT4G37610
AT5G22510		AT2G30880						AT1G05675
AT4G30690		AT2G30910						AT3G47100
AT4G30470		AT2G30960						AT4G11655
AT5G10940		AT2G31010						AT1G07600
AT4G30190		AT2G31070						AT1G31570
AT2G13560		AT2G31100						AT4G32950
AT4G37120		AT2G31150						AT5G57010
AT1G80060		AT2G31190						AT1G30920
AT3G19340		AT2G31210						AT1G45616
AT1G09140		AT2G31220						AT2G28426
AT2G36870		AT2G31240						AT3G07000
AT4G13250		AT2G31280						AT4G15340
AT5G24850		AT2G31300						AT3G23970
AT1G78170		AT2G31320						AT2G30810
AT2G27040		AT2G31510						AT3G07600
AT3G43690		AT2G31530						AT5G15360
AT3G54920		AT2G31580						AT5G18560
AT3G28690		AT2G31600						AT2G34080
AT2G13790		AT2G31650						AT4G01925
AT4G26860		AT2G31751						AT5G57510
AT5G65960		AT2G31830						AT3G53305
AT2G01270		AT2G31865						AT5G21960
AT5G07100		AT2G31870						AT1G48680
AT1G60650		AT2G31900						AT1G78220
AT3G46540		AT2G31902						AT3G24780
AT1G30590		AT2G31960						AT5G43510
AT3G63190		AT2G31970						AT2G44540
AT2G38840		AT2G31985						AT1G18390
AT3G58580		AT2G32010						AT4G31355
AT5G58870		AT2G32160						AT2G14210
AT1G10360		AT2G32170						AT4G37010
AT2G35680		AT2G32240						AT2G24205
AT1G19650		AT2G32320						AT4G18430
AT1G67550		AT2G32340						AT5G45095
AT3G27420		AT2G32630						AT4G22115
AT1G77770		AT2G32640						AT4G14640
AT5G51820		AT2G32680						AT2G34390
AT1G62310		AT2G32700						AT2G29930
AT4G39540		AT2G32710						AT1G29270
AT3G50690		AT2G32795						AT2G07981
AT1G70980		AT2G32940						AT4G05612
AT2G43560		AT2G32950						AT5G43603
AT1G06070		AT2G32960						AT1G33730
AT2G35190		AT2G32970						AT3G11340
AT1G32230		AT2G33020						AT2G23990
AT4G14930		AT2G33051						AT4G09090
AT4G02570		AT2G33060						AT3G23260
AT1G69830		AT2G33110						AT2G20208
AT3G57050		AT2G33170						AT3G49160
AT1G04300		AT2G33240						AT2G47140
AT5G49820		AT2G33260						AT1G55365
AT1G65270		AT2G33330						AT3G03830
AT3G25600		AT2G33360						AT3G23240
AT3G50685		AT2G33435						AT2G15060
AT5G21326		AT2G33440						AT5G27900
AT2G23790		AT2G33490						AT5G38030
AT4G39330		AT2G33540						AT3G15440
AT5G28442		AT2G33560						AT5G35380
AT4G16150		AT2G33760						AT1G79529
AT4G19003		AT2G33793						AT3G19430
AT1G13320		AT2G33820						AT2G34610
AT1G49520		AT2G33835						AT3G03530
AT3G53610		AT2G33980						AT1G65610
AT1G02840		AT2G34090						AT1G12013
AT3G05230		AT2G34150						AT5G46040
AT4G06599		AT2G34170						AT4G27220
AT1G04200		AT2G34180						AT3G27510
AT3G15220		AT2G34190						AT5G23370
AT3G63210		AT2G34240						AT5G57520
AT2G03060		AT2G34260						AT5G03435
AT1G13250		AT2G34400						AT2G33070
AT1G08510		AT2G34670						AT5G41830
AT1G68070		AT2G34680						AT1G52110
AT3G14450		AT2G34710						AT3G10595
AT3G26744		AT2G34750						AT3G29772
AT5G52900		AT2G34780						AT3G56500
AT3G16750		AT2G34830						AT4G07670
AT1G75220		AT2G34850						AT5G03310
AT4G39350		AT2G34930						AT5G60350
AT5G02290		AT2G34980						AT1G72000
AT3G19770		AT2G35020						AT1G63055
AT3G17712		AT2G35035						AT2G01300
AT2G24395		AT2G35110						AT1G67105
AT3G55030		AT2G35140						AT5G25450
AT1G12430		AT2G35160						AT2G47895
AT5G01670		AT2G35210						AT3G12955
AT3G24740		AT2G35230						AT4G19035
AT3G05545		AT2G35330						AT5G65130
AT2G17800		AT2G35340						AT1G09400
AT2G32150		AT2G35350						AT5G57770
AT2G25850		AT2G35540						AT3G02840
AT5G02830		AT2G35630						AT2G25700
AT3G26470		AT2G35720						AT1G70390
AT4G04350		AT2G35740						AT5G55420
AT5G08190		AT2G35945						AT3G53403
AT1G03550		AT2G36010						AT2G28160
AT5G44568		AT2G36070						AT4G39580
AT2G01910		AT2G36080						AT4G04130
AT1G01770		AT2G36200						AT2G18980
AT3G12920		AT2G36340						AT1G35970
AT1G60870		AT2G36360						AT3G08490
AT3G12670		AT2G36400						AT1G16530
AT5G43822		AT2G36410						AT5G01540
AT2G42220		AT2G36420						AT4G06700
AT5G20220		AT2G36480						AT4G28405
AT4G05530		AT2G36680						AT5G54220
AT2G46600		AT2G36720						AT2G13810
AT1G76450		AT2G36730						AT3G01316
AT2G07050		AT2G36740						AT1G76210
AT1G67080		AT2G36810						AT2G32210
AT1G22170		AT2G36850						AT2G07665
AT2G32910		AT2G36890						AT3G25420
AT5G26210		AT2G36900						AT3G29570
AT1G73670		AT2G36950						AT5G63225
AT2G35780		AT2G37025						AT5G01300
AT1G78010		AT2G37150						AT1G10747
AT5G63260		AT2G37160						AT2G38900
AT4G14385		AT2G37260						AT1G08115
AT3G20650		AT2G37280						AT3G20960
AT4G00170		AT2G37362						AT3G01313
AT1G52827		AT2G37390						AT1G65360
AT5G22640		AT2G37420						AT3G20365
AT3G03990		AT2G37650						AT5G09978
AT1G64630		AT2G37840						AT2G01818
AT1G79020		AT2G38060						AT3G66656
AT2G40660		AT2G38195						AT5G41720
AT1G12470		AT2G38250						AT5G65370
AT3G54610		AT2G38260						AT3G05550
AT5G43280		AT2G38330						AT3G44440
AT1G13280		AT2G38340						AT1G80840
AT3G07780		AT2G38410						AT5G26090
AT4G15950		AT2G38580						AT5G25920
AT5G65440		AT2G38720						AT1G47890
AT4G35780		AT2G38780						AT2G05655
AT2G40840		AT2G38830						AT5G39290
AT3G62910		AT2G38910
AT3G18930		AT2G38980
AT4G14570		AT2G39090
AT2G34840		AT2G39110
AT2G31300		AT2G39120
AT2G41980		AT2G39260
AT1G50710		AT2G39280
AT5G53850		AT2G39300
AT2G43240		AT2G39340
AT3G16857		AT2G39445
AT5G16950		AT2G39580
AT5G42810		AT2G39830
AT1G13110		AT2G39930
AT4G18070		AT2G39940
AT1G21660		AT2G39950
AT1G31420		AT2G40020
AT1G18010		AT2G40030
AT3G62080		AT2G40070
AT3G01920		AT2G40260
AT4G24570		AT2G40270
AT3G02570		AT2G40410
AT2G21520		AT2G40430
AT2G45510		AT2G40630
AT5G27990		AT2G40640
AT3G28180		AT2G40680
AT1G77480		AT2G40690
AT1G17830		AT2G40711
AT4G11790		AT2G40760
AT1G55320		AT2G40770
AT3G09770		AT2G40810
AT2G32340		AT2G40860
AT3G62190		AT2G40930
AT2G24120		AT2G40960
AT1G51710		AT2G41020
AT2G28605		AT2G41060
AT5G61140		AT2G41070
AT3G09740		AT2G41210
AT5G66410		AT2G41440
AT2G14720		AT2G41460
AT3G19720		AT2G41470
AT4G11110		AT2G41505
AT2G16430		AT2G41580
AT3G14650		AT2G41700
AT5G41480		AT2G41750
AT1G05860		AT2G41790
AT4G32180		AT2G41940
AT4G17740		AT2G41960
AT2G39930		AT2G42160
AT1G03210		AT2G42170
AT5G08150		AT2G42190
AT4G32460		AT2G42250
AT1G02890		AT2G42270
AT2G14120		AT2G42330
AT2G01340		AT2G42370
AT2G46700		AT2G42380
AT4G07390		AT2G42510
AT1G64090		AT2G42560
AT1G27150		AT2G42640
AT5G27640		AT2G42670
AT5G19680		AT2G42810
AT2G21250		AT2G42865
AT1G32200		AT2G42890
AT2G36370		AT2G42920
AT5G39760		AT2G42950
AT1G16390		AT2G42960
AT4G07410		AT2G43080
AT4G35250		AT2G43190
AT4G00570		AT2G43210
AT5G14540		AT2G43235
AT5G54640		AT2G43240
AT1G32090		AT2G43260
AT4G02790		AT2G43370
AT3G15850		AT2G43400
AT3G57550		AT2G43410
AT1G14370		AT2G43490
AT2G04360		AT2G43500
AT3G43220		AT2G43650
AT2G43820		AT2G43700
AT3G25730		AT2G43900
AT2G21380		AT2G44080
AT3G14020		AT2G44150
AT2G36680		AT2G44195
AT1G24625		AT2G44200
AT1G65230		AT2G44430
AT2G26060		AT2G44460
AT1G18470		AT2G44710
AT2G43910		AT2G44880
AT2G37478		AT2G44900
AT1G32920		AT2G44910
AT4G21810		AT2G44950
AT1G60260		AT2G44980
AT1G27700		AT2G45000
AT3G10740		AT2G45080
AT5G08590		AT2G45100
AT5G15730		AT2G45120
AT5G17620		AT2G45270
AT3G62370		AT2G45340
AT2G39250		AT2G45380
AT3G05420		AT2G45400
AT5G35732		AT2G45460
AT3G58790		AT2G45480
AT4G36720		AT2G45500
AT3G05510		AT2G45540
AT2G17480		AT2G45730
AT1G60000		AT2G45770
AT2G27830		AT2G45870
AT1G03420		AT2G45880
AT2G42190		AT2G45900
AT3G28430		AT2G45910
AT3G55000		AT2G45920
AT1G80850		AT2G45950
AT4G10110		AT2G46020
AT1G14345		AT2G46060
AT5G06340		AT2G46180
AT1G80650		AT2G46200
AT1G48230		AT2G46225
AT1G73430		AT2G46240
AT3G24550		AT2G46250
AT5G66730		AT2G46320
AT2G20180		AT2G46330
AT5G43560		AT2G46380
AT1G08540		AT2G46440
AT5G03910		AT2G46450
AT5G49230		AT2G46480
AT1G31800		AT2G46530
AT2G41700		AT2G46560
AT4G05160		AT2G46567
AT4G00050		AT2G46580
AT5G63860		AT2G46590
AT2G17510		AT2G46610
AT4G24130		AT2G46730
AT4G30580		AT2G46780
AT2G30390		AT2G46790
AT1G63290		AT2G46810
AT5G58030		AT2G46830
AT3G55080		AT2G46910
AT1G50430		AT2G46920
AT2G27460		AT2G46980
AT3G01490		AT2G47020
AT4G30340		AT2G47220
AT5G54110		AT2G47230
AT2G22530		AT2G47310
AT2G35060		AT2G47350
AT1G55150		AT2G47410
AT2G47700		AT2G47440
AT2G06025		AT2G47500
AT3G09360		AT2G47760
AT2G25920		AT2G47830
AT3G06500		AT2G47920
AT5G58800		AT2G48000
AT1G30755		AT2G48020
AT4G37280		AT2G48060
AT3G47620		AT2G48110
AT1G02410		AT2G48120
AT4G21585		AT3G01142
AT4G30390		AT3G01160
AT2G38960		AT3G01310
AT4G00040		AT3G01320
AT3G14400		AT3G01330
AT2G05620		AT3G01370
AT3G45850		AT3G01380
AT5G65470		AT3G01420
AT1G18190		AT3G01610
AT3G56740		AT3G01710
AT1G25230		AT3G02020
AT2G47410		AT3G02030
AT1G49670		AT3G02070
AT4G15475		AT3G02260
AT2G33120		AT3G02280
AT3G46450		AT3G02290
AT5G11960		AT3G02300
AT5G60620		AT3G02320
AT1G20225		AT3G02370
AT2G01690		AT3G02390
AT5G13010		AT3G02400
AT2G14285		AT3G02510
AT1G64980		AT3G02610
AT1G69850		AT3G02740
AT3G55640		AT3G02830
AT3G21190		AT3G02890
AT5G61670		AT3G02920
AT5G20350		AT3G02930
AT2G44180		AT3G03030
AT1G70760		AT3G03110
AT4G25290		AT3G03140
AT1G68100		AT3G03190
AT3G03340		AT3G03300
AT4G16765		AT3G03310
AT5G66310		AT3G03340
AT3G53760		AT3G03350
AT4G38890		AT3G03560
AT4G29220		AT3G03710
AT1G21920		AT3G03770
AT2G19730		AT3G03810
AT3G14150		AT3G03970
AT5G24300		AT3G04030
AT5G46780		AT3G04130
AT3G16230		AT3G04160
AT1G55190		AT3G04240
AT2G34720		AT3G04445
AT5G18940		AT3G04450
AT5G27400		AT3G04485
AT1G64105		AT3G04490
AT3G54690		AT3G04590
AT2G01150		AT3G04610
[truncated: 2,844 more rows]

## Sheet: Common_DEGs_SP7_Zhang_Xing_GO
GO-Term enrichment analysis (ThaleMine) of DEGs from SP7-OE plants (Arabidopsis orthologs) and sr45-1 mutants from Xing et al., 2015 and Zhang et al., 2017
n = 72	[SP7_DEGs] and [Xing_DEGs] and [Zhang_Tophat_DEGs]:
[SP7_DEGs] and [Xing_DEGs] and [Zhang_Tophat_DEGs]:	Holm-Bonferroni 0.05
AT1G05675
AT1G19250	GO term ENRICHMENTS
AT1G35710	GO term ENRICHMENTS Biological Process (BP)	p-value	ID Matches	number matches	Ontology identifier
AT2G17040	defense response to bacterium	0.00260105	AT1G05675,AT1G19250,AT1G65610,AT1G66920,AT1G73260,AT3G04720,AT3G06890,AT3G51480,AT3G63380,AT4G23810,AT4G31500,AT4G39030,AT5G14930,AT5G24530,AT5G48380	15	GO:0042742
AT2G26560	response to chemical	0.0042159	AT1G02920,AT1G04240,AT1G05675,AT1G08090,AT1G19250,AT1G21270,AT1G26800,AT1G27730,AT1G35710,AT1G65610,AT1G66920,AT1G67980,AT1G73260,AT1G73325,AT2G23910,AT2G26560,AT2G29110,AT2G29420,AT2G36780,AT2G39030,AT3G03190,AT3G04720,AT3G06890,AT3G22060,AT3G48310,AT3G51480,AT3G63380,AT4G08950,AT4G23810,AT4G31500,AT4G39030,AT5G14930,AT5G24270,AT5G24530,AT5G44120,AT5G54585,AT5G59320	37	GO:0042221
AT2G39030	response to salicylic acid	0.0109216	AT1G05675,AT1G21270,AT1G67980,AT1G73260,AT2G29420,AT3G06890,AT4G23810,AT4G39030,AT5G14930,AT5G24530	10	GO:0009751
AT3G53980	response to bacterium	0.0217017	AT1G05675,AT1G19250,AT1G65610,AT1G66920,AT1G73260,AT3G04720,AT3G06890,AT3G51480,AT3G63380,AT4G23810,AT4G31500,AT4G39030,AT5G14930,AT5G24530,AT5G48380	15	GO:0009617
AT4G08950	immune response	0.0312014	AT1G11330,AT1G19250,AT1G67980,AT2G26560,AT3G51480,AT4G31500,AT4G39030,AT5G14930,AT5G48380	9	GO:0006955
[SP7_DEGs] and [Zhang_Tophat_DEGs]:	immune system process	0.0364682	AT1G11330,AT1G19250,AT1G67980,AT2G26560,AT3G51480,AT4G31500,AT4G39030,AT5G14930,AT5G48380	9	GO:0002376
AT1G01060	response to stimulus	0.04368	AT1G01060,AT1G02920,AT1G04240,AT1G05675,AT1G08090,AT1G11330,AT1G19250,AT1G21270,AT1G26800,AT1G27730,AT1G35710,AT1G65610,AT1G66920,AT1G67980,AT1G73260,AT1G73325,AT1G79180,AT2G23910,AT2G26560,AT2G29110,AT2G29420,AT2G36780,AT2G39030,AT3G03190,AT3G04720,AT3G06890,AT3G13790,AT3G20475,AT3G22060,AT3G45650,AT3G48310,AT3G51480,AT3G53980,AT3G63380,AT4G08950,AT4G23810,AT4G31500,AT4G39030,AT4G39250,AT5G07810…	51	GO:0050896
AT1G02920	response to oxygen-containing compound	0.0454366	AT1G05675,AT1G08090,AT1G21270,AT1G27730,AT1G67980,AT1G73260,AT1G73325,AT2G29110,AT2G29420,AT2G36780,AT2G39030,AT3G06890,AT3G22060,AT3G51480,AT3G63380,AT4G08950,AT4G23810,AT4G31500,AT4G39030,AT5G14930,AT5G24270,AT5G24530,AT5G44120,AT5G59320	24	GO:1901700
AT1G11330
AT1G18140
AT1G21270
AT1G21650
AT1G27730
AT1G65610
AT1G66920
AT1G67810
AT1G67980
AT1G73260
AT2G29110
AT2G30140
AT2G36780
AT2G37210
AT2G45510
AT3G03190
AT3G04720
AT3G07600
AT3G13790
AT3G20475
AT3G21720
AT3G22060
AT3G25810
AT3G45650
AT3G51480
AT4G23810
AT4G31500
AT4G35690
AT4G39030
AT5G07810
AT5G09520
AT5G14930
AT5G23370
AT5G23960
AT5G24530
AT5G42180
AT5G48380
AT5G54585
AT5G56960
AT5G66150
[SP7_DEGs] and [Xing_DEGs]:
AT1G04240
AT1G08090
AT1G26800
AT1G33360
AT1G65870
AT1G73325
AT1G76810
AT1G79180
AT2G23910
AT2G29420
AT3G05430
AT3G06890
AT3G48310
AT3G63380
AT4G19440
AT4G39250
AT5G24270
AT5G39110
AT5G39680
AT5G44120
AT5G59320
AT5G63450
