# Supplementary material for: Alternative splicing regulation in plants by SP7-like effectors from symbiotic arbuscular mycorrhizal fungi
Source: Nat Commun. 2024 Aug 19;15:7107. doi: 10.1038/s41467-024-51512-5 (PMC11333574; doi:10.1038/s41467-024-51512-5)
Supplement: Supplementary file 8 — Supplementary Data 5 [file 41467_2024_51512_MOESM8_ESM.xlsx]

## Sheet: Tabelle1
Supplementary Data 5 - Betz et al., 2024
List of Primers used in this study
Name	Sequence (5' -> 3')
Amplification of SP7-like genes
cacc-RiSP7-5'UTR_fwd	CACC TTC GAA AAA TCT TCA GTT CGA TCC
RiSP7-3'UTR_rev	AGA TAA CGA ATA AGA GTT GGT GG
cacc-RiSP2-5'UTR_fwd	CACC CGA AAG AAA AAA AAT AAA GAT GAA GTT CAG TC
RiSP2-3'UTR_rev	GCT TTC TTC ATC TCG GGT TGC TTC TTT AG
RiSP5-5'UTR_fwd	CCC TCA CTC TTC TCC CTT C
RiSP5-3'UTR_rev	GGA GAA GGG GAC TAT TTA AAA ATT TAC
RiSP31-5'UTR_fwd	TTC GAT CTG AAA TAA TTA AAA AGA TCG AG
RiSP31-3'UTR_rev	TCT CTA TGT GAG GTT CTC TTA TTA G
GigasporaSP1_fwd	ATG AAA CTC ACT TTA TCT TTA ATT TTT CC
GigasporaSP1-3'UTR_rev	GTA CAC ATA AAT ATG AAA TTA ATA AGA TAC C
Localization and Co-localization Assays
cacc-RiSP7∆SP_fwd	CACC ATG GCT CCT ATT GCC GAG
BamHI-RiSP7_rev	TAA GGA TCC AGT TGG TGG GAG TGG GAA G
RiSP7∆Stop_rev	ACC TAT TCC AAA AAC ATT TTG ATA GCT GG
RiSP7-(RI) / -(RII)_rev	TTA GTC ACC CGG GGA GGC
RiSP7-(RIII)_rev	TTA GTC GCC TGG GGA GGC
cacc-RiSP2∆SP_fwd	CACC ATG AGC CCT GTT CAA AAA CGT G
EcoRI-RiSP2_rev	A GAA TTC CTT CAT CTC GGG TTG CTT CTT TA
RiSP2∆Stop_rev	TCT CGG GTT GCT TCT TTG GTA GTC
cacc-RiSP5∆SP_fwd	CACC ATG GCT CCT ACT CCT AAT ACC GG
EcoRI-RiSP5_rev	GAA TTC GGA GAA GGG GAC TAT TTA AAA ATT TAC
RiSP5∆Stop_rev	AAT CTG TTT TAA AAA ACT TTG ATA ATA AGA TTT C
cacc-RiSP31∆SP_fwd	CACC ATG GCT CCC ACT CCT ATT TC
EcorI-RiSP31_rev	AGAATTC CTC TAT GTG AGG TTC TCT TAT TAG
RiSP31∆Stop_rev	GAT TAC TAT CAA AAA ATT TTG ATA TTT GTC CT
cacc-GmarSP1∆SP_fwd	CACC ATG ATT CCT GAT GCT GAA CCT GAT G
GmarSP1+Stop_rev	GTA CAC ATA AAT ATG AAA TTA ATA AGA TACC
GmarSP1∆Stop_rev	GTA TTT AGA GTA ACT GGA ACC ATA AG
cacc-GrosSP1∆SP_fwd	CACC ATG ATT CCT GAT GCT GAA CCT AAT GC
GrosSP1+Stop_rev	GTA CAC ATA AAT ATG AAA TTA ATA AGA TACC
cacc-MtSR45_fwd	CACC ATG GCG AAA CCT GGT CGA GC
EcoRI-MtSR45_rev	GAA TTC CTA TGG TTT GCG AGC TGG
MtSR45∆Stop_rev	TGG TTT GCG AGC TGG GGG T
cacc-MtSR45RS2f	CACC ATG TTT ACT CTA CCT CCA AGA CAG AAA
MtSR45-(RRM)∆Stop_rev	TCT TGC CTT AAC AAC ATT GCC
EcoRI-MtSR45-RRM_rev	GAA TTC CTA TCT TGC CTT AAC AAC ATT GCC A
cacc-AtSR45_fwd	CACC ATG GCG AAA CCA AGT CGT G
AtSR45ΔStop_rev	AGT TTT ACG AGG TGG AGG TG
cacc-MtU2AF35b	CACC ATG GCG GAA CAC TTA GCA TC
MtU2AF35b∆Stop_rev	TGG CTT CTC CTC TTT TTC CC
cacc-MtU1-70K_fwd	CACC ATG GAA GAT CCT CTT CTG CGC
MtU1-70K∆Stop_rev	GTA ATC ATA TTC TCG AGA ATG AGA CC
AtDCP2_fwd	CACC ATG TCG GGC CTC CAT CGA T
AtDCP2ΔStop_rev	AGC TGA ATT ACC AGA TTC CAA CG
eGFP_fwd	CACC ATG GTG AGC AAG GGC GA
eGFP_rev	GTT ACA AGT ACA GCT CGT CCA TG
NbSR45_fwd	CAC CAT GGC GAA ACC AGG CCG
NbSR45∆Stop_rev	GGG CTT ACG AGG CGA ACT GC
MtSR30_fwd	CAC CAT GTT GAG TTT CCT CTG TGA C
MtSR30∆Stop_rev	AGA TCC TAA CAT GCA GTT CC
Yeast two Hybrid assays
NcoI-RiSP7_fwd	TAT CCA TGG CTG CTC CTA TTG CCG AGA TCG
BamHI-RiSP7_rev	TAA GGA TCC AGT TGG TGG GAG TGG GAA G
RiSP7-(RI) / -(RII)_rev	TTA GTC ACC CGG GGA GGC
RiSP7-(RIII)_rev	TTA GTC GCC TGG GGA GGC
NdeI-RiSP2_fwd	A CAT ATG AGC CCT GTT CAA AAA CGT GAC
EcoRI-RiSP2_rev	A GAA TTC CTT CAT CTC GGG TTG CTT CTT TA
NdeI-RiSP5_fwd	A CAT ATG GCT CCT ACT CCT AAT ACG G
EcoRI-RiSP5_rev	GAA TTC GGA GAA GGG GAC TAT TTA AAA ATT TAC
NcoI-RiSP31_fwd	CCA TGG CTC CCA CTC CTA TTT CTG
EcoRI-RiSP31_rev	GAA TTC GAT GCC ACC CTC TAG AGG
NdeI-GmarSP1∆SP_fwd	ATA CAT ATG ATT CCT GAT GCT GAA CCT GAT G
XmaI-GmarSP1_rev	TAT CCC GGG GTA CAC ATA AAT ATG AAA TTA ATA AGA TAC CTT TA
NcoI-GrosSP1∆SP_fwd	CCA TGG AAA TTC CTG ATG CTG AAC CTA ATG C
XmaI-GrosSP1_rev	TAT CCC GGG CAC ATA AAT ATG AAA TTA ATA AGA TAC C
NcoI-MtSR45_fwd	CCA TGG CGA AAC CTG GTC GAG CT
EcoRI-MtSR45_rev	GAA TTC CTA TGG TTT GCG AGC TGG
EcoRI-MtSR45-RRM_rev	GAA TTC CTA TCT TGC CTT AAC AAC ATT GCC A
NdeI-MtSR45-RS2_fwd	CAT ATG TTT ACT CTA CCT CCA AGA CAG AAA
NdeI-MtSR45-(RS1)_fwd	CAT ATG GCG AAA CCT GGT CGA
EcoRI-MtSR45-(RS1)_rev	GAA TTC CTA AAG AGA CTC ACG TAC AGG AG
NdeI-MtSR45-(RRM)_fwd	CAT ATG GTT CTC CAC GTT GAG AAA CTC
NdeI-AtSR45_fwd	CAT ATG GCG AAA CCA AGT CGT GGC
BamHI-AtSR45_rev	GGA TCC TTA AGT TTT ACG AGG TGG AGG TG
NdeI-NbSR45Y2H_fwd	TAT CAT ATG GCG AAA CCA GGC CGA G
BamHI-NbSR45Y2H_rev	ATA GGA TCC CTA GGG CTT ACG AGG CGA ACT GC
EcoRI_MtU1-70K_fwd	GAA TTC ATG GAA GAT CCT CTT CTG CG
BamHI_MtU1-70K_rev	GGA TCC CTA GTA ATC ATA TTC TCG AGA ATG
XmaI-AtSR30_fwd	ATA TCC CGG GAT GAG TAG CCG ATG GAA TCG
BamHI-AtSR30.1_rev	ATA TGG ATC CTC AAC CAG ATA TCA CAG GTG
BamHI-AtSR30.2_rev	ATA TGG ATC CCT AGA TCC AAT CCC CAG C
NdeI-AtSR45A.2_fwd	CAT ATG TCT TAC TCA AGA AGG TCA AG
EcoRI-AtSR45A.2_rev	GAA TTC TTA TGG GCT GAC GGA TCT G
EcoRI-AtSR45A.2b_rev	GAA TTC CTA CAA ACA GCA GAC CTG C
XmaI-MtSR33_fwd	ATA TCC CGG GAT GTT GAG TTT CCT CTG TGA C
BamHI-MtSR33_rev	ATA TGG ATC CTC AAG ATC CTA ACA TGC AGT TC
NdeI-MtSR45A_fwd	CAT ATG ACA TCA TAT TCA AGG AGA TC
EcoRI-MtSR45A_rev	GAA TTC TCA GTT TGA AGG AGA GGT AG
BiFC
MtSR45full_fwd	ATG GCG AAA CCT GGT CGA G
EcoRI-MtSR45_rev	GAA TTC CTA TGG TTT GCG AGC TGG
EcoRI-MtSR45-RRM_rev	GAA TTC CTA TCT TGC CTT AAC AAC ATT GCC A
MtSR45-RS2_fwd	ATG TTT ACT CTA CCT CCA AGA CAG
MtU1-70K_fwd	ATG GAA GAT CCT CTT CTG CG
MtU1-70K_rev	GGA TCC CTA GTA ATC ATA TTC TCG AGA ATG
MtU2AF35b_fwd	ATG GCG GAA CAC TTA GCA TC
MtU2AF35b_rev	GAA TTC TCA TGG CTT CTC CTC TTT TTC
MtSR45A_fwd	ATG ACA TCA TAT TCA AGG AGA TC
MtSR45AStop_rev	TCA GTT TGA AGG AGA GGT AGT TC
MtAlyref1_fwd	ATG TCT GCA GCA CTC GAT ATG
MtAlyref1∆stop_rev	GTT TAA TTG CAT GGC CTC AGC
Pulldown assays
cacc-RiSP7+SP_fwd	CACC ATG AAG TTC ACG ACT CTT GC
cacc-RiSP7∆SP_fwd	CACC ATG GCT CCT ATT GCC GAG
RiSP7∆Stop_rev	ACC TAT TCC AAA AAC ATT TTG ATA GCT GG
Potato transformation
cacc-RiSP7-5'UTR_fwd	CACC TTC GAA AAA TCT TCA GTT CGA TCC
RiSP7-3'UTR_rev	AGA TAA CGA ATA AGA GTT GGT GG
cacc-RiSP5-5'UTR_fwd	CACC CTC ACT CTT CTC CCT
RiSP5-3'UTR_rev	GGA GAA GGG GAC TAT TTA AAA ATT TAC
qRT-PCR
qPCR_AtActin2_fwd	GAT TCA GAT GCC CAG AAG TC
qPCR_AtActin2_rev	CTT GGT GCA AGT GCT GTG
qPCR_AtActin8_fwd	GAC TCA GAT CAT GTT TGA GAC CTT T
qPCR_AtActin8_rev	CCA GAG TCC AAC ACA ATA CCG
qPCR_AtFLC_fwd	AGC CAA GAA GAC CGA ACT CA	qPCR fwd primer from [Zhang et al., 2022 Science Advances]
qPCR_AtFLC_rev	TTT GTC CAG CAG GTG ACA TC	qPCR rev primer from [Zhang et al., 2022 Science Advances]
qPCR_AtFT_fwd	AGT CCC ACT GCA GGA ATT C	qPCR fwd primer from [Zhang et al., 2022 Science Advances]
qPCR_AtFT_rev	GAT TGT AGA TCT CAG CAA ACT C	qPCR rev primer from [Zhang et al., 2022 Science Advances]
qPCR_AtSOC1_fwd	GCT GCA GAA AAC GAG AAG C	qPCR fwd primer from [Zhang et al., 2022 Science Advances]
qPCR_AtSOC1_rev	TTG AGT GGA GAT CAC TTT CTT G	qPCR rev primer from [Zhang et al., 2022 Science Advances]
qPCR_AtFLC.1_fwd	GGC TAG CCA GAT GGA GAA TAA	qPCR fwd primer from [Zhang et al., 2022 Science Advances]
qPCR_AtFLC.1_rev	TCA ACC GCC GAT TTA AGG T	qPCR rev primer from [Zhang et al., 2022 Science Advances]
qPCR_AtFLC.2_fwd	AAA ATG CTG AAA GAA GAG AAC CA	qPCR fwd primer from [Zhang et al., 2022 Science Advances]
qPCR_AtFLC.2_rev	TGT ACG ATA ATC ATA GGT CAA AAT CA	qPCR rev primer from [Zhang et al., 2022 Science Advances]
qPCR_AtFLC.3_fwd	AAA TGC TGA AAG AAG AGA ACC AG	qPCR fwd primer from [Zhang et al., 2022 Science Advances]
qPCR_AtFLC.3_rev	ACT TCT AGA CAC TTG GAG TTG GA	qPCR rev primer from [Zhang et al., 2022 Science Advances]
qPCR_AtFLC.4_fwd	TGT TGA GAA TCT TAA AGA AAA GAT GG	qPCR fwd primer from [Zhang et al., 2022 Science Advances]
qPCR_AtFLC.4_rev	GGA GAG TCA CCG GAA GAT TG	qPCR rev primer from [Zhang et al., 2022 Science Advances]
qPCR_AtFLC.1,2,4_unspliced_fwd	TGG TTG TTA TTT GGT GGT GTG	qPCR fwd primer from [Zhang et al., 2022 Science Advances]
qPCR_AtFLC.1,2,4_unspliced_rev	GGA GAG TCA CCG GAA GAT TG	qPCR rev primer from [Zhang et al., 2022 Science Advances]
qPCR_AtFLC.3_unspliced_fwd	TTG GTT TCC TTG AAG GTT GTG	qPCR fwd primer from [Zhang et al., 2022 Science Advances]
qPCR_AT5G11700_fwd	CTG GAA ACA CAT GGC ATA CG
qPCR_AT5G11700_rev_mRNA.1	CAT AGT TCT TTC GTG GCT GG
qPCR_AT5G11700_rev_mRNA.2	CAT TCA CGC CAT AAC GTG G
qPCR_AT5G37720_fwd	ACA ATG TGC TAT TGG ATG GAA G
qPCR_AT5G37720_rev_mRNA.1	TCC TCC TTG TTG GAT AAC AAC
qPCR_AT5G37720_rev_mRNA.2	CAC CTC TAA CTT GGA TAA CAA C
qPCR_AT5G38720_fwd_mRNA.1	CTC CCT AAA GAA GAA ACT GTT G
qPCR_AT5G38720_fwd_mRNA.2	CTT AAT TAC AAA GAA GAA ACT GTT GG
qPCR_AT5G38720_fwd_mRNA.3	AGT AAT CTC CCT AAA GTG ACG
qPCR_AT5G38720_rev	CTT ACC ATC AGC TGG AGA G
qPCR_AT4G00450_fwd_mRNA.1,2	TGT GGT ATG TTG ATG TCA GAA C
qPCR_AT4G00450_fwd_mRNA.3	CTA AGT TTT ATG CTA ACC AGT ATG
qPCR_AT4G00450_rev	GGT CTC CTG GAG TTT AGT G
qPCR_AT1G59750_fwd_mRNA.1,2,4	GGT TTT AAG TTA AAG GTA AAT TTA TCG
qPCR_AT1G59750_fwd_mRNA.3	AAC CAA ACA CTG ACG GTA AAT TTA T
qPCR_AT1G59750_rev	CAC GAG GTA GGG TTA CAA G
qPCR_AT5G42870_fwd_mRNA.1,2	TTA ACC CAA AGG GAG AAG TAG
qPCR_AT5G42870_fwd_mRNA.3	CTA TGA GTT ATA TAG GAG AAG TAG
qPCR_AT5G42870_rev	TTC CAG AAA TTC CAT GTG TTA AAG
qPCR_AT1G75180_fwd_mRNA.1	TTT GTG GCA ACA CAC GTA TTC
qPCR_AT1G75180_fwd_mRNA.2,3,4	CAA ATT TCT GGC ACA CGT ATT C
qPCR_AT1G75180_rev	CGT TGT TAC GTG TCT CAT AAG
qPCR_AT4G35520_fwd	TAG AGT TTC TTC AGC AGC TTG
qPCR_AT4G35520_rev_mRNA.4	ATC CTT GCA CAT ACA AAA CAA TTC
qPCR_AT4G35520_rev_mRNA.1,2,3,5,6,7,8	ACA TAA TTG CAC CTC TAC AGG
qPCR_MtTEF1α_fwd	TAC TCT TGG AGT GAA GCA GAT G
qPCR_MtTEF1α_rev	GTC AAG AGC CTC AAG GAG AG
qPCR_MtBCP1_fwd	CCG GAA AGG ACG TTA TTC AA
qPCR_MtBCP1_rev	TGG CTA CCA TGA TGA CTC CA
qPCR_MtPT4_fwd	GTG CGT TCG GGA TAC AAT ACT
qPCR_MtPT4_rev	GAG CCC TGT CAT TTG GTG TT
qPCR_MtFatM_fwd	GTT AGA GGA AAG ACT ACA TGG AAG AG
qPCR_MtFatM_rev	GCA CAC CAC ACA CCA TAG TA
qPCR_RiTEF1α_fwd	TGT TGC TTT CGT CCC AAT ATC
qPCR_RiTEF1α_rev	GGT TTA TCG GTA GGT CGA G
qPCR_RiOLE-like1_fwd	TAT GTG TTG GAT GTT TCG TCA
qPCR_RiOLE-like1_rev	CAT AGC CGT CAT GGT ATT GG
qPCR_RiSP7_fwd	CAG CTA CAA ACG ATC TGC C
qPCR_RiSP7_rev	ATA GCT GGA TTT CTT TTT GTC ATC
qPCR_RiSP2_fwd	TAT GAT CCA TAC AAA CAA GGT GG
qPCR_RiSP2_rev	CTT TCT TCA TCT CGG GTT GC
qPCR_StActin_fwd	AGC AGC ATG AAG ATT AAG GTT GT
qPCR_StActin_rev	AAT CCA CAT CTG CTG GAA GGT
qPCR_Soltu.DM.11G009340_mRNA.1_fwd	ATC ATG TCA TAA TGA GAT TCA AGG
qPCR_Soltu.DM.11G009340_mRNA.2_fwd	GGA CAA CAG GAG ATT CAA GG
qPCR_Soltu.DM.11G009340_mRNA.1,2_rev	GGT AAG CAA AAA CAG TTC TCT G
qPCR_Soltu.DM.04G033950_mRNA.1,2_fwd	TGG AAT TTC TGG AGA ATT CCA C
qPCR_Soltu.DM.04G033950_mRNA.1_rev	ACG TTA GCC TTT TGC TGA ATC
qPCR_Soltu.DM.04G033950_mRNA.2_rev	GTT CAG TCA AAC TTG CTG AAT C
qPCR_Soltu.DM.01G042050_mRNA.1_fwd	GTG AAT ACT TAA GTT GGA TCT AGT T
qPCR_Soltu.DM.01G042050_mRNA.2_fwd	GGT TGC TCT CAT GTT TTA CTG
qPCR_Soltu.DM.01G042050_mRNA.3_fwd	GGT GAA TAC TTA AGT TGT GCA G
qPCR_Soltu.DM.01G042050_mRNA.4_fwd	GGT GAA TAC TTA AGA TTA TTT GAG AG
qPCR_Soltu.DM.01G042050_mRNA.5_fwd	CTT CAA CCA GTT GGA TCT AGT
qPCR_Soltu.DM.01G042050_mRNA.1,5_rev	ACC GAA ATG ATT TGC AGC AAC
qPCR_Soltu.DM.01G042050_mRNA.2_rev	TCT CTA ACT GTT CTT GCT CTT C
qPCR_Soltu.DM.01G042050_mRNA.3,4_rev	TAG ATC CAA CTG ACA AAA CTC AC
qPCR_Soltu.DM.04G018670_mRNA.4_fwd	AAA ACA TTA TTG TAG AGG GAT TTG G
qPCR_Soltu.DM.04G018670_mRNA.5_fwd	ATT TCT GCA GTA GAG GGA TTT G
qPCR_Soltu.DM.04G018670_mRNA.4,5_rev	GAG TGC ATC TAT CAT ACC AAT C
qPCR_Soltu.DM.01G033620_mRNA.1_fwd	ATA CTG TTG TAA CAG TTC CTG C
qPCR_Soltu.DM.01G033620_mRNA.2_fwd	CTA ATA ATT TGT AAC AGT TCC TGC
qPCR_Soltu.DM.01G033620_mRNA.3_fwd	GCT AAT AAT TTC CTG CAG TTC G
qPCR_Soltu.DM.01G033620_mRNA.1,2,3_rev	GCT GTT ATT AAC TGC ACT AGT G
qPCR_Soltu.DM.04G035310_mRNA.4_fwd	AAA GAG GTG AAA AGA TCA AGA TAC
qPCR_Soltu.DM.04G035310_mRNA.6_fwd	TGG TTC TGC AGA TCA AGA TAC
qPCR_Soltu.DM.04G035310_mRNA.7_fwd	CAT TGG AAT TTT ATC AAG ATA CTC G
qPCR_Soltu.DM.04G035310_mRNA.8_fwd	TTC ATT GGA ATT TTC CAG ATC AAG
qPCR_Soltu.DM.04G035310_mRNA.4,6,7,8_rev	CGA ATT CTC CAT GTA TCG TAG
qPCR_Soltu.DM.02G028610_mRNA.1_fwd	TGG ACT GTA AGT ACC GAT ATT C
qPCR_Soltu.DM.02G028610_mRNA.2_fwd	CTC TGG ACT ATA TTC TGA GAT C
qPCR_Soltu.DM.02G028610_mRNA.1,2_rev	GAA GAT TGG ATA TCT CTC TGA C
qPCR_Soltu.DM.11G002450_mRNA.1_fwd	CAC CAT TGC CAA GAC TTT CC
qPCR_Soltu.DM.11G002450_mRNA.2_fwd	CTT TCA CAC CTG TTA ATC TTT CC
qPCR_Soltu.DM.11G002450_mRNA.1,2_rev	CTT CAT TTG TCA CTC CAA TGT C
qPCR_Soltu.DM.08G014140_mRNA.1_fwd	CAT GGA ACA TGG ATG AAA GTG
qPCR_Soltu.DM.08G014140_mRNA.2_fwd	TGA TTA ATG TTG GAT GAA AGT GAG
qPCR_Soltu.DM.08G014140_mRNA.1,2_rev	CTC AGC TGA GTA TTA TGA TTG C
qPCR_Soltu.DM.01G045650_mRNA.1_fwd	ACG TTG AAG ATG GGA AAT CAG
qPCR_Soltu.DM.01G045650_mRNA.2_fwd	TAC CTT ACT GAG CAG GAA ATC
qPCR_Soltu.DM.01G045650_mRNA.1,2_rev	TGA GCA ACA ACA TAA TCC GAC
qPCR_Soltu.DM.02G030200_mRNA.1,2_fwd	CTT GCT GAA AGT GGT GGA G
qPCR_Soltu.DM.02G030200_mRNA.1_rev	TTC TCT ACA ATG TCA TCG GTC
qPCR_Soltu.DM.02G030200_mRNA.2_rev	GAT GAT CCT TCT CTC TTT GTC
Note: Underlined sequences are not part of the respective coding sequences. They represent overhangs, restriction sites or sequence modifications.
