# Supplementary material for: Alternative splicing regulation in plants by SP7-like effectors from symbiotic arbuscular mycorrhizal fungi
Source: Nat Commun. 2024 Aug 19;15:7107. doi: 10.1038/s41467-024-51512-5 (PMC11333574; doi:10.1038/s41467-024-51512-5)
Supplement: Supplementary file 10 — Source Data [file 41467_2024_51512_MOESM10_ESM.zip]

Archive with 18 entries (18 files):
- MS raw data all samples.xlsx
- __MACOSX/._MS raw data all samples.xlsx
- Requena_8071-1_ProteinSummary (RiSP7+SP).pdf
- __MACOSX/._Requena_8071-1_ProteinSummary (RiSP7+SP).pdf
- Requena_8071-1_validation (RiSP7+SP).pdf
- __MACOSX/._Requena_8071-1_validation (RiSP7+SP).pdf
- Requena_8071-2_ProteinSummary (RiSP7ΓêåSP).pdf
- __MACOSX/._Requena_8071-2_ProteinSummary (RiSP7ΓêåSP).pdf
- Requena_8071-2_validation (RiSP7ΓêåSP).pdf
- __MACOSX/._Requena_8071-2_validation (RiSP7ΓêåSP).pdf
- Requena_8071-4_ProteinSummary (eGFP).pdf
- __MACOSX/._Requena_8071-4_ProteinSummary (eGFP).pdf
- Requena_8071-4_validation (eGFP).pdf
- __MACOSX/._Requena_8071-4_validation (eGFP).pdf
- Source data R. irregularis strains all genomes.pdf
- __MACOSX/._Source data R. irregularis strains all genomes.pdf
- Source_Data_Betz_et_al_2024.xlsx
- __MACOSX/._Source_Data_Betz_et_al_2024.xlsx
