# Supplementary material for: Alternative splicing regulation in plants by SP7-like effectors from symbiotic arbuscular mycorrhizal fungi
Source: Nat Commun. 2024 Aug 19;15:7107. doi: 10.1038/s41467-024-51512-5 (PMC11333574; doi:10.1038/s41467-024-51512-5)
Supplement: Supplementary file 10 — Source Data [file 41467_2024_51512_MOESM10_ESM.zip › MS raw data all samples.xlsx]

## Sheet: Experiment description
Identification and quantification of proteins by LC-ESI-MS/MS and emPAI from Nicotiana benthamiana leaves using RiSP7∆SP (without signal peptide), RiSP7+SP (with signal peptide) or GFP as baits to identify plant interacting targets.
Method:
nano-LC-ESI-MS/MS (LTQ Orbitrap XL)
Mass Spectrometer: LTQ Orbitrap XL (Thermo Scientific)
HPLC: EASY-nLC1000 (Thermo Scientific)
Workflow
1. Reduction and Alykylation of Cysteines
2. Tryptic digest
3. Nano-LC-ESI-MS/MS
4. Database search using Mascot
Experimental set up
Respective (bait) proteins (SP7full/SP7delta/eGFP) were tagged with GFP and
transiently expressed in N. benthamiana leaves. Total protein extracts from leaves
were used to pull down (GFP trap beads) these proteins together with putative plant
interaction partners. Pull down samples were loaded on a SDS gel and as a compact
band all proteins were sliced out. Interaction partners are identified through mass
spectrometric characterization of immunoprecipitated samples (GFP as negative
control, GFP-SP7full/delta).
Detailed Method:
The samples were digested with trypsin (MS grade, Serva) over night at 37 °C. Prior
to digestion, the samples were reduced with Dithiothreitol (DTT) and alkylated with
Iodacetamide (IAA) in order to break disulfide bonds and prevent their reformation.
For nano-ESILC-MS/MS analysis an aliquot of the peptide solution was used. HPLC
separation was done using an EASY-nLC1000 (Thermo Scientific) system with the
following columns and chromatographic settings: The peptides were applied to a C18
column (Acclaim® PepMap 100 pre-column, C18, 3 µm, 2cm x 75 µm Nanoviper,
Thermo Scientific) and subsequently separated using an analytical column (EASY_x0002_Spray column, 50 cm x 75 µm ID, PepMap C18 2 µm particles, 100 Å pore size, Thermo Scientific) by applying a linear gradient (A: 0.1% formic acid in water, B:
0.1% formic acid in 84% ACN) at a flow rate of 200 nl/min. The gradient used was: 1-
30% B in 80 minutes, 30-60%B in 20 minutes, 100% B 10 minutes.
Mass-spectrometric analysis was done on a LTQ Orbitrap XL mass-spectrometer
(Thermo Scientific) which was coupled online to the HPLC-system. The mass-
3-9 spectrometer was operated in the so-called “data-dependent” mode where after each
global scan, the five most intense peptide signals are chosen automatically for
MS/MS-analysis.
The detected peptide masses were compared with all sequences from Nicotiana
benthamiana database available from Cornell University and with sequences
representing putative interaction partners in Nicotiana benthamiana provided by the
costumer Identification threshold was set to p < 0.05. Carbamidomethylation of cysteines was
set as fixed modification and oxidized methionine as variable. Only peptides with an
ion score >30 were considered.

## Sheet: RiSP7∆SP raw peptides
Identified peptide matches of proteins immunoprecipitated with RiSP7∆SP-eGFP as bait
Enzyme:	Trypsin
Fixed modifications:	Carbamidomethyl (C)
Variable modifications:	Oxidation (M)
Mass values:	Monoisotopic
Protein Mass:	Unrestricted
Peptide Mass Tolerance:	± 50 ppm
Fragment Mass Tolerance:	± 0.6 Da
Max Missed Cleavages:	1
Instrument type:	Default
Number of queries:	21295
Number	Accession	Description	Score	Matches	Sequences	emPAI	Query	Observed	Mr(expt)	Mr(calc)	ppm	Miss	Score	Expect	Rank	Unique	Peptide
1.	gi|297262447|ref|XP_001098182.2|	PREDICTED: keratin, type II cytoskeletal 1-like isoform 6 [Macaca mulatta]	412	17(16)	13(12)	0.89	14183	6518609	13017072	13017078	-0.44	0	90	6.6e-008	1	U	R.SLDLDSIIAEVK.A
							14878	6923495	13826845	13826830	1.11	0	73	3.1e-006	1	U	K.SLNNQFASFIDK.V
							15556	7383786	14747427	14747416	0.71	0	68	1.2e-005	1	U	K.WELLQQVDTSTR.T
							13014	5903038	11785931	11785931	-0.01	0	63	3.7e-005	1	U	K.YEELQITAGR.H
							15562	7383974	14747802	14747780	1.53	0	59	8.3e-005	1		R.FLEQQNQVLQTK.W
							18898	6480012	19409817	19409803	0.70	1	57	0.00012	1	U	K.LNDLEDALQQAKEDLAR.L
							12689	5712639	11405132	11405121	0.93	0	54	0.00018	1	U	R.DYQELMNTK.L
							11334	4872692	9725238	9725240	-0.20	0	41	0.0071	1		K.IEISELNR.V
							16532	8004189	15988233	15988264	-1.89	1	38	0.011	1	U	K.NKLNDLEDALQQAK.E
							14959	4652488	13927245	13927249	-0.26	1	37	0.014	1	U	R.TNAENEFVTIKK.D
							10440	4377529	8734912	8734920	-0.83	0	36	0.023	1	U	R.SLVNLGGSK.S
							14964	6973709	13927273	13927249	1.72	1	(34)	0.026	1	U	R.TNAENEFVTIKK.D
							20746	9063678	27160816	27160771	1.64	0	31	0.0039	1	U	R.GSYGSGGGSYGSGGGGGGHGSYGSGSSSGGYR.G
							10175	4167481	8314817	8314814	0.39	0	30	0.076	1	U	K.SISISVAR.G
2.	NbS00031648g0011.1	protein AED:0.23 eAED:0.23 QI:280|1|1|1|0.95|0.91|23|300|916; (*GB) gi|225465253|ref|XP_002268311.1| (e_value=0.0) PREDICTED: dynamin-2B [Vitis vinifera];; (*SWP) sp|Q9LQ55|DRP2B_ARATH (e_value=	411	24(23)	18(18)	0.85	18870	968.0101	1934.0057	1934.0037	1.06	0	59	5.8e-005	1	U	R.IVLEADGYQPYLISPEK.G
							13650	628.3307	1254.6468	1254.6456	1.01	0	56	0.00018	1	U	K.LYSSISAQSTAK.I
							19583	702.0439	2103.1100	2103.1073	1.30	0	52	0.00028	1	U	K.SAVLNSLVGHPALPTGEGGATR.A
							15616	740.4354	1478.8563	1478.8569	-0.41	0	49	0.00026	1	U	K.VLAAVQALLSGQGPR.S
							14743	682.3307	1362.6468	1362.6449	1.40	0	48	0.001	1	U	R.LGEQMVNSAEGTK.A
							14765	683.8415	1365.6684	1365.6677	0.52	0	43	0.0033	1	U	K.VVTSFEGNFPNR.I
							15431	729.3767	1456.7389	1456.7409	-1.40	0	42	0.0044	1	U	K.IEELLQEDQNVK.R
							15617	493.9596	1478.8569	1478.8569	-0.03	0	(42)	0.0013	1	U	K.VLAAVQALLSGQGPR.S
							12864	581.8028	1161.5910	1161.5886	2.10	0	40	0.009	1	U	K.MVVALVDMER.V
							12952	586.8170	1171.6194	1171.6197	-0.29	0	39	0.0099	1	U	K.SQVVQDELVR.L
							11053	473.2634	944.5123	944.5113	1.06	0	36	0.025	1	U	K.ALALELCR.E
							15388	725.8498	1449.6850	1449.6848	0.16	0	36	0.016	1	U	R.SAFDAAANGPSSLSR.Y
							12677	570.3426	1138.6706	1138.6710	-0.32	0	35	0.0078	1	U	R.LPNLLSGLQGK.S
							9838	394.7368	787.4590	787.4592	-0.25	0	34	0.033	1	U	K.APNLVFK.I
							15823	752.4070	1502.7995	1502.7981	0.99	0	33	0.029	1	U	K.TAGPEGEITAGFLLK.R
							11294	485.2842	968.5539	968.5542	-0.33	0	32	0.027	1	U	K.LIDLPGVDK.G
							16410	789.9280	1577.8415	1577.8413	0.12	0	31	0.048	1	U	R.SSTFLNVVAIGGTGAGK.S
							16850	538.6214	1612.8424	1612.8420	0.22	1	31	0.053	1	U	K.IEELLQEDQNVKR.R
							18781	959.9725	1917.9304	1917.9279	1.28	1	31	0.045	1	U	K.QAAALLADEDVDETSSKR.S
3.	gi|28317|emb|CAA32649.1|	unnamed protein product [Homo sapiens]	356	17(16)	13(12)	0.90	14933	695.8447	1389.6748	1389.6736	0.88	0	96	2e-008	1	U	K.QSLEASLAETEGR.Y
							12273	545.7693	1089.5241	1089.5237	0.42	0	68	1.1e-005	1	U	K.VTMQNLNDR.L
							14762	683.3241	1364.6336	1364.6320	1.19	0	61	4.5e-005	1	U	R.SQYEQLAEQNR.K
							9250	691.3300	1380.6454	1380.6408	3.34	0	57	0.00035	1	U	R.ALEESNYELEGK.I
							13709	631.8025	1261.5904	1261.5899	0.45	0	48	0.00095	1	U	R.SLLEGEGSSGGGGR.G
							15700	498.5828	1492.7266	1492.7270	-0.28	1	43	0.0037	1	U	R.SQYEQLAEQNRK.D
							9970	404.2033	806.3921	806.3923	-0.16	0	40	0.0091	1	U	R.LAADDFR.L
							13210	601.3124	1200.6102	1200.6098	0.30	0	40	0.0072	1	U	R.QSVEADINGLR.R
							12900	583.2960	1164.5775	1164.5775	0.02	0	36	0.02	1	U	R.LENEIQTYR.S
							11496	497.2540	992.4934	992.4927	0.77	0	35	0.027	1	U	K.YENEVALR.Q
							12451	555.2491	1108.4836	1108.4825	1.00	0	35	0.014	1	U	K.DAEAWFNEK.S
							20951	1018.2158	3051.6256	3051.6200	1.85	1	34	0.0088	1	U	K.TIDDLKNQILNLTTDNANILLQIDNAR.L
							13489	412.2317	1233.6731	1233.6717	1.18	1	31	0.058	1	U	R.LKYENEVALR.Q
4.	gi|291410763|ref|XP_002721657.1|	PREDICTED: histone cluster 1, H2ag-like [Oryctolagus cuniculus]	259	13(12)	5(5)	1.24	11041	472.7688	943.5230	943.5240	-0.96	0	71	8e-006	1		R.AGLQFPVGR.V
							8414	590.8100	1179.6054	1179.6135	-6.85	0	64	2.8e-005	1		R.ISGLIYEETR.G
							14262	655.8555	1309.6965	1309.6952	1.02	0	60	6.2e-005	1		K.TVTAMDVVYALK.R
							15499	733.9054	1465.7962	1465.7963	-0.03	1	58	7.8e-005	1		R.DNIQGITKPAIR.R
							14406	442.5890	1324.7453	1324.7463	-0.72	0	56	0.0001	1		K.TVTAMDVVYALKR.Q
							14408	663.3812	1324.7479	1324.7463	1.23	0	(41)	0.0026	1		R.DNIQGITKPAIR.R
							14422	663.8524	1325.6902	1325.6901	0.05	0	(37)	0.012	1		K.TVTAMDVVYALK.R
5.	gi|148727309|ref|NP_001092039.1|	| keratin, type II cytoskeletal 2 epidermal [Pan troglodytes]	248	12(12)	8(8)	0.47	13636	627.8077	1253.6008	1253.6001	0.60	0	77	1.4e-006	1	U	R.GFSSGSAVVSGGSR.R
							14449	665.3668	1328.7190	1328.7187	0.19	0	75	2.1e-006	1	U	R.NLDLDSIIAEVK.A
							15562	738.3974	1474.7802	1474.7780	1.53	0	59	8.3e-005	1		R.FLEQQNQVLQTK.W
							12436	554.2755	1106.5365	1106.5356	0.79	0	45	0.0029	1	U	K.AQYEEIAQR.S
							11334	487.2692	972.5238	972.5240	-0.20	0	41	0.0071	1		K.IEISELNR.V
							15462	730.9042	1459.7938	1459.7922	1.08	0	39	0.0075	1	U	K.VDLLNQEIEFLK.V
							20955	1022.1700	3063.4883	3063.4819	2.09	0	36	0.0071	1	U	K.VLYDAEISQIHQSVTDTNVILSMDNSR.N
							12109	534.7553	1067.4961	1067.4957	0.32	0	34	0.023	1	U	K.DVDNAYMIK.V
6.	NbS00000666g0001.1	protein AED:0.15 eAED:0.15 QI:0|-1|0|1|-1|1|1|0|145; (*GB) gi|82400146|gb|ABB72812.1| (e_value=5e-61) histone H2B-like protein [Solanum tuberosum];; (*SWP) sp|Q1S9I9|H2B1_MEDTR (e_value=3e-62)	239	10(9)	4(4)	2.22	17816	873.4164	1744.8182	1744.8164	1.04	0	88	7.9e-008	1	U	K.AMGIMNSFINDIFEK.L
							17730	865.4201	1728.8257	1728.8215	2.41	0	(53)	0.00028	1	U	K.AMGIMNSFINDIFEK.L
							17935	881.4137	1760.8128	1760.8113	0.86	0	(51)	0.00037	1	U	K.AMGIMNSFINDIFEK.L
							13026	394.2153	1179.6240	1179.6248	-0.68	0	44	0.0023	1	U	K.QVHPDIGISSK.A
							10995	470.2967	938.5789	938.5800	-1.23	0	38	0.0028	1	U	R.LVLPGELAK.H
							10147	414.7142	827.4139	827.4137	0.15	0	35	0.013	1	U	K.HAVSEGTK.A
							13032	590.8199	1179.6253	1179.6248	0.47	0	(30)	0.063	1	U	K.QVHPDIGISSK.A
Proteins matching the same set of peptides:
NbS00000678g0001.1 Mass: 15849 Score: 239 Matches: 10(9) Sequences: 4(4)
NbS00000678g0001.1 protein AED:0.22 eAED:0.22 QI:0|-1|0|1|-1|1|1|0|147; (*GB) gi|82400146|gb|ABB72812.1| (e_value=5e-61) histone H2B-like protein [Solanum tuberosum];; (*SWP) sp|Q1S9I9|H2B1_MEDTR (e_value=3e-62) NbS00000678g0002.1 Mass: 15863 Score: 239 Matches: 10(9) Sequences: 4(4)
NbS00000678g0002.1 protein AED:0.22 eAED:0.22 QI:0|-1|0|1|-1|1|1|0|147; (*GB) gi|82400146|gb|ABB72812.1| (e_value=5e-61) histone H2B-like protein [Solanum tuberosum];; (*SWP) sp|Q1S9I9|H2B1_MEDTR (e_value=3e-62) NbS00000678g0009.1 Mass: 16874 Score: 239 Matches: 10(9) Sequences: 4(4)
NbS00000678g0009.1 protein AED:0.29 eAED:0.29 QI:0|0|0|0.5|1|1|2|0|156; (*GB) gi|388514209|gb|AFK45166.1| (e_value=1e-55) unknown [Lotus japonicus];; (*SWP) sp|Q1SU99|H2B3_MEDTR (e_value=5e-57) Probable histone H2B.NbS00001050g0001.1 Mass: 16027 Score: 239 Matches: 10(9) Sequences: 4(4)
NbS00001050g0001.1 protein AED:0.13 eAED:0.14 QI:0|-1|0|1|-1|1|1|0|147; (*GB) gi|388522051|gb|AFK49087.1| (e_value=3e-60) unknown [Lotus japonicus];; (*SWP) sp|P40283|H2B11_ARATH (e_value=2e-61) Histone H2B.11 OS=NbS00006411g0002.1 Mass: 15863 Score: 239 Matches: 10(9) Sequences: 4(4)
NbS00006411g0002.1 protein AED:0.22 eAED:0.22 QI:0|-1|0|1|-1|1|1|0|147; (*GB) gi|82400146|gb|ABB72812.1| (e_value=5e-61) histone H2B-like protein [Solanum tuberosum];; (*SWP) sp|Q1S9I9|H2B1_MEDTR (e_value=3e-62) NbS00007991g0006.1 Mass: 17158 Score: 239 Matches: 10(9) Sequences: 4(4)
NbS00007991g0006.1 protein AED:0.08 eAED:0.08 QI:0|0|0|1|1|1|2|0|157; (*GB) gi|146336941|gb|ABQ23584.1| (e_value=2e-57) putative histone [Medicago truncatula];; (*SWP) sp|Q1S9I9|H2B1_MEDTR (e_value=4e-58) Probable NbS00008452g0101.1 Mass: 15935 Score: 239 Matches: 10(9) Sequences: 4(4)
NbS00008452g0101.1 protein AED:0.16 eAED:0.16 QI:0|1|0.5|1|0|0|2|347|146
NbS00017233g0003.1 Mass: 16025 Score: 239 Matches: 10(9) Sequences: 4(4)
NbS00017233g0003.1 protein AED:0.20 eAED:0.20 QI:0|-1|0|1|-1|1|1|0|146; (*SWP) sp|P93354|H2B_TOBAC (e_value=4e-62) Histone H2B OS=Nicotiana tabacum GN=HIS2B PE=2 SV=3;; (*TAIR) AT5G59910.1 (e_value=6e-63) | Symbols: NbS00020161g0001.1 Mass: 16125 Score: 239 Matches: 10(9) Sequences: 4(4)
NbS00020161g0001.1 protein AED:0.20 eAED:0.20 QI:0|-1|0|1|-1|1|1|0|147; (*GB) gi|82400146|gb|ABB72812.1| (e_value=3e-60) histone H2B-like protein [Solanum tuberosum];; (*SWP) sp|Q1S9I9|H2B1_MEDTR (e_value=2e-61) NbS00023525g0004.1 Mass: 15039 Score: 239 Matches: 10(9) Sequences: 4(4)
NbS00023525g0004.1 protein AED:0.27 eAED:0.28 QI:0|0|0|0.5|1|1|2|0|137; (*GB) gi|356576357|ref|XP_003556299.1| (e_value=4e-60) PREDICTED: probable histone H2B.1-like [Glycine max];; (*SWP) sp|Q1S9I9|H2B1_MEDTR (e_NbS00027179g0002.1 Mass: 15949 Score: 239 Matches: 10(9) Sequences: 4(4)
NbS00027179g0002.1 protein AED:0.27 eAED:0.27 QI:0|-1|0|1|-1|1|1|0|146; (*GB) gi|388522051|gb|AFK49087.1| (e_value=1e-60) unknown [Lotus japonicus];; (*SWP) sp|Q1S9I9|H2B1_MEDTR (e_value=6e-62) Probable histone H2B.NbS00028800g0003.1 Mass: 16210 Score: 239 Matches: 10(9) Sequences: 4(4)
NbS00028800g0003.1 protein AED:0.16 eAED:0.16 QI:0|-1|0|1|-1|1|1|0|148; (*GB) gi|118484226|gb|ABK93993.1| (e_value=3e-60) unknown [Populus trichocarpa];; (*SWP) sp|Q1S9I9|H2B1_MEDTR (e_value=1e-61) Probable histone
NbS00032978g0007.1 Mass: 15457 Score: 239 Matches: 10(9) Sequences: 4(4)
NbS00032978g0007.1 protein AED:0.01 eAED:0.01 QI:0|-1|0|1|-1|1|1|0|141; (*GB) gi|82400146|gb|ABB72812.1| (e_value=2e-60) histone H2B-like protein [Solanum tuberosum];; (*SWP) sp|Q1S9I9|H2B1_MEDTR (e_value=1e-61) NbS00037466g0010.1 Mass: 20264 Score: 239 Matches: 10(9) Sequences: 4(4)
NbS00037466g0010.1 protein AED:0.02 eAED:0.03 QI:0|0|0|1|1|1|2|0|185; (*GB) gi|388514209|gb|AFK45166.1| (e_value=3e-60) unknown [Lotus japonicus];; (*SWP) sp|Q1S9I9|H2B1_MEDTR (e_value=2e-61) Probable histone H2B.NbS00046472g0002.1 Mass: 15732 Score: 239 Matches: 10(9) Sequences: 4(4)
NbS00046472g0002.1 protein AED:0.00 eAED:0.00 QI:0|-1|0|1|-1|1|1|0|143; (*GB) gi|225435052|ref|XP_002284344.1| (e_value=3e-64) PREDICTED: probable histone H2B.1-like [Vitis vinifera];; (*SWP) sp|O22582|H2B_GOSHI NbC24219583g0001.1 Mass: 11803 Score: 239 Matches: 10(9) Sequences: 4(4)
NbC24219583g0001.1 protein AED:0.00 eAED:0.00 QI:0|-1|0|1|-1|1|1|0|107; (*GB) gi|82400146|gb|ABB72812.1| (e_value=1e-61) histone H2B-like protein [Solanum tuberosum];; (*SWP) sp|Q1S9I9|H2B1_MEDTR (e_value=6e-63) NbC25892755g0001.1 Mass: 15725 Score: 239 Matches: 10(9) Sequences: 4(4)
NbC25892755g0001.1 protein AED:0.00 eAED:0.00 QI:0|-1|0|1|-1|1|1|0|143; (*GB) gi|224065198|ref|XP_002301712.1| (e_value=3e-75) histone 2 [Populus trichocarpa];; (*SWP) sp|Q1S9I9|H2B1_MEDTR (e_value=3e-76) Probable
7.	NbS00004898g0002.1	protein AED:0.00 eAED:0.00 QI:0|-1|0|1|-1|1|1|0|103; (*GB) gi|195617694|gb|ACG30677.1| (e_value=1e-51) histone H4 [Zea mays];; (*SWP) sp|P0CG89|H4_SOYBN (e_value=1e-52) Histone H4 OS=Glycine max	226	12(11)	5(5)	5.32	8414	590.8100	1179.6054	1179.6135	-6.85	0	64	2.8e-005	1		R.ISGLIYEETR.G
							14262	655.8555	1309.6965	1309.6952	1.02	0	60	6.2e-005	1		K.TVTAMDVVYALK.R
							15499	733.9054	1465.7962	1465.7963	-0.03	1	58	7.8e-005	1		K.TVTAMDVVYALKR.Q
							14406	442.5890	1324.7453	1324.7463	-0.72	0	56	0.0001	1		R.DNIQGITKPAIR.R
							11580	502.2999	1002.5852	1002.5862	-1.01	0	42	0.0034	1	U	K.IFLENVIR.D
							14408	663.3812	1324.7479	1324.7463	1.23	0	(41)	0.0026	1		R.DNIQGITKPAIR.R
							14422	663.8524	1325.6902	1325.6901	0.05	0	(37)	0.012	1		K.TVTAMDVVYALK.R
Proteins matching the same set of peptides:
NbS00007760g0001.1 Mass: 11402 Score: 226 Matches: 12(11) Sequences: 5(5)
NbS00007760g0001.1 protein AED:0.00 eAED:0.00 QI:286|1|0.5|1|0|0|2|0|103; (*GB) gi|195617694|gb|ACG30677.1| (e_value=1e-51) histone H4 [Zea mays];; (*SWP) sp|P0CG89|H4_SOYBN (e_value=1e-52) Histone H4 OS=Glycine NbS00009197g0102.1 Mass: 11420 Score: 226 Matches: 12(11) Sequences: 5(5)
NbS00009197g0102.1 protein AED:0.26 eAED:0.26 QI:0|-1|0|1|-1|1|1|0|103
NbS00010526g0004.1 Mass: 11402 Score: 226 Matches: 12(11) Sequences: 5(5)
NbS00010526g0004.1 protein AED:0.35 eAED:0.35 QI:0|-1|0|1|-1|1|1|0|103; (*GB) gi|195617694|gb|ACG30677.1| (e_value=1e-51) histone H4 [Zea mays];; (*SWP) sp|P0CG89|H4_SOYBN (e_value=1e-52) Histone H4 OS=Glycine max NbS00013276g0001.1 Mass: 11402 Score: 226 Matches: 12(11) Sequences: 5(5)
NbS00013276g0001.1 protein AED:0.23 eAED:0.23 QI:0|-1|0|1|-1|1|1|0|103; (*SWP) sp|P0CG89|H4_SOYBN (e_value=1e-52) Histone H4 OS=Glycine max PE=3 SV=1;; (*TAIR) AT5G59970.1 (e_value=9e-54) | Symbols: | Histone superfamily NbS00033043g0001.1 Mass: 11402 Score: 226 Matches: 12(11) Sequences: 5(5)
NbS00033043g0001.1 protein AED:0.23 eAED:0.23 QI:0|-1|0|1|-1|1|1|0|103; (*GB) gi|195617694|gb|ACG30677.1| (e_value=1e-51) histone H4 [Zea mays];; (*SWP) sp|P0CG89|H4_SOYBN (e_value=1e-52) Histone H4 OS=Glycine max NbS00034995g0002.1 Mass: 11748 Score: 226 Matches: 12(11) Sequences: 5(5)
NbS00034995g0002.1 protein AED:0.23 eAED:0.23 QI:37|0|0|0.5|1|1|2|0|106; (*GB) gi|308799807|ref|XP_003074685.1| (e_value=1e-50) Histone H4 (ISS) [Ostreococcus tauri];; (*SWP) sp|P0CG89|H4_SOYBN (e_value=3e-52) Histone NbS00037466g0001.1 Mass: 11402 Score: 226 Matches: 12(11) Sequences: 5(5)
NbS00037466g0001.1 protein AED:0.28 eAED:0.28 QI:0|-1|0|1|-1|1|1|0|103; (*GB) gi|195617694|gb|ACG30677.1| (e_value=1e-51) histone H4 [Zea mays];; (*SWP) sp|P0CG89|H4_SOYBN (e_value=1e-52) Histone H4 OS=Glycine max NbS00045876g0001.1 Mass: 11402 Score: 226 Matches: 12(11) Sequences: 5(5)
NbS00045876g0001.1 protein AED:0.00 eAED:0.00 QI:0|-1|0|1|-1|1|1|0|103; (*GB) gi|195617694|gb|ACG30677.1| (e_value=1e-51) histone H4 [Zea mays];; (*SWP) sp|P0CG89|H4_SOYBN (e_value=1e-52) Histone H4 OS=Glycine max NbS00048006g0001.1 Mass: 11402 Score: 226 Matches: 12(11) Sequences: 5(5)
NbS00048006g0001.1 protein AED:0.09 eAED:0.10 QI:282|0|0.5|1|0|0.5|2|0|103; (*GB) gi|195617694|gb|ACG30677.1| (e_value=1e-51) histone H4 [Zea mays];; (*SWP) sp|P0CG89|H4_SOYBN (e_value=1e-52) Histone H4 OS=Glycine NbS00056894g0001.1 Mass: 11402 Score: 226 Matches: 12(11) Sequences: 5(5)
NbS00056894g0001.1 protein AED:0.20 eAED:0.20 QI:0|-1|0|1|-1|1|1|0|103; (*SWP) sp|P0CG89|H4_SOYBN (e_value=1e-52) Histone H4 OS=Glycine max PE=3 SV=1;; (*TAIR) AT5G59970.1 (e_value=9e-54) | Symbols: | Histone superfamily NbC25918569g0001.1 Mass: 11402 Score: 226 Matches: 12(11) Sequences: 5(5)
NbC25918569g0001.1 protein AED:0.00 eAED:0.00 QI:0|-1|0|1|-1|1|1|0|103; (*GB) gi|195617694|gb|ACG30677.1| (e_value=1e-51) histone H4 [Zea mays];; (*SWP) sp|P0CG89|H4_SOYBN (e_value=1e-52) Histone H4 OS=Glycine max NbC25948449g0001.1 Mass: 11402 Score: 226 Matches: 12(11) Sequences: 5(5)
NbC25948449g0001.1 protein AED:0.24 eAED:0.24 QI:0|-1|0|1|-1|1|1|0|103; (*GB) gi|195617694|gb|ACG30677.1| (e_value=1e-51) histone H4 [Zea mays];; (*SWP) sp|P0CG89|H4_SOYBN (e_value=1e-52) Histone H4 OS=Glycine max NbS00001548g0007.1 Mass: 22455 Score: 226 Matches: 12(11) Sequences: 5(5)
NbS00001548g0007.1 protein AED:0.25 eAED:0.25 QI:0|0|0|1|0|0.5|2|0|202; (*SWP) sp|P0CG89|H4_SOYBN (e_value=2e-50) Histone H4 OS=Glycine max PE=3 SV=1;; (*TAIR) AT5G59970.1 (e_value=2e-51) | Symbols: | Histone superfamily NbS00046909g0009.1 Mass: 26576 Score: 226 Matches: 12(11) Sequences: 5(5)
NbS00046909g0009.1 protein AED:0.12 eAED:0.15 QI:52|0|0|1|0|0.33|3|151|237; (*GB) gi|195617694|gb|ACG30677.1| (e_value=4e-50) histone H4 [Zea mays];; (*SWP) sp|P0CG89|H4_SOYBN (e_value=8e-51) Histone H4 OS=Glycine
8.	NbS00056353g0008.1	protein AED:0.25 eAED:0.25 QI:0|0.92|0.85|1|0.92|0.92|14|0|554; (*SWP) sp|Q9FNX5|DRP1E_ARATH (e_value=0.0) Dynamin-related protein 1E OS=Arabidopsis thaliana GN=DRP1E PE=1 SV=1;; (*TAIR) AT3G60190.1	222	14(13)	10(9)	0.67	16383	787.9161	1573.8177	1573.8140	2.35	0	58	0.00011	1		K.QSLLNYFYTQIGK.K
							12232	543.3323	1084.6500	1084.6492	0.75	0	54	0.00015	1		R.IPSITSLINK.S
							7523	491.2400	980.4654	980.4749	-9.67	0	43	0.0067	1		K.NVDMIYAR.R
							13097	595.2956	1188.5766	1188.5775	-0.73	0	42	0.0049	1	U	R.DEIDSVAWVR.-
							18420	620.6567	1858.9484	1858.9458	1.37	1	42	0.0035	1		K.LDLMDKGTNALDVLEGR.A
							16395	788.9288	1575.8431	1575.8409	1.40	0	39	0.0076	1		R.IYGVFDNQLPAALR.K
							18440	621.6155	1861.8246	1861.8231	0.81	0	39	0.0043	1		K.TDDGQQEYAEFGHLPR.R
							17499	843.3942	1684.7738	1684.7733	0.29	0	36	0.011	1		R.EYFATSPDYGHLASK.M
							14344	440.2511	1317.7316	1317.7306	0.73	0	35	0.018	1		R.LQHPWVGIVNR.S
							14747	682.3403	1362.6660	1362.6627	2.43	1	31	0.063	1		K.EISDETDRITGK.T
9.	NbS00000987g0004.1	protein AED:0.21 eAED:0.21 QI:0|-1|0|1|-1|1|1|0|266; (*GB) gi|3036948|dbj|BAA25392.1| (e_value=0.0) light harvesting chlorophyll a/b-binding protein [Nicotiana sylvestris];; (*SWP) sp|P27492|CB21_	221	8(8)	4(4)	0.74	18662	952.5016	1902.9887	1902.9848	2.06	0	87	1.1e-007	1	U	R.WAMLGALGCVFPELLAR.N
							11414	492.2528	982.4910	982.4913	-0.26	0	61	4.6e-005	1		K.FGEAVWFK.A
							16570	802.3972	1602.7798	1602.7791	0.44	0	45	0.0023	1	U	K.AKPVSSGSPWYGPDR.V
							16569	535.2670	1602.7793	1602.7791	0.13	0	(40)	0.0061	1	U	K.AKPVSSGSPWYGPDR.V
							11982	528.2692	1054.5238	1054.5229	0.79	0	36	0.015	1		R.ELEVIHCR.W
Proteins matching the same set of peptides:
NbS00002523g0102.1 Mass: 28567 Score: 221 Matches: 8(8) Sequences: 4(4)
NbS00002523g0102.1 protein AED:0.30 eAED:0.30 QI:0|-1|0|1|-1|1|1|0|267
NbS00002523g0104.1 Mass: 28492 Score: 221 Matches: 8(8) Sequences: 4(4)
NbS00002523g0104.1 protein AED:0.30 eAED:0.30 QI:0|-1|0|1|-1|1|1|0|267
NbS00003625g0001.1 Mass: 28598 Score: 221 Matches: 8(8) Sequences: 4(4)
NbS00003625g0001.1 protein AED:0.17 eAED:0.17 QI:0|-1|0|1|-1|1|1|0|267; (*GB) gi|3036955|dbj|BAA25396.1| (e_value=0.0) light harvesting chlorophyll a/b-binding protein [Nicotiana sylvestris];; (*SWP) sp|P27492|CB21_NbS00003625g0003.1 Mass: 28448 Score: 221 Matches: 8(8) Sequences: 4(4)
NbS00003625g0003.1 protein AED:0.19 eAED:0.19 QI:0|-1|0|1|-1|1|1|0|267; (*GB) gi|3036955|dbj|BAA25396.1| (e_value=0.0) light harvesting chlorophyll a/b-binding protein [Nicotiana sylvestris];; (*SWP) sp|P27496|CB25_NbS00006290g0001.1 Mass: 28564 Score: 221 Matches: 8(8) Sequences: 4(4)
NbS00006290g0001.1 protein AED:0.21 eAED:0.21 QI:0|-1|0|1|-1|1|1|0|267; (*GB) gi|3036955|dbj|BAA25396.1| (e_value=0.0) light harvesting chlorophyll a/b-binding protein [Nicotiana sylvestris];; (*SWP) sp|P27496|CB25_NbS00009017g0002.1 Mass: 28464 Score: 221 Matches: 8(8) Sequences: 4(4)
NbS00009017g0002.1 protein AED:0.21 eAED:0.21 QI:0|-1|0|1|-1|1|1|0|267; (*GB) gi|3036955|dbj|BAA25396.1| (e_value=0.0) light harvesting chlorophyll a/b-binding protein [Nicotiana sylvestris];; (*SWP) sp|P27496|CB25_NbS00016807g0007.1 Mass: 33516 Score: 221 Matches: 8(8) Sequences: 4(4)
NbS00016807g0007.1 protein AED:0.33 eAED:0.40 QI:0|0|0|1|0.5|0.66|3|0|315; (*GB) gi|3036955|dbj|BAA25396.1| (e_value=1e-167) light harvesting chlorophyll a/b-binding protein [Nicotiana sylvestris];; (*SWP) sp|P07369|NbS00046604g0001.1 Mass: 28532 Score: 221 Matches: 8(8) Sequences: 4(4)
NbS00046604g0001.1 protein AED:0.31 eAED:0.31 QI:0|-1|0|1|-1|1|1|0|267; (*GB) gi|115825|sp|P07369.1|CB2G_SOLLC (e_value=0.0) RecName: Full=Chlorophyll a-b binding protein 3C, chloroplastic; AltName: Full=LHCII type NbC25792767g0001.1 Mass: 15882 Score: 221 Matches: 8(8) Sequences: 4(4)
NbC25792767g0001.1 protein AED:0.05 eAED:0.05 QI:0|-1|1|1|-1|1|1|0|149; (*GB) gi|3036953|dbj|BAA25395.1| (e_value=3e-103) light harvesting chlorophyll a/b-binding protein [Nicotiana sylvestris];; (*SWP) sp|P27491|NbS00016045g0013.1 Mass: 61743 Score: 221 Matches: 8(8) Sequences: 4(4)
NbS00016045g0013.1 protein AED:0.20 eAED:0.21 QI:0|0|0|0.85|0.66|0.57|7|0|569; (*GB) gi|115805|sp|P27495.1|CB24_TOBAC (e_value=2e-158) RecName: Full=Chlorophyll a-b binding protein 40, chloroplastic; AltName: Full=
10.	NbS00000867g0011.1	protein AED:0.34 eAED:0.34 QI:171|0.9|0.90|1|0.7|0.63|11|450|270; (*GB) gi|359492084|ref|XP_002284740.2| (e_value=1e-70) PREDICTED: uncharacterized protein LOC100254082 [Vitis vinifera];; (*TAIR)	203	7(7)	6(6)	0.88	17991	886.3939	1770.7732	1770.7697	1.96	0	82	1.9e-007	1	U	K.VLTDFDYDGEGSPSGGR.R
							21148	1226.9807	3677.9203	3677.9040	4.44	0	51	0.00013	1		R.IVGLHQITSITSTDITDTWEPLEEGLLPLETTR.H
							10611	447.7323	893.4500	893.4494	0.67	0	49	0.0011	1	U	K.GSDEIVFK.A
							19339	1014.9046	2027.7947	2027.7956	-0.46	0	47	0.0001	1	U	R.GFAGNGFMSAEYDDGGYDR.N
							16305	780.9033	1559.7920	1559.7905	0.94	0	39	0.0076	1	U	R.SYITYAMTLLQEK.G
							14024	643.8152	1285.6159	1285.6150	0.75	0	33	0.031	1	U	R.AETPIDENEIR.I
Proteins matching the same set of peptides:
NbS00030156g0009.1 Mass: 31162 Score: 203 Matches: 7(7) Sequences: 6(6)
NbS00030156g0009.1 protein AED:0.29 eAED:0.29 QI:170|1|0.9|1|0.77|0.7|10|232|281; (*GB) gi|358248282|ref|NP_001239854.1| (e_value=2e-70) uncharacterized protein LOC100818986 [Glycine max];; (*SWP) sp|Q99JH1|RP25L_
11.	NbS00054358g0003.1	protein AED:0.12 eAED:0.14 QI:177|0.91|0.84|1|0.91|0.84|13|0|563; (*GB) gi|359489241|ref|XP_003633899.1| (e_value=0.0) PREDICTED: dynamin-related protein 1E [Vitis vinifera];; (*SWP) sp|Q9FNX5|	200	13(12)	10(9)	0.66	16383	787.9161	1573.8177	1573.8140	2.35	0	58	0.00011	1		K.QSLLNYFYTQIGK.K
							12232	543.3323	1084.6500	1084.6492	0.75	0	54	0.00015	1		R.IPSITSLINK.S
							7523	491.2400	980.4654	980.4749	-9.67	0	43	0.0067	1		K.NVDMIYAR.R
							18420	620.6567	1858.9484	1858.9458	1.37	1	42	0.0035	1		K.LDLMDKGTNALDVLEGR.A
							16395	788.9288	1575.8431	1575.8409	1.40	0	39	0.0076	1		R.IYGVFDNQLPAALR.K
							18440	621.6155	1861.8246	1861.8231	0.81	0	39	0.0043	1		K.TDDGQQEYAEFGHLPR.R
							17499	843.3942	1684.7738	1684.7733	0.29	0	36	0.011	1		R.EYFATSPDYGHLASK.M
							12032	530.8037	1059.5929	1059.5924	0.44	0	35	0.022	1	U	K.SSVLESIVAR.D
							14344	440.2511	1317.7316	1317.7306	0.73	0	35	0.018	1		R.LQHPWVGIVNR.S
							14747	682.3403	1362.6660	1362.6627	2.43	1	31	0.063	1		K.EISDETDRITGK.T
12.	NbS00000471g0009.1	protein AED:0.15 eAED:0.15 QI:0|0|0.33|1|1|1|3|0|301; (*GB) gi|115802|sp|P27494.1|CB23_TOBAC (e_value=0.0) RecName: Full=Chlorophyll a-b binding protein 36, chloroplastic; AltName: Full=LHCII type	194	7(7)	4(4)	0.47	20322	802.7346	2405.1820	2405.1791	1.23	0	65	1.3e-005	1	U	K.IYPGGAFDPLGLADDPEAFAELK.V
							11414	492.2528	982.4910	982.4913	-0.26	0	61	4.6e-005	1		K.FGEAVWFK.A
							12341	549.7931	1097.5716	1097.5717	-0.06	0	59	8.6e-005	1	U	R.VGGGPLGEGLDK.I
							11982	528.2692	1054.5238	1054.5229	0.79	0	36	0.015	1		R.ELEVIHCR.W
Proteins matching the same set of peptides:
NbS00032129g0003.1 Mass: 28757 Score: 194 Matches: 7(7) Sequences: 4(4)
NbS00032129g0003.1 protein AED:0.10 eAED:0.10 QI:62|1|1|1|1|1|2|290|265; (*SWP) sp|P12062|CB26_PETSP (e_value=0.0) Chlorophyll a-b binding protein 37, chloroplastic OS=Petunia sp. GN=CAB37 PE=3 SV=1;; (*TAIR) AT3G27690.1 NbS00050671g0012.1 Mass: 28761 Score: 194 Matches: 7(7) Sequences: 4(4)
NbS00050671g0012.1 protein AED:0.04 eAED:0.04 QI:0|1|0.5|1|1|1|2|0|265; (*GB) gi|115802|sp|P27494.1|CB23_TOBAC (e_value=0.0) RecName: Full=Chlorophyll a-b binding protein 36, chloroplastic; AltName: Full=LHCII type
13.	NbS00017066g0003.1		188	3(3)	2(2)	0.54	16100	775.9189	1549.8232	1549.8239	-0.46	0	84	2.5e-007	1	U	K.LVEATTFLDEATIK.K
							19826	734.0677	2199.1812	2199.1800	0.55	0	75	9.2e-007	1	U	K.AAVTPAFAAQFPGLNGLGLSAAR.L
							19828	1100.5981	2199.1817	2199.1800	0.78	0	(71)	2.7e-006	1	U	K.AAVTPAFAAQFPGLNGLGLSAAR.L
Proteins matching the same set of peptides:
NbS00021913g0003.1 Mass: 21582 Score: 188 Matches: 3(3) Sequences: 2(2)
NbS00021913g0003.1 protein AED:0.01 eAED:0.01 QI:0|-1|0|1|-1|1|1|0|208; (*GB) gi|222051768|dbj|BAH15357.1| (e_value=6e-127) germin like protein [Nicotiana tabacum];; (*SWP) sp|Q9ZRA4|AB19A_PRUPE (e_value=1e-97) Auxin-
14.	NbS00021492g0001.1	protein AED:0.22 eAED:0.25 QI:0|0.70|0.72|0.94|0.94|0.88|18|255|639; (*SWP) sp|Q39828|SDL5A_SOYBN (e_value=0.0) Dynamin-related protein 5A OS=Glycine max PE=2 SV=1;; (*TAIR) AT5G42080.1 (e_value=	174	10(9)	7(7)	0.37	14796	686.8572	1371.6998	1371.6994	0.30	0	56	0.00016	1	U	R.VEVNGAAVESLER.M
							8965	658.8600	1315.7054	1315.6983	5.43	0	45	0.0026	1	U	K.TIIELENELSR.L
							14562	673.3413	1344.6681	1344.6674	0.53	0	45	0.0024	1	U	R.AAQGEIDSVAWAK.-
							14445	664.8800	1327.7454	1327.7401	4.03	0	37	0.0094	1		K.LQFPWIGVVNR.S
							17574	567.2951	1698.8635	1698.8611	1.43	0	33	0.028	1	U	K.QLGTLLDEDPAIMQR.R
							17218	549.6428	1645.9065	1645.9039	1.54	1	32	0.028	1	U	K.SSVLESIVGKDFLPR.G
							10882	463.7400	925.4655	925.4658	-0.31	0	31	0.042	1	U	R.FTDFAAVR.K
15.	NbS00001169g0153.1	protein AED:0.25 eAED:0.25 QI:0|0.5|0.4|1|1|1|5|0|341	162	8(8)	6(6)	0.69	16847	807.4235	1612.8325	1612.8308	1.03	0	57	0.00013	1	U	K.DSPLDVIAINDTGGVK.Q
							11635	505.8340	1009.6535	1009.6535	-0.07	0	48	0.0001	1	U	K.AVALVLPSLK.G
							13639	627.8104	1253.6062	1253.6040	1.71	0	44	0.0026	1	U	K.TFAEEVNAAFR.E
							14892	692.8936	1383.7727	1383.7722	0.38	0	41	0.0037	1		R.AAALNIVPTSTGAAK.A
							17789	581.3165	1740.9276	1740.9258	1.03	1	41	0.0036	1	U	R.KDSPLDVIAINDTGGVK.Q
							10179	417.2351	832.4557	832.4555	0.23	0	37	0.019	1		K.VAINGFGR.I
16.	NbS00010009g0002.1	protein AED:0.20 eAED:0.20 QI:0|1|1|1|1|1|21|408|1058; (*SWP) sp|O04379|AGO1_ARATH (e_value=0.0) Protein argonaute 1 OS=Arabidopsis thaliana GN=AGO1 PE=1 SV=1;; (*TAIR) AT1G48410.1 (e_value=0.0)	142	6(6)	5(5)	0.18	18549	940.0191	1878.0237	1878.0211	1.38	0	72	2.4e-006	1		R.QADAPQEALQVLDIVLR.E
							12256	544.3094	1086.6043	1086.6033	0.95	0	49	0.001	1	U	R.NTVLVDALSR.R
							15128	707.8444	1413.6743	1413.6736	0.49	0	47	0.001	1	U	K.ITLIDDDDGPGGAR.R
							18548	627.0142	1878.0208	1878.0211	-0.12	0	(45)	0.0012	1		R.QADAPQEALQVLDIVLR.E
							12948	391.5440	1171.6101	1171.6098	0.27	0	38	0.01	1		K.YAGLVSAQAHR.Q
							15226	476.5845	1426.7318	1426.7317	0.06	1	32	0.041	1		R.RQPLGEGLESWR.G
Proteins matching the same set of peptides:
NbS00034990g0010.1 Mass: 119669 Score: 142 Matches: 6(6) Sequences: 5(5)
NbS00034990g0010.1 protein AED:0.15 eAED:0.15 QI:0|0.95|0.95|1|0.95|0.90|21|286|1067; (*GB) gi|84688906|gb|ABC61502.1| (e_value=0.0) AGO1-1, partial [Nicotiana benthamiana];; (*SWP) sp|Q7XSA2|AGO1B_ORYSJ (e_value
17.	NbS00033686g0006.1	protein AED:0.16 eAED:0.16 QI:197|1|1|1|1|1|15|214|623; (*GB) gi|225453246|ref|XP_002265511.1| (e_value=0.0) PREDICTED: dynamin-related protein 1E isoform 1 [Vitis vinifera];; (*SWP) sp|Q9FNX5|	141	10(10)	8(8)	0.44	7523	491.2400	980.4654	980.4749	-9.67	0	43	0.0067	1		K.NVDMIYAR.R
							18420	620.6567	1858.9484	1858.9458	1.37	1	42	0.0035	1		K.LDLMDKGTNALDVLEGR.A
							16024	770.4088	1538.8031	1538.8093	-4.04	0	39	0.0074	1	U	R.GPAEASVDAVHFVLK.E
							16395	788.9288	1575.8431	1575.8409	1.40	0	39	0.0076	1		R.IYGVFDNQLPAALR.K
							13143	598.3274	1194.6402	1194.6397	0.46	0	35	0.018	1	U	R.LIEGALNYFR.G
							14344	440.2511	1317.7316	1317.7306	0.73	0	35	0.018	1		R.LQHPWVGIVNR.S
							17307	829.4229	1656.8313	1656.8280	1.98	0	35	0.02	1	U	K.ALAELLDEDPALMEK.R
							11545	499.7679	997.5212	997.5233	-2.09	0	32	0.037	1	U	R.FTDFTLVR.R
18.	NbS00014977g0008.1	protein AED:0.16 eAED:0.16 QI:16|0.95|0.90|1|0.95|0.90|22|432|1125; (*GB) gi|84688908|gb|ABC61503.1| (e_value=0.0) AGO1-2, partial [Nicotiana benthamiana];; (*SWP) sp|Q7XSA2|AGO1B_ORYSJ (e_value=	125	6(6)	5(5)	0.17	18549	940.0191	1878.0237	1878.0211	1.38	0	72	2.4e-006	1		K.QADAPQEALQVLDIVLR.E
							12256	544.3094	1086.6043	1086.6033	0.95	0	49	0.001	1	U	R.NTVLVDAISR.R
							18548	627.0142	1878.0208	1878.0211	-0.12	0	(45)	0.0012	1		K.QADAPQEALQVLDIVLR.E
							12948	391.5440	1171.6101	1171.6098	0.27	0	38	0.01	1		K.YAGLVSAQAHR.Q
							16449	528.9374	1583.7903	1583.7903	-0.02	1	34	0.026	1	U	K.ITLIDDEDGPGGARR.E
							15226	476.5845	1426.7318	1426.7317	0.06	1	32	0.041	1		R.RQPLGEGLESWR.G
19.	NbS00010295g0007.1	protein AED:0.12 eAED:0.12 QI:0|0|0|0.5|1|1|2|0|119; (*SWP) sp|P69569|RBL_EUPES (e_value=5e-22) Ribulose bisphosphate carboxylase large chain (Fragment) OS=Euphorbia esula GN=rbcL PE=3 SV=1;; (*	125	3(3)	1(1)	0.26	11726	511.2682	1020.5218	1020.5240	-2.13	0	74	3.7e-006	1	U	K.DTDILAAFR.V
Proteins matching the same set of peptides:
NbS00047753g0001.1 Mass: 13332 Score: 125 Matches: 3(3) Sequences: 1(1)
NbS00047753g0001.1 protein AED:0.28 eAED:0.28 QI:0|0|0|0.5|1|0|2|0|115; (*GB) gi|306481964|dbj|BAJ17086.1| (e_value=9e-37) ribulose-1,5-bisphosphate carboxylase/oxygenase large subunit [Solanum sp. SH-2010];; (*SWP)
20.	NbS00000681g0006.1	protein AED:0.29 eAED:0.30 QI:89|0.75|0.88|1|0.75|0.77|9|282|301; (*GB) gi|358248282|ref|NP_001239854.1| (e_value=7e-62) uncharacterized protein LOC100818986 [Glycine max];; (*TAIR) AT1G20220.1	119	4(4)	3(3)	0.33	13658	628.8279	1255.6413	1255.6408	0.42	0	53	0.00037	1	U	R.VETPIDANEIR.I
							21148	1226.9807	3677.9203	3677.9040	4.44	0	51	0.00013	1		R.IVGLHQITSITSTDITDTWEPLEEGLLPLETTR.H
							20445	1233.6110	2465.2074	2465.2036	1.54	0	38	0.0065	1	U	R.SYITYAMTLLQENTSDEIVFK.A
Proteins matching the same set of peptides:
NbS00014238g0013.1 Mass: 27940 Score: 119 Matches: 4(4) Sequences: 3(3)
NbS00014238g0013.1 protein AED:0.37 eAED:0.37 QI:89|1|1|1|0.87|0.88|9|404|254; (*GB) gi|358248282|ref|NP_001239854.1| (e_value=1e-64) uncharacterized protein LOC100818986 [Glycine max];; (*SWP) sp|Q8N5L8|RP25L_HUMAN
21.	NbS00004085g0015.1	protein AED:0.29 eAED:0.29 QI:92|0.25|0.2|1|1|1|5|0|225; (*GB) gi|110377793|gb|ABG73417.1| (e_value=7e-87) chloroplast pigment-binding protein CP26 [Nicotiana tabacum];; (*SWP) sp|Q9XF89|CB5_ARATH	119	5(5)	3(3)	0.49	17551	848.9487	1695.8828	1695.8832	-0.23	0	49	0.00075	1	U	K.TGALLLDGNTLNYFGK.N
							11306	485.7644	969.5143	969.5131	1.26	0	45	0.0018	1	U	K.DPDQAAILK.V
							15637	742.3377	1482.6609	1482.6602	0.45	0	44	0.0016	1	U	K.FGADCGPEAVWFK.T
Proteins matching the same set of peptides:
NbS00008488g0031.1 Mass: 15157 Score: 119 Matches: 5(5) Sequences: 3(3)
NbS00008488g0031.1 protein AED:0.34 eAED:0.21 QI:689|0.75|0.4|1|0.75|0.8|5|0|143; (*GB) gi|261351266|gb|ACX71300.1| (e_value=1e-88) chloroplast pigment-binding protein CP26 [Capsicum annuum];; (*SWP) sp|Q9XF89|CB5
22.	NbS00001942g0006.1	protein AED:0.00 eAED:0.00 QI:75|1|1|1|1|1|2|198|151; (*GB) gi|351725389|ref|NP_001235555.1| (e_value=1e-63) uncharacterized protein LOC100305705 [Glycine max];; (*SWP) sp|Q6L500|H2A4_ORYSJ (e_	109	5(5)	2(2)	0.48	11041	472.7688	943.5230	943.5240	-0.96	0	71	8e-006	1		K.AGLQFPVGR.I
							9977	404.2633	806.5121	806.5127	-0.66	0	38	0.0019	1	U	R.HVLLAVR.N
Proteins matching the same set of peptides:
NbS00008178g0018.1 Mass: 15524 Score: 109 Matches: 5(5) Sequences: 2(2)
NbS00008178g0018.1 protein AED:0.03 eAED:0.03 QI:116|1|1|1|1|1|2|157|148; (*GB) gi|27529852|dbj|BAC53941.1| (e_value=4e-56) H2A histone [Nicotiana tabacum];; (*SWP) sp|P25469|H2A1_SOLLC (e_value=1e-54) Histone H2A.NbS00010297g0001.1 Mass: 15303 Score: 109 Matches: 5(5) Sequences: 2(2)
NbS00010297g0001.1 protein AED:0.04 eAED:0.04 QI:122|1|1|1|1|1|2|350|144; (*GB) gi|225439749|ref|XP_002274570.1| (e_value=6e-44) PREDICTED: probable histone H2A.4 isoform 1 [Vitis vinifera];; (*SWP) sp|P19177|H2A_NbS00012269g0005.1 Mass: 15797 Score: 109 Matches: 5(5) Sequences: 2(2)
NbS00012269g0005.1 protein AED:0.02 eAED:0.02 QI:75|1|1|1|1|1|2|181|151; (*GB) gi|351725389|ref|NP_001235555.1| (e_value=1e-63) uncharacterized protein LOC100305705 [Glycine max];; (*SWP) sp|Q2HU68|H2A1_MEDTR (e_NbS00020235g0008.1 Mass: 15471 Score: 109 Matches: 5(5) Sequences: 2(2)
NbS00020235g0008.1 protein AED:0.06 eAED:0.06 QI:118|1|1|1|1|1|2|157|148; (*GB) gi|27529852|dbj|BAC53941.1| (e_value=7e-58) H2A histone [Nicotiana tabacum];; (*SWP) sp|P25469|H2A1_SOLLC (e_value=3e-53) Histone H2A.NbS00024367g0008.1 Mass: 15926 Score: 109 Matches: 5(5) Sequences: 2(2)
NbS00024367g0008.1 protein AED:0.03 eAED:0.03 QI:74|1|1|1|1|1|2|309|151; (*GB) gi|255584772|ref|XP_002533104.1| (e_value=5e-54) histone h2a, putative [Ricinus communis];; (*SWP) sp|Q2HU65|H2A2_MEDTR (e_value=4e-54) NbS00032978g0018.1 Mass: 15912 Score: 109 Matches: 5(5) Sequences: 2(2)
NbS00032978g0018.1 protein AED:0.04 eAED:0.04 QI:72|1|1|1|1|1|2|205|151; (*GB) gi|6009909|dbj|BAA85117.1| (e_value=1e-53) histone H2A-like protein [Solanum melongena];; (*SWP) sp|Q2HU65|H2A2_MEDTR (e_value=3e-54) NbS00056349g0008.1 Mass: 15304 Score: 109 Matches: 5(5) Sequences: 2(2)
NbS00056349g0008.1 protein AED:0.02 eAED:0.02 QI:262|1|1|1|1|1|2|424|145; (*GB) gi|225439749|ref|XP_002274570.1| (e_value=2e-53) PREDICTED: probable histone H2A.4 isoform 1 [Vitis vinifera];; (*SWP) sp|P19177|H2A_
23.	NbS00006820g0015.1	protein AED:0.07 eAED:0.08 QI:0|1|0.66|1|1|1|3|0|273; (*GB) gi|226872|prf||1609235A (e_value=1e-149) chlorophyll a/b binding protein;; (*SWP) sp|P27522|CB13_SOLLC (e_value=3e-150) Chlorophyll a-	107	4(4)	3(3)	0.54	17210	823.4538	1644.8930	1644.8909	1.31	0	57	9.7e-005	1	U	R.FAMLGAAGAIAPEILGK.A
							17101	815.4557	1628.8969	1628.8960	0.60	0	(53)	0.0002	1	U	R.FAMLGAAGAIAPEILGK.A
							11531	499.2714	996.5282	996.5280	0.16	0	43	0.0026	1	U	K.QYFLGLEK.G
							20591	861.0847	2580.2321	2580.2285	1.40	1	32	0.027	1	U	K.GLGGSGDPAYPGGPFFNPLGFGKDEK.S
Proteins matching the same set of peptides:
NbS00021892g0003.1 Mass: 26702 Score: 107 Matches: 4(4) Sequences: 3(3)
NbS00021892g0003.1 protein AED:0.04 eAED:0.04 QI:191|1|1|1|0.5|0.4|5|817|252; (*GB) gi|226872|prf||1609235A (e_value=2e-124) chlorophyll a/b binding protein;; (*SWP) sp|P27522|CB13_SOLLC (e_value=4e-125) Chlorophyll
24.	NbS00002621g0212.1	protein AED:0.19 eAED:0.19 QI:122|0.8|1|1|1|1|6|306|255	103	4(4)	3(3)	0.43	19393	1025.0031	2047.9916	2047.9884	1.52	0	51	0.00042	1	U	K.ANCIDSTVPAEAVFAQEVK.K
							18614	632.0318	1893.0736	1893.0724	0.63	0	49	0.00024	1	U	K.LAAAVLGGVDDIWIKPGAK.V
							13629	626.8693	1251.7241	1251.7227	1.14	0	39	0.0041	1	U	R.ILALNASYFLK.A
Proteins matching the same set of peptides:
NbS00030218g0006.1 Mass: 26271 Score: 103 Matches: 4(4) Sequences: 3(3)
NbS00030218g0006.1 protein AED:0.28 eAED:0.28 QI:126|0.83|1|1|0.83|0.71|7|182|255; (*SWP) sp|Q22053|FBRL_CAEEL (e_value=1e-70) rRNA 2'-O-methyltransferase fibrillarin OS=Caenorhabditis elegans GN=fib-1 PE=2 SV=1;;
25.	NbS00007993g0305.1	protein AED:0.00 eAED:0.00 QI:0|-1|0|1|-1|1|1|0|261	101	5(5)	3(3)	0.37	12379	551.3289	1100.6433	1100.6441	-0.73	0	49	0.00066	1	U	K.VLAELLSASAK.D
							13056	592.3379	1182.6612	1182.6608	0.35	0	43	0.0022	1	U	K.NQITAEAIVPK.N
							17447	838.4257	1674.8368	1674.8334	2.03	0	32	0.038	1	U	R.YELYPFFFPLDPK.E
26.	NbS00010743g0014.1	protein AED:0.24 eAED:0.24 QI:0|1|1|1|1|1|8|290|288; (*GB) gi|77416949|gb|ABA81870.1| (e_value=2e-155) unknown [Solanum tuberosum];; (*SWP) sp|P43333|RU2A_ARATH (e_value=2e-117) U2 small nuclear	100	3(3)	3(3)	0.34	18424	930.9714	1859.9282	1859.9265	0.92	0	70	6.2e-006	1	U	R.SGQLPADLNIGDYDIAAK.K
							18379	925.5375	1849.0605	1849.0560	2.43	0	42	0.001	1	U	R.LTNLVEIDPLASLPNLK.F
							15751	750.9049	1499.7953	1499.7943	0.61	0	32	0.033	1	U	K.AAIVNSQTLEEVAR.L
27.	NbS00001988g0005.1	protein AED:0.30 eAED:0.30 QI:0|1|0.83|1|1|1|6|0|610; (*GB) gi|225441549|ref|XP_002281113.1| (e_value=0.0) PREDICTED: DEAD-box ATP-dependent RNA helicase 37-like [Vitis vinifera];; (*SWP) sp|Q84W89|	98	4(4)	4(4)	0.21	13091	594.8331	1187.6516	1187.6510	0.49	0	89	9.4e-008	1	U	R.VGSSTDLILQR.V
							5602	429.2600	856.5054	856.5018	4.26	0	36	0.027	1	U	R.LVDLLER.A
							14489	668.8245	1335.6344	1335.6315	2.14	0	36	0.02	1		R.MLDMGFEPQIR.R
							10266	423.7468	845.4790	845.4793	-0.37	0	32	0.059	1	U	K.VSLQMIR.Y
28.	NbS00012584g0001.1	protein AED:0.12 eAED:0.12 QI:0|-1|0|1|-1|1|1|0|370; (*GB) gi|231610|sp|P29790.1|ATPG_TOBAC (e_value=0.0) RecName: Full=ATP synthase gamma chain, chloroplastic; AltName: Full=F-ATPase gamma subunit;	98	4(4)	3(3)	0.26	16444	792.4489	1582.8832	1582.8818	0.87	0	53	0.00019	1	U	K.ITGEILEIVAGADALV.-
							7816	514.8100	1027.6054	1027.6026	2.76	0	36	0.012	1	U	K.VALVVVTGDR.G
							14694	679.8681	1357.7217	1357.7201	1.15	0	33	0.033	1	U	R.ALQESLASELAAR.M
29.	NbS00017935g0003.1	protein AED:0.00 eAED:0.00 QI:240|1|0.5|1|1|1|2|0|284; (*SWP) sp|Q9XF88|CB4B_ARATH (e_value=4e-162) Chlorophyll a-b binding protein CP29.2, chloroplastic OS=Arabidopsis thaliana GN=LHCB4.2 PE=1	95	5(5)	4(4)	0.50	17899	878.4393	1754.8640	1754.8628	0.68	0	54	0.00021	1	U	K.STPFQPYSEVFGLQR.F
							11447	493.7979	985.5812	985.5808	0.45	0	45	0.002	1	U	K.ATLQLAEIK.H
							11780	515.2881	1028.5617	1028.5614	0.29	0	40	0.0083	1	U	K.NLAGDIIGTR.T
							19264	997.5004	1992.9863	1992.9833	1.51	0	34	0.022	1	U	R.LYPGGSFFDPLGLAADPEK.K
Proteins matching the same set of peptides:
NbS00027305g0008.1 Mass: 31084 Score: 95 Matches: 5(5) Sequences: 4(4)
NbS00027305g0008.1 protein AED:0.31 eAED:0.31 QI:0|1|0.5|1|1|1|2|0|284; (*GB) gi|110377766|gb|ABG73415.1| (e_value=0.0) chloroplast pigment-binding protein CP29 [Nicotiana tabacum];; (*SWP) sp|Q9XF88|CB4B_ARATH (
30.	NbS00004793g0016.1	protein AED:0.15 eAED:0.27 QI:0|0|0|1|1|1|2|0|286; (*SWP) sp|P27492|CB21_TOBAC (e_value=9e-155) Chlorophyll a-b binding protein 16, chloroplastic OS=Nicotiana tabacum GN=CAB16 PE=2 SV=1;; (*TAIR)	94	2(2)	2(2)	0.22	18662	952.5016	1902.9887	1902.9848	2.06	0	87	1.1e-007	1	U	R.WAMLGALGCVFPEILAR.N
							11982	528.2692	1054.5238	1054.5229	0.79	0	36	0.015	1		R.ELEVIHCR.W
31.	NbS00000634g0101.1	protein AED:0.21 eAED:0.21 QI:0|-1|0|1|-1|1|1|0|136	93	8(7)	4(4)	1.23	10161	416.2501	830.4856	830.4861	-0.62	0	54	0.00029	1	U	K.STELLIR.K
							14482	668.3504	1334.6863	1334.6830	2.43	1	54	0.00029	1	U	R.EIAQDFKTDLR.F
							11686	339.5382	1015.5927	1015.5927	0.01	0	36	0.014	1	U	R.FRPGTVALR.E
							9844	394.7427	787.4708	787.4704	0.45	1	32	0.044	1	U	R.KLPFQR.L
Proteins matching the same set of peptides:
NbS00002567g0001.1 Mass: 15316 Score: 93 Matches: 8(7) Sequences: 4(4)
NbS00002567g0001.1 protein AED:0.20 eAED:0.20 QI:0|-1|0|1|-1|1|1|0|136; (*GB) gi|300681467|emb|CBH32561.1| (e_value=8e-79) histone H3, expressed [Triticum aestivum];; (*SWP) sp|P68428|H32_WHEAT (e_value=3e-80) Histone NbS00007322g0001.1 Mass: 15316 Score: 93 Matches: 8(7) Sequences: 4(4)
NbS00007322g0001.1 protein AED:0.09 eAED:0.09 QI:0|1|0.5|1|0|0|2|203|136; (*GB) gi|300681467|emb|CBH32561.1| (e_value=8e-79) histone H3, expressed [Triticum aestivum];; (*SWP) sp|P68428|H32_WHEAT (e_value=3e-80) NbS00009503g0001.1 Mass: 15316 Score: 93 Matches: 8(7) Sequences: 4(4)
NbS00009503g0001.1 protein AED:0.19 eAED:0.19 QI:0|-1|0|1|-1|1|1|0|136; (*GB) gi|300681467|emb|CBH32561.1| (e_value=8e-79) histone H3, expressed [Triticum aestivum];; (*SWP) sp|P68428|H32_WHEAT (e_value=3e-80) Histone NbS00010093g0001.1 Mass: 15316 Score: 93 Matches: 8(7) Sequences: 4(4)
NbS00010093g0001.1 protein AED:0.19 eAED:0.19 QI:0|-1|0|1|-1|1|1|0|136; (*SWP) sp|P68428|H32_WHEAT (e_value=3e-80) Histone H3.2 OS=Triticum aestivum PE=1 SV=2;; (*TAIR) AT5G65360.1 (e_value=2e-81) | Symbols: | Histone NbS00014992g0013.1 Mass: 56465 Score: 93 Matches: 8(7) Sequences: 4(4)
NbS00014992g0013.1 protein AED:0.12 eAED:0.14 QI:0|0|0|0.66|1|1|3|0|505; (*GB) gi|351722020|ref|NP_001238509.1| (e_value=2e-72) uncharacterized protein LOC100306416 [Glycine max];; (*SWP) sp|P68428|H32_WHEAT (e_value=NbS00020349g0004.1 Mass: 14009 Score: 93 Matches: 8(7) Sequences: 4(4)
NbS00020349g0004.1 protein AED:0.03 eAED:0.03 QI:0|-1|0|1|-1|1|1|0|125; (*SWP) sp|P68428|H32_WHEAT (e_value=1e-72) Histone H3.2 OS=Triticum aestivum PE=1 SV=2;; (*TAIR) AT5G65360.1 (e_value=1e-73) | Symbols: | Histone NbS00026286g0015.1 Mass: 20246 Score: 93 Matches: 8(7) Sequences: 4(4)
NbS00026286g0015.1 protein AED:0.06 eAED:0.06 QI:0|0|0|1|0|0|2|0|178; (*GB) gi|156350379|ref|XP_001622258.1| (e_value=8e-77) predicted protein [Nematostella vectensis];; (*SWP) sp|P68428|H32_WHEAT (e_value=4e-72)
32.	NbS00035687g0007.1	protein AED:0.23 eAED:0.23 QI:300|1|0.75|1|1|1|4|0|274; (*GB) gi|84620802|gb|ABC59515.1| (e_value=9e-120) chloroplast photosystem II 22 kDa component [Nicotiana benthamiana];; (*SWP) sp|Q9SMB4|	92	4(4)	3(3)	0.39	16425	790.9203	1579.8261	1579.8246	0.97	0	61	4.9e-005	1	U	K.SALGLSEGGPLFGFTK.A
							10697	453.2457	904.4768	904.4767	0.14	0	41	0.0087	1	U	K.ANELFVGR.L
							17856	874.9861	1747.9577	1747.9542	2.01	0	31	0.032	1		R.VAMIGFAASLLGEAITGK.G
33.	NbS00001559g0021.1	protein AED:0.25 eAED:0.31 QI:138|0.5|0.53|1|0.85|0.93|15|300|837; (*GB) gi|356513635|ref|XP_003525517.1| (e_value=0.0) PREDICTED: DEAD-box ATP-dependent RNA helicase 30-like [Glycine max];; (*	92	5(4)	5(4)	0.19	12708	572.2986	1142.5827	1142.5819	0.73	0	51	0.00058	1		R.DDLDNLTLPK.A
							13569	622.8365	1243.6585	1243.6594	-0.72	0	38	0.014	1		R.SPIMIATDVAAR.G
							15315	719.8544	1437.6942	1437.6922	1.38	0	37	0.014	1	U	R.ANISSTCIYGGAPK.G
							14505	670.3318	1338.6491	1338.6489	0.16	0	35	0.02	1	U	R.IMTEEDVALYR.A
							12839	580.8116	1159.6087	1159.6085	0.24	0	31	0.072	1		R.DLIGIAETGSGK.T
34.	NbS00009714g0011.1	protein AED:0.20 eAED:0.20 QI:131|0.83|0.71|1|0.83|0.57|7|463|410; (*SWP) sp|Q40565|RCA2_TOBAC (e_value=0.0) Ribulose bisphosphate carboxylase/oxygenase activase 2, chloroplastic OS=Nicotiana tabacum	91	(4)	3(3)	0.23	17765	868.9094	1735.8042	1735.8013	1.64	0	52	0.00032	1		K.GLVQDFSDDQQDITR.G
							18563	941.9894	1881.9642	1881.9625	0.89	0	36	0.015	1		K.IVDTFPGQSIDFFGALR.A
							12672	569.8536	1137.6927	1137.6910	1.49	0	34	0.0056	1	U	K.VPLILGVWGGK.G
Proteins matching the same set of peptides:
NbS00047700g0013.1 Mass: 81330 Score: 91 Matches: 4(4) Sequences: 3(3)
NbS00047700g0013.1 protein AED:0.19 eAED:0.19 QI:131|0.6|0.63|1|0.8|0.54|11|307|726; (*GB) gi|12643758|sp|Q40565.1|RCA2_TOBAC (e_value=0.0) RecName: Full=Ribulose bisphosphate carboxylase/oxygenase activase 2, chloroplastic
35.	NbS00025223g0014.1	protein AED:0.37 eAED:0.37 QI:0|1|0.33|1|1|0.66|3|0|136; (*GB) gi|51490663|emb|CAG26902.1| (e_value=3e-63) ALY protein [Nicotiana benthamiana];; (*SWP) sp|Q86V81|THOC4_HUMAN (e_value=3e-16) THO	89	3(2)	2(1)	0.50	17748	866.9918	1731.9690	1731.9672	1.04	0	59	4.3e-005	1	U	K.IEFAGPNIGAPALPPLR.N
							11383	490.2639	978.5132	978.5134	-0.29	0	31	0.066	1	U	K.GTAEVIFSR.R
36.	NbS00010583g0001.1	protein AED:0.25 eAED:0.25 QI:0|-1|0|1|-1|1|1|0|210; (*GB) gi|31711507|dbj|BAC77634.1| (e_value=2e-132) 24K germin like protein [Nicotiana tabacum];; (*SWP) sp|O04011|ABP20_PRUPE (e_value=2e-91)	88	3(3)	2(2)	0.53	20101	768.0721	2301.1946	2301.1940	0.28	0	52	0.0003	1	U	K.AAVTPAFAPQFPGLNGLGISMAR.L
							20042	762.7409	2285.2009	2285.1991	0.80	0	(50)	0.00038	1	U	K.AAVTPAFAPQFPGLNGLGISMAR.L
							9277	349.2336	696.4525	696.4534	-1.20	0	33	0.0052	1	U	K.LNPLIK.A
Proteins matching the same set of peptides:
NbC25250105g0001.1 Mass: 20517 Score: 88 Matches: 3(3) Sequences: 2(2)
NbC25250105g0001.1 protein AED:0.01 eAED:0.01 QI:0|-1|1|1|-1|1|1|0|194; (*GB) gi|31711507|dbj|BAC77634.1| (e_value=1e-120) 24K germin like protein [Nicotiana tabacum];; (*SWP) sp|O04011|ABP20_PRUPE (e_value
37.	gi|119581148|gb|EAW60744.1|	keratin 9 (epidermolytic palmoplantar keratoderma) [Homo sapiens]	85	6(5)	5(5)	0.32	20158	772.3765	2314.1076	2314.1072	0.16	1	40	0.0046	1	U	K.SDLEMQYETLQEELMALKK.N
							21049	1088.8448	3263.5127	3263.5066	1.89	0	40	0.0023	1	U	K.DIENQYETQITQIEHEVSSSGQEVQSSAK.E
							12028	530.7853	1059.5560	1059.5560	-0.02	0	37	0.018	1	U	K.TLLDIDNTR.M
							13102	595.8088	1189.6031	1189.6013	1.57	0	35	0.026	1	U	R.QVLDNLTMEK.S
							12799	579.2992	1156.5838	1156.5836	0.16	0	34	0.028	1	U	R.QGVDADINGLR.Q
38.	NbS00001849g0017.1	protein AED:0.76 eAED:1.00 QI:0|0|0|0.66|0.5|0.66|3|0|72; (*GB) gi|94466657|emb|CAJ44457.1| (e_value=3e-26) ALY protein [Nicotiana benthamiana];; (*ITAG) Solyc10g086400.1.1 (e_value=8e-23) evidence_	84	2(2)	1(1)	0.43	17748	866.9918	1731.9690	1731.9672	1.04	0	59	4.3e-005	1	U	K.IEFAGPNIGAPALPPIR.N
Proteins matching the same set of peptides:
NbS00004226g0001.1 Mass: 16820 Score: 84 Matches: 2(2) Sequences: 1(1)
NbS00004226g0001.1 protein ; (*GB) gi|94466657|emb|CAJ44457.1| (e_value=2e-33) ALY protein [Nicotiana benthamiana];; (*TAIR) AT5G02530.2 (e_value=1e-14) | Symbols: | RNA-binding (RRM/RBD/RNP motifs) family protein
39.	NbS00029393g0012.1	protein AED:0.08 eAED:0.08 QI:319|0.42|0.37|1|1|1|8|307|444; (*GB) gi|12643757|sp|Q40460.1|RCA1_TOBAC (e_value=0.0) RecName: Full=Ribulose bisphosphate carboxylase/oxygenase activase 1, chloroplastic;	82	3(3)	2(2)	0.14	17765	868.9094	1735.8042	1735.8013	1.64	0	52	0.00032	1		K.LLNSFDGPPTFEQPK.M
							17522	845.4301	1688.8457	1688.8410	2.78	0	38	0.01	1		K.GLVQDFSDDQQDITR.G
Proteins matching the same set of peptides:
NbS00044990g0002.1 Mass: 49599 Score: 82 Matches: 3(3) Sequences: 2(2)
NbS00044990g0002.1 protein AED:0.04 eAED:0.04 QI:333|0.66|0.57|1|1|1|7|326|449; (*SWP) sp|Q40460|RCA1_TOBAC (e_value=0.0) Ribulose bisphosphate carboxylase/oxygenase activase 1, chloroplastic OS=Nicotiana tabacum
40.	NbS00042109g0018.1	protein AED:0.00 eAED:0.00 QI:0|1|0.5|1|1|1|2|0|256; (*SWP) sp|P27524|CB4A_SOLLC (e_value=3e-163) Chlorophyll a-b binding protein CP24 10A, chloroplastic OS=Solanum lycopersicum GN=CAP10A PE=3	82	3(3)	3(3)	0.41	20816	942.1537	2823.4392	2823.4331	2.18	1	52	0.00023	1	U	K.FFDPLSLAGTLQDGVYIPDTEKLER.L
							18582	944.4311	1886.8476	1886.8435	2.19	0	43	0.0019	1	U	K.TAENFANFTGEQGYPGGK.F
							21121	1172.9186	3515.7339	3515.7249	2.55	1	32	0.017	1	U	K.GGGNLVDPEWLDGSLPGDYGFDPLGLGKDPAFLK.W
41.	NbS00027807g0002.1	protein AED:0.05 eAED:0.05 QI:0|1|0.5|1|0|0|2|953|413; (*GB) gi|68566313|sp|Q40450.2|EFTUA_NICSY (e_value=0.0) RecName: Full=Elongation factor TuA, chloroplastic; Short=EF-TuA; Flags: Precursor;;	82	3(3)	3(3)	0.24	19713	1084.0637	2166.1129	2166.1031	4.53	0	50	0.00039	1	U	R.QTELPFLMAIEDVFSITGR.G
							17575	850.4563	1698.8980	1698.8974	0.36	0	47	0.0011	1	U	K.ILDEAMAGDNVGLLLR.G
							18185	905.9480	1809.8814	1809.8745	3.86	0	30	0.052	1	U	R.GITINTATVEYETENR.H
42.	NbS00002894g0003.1	protein AED:0.02 eAED:0.02 QI:0|1|0.5|1|1|1|2|0|386; (*GB) gi|78191448|gb|ABB29945.1| (e_value=0.0) ADP/ATP translocator-like [Solanum tuberosum];; (*SWP) sp|P25083|ADT1_SOLTU (e_value=0.0) ADP,	81	3(3)	3(3)	0.25	8561	596.3200	1190.6254	1190.6295	-3.43	0	55	0.00047	1	U	R.AVAGAGVLAGYDK.L
							18691	956.9974	1911.9803	1911.9764	2.03	0	51	0.00044	1	U	K.GLAAFATDFLMGGVSAAVSK.T
							13431	614.8140	1227.6135	1227.6136	-0.05	0	33	0.029	1	U	K.SSFDAFSQIVK.N
Proteins matching the same set of peptides:
NbS00017949g0009.1 Mass: 42022 Score: 81 Matches: 3(3) Sequences: 3(3)
NbS00017949g0009.1 protein AED:0.29 eAED:0.29 QI:81|1|1|1|0.66|0.75|4|419|386; (*GB) gi|78191448|gb|ABB29945.1| (e_value=0.0) ADP/ATP translocator-like [Solanum tuberosum];; (*SWP) sp|P25083|ADT1_SOLTU (e_value=0.0) NbS00020014g0003.1 Mass: 44842 Score: 81 Matches: 3(3) Sequences: 3(3)
NbS00020014g0003.1 protein AED:0.26 eAED:0.29 QI:0|0.66|0.75|1|1|1|4|459|410; (*GB) gi|78191448|gb|ABB29945.1| (e_value=0.0) ADP/ATP translocator-like [Solanum tuberosum];; (*SWP) sp|P25083|ADT1_SOLTU (e_value=0.0)
43.	NbS00007511g0005.1	protein AED:0.26 eAED:0.26 QI:0|0.62|0.55|0.88|1|1|9|0|1084; (*GB) gi|359477631|ref|XP_002274485.2| (e_value=0.0) PREDICTED: uncharacterized protein LOC100252874 [Vitis vinifera];; (*SWP) sp|Q9SQV1|	79	4(4)	4(4)	0.12	13411	613.8590	1225.7035	1225.7030	0.35	0	58	4.9e-005	1	U	K.TPILVATDVAAR.G
							14489	668.8245	1335.6344	1335.6315	2.14	0	36	0.02	1		R.MLDMGFEPQIR.K
							11985	528.2960	1054.5775	1054.5771	0.35	0	31	0.037	1	U	R.GADIVVATPGR.L
							19362	679.6753	2036.0041	2036.0004	1.82	0	30	0.046	1		R.VVINYDFPTGIEDYVHR.I
Proteins matching the same set of peptides:
NbS00029160g0008.1 Mass: 117387 Score: 79 Matches: 4(4) Sequences: 4(4)
NbS00029160g0008.1 protein AED:0.20 eAED:0.21 QI:76|0.66|0.6|0.9|0.55|0.5|10|0|1085; (*GB) gi|359477631|ref|XP_002274485.2| (e_value=0.0) PREDICTED: uncharacterized protein LOC100252874 [Vitis vinifera];; (*SWP)
44.	NbS00056669g0006.1	protein AED:0.08 eAED:0.08 QI:167|1|1|1|1|1|5|1743|252; (*SWP) sp|B5FXN8|THOC4_TAEGU (e_value=4e-36) THO complex subunit 4 OS=Taeniopygia guttata GN=ALYREF PE=2 SV=1;; (*TAIR) AT5G59950.5	78	3(3)	3(3)	0.42	18342	921.9612	1841.9078	1841.9047	1.70	0	54	0.00021	1	U	K.LYISNLDYGVSNEDIK.E
							11263	483.2567	964.4988	964.4978	1.05	0	39	0.012	1	U	K.GTAEVVFSR.R
							21158	1241.8961	3722.6665	3722.6696	-0.82	0	34	0.0063	1	U	K.APEAAWNHDMFAAADQAFPFGQAGGDQAASSISTGTK.L
45.	NbS00028679g0001.1	protein AED:0.08 eAED:0.08 QI:281|0.88|0.9|1|0.88|0.8|10|299|305; (*GB) gi|255542956|ref|XP_002512541.1| (e_value=0.0) NAD dependent epimerase/dehydratase, putative [Ricinus communis];; (*SWP)	77	1(1)	1(1)	0.10	15892	759.9126	1517.8106	1517.8089	1.12	0	77	1.1e-006	1	U	K.DLATAFIQVLGNEK.A
46.	NbS00036785g0006.1	protein AED:0.27 eAED:0.32 QI:267|0.88|0.8|1|0.77|0.6|10|263|336; (*GB) gi|356572914|ref|XP_003554610.1| (e_value=0.0) PREDICTED: uncharacterized protein At1g09340, chloroplastic-like [Glycine	77	1(1)	1(1)	0.09	15892	759.9126	1517.8106	1517.8453	-22.85	1	77	1.1e-006	1	U	K.DLATAFIKVLGNEK.A
47.	NbS00030061g0007.1	protein AED:0.13 eAED:0.13 QI:243|1|1|1|0.85|0.75|8|1441|373; (*GB) gi|77416977|gb|ABA81884.1| (e_value=7e-108) nuclear RNA binding protein-like [Solanum tuberosum];; (*TAIR) AT4G16830.1	77	3(2)	3(2)	0.27	20357	1208.5505	2415.0865	2415.0826	1.61	0	54	0.00013	1	U	R.GNWGTPADDIAQETEVAVNDGEK.I
							11528	997.5000	1992.9854	1992.9792	3.11	0	36	0.036	1	U	K.NYSAPSIEDAGQFPSLVAK.-
							12804	579.3215	1156.6284	1156.6274	0.87	0	31	0.06	1	U	K.ALMALKPEER.K
48.	NbS00010663g0016.1	protein AED:0.20 eAED:0.20 QI:7|1|0.88|1|1|1|9|298|622; (*GB) gi|224135925|ref|XP_002322195.1| (e_value=0.0) predicted protein [Populus trichocarpa];; (*SWP) sp|Q8W4R3|RH30_ARATH (e_value=0.0)	74	4(3)	4(3)	0.21	12708	572.2986	1142.5827	1142.5819	0.73	0	51	0.00058	1		R.DDLDNLTLPK.A
							13569	622.8365	1243.6585	1243.6594	-0.72	0	38	0.014	1		R.SPIMIATDVAAR.G
							14489	668.8245	1335.6344	1335.6315	2.14	0	36	0.02	1		R.MLDMGFEPQIR.K
							12839	580.8116	1159.6087	1159.6085	0.24	0	31	0.072	1		R.DLIGIAETGSGK.T
49.	NbS00024580g0005.1	protein AED:0.21 eAED:0.21 QI:87|0.83|0.85|1|0.83|0.85|7|278|321; (*SWP) sp|Q641W4|RFC2_RAT (e_value=5e-157) Replication factor C subunit 2 OS=Rattus norvegicus GN=Rfc2 PE=2 SV=1;; (*TAIR) AT1G63160.1	74	2(2)	2(2)	0.19	11790	515.7798	1029.5450	1029.5455	-0.43	0	53	0.00041	1	U	R.LSDQEILGR.L
							19431	1030.0452	2058.0758	2058.0674	4.10	0	46	0.0013	1	U	K.ALYDLGYSPTDIITTLFR.I
50.	NbS00003075g0011.1	protein AED:0.28 eAED:0.28 QI:0|1|0.66|1|1|1|3|0|143; (*GB) gi|2499967|sp|Q41229.1|PSAEB_NICSY (e_value=1e-59) RecName: Full=Photosystem I reaction center subunit IV B, chloroplastic; Short=PSI-	72	3(3)	2(2)	0.50	15860	757.3849	1512.7552	1512.7533	1.29	0	65	2e-005	1	U	K.GVGSVVAVDQDPNTR.Y
							19902	743.0674	2226.1803	2226.1757	2.07	1	33	0.019	1	U	K.GVGSVVAVDQDPNTRYPVVVR.F
Proteins matching the same set of peptides:
NbS00019085g0006.1 Mass: 15263 Score: 72 Matches: 3(3) Sequences: 2(2)
NbS00019085g0006.1 protein AED:0.21 eAED:0.21 QI:205|1|1|1|1|1|3|512|143; (*GB) gi|2499967|sp|Q41229.1|PSAEB_NICSY (e_value=3e-57) RecName: Full=Photosystem I reaction center subunit IV B, chloroplastic
51.	NbS00019623g0001.1	protein AED:0.21 eAED:0.21 QI:0|1|0.5|1|1|1|2|0|447; (*GB) gi|3869088|dbj|BAA34348.1| (e_value=0.0) elongation factor-1 alpha [Nicotiana paniculata];; (*SWP) sp|P17786|EF1A_SOLLC (e_value=0.0)	70	3(2)	2(1)	0.07	7805	513.3100	1024.6054	1024.6030	2.44	0	58	7.4e-005	1	U	K.IGGIGTVPVGR.V
							11498	497.2716	992.5286	992.5291	-0.47	1	30	0.08	2	U	K.ARYDEIVK.E
Proteins matching the same set of peptides:
NbS00023178g0001.1 Mass: 45458 Score: 70 Matches: 3(2) Sequences: 2(1)
NbS00023178g0001.1 protein AED:0.03 eAED:0.03 QI:0|0|0|1|1|1|3|0|413; (*SWP) sp|Q40034|EF1A2_HORVU (e_value=0.0) Elongation factor 1-alpha OS=Hordeum vulgare GN=BLT63 PE=1 SV=1;; (*TAIR) AT5G60390.3 (e_value=0.0) NbS00024768g0013.1 Mass: 49347 Score: 70 Matches: 3(2) Sequences: 2(1)
NbS00024768g0013.1 protein AED:0.17 eAED:0.19 QI:3|0.33|0|1|0.66|0.75|4|0|443; (*GB) gi|3869088|dbj|BAA34348.1| (e_value=0.0) elongation factor-1 alpha [Nicotiana paniculata];; (*SWP) sp|P17786|EF1A_SOLLC (e_value=NbS00026055g0002.1 Mass: 40879 Score: 70 Matches: 3(2) Sequences: 2(1)
NbS00026055g0002.1 protein AED:0.04 eAED:0.06 QI:0|-1|0|1|-1|1|1|0|373; (*GB) gi|1864017|dbj|BAA09709.1| (e_value=0.0) elongation factor-1 alpha [Nicotiana tabacum];; (*SWP) sp|P43643|EF1A_TOBAC (e_value=0.0) Elongation NbS00037026g0004.1 Mass: 49587 Score: 70 Matches: 3(2) Sequences: 2(1)
NbS00037026g0004.1 protein AED:0.17 eAED:0.17 QI:0|1|0.5|1|1|1|2|0|447; (*GB) gi|3869088|dbj|BAA34348.1| (e_value=0.0) elongation factor-1 alpha [Nicotiana paniculata];; (*SWP) sp|P43643|EF1A_TOBAC (e_value=0.0) NbS00060738g0002.1 Mass: 50846 Score: 70 Matches: 3(2) Sequences: 2(1)
NbS00060738g0002.1 protein AED:0.07 eAED:0.09 QI:0|0.33|0.25|1|1|1|4|0|458; (*SWP) sp|P43643|EF1A_TOBAC (e_value=0.0) Elongation factor 1-alpha OS=Nicotiana tabacum PE=2 SV=1;; (*TAIR) AT5G60390.3 (e_value=0.0) | NbS00007372g0013.1 Mass: 54761 Score: 70 Matches: 3(2) Sequences: 2(1)
NbS00007372g0013.1 protein AED:0.21 eAED:0.21 QI:0|0|0|1|0.5|0.66|3|0|494; (*GB) gi|1864017|dbj|BAA09709.1| (e_value=0.0) elongation factor-1 alpha [Nicotiana tabacum];; (*SWP) sp|P43643|EF1A_TOBAC (e_value=0.0) NbS00024768g0017.1 Mass: 101076 Score: 70 Matches: 3(2) Sequences: 2(1)
NbS00024768g0017.1 protein AED:0.14 eAED:0.15 QI:0|0|0.33|1|0|0|6|0|911; (*GB) gi|297849086|ref|XP_002892424.1| (e_value=0.0) T6D22.2 [Arabidopsis lyrata subsp. lyrata];; (*SWP) sp|P17786|EF1A_SOLLC (e_value=0.0)
52.	sp|TRYP_PIG|	sp|TRYP_PIG|	70	2(2)	1(1)	0.13	10227	421.7582	841.5019	841.5022	-0.34	0	55	0.00018	1	U	R.VATVSLPR.S
Proteins matching the same set of peptides:
gi|3318722|pdb|1AN1|E Mass: 24142 Score: 70 Matches: 2(2) Sequences: 1(1)
gi|3318722|pdb|1AN1|E Chain E, Leech-Derived Tryptase InhibitorTRYPSIN COMPLEX
53.	NbS00006644g0116.1	protein AED:0.00 eAED:0.00 QI:364|1|1|1|1|1|3|541|1093	70	4(3)	4(3)	0.11	14630	676.3349	1350.6552	1350.6568	-1.15	0	53	0.0004	1	U	R.WALIDFSSQER.N
							19177	660.6630	1978.9671	1978.9649	1.08	1	32	0.029	1	U	R.WALIDFSSQERNPNFR.L
							15468	731.3741	1460.7336	1460.7300	2.49	0	30	0.068	1	U	K.LFADNPGQFPIDK.T
							17611	568.9577	1703.8513	1703.8519	-0.35	1	30	0.056	1	U	R.DKLFADNPGQFPIDK.T
54.	NbS00003134g0011.1	protein AED:0.32 eAED:0.33 QI:0|0.75|0.33|0.88|0.75|0.66|9|0|720; (*SWP) sp|P46942|DB10_NICSY (e_value=0.0) ATP-dependent RNA helicase-like protein DB10 OS=Nicotiana sylvestris PE=2 SV=1;; (*TAIR)	68	4(4)	4(4)	0.17	14157	650.8577	1299.7009	1299.7034	-1.92	0	46	0.0017	1	U	R.ELATQIQAEAVK.F
							14489	668.8245	1335.6344	1335.6315	2.14	0	36	0.02	1		R.MLDMGFEPQIR.K
							13177	599.8425	1197.6705	1197.6717	-1.03	0	32	0.03	1	U	R.SPVLVATDVAAR.G
							19362	679.6753	2036.0041	2036.0004	1.82	0	30	0.046	1		K.VVINYDFPTGIEDYVHR.I
55.	NbS00003763g0016.1	protein AED:0.10 eAED:0.12 QI:0|0.92|0.8|0.93|1|1|15|0|884; (*GB) gi|225441896|ref|XP_002284404.1| (e_value=0.0) PREDICTED: uncharacterized protein At2g41620 [Vitis vinifera];; (*SWP) sp|O22224|	66	3(3)	3(3)	0.10	12681	570.7803	1139.5461	1139.5499	-3.33	0	42	0.0039	1	U	R.TPDFATDVFK.N
							13992	641.8796	1281.7447	1281.7405	3.33	0	42	0.0016	1	U	R.ENVLAQQIVLR.Q
							12578	563.3178	1124.6211	1124.6190	1.86	0	31	0.034	1	U	R.DGGIDILLGPR.G
Proteins matching the same set of peptides:
NbS00021908g0010.1 Mass: 102988 Score: 66 Matches: 3(3) Sequences: 3(3)
NbS00021908g0010.1 protein AED:0.11 eAED:0.11 QI:0|0.71|0.73|1|0.85|0.8|15|307|915; (*SWP) sp|O22224|Y2162_ARATH (e_value=0.0) Uncharacterized protein At2g41620 OS=Arabidopsis thaliana GN=At2g41620 PE=2 SV=2;; (*
56.	NbS00004956g0015.1	protein AED:0.25 eAED:0.30 QI:0|0|0|1|0|0|2|0|84; (*GB) gi|42718201|gb|AAS38532.1| (e_value=7e-41) ribulose-1,5-bisphosphate carboxylase/oxygenase large subunit [Hygrolembidium acrocladum];; (*	65	4(3)	2(2)	1.47	15489	733.3815	1464.7484	1464.7474	0.69	0	46	0.0017	1	U	K.TFQGPPHGIQVER.D
							10736	455.7260	909.4375	909.4378	-0.38	0	35	0.023	1	U	R.AVYECLR.G
							15484	489.2559	1464.7458	1464.7474	-1.05	0	(31)	0.048	1	U	K.TFQGPPHGIQVER.D
57.	NbS00001373g0014.1	protein AED:0.25 eAED:0.25 QI:0|0.87|0.64|1|0.75|0.82|17|0|866; (*GB) gi|225431788|ref|XP_002271622.1| (e_value=0.0) PREDICTED: acyl-CoA dehydrogenase family member 10 isoform 1 [Vitis vinifera];;	65	2(2)	2(2)	0.07	18002	887.9487	1773.8829	1773.8838	-0.52	0	43	0.0034	1	U	K.EGLWNLWIPFDSAAR.A
							14660	678.3804	1354.7462	1354.7456	0.43	0	41	0.004	1	U	R.LLVLEAADQLDR.L
58.	NbS00058945g0001.1	protein AED:0.25 eAED:0.26 QI:0|0.8|0.5|1|1|1|6|0|457; (*TAIR) AT5G58470.2 (e_value=1e-51) | Symbols: TAF15b | TBP-associated factor 15B | chr5:23638566-23640854 RVERSE LENGTH=422;; (*ITAG) Solyc06g082220.2.1	65	1(1)	1(1)	0.07	15888	759.8582	1517.7019	1517.6998	1.39	0	65	1.7e-005	1	U	R.NAGGYDISPAEAPEK.V
59.	NbS00016433g0017.1	protein AED:0.23 eAED:0.24 QI:195|1|0.9|1|1|1|10|0|371; (*GB) gi|255543841|ref|XP_002512983.1| (e_value=0.0) clathrin binding protein, putative [Ricinus communis];; (*TAIR) AT4G34660.1 (e_value=	64	2(2)	2(2)	0.17	16302	780.8764	1559.7383	1559.7362	1.34	0	50	0.00049	1	U	K.EASAAMAAVEAQQQR.L
							8207	555.3000	1108.5854	1108.5764	8.12	0	45	0.0045	1	U	R.GVEGYIVTGSK.Q
60.	NbS00027647g0011.1	protein AED:0.16 eAED:0.17 QI:0|0.9|0.72|1|0.9|0.72|11|0|816; (*GB) gi|297745425|emb|CBI40505.3| (e_value=0.0) unnamed protein product [Vitis vinifera];; (*SWP) sp|Q9FFQ1|RH31_ARATH (e_value=0.0)	63	2(2)	2(2)	0.07	15165	709.8986	1417.7826	1417.7777	3.46	0	52	0.00031	1	U	K.STGLILVTSDVSAR.G
							12998	589.3144	1176.6142	1176.6139	0.32	0	38	0.014	1	U	R.LVELANEFSR.T
Proteins matching the same set of peptides:
NbS00051197g0005.1 Mass: 98617 Score: 63 Matches: 2(2) Sequences: 2(2)
NbS00051197g0005.1 protein AED:0.14 eAED:0.15 QI:0|0.88|0.8|1|1|1|10|0|891; (*SWP) sp|Q9FFQ1|RH31_ARATH (e_value=0.0) DEAD-box ATP-dependent RNA helicase 31 OS=Arabidopsis thaliana GN=RH31 PE=2 SV=2;; (*TAIR) AT5G63630.1
61.	NbS00021832g0023.1	protein AED:0.35 eAED:0.35 QI:0|0|0|1|0|0|2|0|80; (*GB) gi|305671961|gb|ADM63350.1| (e_value=2e-44) photosystem II cp47 protein [Aralidium pinnatifidum];; (*SWP) sp|A4QLM0|PSBB_LOBMA (e_value=2e-	62	2(1)	1(1)	0.38	14064	645.8384	1289.6623	1289.6615	0.61	0	58	0.00013	1	U	R.AQLGEIFELDR.A
62.	NbS00007972g0020.1	protein AED:0.25 eAED:0.25 QI:0|1|0.66|1|1|1|3|0|145; (*GB) gi|407353|dbj|BAA04633.1| (e_value=1e-68) PSI-H precursor [Nicotiana sylvestris];; (*SWP) sp|O04006|PSAH_BRARA (e_value=1e-56) Photosystem	62	1(1)	1(1)	0.22	14215	653.3284	1304.6422	1304.6441	-1.49	0	62	4.9e-005	1	U	K.FFETFAAPFTK.R
Proteins matching the same set of peptides:
NbS00018155g0021.1 Mass: 12505 Score: 62 Matches: 1(1) Sequences: 1(1)
NbS00018155g0021.1 protein AED:0.15 eAED:0.20 QI:0|0.5|0.66|1|1|1|3|297|115; (*GB) gi|397555|emb|CAA43841.1| (e_value=1e-42) photosystem I psaH protein [Nicotiana sylvestris];; (*SWP) sp|O04006|PSAH_BRARA (e_value=NbS00025048g0006.1 Mass: 15287 Score: 62 Matches: 1(1) Sequences: 1(1)
NbS00025048g0006.1 protein AED:0.42 eAED:0.52 QI:0|0.5|0|1|1|1|3|0|145; (*GB) gi|407353|dbj|BAA04633.1| (e_value=4e-61) PSI-H precursor [Nicotiana sylvestris];; (*SWP) sp|P22179|PSAH_SPIOL (e_value=3e-51) Photosystem NbS00040113g0008.1 Mass: 15303 Score: 62 Matches: 1(1) Sequences: 1(1)
NbS00040113g0008.1 protein AED:0.33 eAED:0.34 QI:147|1|0.66|1|1|1|3|0|145; (*GB) gi|407355|dbj|BAA04634.1| (e_value=5e-71) PSI-H precursor [Nicotiana sylvestris];; (*SWP) sp|O04006|PSAH_BRARA (e_value=3e-55) Photosystem NbS00042453g0009.1 Mass: 13176 Score: 62 Matches: 1(1) Sequences: 1(1)
NbS00042453g0009.1 protein AED:0.43 eAED:0.43 QI:0|0.5|0|0.66|1|1|3|0|121; (*GB) gi|359806751|ref|NP_001241299.1| (e_value=3e-41) uncharacterized protein LOC100811201 [Glycine max];; (*SWP) sp|O04006|PSAH_BRARA (NbS00046982g0002.1 Mass: 11573 Score: 62 Matches: 1(1) Sequences: 1(1)
NbS00046982g0002.1 protein AED:0.37 eAED:0.37 QI:0|0.5|0|0.66|1|1|3|0|107; (*GB) gi|397555|emb|CAA43841.1| (e_value=3e-41) photosystem I psaH protein [Nicotiana sylvestris];; (*SWP) sp|O04006|PSAH_BRARA (e_value
63.	NbS00036430g0009.1	protein AED:0.35 eAED:0.35 QI:0|0|0|1|0|0|4|0|448; (*GB) gi|113170490|ref|YP_717281.1| (e_value=2e-170) Atp1 [Ostreococcus tauri];; (*SWP) sp|B3PQ70|ATPA_RHIE6 (e_value=2e-158) ATP synthase subunit	61	2(2)	2(2)	0.14	13100	595.3248	1188.6351	1188.6350	0.11	0	55	0.00024	1	U	R.AAELTSLLESR.I
							11762	513.8000	1025.5855	1025.5869	-1.36	0	32	0.023	1		K.AVDSLVPIGR.A
64.	NbS00008911g0002.1	protein AED:0.35 eAED:0.35 QI:460|0.77|0.7|1|1|1|10|229|443; (*GB) gi|327198779|emb|CBL43264.1| (e_value=0.0) glyceraldehyde-3-phosphate dehydrogenase [Solanum tuberosum];; (*SWP) sp|P12859|G3PB_	60	3(3)	3(3)	0.22	14892	692.8936	1383.7727	1383.7722	0.38	0	41	0.0037	1		R.AAALNIVPTSTGAAK.A
							10179	417.2351	832.4557	832.4555	0.23	0	37	0.019	1		K.VAINGFGR.I
							16848	807.4245	1612.8344	1612.8308	2.24	0	33	0.034	1	U	K.DSPLDVIVVNDSGGVK.N
Proteins matching the same set of peptides:
NbS00033331g0008.1 Mass: 45260 Score: 60 Matches: 3(3) Sequences: 3(3)
NbS00033331g0008.1 protein AED:0.30 eAED:0.30 QI:475|0.77|0.8|1|0.77|0.7|10|324|419; (*GB) gi|327198779|emb|CBL43264.1| (e_value=0.0) glyceraldehyde-3-phosphate dehydrogenase [Solanum tuberosum];; (*SWP) sp|P12859
65.	NbS00001161g0103.1	protein AED:0.03 eAED:0.04 QI:203|0.5|0.66|1|0|0|3|2345|542	59	1(1)	1(1)	0.06	18842	965.4376	1928.8606	1928.8534	3.70	0	59	3.8e-005	1	U	R.DSQMGNSGYQGSIQTTQK.I
66.	gi|297692195|ref|XP_002823453.1|	| PREDICTED: LOW QUALITY PROTEIN: ATP synthase subunit beta, mitochondrial-like [Pongo abelii]	59	3(3)	3(3)	0.17	16548	801.4095	1600.8045	1600.8031	0.87	0	38	0.0097	1	U	K.VALVYGQMNEPPGAR.A
							15295	718.3777	1434.7408	1434.7467	-4.09	0	36	0.02	1	U	R.FTQAGSEVSALLGR.I
							11352	488.2848	974.5551	974.5549	0.16	0	32	0.047	1		K.IGLFGGAGVGK.T
67.	NbS00027428g0011.1	protein AED:0.20 eAED:0.20 QI:0|0|0|1|1|1|2|0|723; (*GB) gi|359475106|ref|XP_003631587.1| (e_value=0.0) PREDICTED: DEAD-box ATP-dependent RNA helicase 21-like [Vitis vinifera];; (*SWP) sp|P93008|	58	2(2)	2(2)	0.08	12787	578.3401	1154.6656	1154.6659	-0.27	0	46	0.00097	1	U	R.NPVVVTIGTAGK.T
							13868	639.3461	1276.6776	1276.6776	0.03	0	41	0.0053	1	U	R.YNVLVATDVAGR.G
Proteins matching the same set of peptides:
NbS00035002g0004.1 Mass: 83277 Score: 58 Matches: 2(2) Sequences: 2(2)
NbS00035002g0004.1 protein AED:0.32 eAED:0.32 QI:0|-1|0|1|-1|1|1|0|715; (*GB) gi|359475106|ref|XP_003631587.1| (e_value=0.0) PREDICTED: DEAD-box ATP-dependent RNA helicase 21-like [Vitis vinifera];; (*SWP) sp
68.	NbS00019265g0001.1	protein AED:0.29 eAED:0.34 QI:99|0.6|0.66|1|1|1|6|0|422; (*GB) gi|115765|sp|P10708.1|CB12_SOLLC (e_value=3e-151) RecName: Full=Chlorophyll a-b binding protein 7, chloroplastic; AltName: Full=LHCI	57	1(1)	1(1)	0.07	18556	941.0032	1879.9918	1879.9906	0.63	0	57	9.1e-005	1	U	R.WAMLGAAGIFIPEFLTK.I
Proteins matching the same set of peptides:
NbS00036008g0006.1 Mass: 31337 Score: 57 Matches: 1(1) Sequences: 1(1)
NbS00036008g0006.1 protein AED:0.22 eAED:0.27 QI:311|0.75|0.6|1|0.75|0.6|5|0|291; (*GB) gi|115765|sp|P10708.1|CB12_SOLLC (e_value=4e-172) RecName: Full=Chlorophyll a-b binding protein 7, chloroplastic; AltName: Full=NbS00048043g0004.1 Mass: 32195 Score: 57 Matches: 1(1) Sequences: 1(1)
NbS00048043g0004.1 protein AED:0.22 eAED:0.28 QI:313|1|0.75|1|1|1|4|0|297; (*GB) gi|115765|sp|P10708.1|CB12_SOLLC (e_value=7e-158) RecName: Full=Chlorophyll a-b binding protein 7, chloroplastic; AltName: Full=LHCI NbS00053209g0004.1 Mass: 31908 Score: 57 Matches: 1(1) Sequences: 1(1)
NbS00053209g0004.1 protein AED:0.23 eAED:0.28 QI:319|1|0.5|1|1|1|4|0|295; (*GB) gi|115765|sp|P10708.1|CB12_SOLLC (e_value=2e-157) RecName: Full=Chlorophyll a-b binding protein 7, chloroplastic; AltName: Full=LHCI
69.	NbS00020769g0006.1	protein AED:0.25 eAED:0.25 QI:307|0.66|1|1|0.66|0.75|4|448|250; (*GB) gi|84620804|gb|ABC59516.1| (e_value=5e-102) chloroplast photosystem II 22 kDa component [Nicotiana benthamiana];; (*SWP) sp|	55	3(3)	2(2)	0.27	15141	708.3581	1414.7016	1414.6980	2.55	0	42	0.0042	1	U	K.FIDDPTPPTGLDK.A
							17856	874.9861	1747.9577	1747.9542	2.01	0	31	0.032	1		R.VAMIGFAASLLGEAITGK.G
70.	NbS00042812g0008.1	protein AED:0.19 eAED:0.19 QI:0|1|1|1|1|1|4|386|180; (*GB) gi|132118|sp|P26573.1|RBS8_NICPL (e_value=3e-119) RecName: Full=Ribulose bisphosphate carboxylase small chain 8B, chloroplastic; Short=	54	3(2)	3(2)	0.58	17650	856.9198	1711.8250	1711.8240	0.64	0	39	0.0066	1	U	R.QVQCISFIASKPDGY.-
							10948	467.2609	932.5073	932.5080	-0.72	0	36	0.022	1		R.IIGFDNVR.Q
							11920	524.7642	1047.5139	1047.5138	0.12	0	31	0.064	1	U	K.EYPQAWVR.I
Proteins matching the same set of peptides:
NbC25292626g0004.1 Mass: 18446 Score: 54 Matches: 3(2) Sequences: 3(2)
NbC25292626g0004.1 protein AED:0.08 eAED:0.08 QI:0|1|0.5|1|1|1|4|0|159; (*GB) gi|132118|sp|P26573.1|RBS8_NICPL (e_value=2e-112) RecName: Full=Ribulose bisphosphate carboxylase small chain 8B, chloroplastic
71.	NbC24305910g0003.1	protein AED:0.03 eAED:0.03 QI:0|1|0.5|1|1|1|2|0|101; (*GB) gi|12643758|sp|Q40565.1|RCA2_TOBAC (e_value=6e-65) RecName: Full=Ribulose bisphosphate carboxylase/oxygenase activase 2, chloroplastic;	53	2(2)	2(2)	0.70	17522	845.4301	1688.8457	1688.8410	2.78	0	38	0.01	1		K.LLNSFDGPPTFEQPK.M
							18563	941.9894	1881.9642	1881.9625	0.89	0	36	0.015	1		K.IVDTFPGQSIDFFGALR.A
72.	NbS00005125g0015.1	protein AED:0.27 eAED:0.27 QI:600|0.91|0.84|1|0.83|0.69|13|286|356; (*GB) gi|304368145|gb|ADM26718.1| (e_value=0.0) glycolate oxidase [Nicotiana benthamiana];; (*SWP) sp|P05414|GOX_SPIOL (e_value=	53	2(2)	2(2)	0.18	18396	927.5426	1853.0707	1853.0662	2.38	0	38	0.0029	1	U	K.DVQWLQTITSLPILVK.G
							11997	528.8066	1055.5986	1055.5975	1.05	0	35	0.016	1	U	K.AIALTVDTPR.L
Proteins matching the same set of peptides:
NbS00024535g0016.1 Mass: 38256 Score: 53 Matches: 2(2) Sequences: 2(2)
NbS00024535g0016.1 protein AED:0.23 eAED:0.23 QI:299|1|1|1|0.81|0.75|12|251|349; (*GB) gi|304368145|gb|ADM26718.1| (e_value=0.0) glycolate oxidase [Nicotiana benthamiana];; (*SWP) sp|P05414|GOX_SPIOL (e_value=0.0) NbS00025736g0004.1 Mass: 38849 Score: 53 Matches: 2(2) Sequences: 2(2)
NbS00025736g0004.1 protein AED:0.28 eAED:0.28 QI:605|0.91|0.84|1|0.83|0.76|13|359|356; (*GB) gi|304368145|gb|ADM26718.1| (e_value=0.0) glycolate oxidase [Nicotiana benthamiana];; (*SWP) sp|P05414|GOX_SPIOL (e_value=
73.	NbS00006841g0003.1	protein AED:0.24 eAED:0.24 QI:284|1|1|1|0.66|0.75|4|120|287; (*GB) gi|115291793|gb|ABI93215.1| (e_value=0.0) water channel protein [Nicotiana tabacum];; (*SWP) sp|Q08451|PIP1_SOLLC (e_value=0.0)	53	1(1)	1(1)	0.11	14716	680.8653	1359.7160	1359.7147	1.01	0	53	0.00038	1	U	R.LGGGANIVNPGYTK.G
74.	NbS00016136g0003.1	protein AED:0.24 eAED:0.24 QI:0|0|0|1|1|1|3|0|533; (*GB) gi|392465167|dbj|BAM24707.1| (e_value=0.0) Heat shock protein 70 [Nicotiana tabacum];; (*SWP) sp|P27322|HSP72_SOLLC (e_value=0.0) Heat shock	53	2(2)	2(2)	0.12	13170	599.3523	1196.6900	1196.6877	1.94	0	48	0.00054	1	U	K.DAGVIAGLNVLR.I
							14686	679.8116	1357.6087	1357.6084	0.23	0	32	0.027	1	U	K.NALENYAYNMR.N
75.	NbS00003826g0005.1	protein AED:0.03 eAED:0.03 QI:80|0.87|0.88|1|0.87|0.88|9|279|511; (*GB) gi|1345684|sp|P49317.1|CATA3_NICPL (e_value=0.0) RecName: Full=Catalase isozyme 3;; (*SWP) sp|P49317|CATA3_NICPL (e_value=	52	2(2)	2(2)	0.11	19197	992.9990	1983.9835	1983.9843	-0.41	0	38	0.0094	1		R.EGNFDLVGNNFPVFFIR.D
							9579	742.3700	1482.7254	1482.7143	7.51	0	36	0.037	1	U	R.SIWISYWSQADK.T
Proteins matching the same set of peptides:
NbS00010881g0013.1 Mass: 54962 Score: 52 Matches: 2(2) Sequences: 2(2)
NbS00010881g0013.1 protein AED:0.15 eAED:0.15 QI:82|0.87|0.77|1|0.87|0.88|9|280|472; (*SWP) sp|P49317|CATA3_NICPL (e_value=0.0) Catalase isozyme 3 OS=Nicotiana plumbaginifolia GN=CAT3 PE=2 SV=1;; (*TAIR) AT4G35090.1
76.	NbS00019305g0027.1	protein AED:0.37 eAED:0.37 QI:0|1|0.88|1|1|1|9|0|556; (*GB) gi|3676296|gb|AAD03392.1| (e_value=0.0) mitochondrial ATPase beta subunit [Nicotiana sylvestris];; (*SWP) sp|P17614|ATPBM_NICPL (e_value=	52	2(2)	2(2)	0.11	19798	1093.5759	2185.1373	2185.1379	-0.27	0	44	0.0019	1	U	R.IPSAVGYQPTLATDLGGLQER.I
							11352	488.2848	974.5551	974.5549	0.16	0	32	0.047	1		K.IGLFGGAGVGK.T
Proteins matching the same set of peptides:
NbS00020973g0010.1 Mass: 58453 Score: 52 Matches: 2(2) Sequences: 2(2)
NbS00020973g0010.1 protein AED:0.23 eAED:0.23 QI:0|0.87|0.77|1|0.87|1|9|0|545; (*GB) gi|3676296|gb|AAD03392.1| (e_value=0.0) mitochondrial ATPase beta subunit [Nicotiana sylvestris];; (*SWP) sp|P17614|ATPBM_NICPL
77.	NbS00009638g0019.1	protein AED:0.11 eAED:0.11 QI:333|1|1|1|1|1|3|176|181; (*GB) gi|132118|sp|P26573.1|RBS8_NICPL (e_value=6e-118) RecName: Full=Ribulose bisphosphate carboxylase small chain 8B, chloroplastic; Short=	52	3(3)	3(3)	0.58	10948	467.2609	932.5073	932.5080	-0.72	0	36	0.022	1		R.IIGFDNVR.Q
							19897	742.3539	2224.0398	2224.0392	0.29	0	34	0.017	1	U	K.LPMFGCTDATQVLAEVEEAK.K
							20202	779.7207	2336.1403	2336.1392	0.46	1	30	0.046	1	U	K.LPMFGCTDATQVLAEVEEAKK.A
Proteins matching the same set of peptides:
NbS00022486g0001.1 Mass: 20485 Score: 52 Matches: 3(3) Sequences: 3(3)
NbS00022486g0001.1 protein AED:0.21 eAED:0.21 QI:0|1|0.66|1|1|1|3|0|181; (*GB) gi|132118|sp|P26573.1|RBS8_NICPL (e_value=4e-116) RecName: Full=Ribulose bisphosphate carboxylase small chain 8B, chloroplastic; Short=NbS00027201g0002.1 Mass: 20557 Score: 52 Matches: 3(3) Sequences: 3(3)
NbS00027201g0002.1 protein AED:0.33 eAED:0.33 QI:0|1|0.75|1|1|1|4|0|180; (*GB) gi|59800169|sp|P69249.1|RBS_TOBAC (e_value=9e-123) RecName: Full=Ribulose bisphosphate carboxylase small chain, chloroplastic; Short=NbS00027369g0007.1 Mass: 20455 Score: 52 Matches: 3(3) Sequences: 3(3)
NbS00027369g0007.1 protein AED:0.16 eAED:0.16 QI:0|1|0.66|1|1|1|3|0|181; (*GB) gi|132118|sp|P26573.1|RBS8_NICPL (e_value=2e-114) RecName: Full=Ribulose bisphosphate carboxylase small chain 8B, chloroplastic; Short=NbS00037852g0006.1 Mass: 20576 Score: 52 Matches: 3(3) Sequences: 3(3)
NbS00037852g0006.1 protein AED:0.20 eAED:0.21 QI:0|1|0.75|1|1|1|4|0|180; (*GB) gi|132118|sp|P26573.1|RBS8_NICPL (e_value=7e-123) RecName: Full=Ribulose bisphosphate carboxylase small chain 8B, chloroplastic; Short=NbS00041372g0008.1 Mass: 22328 Score: 52 Matches: 3(3) Sequences: 3(3)
NbS00041372g0008.1 protein AED:0.22 eAED:0.22 QI:8|0.66|0.5|1|1|1|4|0|197; (*SWP) sp|P26573|RBS8_NICPL (e_value=5e-110) Ribulose bisphosphate carboxylase small chain 8B, chloroplastic OS=Nicotiana plumbaginifolia NbS00041372g0009.1 Mass: 15410 Score: 52 Matches: 3(3) Sequences: 3(3)
NbS00041372g0009.1 protein AED:0.23 eAED:0.24 QI:0|0.5|0|1|0.5|0.66|3|0|137; (*SWP) sp|P26573|RBS8_NICPL (e_value=7e-74) Ribulose bisphosphate carboxylase small chain 8B, chloroplastic OS=Nicotiana plumbaginifolia
78.	NbS00019862g0010.1	protein AED:0.10 eAED:0.10 QI:0|0.92|1|1|0.92|0.93|15|328|640; (*GB) gi|5931765|emb|CAB56619.1| (e_value=0.0) phragmoplastin [Nicotiana tabacum];; (*SWP) sp|Q39828|SDL5A_SOYBN (e_value=0.0) Dynamin-	51	3(3)	3(3)	0.14	14445	664.8800	1327.7454	1327.7401	4.03	0	37	0.0094	1		K.LQFPWIGVVNR.S
							14945	696.3443	1390.6740	1390.6728	0.87	0	37	0.016	1	U	R.SAQAEIDSVAWSK.-
							17574	567.2951	1698.8635	1698.8974	-19.98	1	33	0.028	1	U	K.QLGTLLDEDPAIMKR.R
79.	NbS00012365g0017.1	protein AED:0.10 eAED:0.10 QI:65|1|0.87|1|1|1|8|334|389; (*GB) gi|255558636|ref|XP_002520343.1| (e_value=0.0) replication factor C / DNA polymerase III gamma-tau subunit, putative [Ricinus communis];;	51	3(3)	3(3)	0.25	7414	473.2900	944.5654	944.5655	-0.01	0	39	0.011	1	U	K.TSTILALAR.K
							11175	478.3007	954.5869	954.5862	0.71	0	36	0.0072	1	U	K.GLALVDIVR.E
							13894	640.3294	1278.6443	1278.6456	-1.02	0	32	0.055	1	U	K.NIIFSSSTADPK.A
80.	NbS00003662g0021.1	protein AED:0.24 eAED:0.34 QI:0|0|0|1|0|0|3|0|257; (*GB) gi|78102516|ref|YP_358657.1| (e_value=6e-112) ATP synthase CF1 alpha subunit [Nicotiana sylvestris];; (*SWP) sp|Q3C1H4|ATPA_NICSY (e_value=	51	2(1)	2(1)	0.24	15672	744.9041	1487.7937	1487.7944	-0.47	0	50	0.00069	1	U	K.ASSVAQVVTTLQER.G
							10038	408.2344	814.4543	814.4548	-0.65	0	30	0.089	1		R.ELIIGDR.Q
81.	NbS00052235g0008.1	protein AED:0.09 eAED:0.09 QI:76|0.66|0.5|1|1|1|4|0|542; (*GB) gi|350537917|ref|NP_001234829.1| (e_value=0.0) ascorbate oxidase precursor [Solanum lycopersicum];; (*SWP) sp|P24792|ASO_CUCMA (e_	50	2(1)	2(1)	0.11	8546	594.3300	1186.6454	1186.6492	-3.18	0	46	0.0036	1	U	R.VIVMLNTQNR.I
							13239	603.3217	1204.6289	1204.6274	1.23	0	30	0.08	1	U	K.NYNLVNPIMK.N
82.	NbS00001148g0004.1	protein AED:0.25 eAED:0.26 QI:0|0.66|0.5|1|0|0|4|455|319; (*GB) gi|226506550|ref|NP_001141544.1| (e_value=2e-158) uncharacterized protein LOC100273658 [Zea mays];; (*SWP) sp|P18025|TBB1_MAIZE (	50	2(2)	2(2)	0.19	12680	570.3515	1138.6885	1138.6862	1.93	0	40	0.002	1	U	K.LAVNLIPFPR.L
							13305	608.2963	1214.5780	1214.5754	2.13	0	34	0.023	1	U	R.VSEQFTAMFR.R
83.	NbS00000565g0021.1	protein AED:0.30 eAED:0.33 QI:204|0.83|0.94|1|0.77|0.84|19|0|515; (*SWP) sp|Q8R3N6|THOC1_MOUSE (e_value=1e-53) THO complex subunit 1 OS=Mus musculus GN=Thoc1 PE=1 SV=1;; (*TAIR) AT5G09860.1 (e_	50	1(1)	1(1)	0.06	17457	839.8962	1677.7778	1677.7747	1.86	0	50	0.00055	1	U	K.WADQYPNALTDTQR.V
84.	NbS00001859g0006.1	protein AED:0.10 eAED:0.10 QI:0|0.42|0.5|1|0.85|0.75|8|0|558; (*GB) gi|313585890|gb|ADR71054.1| (e_value=0.0) phosphoglycerate kinase [Nicotiana benthamiana];; (*SWP) sp|Q42961|PGKH_TOBAC (e_value=	50	3(2)	3(2)	0.18	13180	599.8734	1197.7322	1197.7333	-0.93	0	39	0.0029	1	U	R.LSELLGIQVVK.A
							16370	787.4247	1572.8349	1572.8359	-0.63	0	36	0.017	1	U	K.GVTTIIGGGDSVAAVEK.V
							12398	552.3012	1102.5879	1102.5870	0.79	0	32	0.062	1	U	K.SVGDLTAAELK.G
85.	NbS00027742g0013.1	protein AED:0.00 eAED:0.01 QI:0|1|1|1|1|1|7|309|363; (*GB) gi|77416977|gb|ABA81884.1| (e_value=4e-80) nuclear RNA binding protein-like [Solanum tuberosum];; (*TAIR) AT5G47210.1 (e_value=2e-34)	50	2(2)	2(2)	0.18	14712	680.8595	1359.7044	1359.7034	0.74	0	38	0.01	1	U	K.IEDVGQFPSLGAK.-
							15203	475.6013	1423.7820	1423.7823	-0.21	0	35	0.014	1	U	K.FPSKPLPPSEAVR.E
86.	NbS00035166g0003.1	protein AED:0.07 eAED:0.07 QI:0|1|0.66|1|1|1|3|0|439; (*GB) gi|13785209|emb|CAC37356.1| (e_value=0.0) putative membrane protein [Solanum tuberosum];; (*SWP) sp|Q94BT2|AIR12_ARATH (e_value=1e-16)	49	1(1)	1(1)	0.07	19669	1072.4980	2142.9815	2142.9778	1.76	0	49	0.00051	1	U	R.SSGTIDFASGQTSAAAGGASASSR.Q
87.	NbS00045545g0004.1	protein AED:0.13 eAED:0.13 QI:0|0.78|0.73|0.86|0.92|0.86|15|481|616; (*SWP) sp|Q7XTT4|NUCL2_ORYSJ (e_value=6e-73) Nucleolin 2 OS=Oryza sativa subsp. japonica GN=Os04g0620700 PE=2 SV=2;; (*TAIR)	49	2(2)	2(2)	0.10	14137	649.8564	1297.6983	1297.6990	-0.50	0	41	0.0043	1	U	K.ALELNGQDLLGR.A
							11630	505.2700	1008.5254	1008.5240	1.42	0	32	0.05	1	U	R.SEGTTIFVR.G
88.	NbS00000139g0007.1	protein AED:0.24 eAED:0.24 QI:362|1|0.88|1|1|1|9|573|324; (*GB) gi|543867|sp|P26360.2|ATPG3_IPOBA (e_value=0.0) RecName: Full=ATP synthase subunit gamma, mitochondrial; AltName: Full=F-ATPase gamma	49	1(1)	1(1)	0.09	17161	820.3895	1638.7644	1638.7624	1.19	0	49	0.00075	1	U	K.LGELDSYEVEGAETK.A
Proteins matching the same set of peptides:
NbS00006501g0003.1 Mass: 35645 Score: 49 Matches: 1(1) Sequences: 1(1)
NbS00006501g0003.1 protein AED:0.21 eAED:0.21 QI:362|0.87|0.66|0.88|1|1|9|0|324; (*GB) gi|543867|sp|P26360.2|ATPG3_IPOBA (e_value=0.0) RecName: Full=ATP synthase subunit gamma, mitochondrial; AltName: Full=F-ATPase NbS00017858g0007.1 Mass: 17315 Score: 49 Matches: 1(1) Sequences: 1(1)
NbS00017858g0007.1 protein AED:0.24 eAED:0.24 QI:21|0.75|0.6|0.8|0.75|1|5|0|157; (*GB) gi|543867|sp|P26360.2|ATPG3_IPOBA (e_value=2e-100) RecName: Full=ATP synthase subunit gamma, mitochondrial; AltName: Full=F-ATPase NbS00018418g0005.1 Mass: 36613 Score: 49 Matches: 1(1) Sequences: 1(1)
NbS00018418g0005.1 protein AED:0.19 eAED:0.19 QI:0|0.85|1|1|0.71|0.75|8|304|321; (*GB) gi|543867|sp|P26360.2|ATPG3_IPOBA (e_value=2e-146) RecName: Full=ATP synthase subunit gamma, mitochondrial; AltName: Full=F-ATPase
89.	NbS00002125g0002.1	protein AED:0.22 eAED:0.22 QI:0|-1|0|1|-1|1|1|0|229; (*GB) gi|47971184|dbj|BAD22534.1| (e_value=7e-143) harpin inducing protein 1-like 18 [Nicotiana tabacum];; (*SWP) sp|Q9C615|SYP24_ARATH (e_value=	47	1(1)	1(1)	0.13	14143	650.3337	1298.6528	1298.6506	1.67	0	47	0.0011	1	U	R.IGIYYDSIEAR.A
Proteins matching the same set of peptides:
NbS00002125g0008.1 Mass: 13456 Score: 47 Matches: 1(1) Sequences: 1(1)
NbS00002125g0008.1 protein AED:0.34 eAED:0.47 QI:0|0|0|1|1|1|2|0|118; (*GB) gi|47971184|dbj|BAD22534.1| (e_value=6e-62) harpin inducing protein 1-like 18 [Nicotiana tabacum];; (*SWP) sp|Q9C615|SYP24_ARATH (e_value=NbS00002227g0002.1 Mass: 26701 Score: 47 Matches: 1(1) Sequences: 1(1)
NbS00002227g0002.1 protein AED:0.20 eAED:0.20 QI:0|-1|0|1|-1|1|1|0|229; (*GB) gi|47971184|dbj|BAD22534.1| (e_value=3e-145) harpin inducing protein 1-like 18 [Nicotiana tabacum];; (*SWP) sp|Q9C615|SYP24_ARATH (e_value=NbS00006593g0102.1 Mass: 26642 Score: 47 Matches: 1(1) Sequences: 1(1)
NbS00006593g0102.1 protein AED:0.14 eAED:0.14 QI:0|-1|0|1|-1|1|1|0|229
NbS00057808g0004.1 Mass: 31707 Score: 47 Matches: 1(1) Sequences: 1(1)
NbS00057808g0004.1 protein AED:0.28 eAED:0.28 QI:0|0|0|0.33|0|0.33|3|0|272; (*GB) gi|47971182|dbj|BAD22533.1| (e_value=2e-110) harpin inducing protein 1-like 9 [Nicotiana tabacum];; (*SWP) sp|Q9C615|SYP24_ARATH
90.	NbS00000529g0002.1	protein AED:0.44 eAED:0.48 QI:0|0.66|0.5|1|1|1|4|0|104; (*GB) gi|224068340|ref|XP_002302713.1| (e_value=7e-69) predicted protein [Populus trichocarpa];; (*SWP) sp|Q9VI10|SMD2_DROME (e_value=3e-	47	1(1)	1(1)	0.28	13454	616.3138	1230.6131	1230.6139	-0.62	0	47	0.0015	1	U	K.NNTQVLINCR.N
Proteins matching the same set of peptides:
NbS00008935g0003.1 Mass: 12678 Score: 47 Matches: 1(1) Sequences: 1(1)
NbS00008935g0003.1 protein AED:0.00 eAED:0.00 QI:0|-1|0|1|-1|1|1|0|108; (*GB) gi|224068340|ref|XP_002302713.1| (e_value=2e-71) predicted protein [Populus trichocarpa];; (*SWP) sp|Q9VI10|SMD2_DROME (e_value=2e-46) NbS00010757g0002.1 Mass: 12636 Score: 47 Matches: 1(1) Sequences: 1(1)
NbS00010757g0002.1 protein AED:0.41 eAED:0.42 QI:185|1|0.6|1|1|1|5|0|108; (*GB) gi|224068340|ref|XP_002302713.1| (e_value=5e-72) predicted protein [Populus trichocarpa];; (*SWP) sp|Q9VI10|SMD2_DROME (e_value=3e-
91.	NbS00004081g0106.1	protein AED:0.15 eAED:0.16 QI:0|1|0.75|1|1|1|4|0|260	47	1(1)	1(1)	0.11	17225	824.9070	1647.7995	1647.7951	2.67	0	47	0.0013	1	U	K.VSNSLGSEELTVEER.N
Proteins matching the same set of peptides:
NbS00020600g0007.1 Mass: 29460 Score: 47 Matches: 1(1) Sequences: 1(1)
NbS00020600g0007.1 protein AED:0.15 eAED:0.15 QI:196|1|1|1|1|1|4|497|260; (*GB) gi|3023189|sp|P93343.1|1433C_TOBAC (e_value=0.0) RecName: Full=14-3-3-like protein C; AltName: Full=14-3-3-like protein B;; (*SWP
92.	NbS00003163g0002.1	protein ; (*GB) gi|146188483|emb|CAK12837.1| (e_value=1e-52) ribulose 1,5 biphosphate carboxylase/oxygenase [Liparia genistoides];; (*SWP) sp|P48709|RBL_NICDE (e_value=2e-52) Ribulose bisphosphate	46	2(2)	1(1)	0.15	10572	445.2440	888.4734	888.4739	-0.58	0	43	0.0057	1	U	R.VALEACVK.A
93.	NbS00003380g0115.1	protein AED:0.12 eAED:0.12 QI:355|0.66|0.85|1|0.33|0.42|7|134|238	45	2(2)	2(2)	0.27	12283	546.2905	1090.5665	1090.5658	0.61	0	36	0.025	1	U	K.NPALYGELSK.G
							13501	618.3089	1234.6032	1234.6016	1.35	0	34	0.035	1	U	R.NIANMVPAYDK.E
Proteins matching the same set of peptides:
NbS00016159g0006.1 Mass: 32702 Score: 45 Matches: 2(2) Sequences: 2(2)
NbS00016159g0006.1 protein AED:0.34 eAED:0.36 QI:356|0.57|0.5|1|0.71|0.62|8|0|302; (*GB) gi|115473|sp|P27141.1|CAHC_TOBAC (e_value=3e-179) RecName: Full=Carbonic anhydrase, chloroplastic; AltName: Full=Carbonate
94.	NbS00005988g0006.1	protein AED:0.37 eAED:0.39 QI:248|0|0.5|1|1|1|2|0|118; (*GB) gi|2497757|sp|Q42952.1|NLTP1_TOBAC (e_value=3e-62) RecName: Full=Non-specific lipid-transfer protein 1; Short=LTP 1; AltName: Full=Pathogenesis-	45	1(1)	1(1)	0.28	12965	587.3282	1172.6418	1172.6401	1.49	0	45	0.0023	1	U	K.SAAAAISGIDLGK.A
95.	NbS00003291g0003.1	protein AED:0.07 eAED:0.07 QI:121|0.83|0.85|1|1|1|7|382|226; (*TAIR) AT3G07030.1 (e_value=4e-47) | Symbols: | Alba DNA/RNA-binding protein | chr3:2223001-2225254 RVERSE LENGTH=405;; (*ITAG) Solyc09g061710.2.1	45	1(1)	1(1)	0.13	16458	793.4152	1584.8159	1584.8147	0.73	0	45	0.0019	1	U	R.NYITYATTLLQER.R
Proteins matching the same set of peptides:
NbS00045053g0006.1 Mass: 26901 Score: 45 Matches: 1(1) Sequences: 1(1)
NbS00045053g0006.1 protein AED:0.04 eAED:0.04 QI:121|1|0.87|1|0.71|0.87|8|378|242; (*SWP) sp|Q8N5L8|RP25L_HUMAN (e_value=3e-17) Ribonuclease P protein subunit p25-like protein OS=Homo sapiens GN=RPP25L PE=1 SV=1;;
96.	NbS00005976g0007.1	protein AED:0.18 eAED:0.18 QI:185|0.87|0.88|1|0.87|0.88|9|435|268; (*GB) gi|145323882|ref|NP_001077530.1| (e_value=2e-169) glyceraldehyde 3-phosphate dehydrogenase [Arabidopsis thaliana];; (*SWP)	45	2(1)	2(1)	0.24	15740	749.9296	1497.8446	1497.8403	2.85	0	34	0.016	1	U	R.VPTVDVSVVDLTVR.L
							4747	417.2300	832.4454	832.4555	-12.12	0	32	0.13	1	U	K.IGINGFGR.I
Proteins matching the same set of peptides:
NbS00007070g0009.1 Mass: 30214 Score: 45 Matches: 2(1) Sequences: 2(1)
NbS00007070g0009.1 protein AED:0.21 eAED:0.21 QI:415|0.75|0.88|0.88|0.87|0.88|9|0|275; (*GB) gi|257815169|gb|ACV69976.1| (e_value=0.0) NAD-dependent glyceraldehyde 3-P dehydrogenase [Solanum chacoense];; (*SWP) sp|NbS00011813g0009.1 Mass: 34280 Score: 45 Matches: 2(1) Sequences: 2(1)
NbS00011813g0009.1 protein AED:0.21 eAED:0.24 QI:185|0.63|0.83|1|0.90|0.83|12|369|310; (*GB) gi|157042763|gb|ABV02033.1| (e_value=5e-167) glyceraldehyde 3-phosphate dehydrogenase [Nicotiana langsdorffii x Nicotiana NbS00014820g0003.1 Mass: 31572 Score: 45 Matches: 2(1) Sequences: 2(1)
NbS00014820g0003.1 protein AED:0.15 eAED:0.15 QI:210|0.87|1|1|1|1|9|267|288; (*GB) gi|257815169|gb|ACV69976.1| (e_value=0.0) NAD-dependent glyceraldehyde 3-P dehydrogenase [Solanum chacoense];; (*SWP) sp|P26520|G3PC
97.	gi|74181742|dbj|BAE32582.1|	unnamed protein product [Mus musculus]	44	3(2)	3(2)	0.19	11879	522.2902	1042.5659	1042.5659	0.00	0	33	0.038	1	U	R.TGSIVDVPAGK.A
							11762	513.8000	1025.5855	1025.5869	-1.36	0	32	0.023	1		K.AVDSLVPIGR.G
							10038	408.2344	814.4543	814.4548	-0.65	0	30	0.089	1		R.ELIIGDR.Q
98.	NbS00010046g0020.1	protein AED:0.25 eAED:0.25 QI:0|0.76|0.66|0.94|0.64|0.66|18|0|588; (*GB) gi|171854667|dbj|BAG16523.1| (e_value=0.0) putative NADPH oxidoreductase [Capsicum chinense];; (*SWP) sp|Q8BGC4|ZADH2_MOUSE	44	1(1)	1(1)	0.05	17897	878.4365	1754.8585	1754.8588	-0.15	0	44	0.0022	1	U	K.VIYAGVNASDVNFSSGR.Y
Proteins matching the same set of peptides:
NbS00035112g0006.1 Mass: 67850 Score: 44 Matches: 1(1) Sequences: 1(1)
NbS00035112g0006.1 protein AED:0.21 eAED:0.22 QI:0|0.64|0.66|0.86|0.71|0.6|15|0|616; (*SWP) sp|Q8N4Q0|ZADH2_HUMAN (e_value=3e-51) Zinc-binding alcohol dehydrogenase domain-containing protein 2 OS=Homo sapiens GN=
99.	NbS00000058g0018.1	protein AED:0.02 eAED:0.02 QI:0|1|0|1|1|1|2|0|221; (*GB) gi|30013659|gb|AAP03872.1| (e_value=2e-130) putative photosystem I subunit III precursor [Nicotiana tabacum];; (*SWP) sp|P46486|PSAF_FLATR	44	2(2)	2(2)	0.29	0097	411.2475	820.4805	820.4807	-0.20	0	34	0.016	1	U	R.SYLIAVR.D
							13393	612.8645	1223.7145	1223.7125	1.59	0	33	0.012	1	U	K.EIIIDVPLANK.L
Proteins matching the same set of peptides:
NbS00009051g0007.1 Mass: 27636 Score: 44 Matches: 2(2) Sequences: 2(2)
NbS00009051g0007.1 protein AED:0.31 eAED:0.31 QI:0|0.5|0|1|1|1|3|0|249; (*GB) gi|30013659|gb|AAP03872.1| (e_value=1e-120) putative photosystem I subunit III precursor [Nicotiana tabacum];; (*SWP) sp|P46486|PSAF_FLATR NbS00035792g0016.1 Mass: 24757 Score: 44 Matches: 2(2) Sequences: 2(2)
NbS00035792g0016.1 protein AED:0.06 eAED:0.06 QI:0|0|0|1|1|1|2|0|224; (*GB) gi|30013659|gb|AAP03872.1| (e_value=3e-103) putative photosystem I subunit III precursor [Nicotiana tabacum];; (*SWP) sp|P46486|PSAF_FLATR NbS00061093g0007.1 Mass: 22605 Score: 44 Matches: 2(2) Sequences: 2(2)
NbS00061093g0007.1 protein AED:0.06 eAED:0.06 QI:0|0|0|1|0|0.5|2|0|206; (*GB) gi|30013659|gb|AAP03872.1| (e_value=3e-90) putative photosystem I subunit III precursor [Nicotiana tabacum];; (*SWP) sp|P46486|PSAF_FLATR
100.	NbS00059497g0003.1	protein AED:0.17 eAED:0.17 QI:0|1|1|1|1|1|3|550|697; (*SWP) sp|Q653H7|ARFR_ORYSJ (e_value=0.0) Auxin response factor 18 OS=Oryza sativa subsp. japonica GN=ARF18 PE=2 SV=1;; (*TAIR) AT4G30080.1	43	2(2)	1(1)	0.04	10227	421.7582	841.5019	841.5022	-0.34	0	40	0.0054	2	U	R.GLTVSLPR.D
101.	NbS00033024g0001.1	protein AED:0.17 eAED:0.17 QI:0|0.85|0.87|1|1|1|8|260|540; (*GB) gi|255554849|ref|XP_002518462.1| (e_value=0.0) multicopper oxidase, putative [Ricinus communis];; (*SWP) sp|Q00624|ASOL_BRANA (e_	43	1(1)	1(1)	0.05	17980	884.4437	1766.8728	1766.8727	0.05	0	43	0.0032	1	U	R.YAVNSVSYVDPDTPLK.L
102.	NbS00002372g0015.1	protein AED:0.22 eAED:0.23 QI:207|0.66|0.5|1|1|1|4|0|452; (*GB) gi|110083391|dbj|BAE97400.1| (e_value=8e-141) heat shock protein 90 [Nicotiana tabacum];; (*SWP) sp|P36181|HSP80_SOLLC (e_value=1e-	43	2(1)	2(1)	0.13	13663	628.8492	1255.6838	1255.6884	-3.68	0	40	0.0066	1	U	K.ADLVNNLGTIAR.S
							12643	567.2964	1132.5783	1132.5764	1.70	0	30	0.093	1	U	K.AVENSPFLEK.L
Proteins matching the same set of peptides:
NbS00014845g0001.1 Mass: 52186 Score: 43 Matches: 2(1) Sequences: 2(1)
NbS00014845g0001.1 protein AED:0.19 eAED:0.19 QI:0|0.66|0.25|1|1|1|4|0|461; (*GB) gi|47219165|emb|CAG01828.1| (e_value=1e-174) unnamed protein product [Tetraodon nigroviridis];; (*SWP) sp|P36181|HSP80_SOLLC (e_value=NbS00021897g0010.1 Mass: 67830 Score: 43 Matches: 2(1) Sequences: 2(1)
NbS00021897g0010.1 protein AED:0.13 eAED:0.13 QI:0|0.33|0.25|1|0.66|0.5|4|0|595; (*GB) gi|110083391|dbj|BAE97400.1| (e_value=2e-133) heat shock protein 90 [Nicotiana tabacum];; (*SWP) sp|P36181|HSP80_SOLLC (e_value=NbS00025260g0001.1 Mass: 52067 Score: 43 Matches: 2(1) Sequences: 2(1)
NbS00025260g0001.1 protein AED:0.23 eAED:0.23 QI:0|0.66|0.25|1|1|1|4|0|460; (*GB) gi|47219165|emb|CAG01828.1| (e_value=3e-173) unnamed protein product [Tetraodon nigroviridis];; (*SWP) sp|P36181|HSP80_SOLLC (e_value=
103.	NbS00008558g0004.1	protein AED:0.13 eAED:0.13 QI:0|1|0.8|1|1|1|5|0|398; (*GB) gi|4827253|dbj|BAA77603.1| (e_value=0.0) plastidic aldolase [Nicotiana paniculata];; (*SWP) sp|Q944G9|ALFC2_ARATH (e_value=0.0) Probable	43	2(1)	2(1)	0.16	14912	694.3650	1386.7154	1386.7103	3.72	0	40	0.008	1	U	R.LASIGLENTEANR.Q
							11195	479.7698	957.5250	957.5243	0.70	0	31	0.067	1	U	K.AAQDALLTR.A
Proteins matching the same set of peptides:
NbS00028064g0012.1 Mass: 43060 Score: 43 Matches: 2(1) Sequences: 2(1)
NbS00028064g0012.1 protein AED:0.27 eAED:0.27 QI:0|1|0.8|1|1|1|5|0|398; (*GB) gi|4827253|dbj|BAA77603.1| (e_value=0.0) plastidic aldolase [Nicotiana paniculata];; (*SWP) sp|Q944G9|ALFC2_ARATH (e_value=0.0) Probabl
104.	NbS00001259g0009.1	protein AED:0.04 eAED:0.04 QI:128|0.75|0.77|1|0.75|0.88|9|0|318; (*GB) gi|357505379|ref|XP_003622978.1| (e_value=2e-55) Ribonuclease P protein subunit p25 [Medicago truncatula];; (*TAIR) AT3G07030.1	43	1(1)	1(1)	0.09	17186	822.4011	1642.7876	1642.7852	1.45	0	43	0.003	1	U	R.YNYQPQQQQPPPR.H
Proteins matching the same set of peptides:
NbS00012174g0007.1 Mass: 27249 Score: 43 Matches: 1(1) Sequences: 1(1)
NbS00012174g0007.1 protein AED:0.23 eAED:0.26 QI:0|0.85|0.75|1|0.71|0.87|8|0|245; (*GB) gi|357505379|ref|XP_003622978.1| (e_value=8e-62) Ribonuclease P protein subunit p25 [Medicago truncatula];; (*TAIR) AT3G07030.1
105.	NbS00014241g0002.1	protein AED:0.09 eAED:0.09 QI:0|0|0|1|0|0|2|0|201; (*SWP) sp|P00823|ATPA_TOBAC (e_value=5e-67) ATP synthase subunit alpha, chloroplastic OS=Nicotiana tabacum GN=atpA PE=2 SV=2;; (*ITAG) ATCG00120.1	42	1(1)	1(1)	0.15	11792	515.7798	1029.5451	1029.5454	-0.29	0	42	0.0049	1	U	R.ADEISNIIR.E
106.	NbS00007742g0006.1	protein AED:0.40 eAED:0.42 QI:0|0.5|0.42|1|1|1|7|0|319; (*GB) gi|94466659|emb|CAJ44458.1| (e_value=2e-110) ALY protein [Nicotiana benthamiana];; (*SWP) sp|Q9JJW6|REFP2_MOUSE (e_value=7e-25) RNA	42	1(1)	1(1)	0.10	17869	875.9536	1749.8927	1749.8897	1.68	0	42	0.0037	1	U	K.VYVSNLDVGVTNSDIR.V
Proteins matching the same set of peptides:
NbS00036740g0010.1 Mass: 28237 Score: 42 Matches: 1(1) Sequences: 1(1)
NbS00036740g0010.1 protein AED:0.03 eAED:0.03 QI:330|0.83|0.85|1|0.5|0.42|7|0|263; (*GB) gi|94466659|emb|CAJ44458.1| (e_value=3e-116) ALY protein [Nicotiana benthamiana];; (*SWP) sp|B5FXN8|THOC4_TAEGU (e_value=1e-
107.	NbS00001538g0002.1	protein AED:0.19 eAED:0.19 QI:248|1|1|1|1|1|11|261|788; (*SWP) sp|Q7TP47|HNRPQ_RAT (e_value=2e-31) Heterogeneous nuclear ribonucleoprotein Q OS=Rattus norvegicus GN=Syncrip PE=2 SV=1;; (*TAIR)	42	1(1)	1(1)	0.04	16330	783.8364	1565.6582	1565.6594	-0.78	0	42	0.0014	1	U	R.GSDVGGSSYSSAYSSR.G
108.	NbS00001587g0026.1	protein AED:0.19 eAED:0.20 QI:234|0.91|0.83|1|0.82|0.83|24|284|993; (*SWP) sp|P35601|RFC1_MOUSE (e_value=5e-125) Replication factor C subunit 1 OS=Mus musculus GN=Rfc1 PE=1 SV=2;; (*TAIR) AT5G22010.1	41	2(2)	2(2)	0.06	12444	554.7844	1107.5542	1107.5560	-1.68	0	37	0.018	1	U	K.SVIQYDDIR.Q
							15441	729.8812	1457.7479	1457.7474	0.35	0	33	0.034	1	U	K.ELVSNESLGANIGR.S
Proteins matching the same set of peptides:
NbS00012440g0009.1 Mass: 110612 Score: 41 Matches: 2(2) Sequences: 2(2)
NbS00012440g0009.1 protein AED:0.21 eAED:0.21 QI:69|0.95|0.85|1|0.95|0.95|21|282|1019; (*GB) gi|296083902|emb|CBI24290.3| (e_value=0.0) unnamed protein product [Vitis vinifera];; (*SWP) sp|P35601|RFC1_MOUSE (e_value
109.	NbS00000548g0008.1	protein AED:0.29 eAED:0.30 QI:0|0.8|0.5|1|1|0.66|6|0|363; (*GB) gi|255573386|ref|XP_002527619.1| (e_value=2e-130) Ras-GTPase-activating protein-binding protein, putative [Ricinus communis];; (*	41	1(1)	1(1)	0.08	13438	615.3185	1228.6225	1228.6241	-1.25	0	41	0.0059	1	U	K.GYFVLNDVFR.Y
NbS00030703g0003.1 Mass: 53003 Score: 41 Matches: 1(1) Sequences: 1(1)
NbS00030703g0003.1 protein AED:0.29 eAED:0.29 QI:0|0.71|0.5|1|0.71|0.75|8|366|482; (*GB) gi|255573386|ref|XP_002527619.1| (e_value=9e-142) Ras-GTPase-activating protein-binding protein, putative [Ricinus communis
110.	NbS00023006g0207.1	protein	41	1(1)	1(1)	0.38	11898	523.3062	1044.5978	1044.5968	0.94	0	41	0.0054	1	U	K.VVDLLAPYR.R
111.	NbS00001970g0004.1	protein AED:0.12 eAED:0.12 QI:0|1|0.8|1|1|1|5|253|296; (*GB) gi|82400118|gb|ABB72798.1| (e_value=3e-171) 40S ribosomal protein S4-like protein [Solanum tuberosum];; (*SWP) sp|P46300|RS4_SOLTU (	40	1(1)	1(1)	0.10	11087	474.7793	947.5440	947.5440	-0.04	0	40	0.0052	1	U	R.LGNVFTLGK.G
Proteins matching the same set of peptides:
NbS00004310g0005.1 Mass: 32971 Score: 40 Matches: 1(1) Sequences: 1(1)
NbS00004310g0005.1 protein AED:0.20 eAED:0.22 QI:0|0.5|0.2|0.8|1|1|5|0|289; (*GB) gi|1173257|sp|P46300.1|RS4_SOLTU (e_value=1e-166) RecName: Full=40S ribosomal protein S4;; (*SWP) sp|P46300|RS4_SOLTU (e_value=4e-NbS00005958g0001.1 Mass: 26537 Score: 40 Matches: 1(1) Sequences: 1(1)
NbS00005958g0001.1 protein AED:0.20 eAED:0.20 QI:9|0.66|0.75|1|1|1|4|0|236; (*GB) gi|82400118|gb|ABB72798.1| (e_value=2e-148) 40S ribosomal protein S4-like protein [Solanum tuberosum];; (*SWP) sp|P46300|RS4_SOLTU NbS00012660g0015.1 Mass: 33433 Score: 40 Matches: 1(1) Sequences: 1(1)
NbS00012660g0015.1 protein AED:0.29 eAED:0.37 QI:0|0.6|0.33|1|0.6|0.66|6|0|295; (*GB) gi|82400118|gb|ABB72798.1| (e_value=2e-172) 40S ribosomal protein S4-like protein [Solanum tuberosum];; (*SWP) sp|P46300|RS4_SOLTU NbS00013392g0001.1 Mass: 30022 Score: 40 Matches: 1(1) Sequences: 1(1)
NbS00013392g0001.1 protein AED:0.17 eAED:0.17 QI:0|0.75|0.6|0.8|1|1|5|0|264; (*GB) gi|1173257|sp|P46300.1|RS4_SOLTU (e_value=4e-173) RecName: Full=40S ribosomal protein S4;; (*SWP) sp|P46300|RS4_SOLTU (e_value=1e-NbS00020944g0004.1 Mass: 32588 Score: 40 Matches: 1(1) Sequences: 1(1)
NbS00020944g0004.1 protein AED:0.04 eAED:0.04 QI:0|0.5|0.2|0.8|1|1|5|0|288; (*GB) gi|82400118|gb|ABB72798.1| (e_value=1e-168) 40S ribosomal protein S4-like protein [Solanum tuberosum];; (*SWP) sp|P46300|RS4_SOLTU NbS00028790g0004.1 Mass: 28224 Score: 40 Matches: 1(1) Sequences: 1(1)
NbS00028790g0004.1 protein AED:0.16 eAED:0.17 QI:453|0.66|0.5|1|1|1|4|0|250; (*GB) gi|82400118|gb|ABB72798.1| (e_value=9e-155) 40S ribosomal protein S4-like protein [Solanum tuberosum];; (*SWP) sp|P46300|RS4_SOLTU NbS00033090g0004.1 Mass: 34515 Score: 40 Matches: 1(1) Sequences: 1(1)
NbS00033090g0004.1 protein AED:0.13 eAED:0.15 QI:0|0.6|0.66|1|0.8|0.66|6|235|303; (*GB) gi|82400118|gb|ABB72798.1| (e_value=1e-166) 40S ribosomal protein S4-like protein [Solanum tuberosum];; (*SWP) sp|P46300|RS4
112.	NbS00010947g0011.1	protein AED:0.21 eAED:0.21 QI:0|1|0.88|1|0.87|0.77|9|197|534; (*SWP) sp|Q9FZL3|MGDG_TOBAC (e_value=0.0) Probable monogalactosyldiacylglycerol synthase, chloroplastic OS=Nicotiana tabacum GN=MGD	40	1(1)	1(1)	0.05	12149	537.2584	1072.5023	1072.5011	1.07	0	40	0.0046	1	U	R.MTYYATAPR.L
Proteins matching the same set of peptides:
NbS00013573g0012.1 Mass: 68150 Score: 40 Matches: 1(1) Sequences: 1(1)
NbS00013573g0012.1 protein AED:0.29 eAED:0.29 QI:0|0.66|0.6|0.9|0.77|0.9|10|0|606; (*GB) gi|75173454|sp|Q9FZL3.1|MGDG_TOBAC (e_value=0.0) RecName: Full=Probable monogalactosyldiacylglycerol synthase, chloroplastic;
113.	NbS00059407g0001.1	protein AED:0.31 eAED:0.31 QI:0|0|0|1|1|1|3|0|138; (*SWP) sp|P06005|PSBD_SPIOL (e_value=4e-44) Photosystem II D2 protein OS=Spinacia oleracea GN=psbD PE=1 SV=3;; (*ITAG) ATCG00270.1 (e_value=3e-	40	1(1)	1(1)	0.22	11863	521.3064	1040.5982	1040.5978	0.41	0	40	0.0039	1	U	K.NILLNEGIR.A
114.	NbS00016165g0010.1	protein AED:0.19 eAED:0.19 QI:75|0|0.5|1|1|1|2|0|264; (*GB) gi|121663827|dbj|BAF44533.1| (e_value=9e-166) class IV chitinase [Nicotiana tabacum];; (*SWP) sp|Q6K8R2|CHI6_ORYSJ (e_value=3e-101) Chitinase	40	1(1)	1(1)	0.11	16471	794.9031	1587.7917	1587.7893	1.53	0	40	0.0065	1	U	K.SIGFDGLNDPDIVAR.D
115.	NbS00002028g0009.1	protein AED:0.09 eAED:0.09 QI:0|0|0|0.5|1|1|2|0|201; (*GB) gi|225452646|ref|XP_002281856.1| (e_value=4e-122) PREDICTED: protein SEC13 homolog [Vitis vinifera];; (*SWP) sp|Q9D1M0|SEC13_MOUSE (e_	40	1(1)	1(1)	0.15	13902	640.8551	1279.6957	1279.6925	2.50	0	40	0.0055	1	U	R.DVAWAPNLGLPK.T
Proteins matching the same set of peptides:
NbS00005187g0006.1 Mass: 32833 Score: 40 Matches: 1(1) Sequences: 1(1)
NbS00005187g0006.1 protein AED:0.00 eAED:0.00 QI:0|-1|0|1|-1|1|1|0|302; (*GB) gi|83283979|gb|ABC01897.1| (e_value=0.0) protein transport SEC13-like protein [Solanum tuberosum];; (*SWP) sp|Q5XFW8|SEC13_RAT (e_value=NbS00005404g0013.1 Mass: 32755 Score: 40 Matches: 1(1) Sequences: 1(1)
NbS00005404g0013.1 protein AED:0.31 eAED:0.31 QI:0|1|0.5|1|1|1|2|0|301; (*GB) gi|356567320|ref|XP_003551869.1| (e_value=0.0) PREDICTED: protein SEC13 homolog [Glycine max];; (*SWP) sp|Q9D1M0|SEC13_MOUSE (e_value=NbS00005571g0003.1 Mass: 34440 Score: 40 Matches: 1(1) Sequences: 1(1)
NbS00005571g0003.1 protein AED:0.03 eAED:0.04 QI:0|0|0|1|1|1|2|0|317; (*GB) gi|83283979|gb|ABC01897.1| (e_value=0.0) protein transport SEC13-like protein [Solanum tuberosum];; (*SWP) sp|Q9D1M0|SEC13_MOUSE (e_value=NbS00023949g0003.1 Mass: 24534 Score: 40 Matches: 1(1) Sequences: 1(1)
NbS00023949g0003.1 protein AED:0.12 eAED:0.12 QI:0|0|0|1|1|1|3|0|225; (*GB) gi|83283979|gb|ABC01897.1| (e_value=1e-89) protein transport SEC13-like protein [Solanum tuberosum];; (*SWP) sp|Q3ZCC9|SEC13_BOVIN (e_value=NbS00044664g0001.1 Mass: 32893 Score: 40 Matches: 1(1) Sequences: 1(1)
NbS00044664g0001.1 protein AED:0.35 eAED:0.35 QI:0|-1|0|1|-1|1|1|0|302; (*GB) gi|83283979|gb|ABC01897.1| (e_value=0.0) protein transport SEC13-like protein [Solanum tuberosum];; (*SWP) sp|Q9D1M0|SEC13_MOUSE (e_value
116.	NbS00000215g0010.1	protein AED:0.11 eAED:0.11 QI:211|1|1|1|0.85|0.8|15|450|605; (*GB) gi|225442531|ref|XP_002284134.1| (e_value=0.0) PREDICTED: ruBisCO large subunit-binding protein subunit beta, chloroplastic [Vitis	40	1(1)	1(1)	0.05	13800	635.8539	1269.6932	1269.6928	0.29	0	40	0.0062	1	U	R.DLVNVLEEAIR.G
Proteins matching the same set of peptides:
NbS00007027g0009.1 Mass: 64681 Score: 40 Matches: 1(1) Sequences: 1(1)
NbS00007027g0009.1 protein AED:0.13 eAED:0.13 QI:197|1|1|1|0.92|0.86|15|612|605; (*GB) gi|225442531|ref|XP_002284134.1| (e_value=0.0) PREDICTED: ruBisCO large subunit-binding protein subunit beta, chloroplastic
117.	NbS00018705g0023.1	protein AED:0.30 eAED:0.31 QI:0|0.66|0.75|1|0.33|0.75|4|388|71; (*GB) gi|242050850|ref|XP_002463169.1| (e_value=7e-39) hypothetical protein SORBIDRAFT_02g039000 [Sorghum bicolor];; (*SWP) sp|O82221|	40	1(1)	1(1)	0.44	16271	777.9283	1553.8420	1553.8413	0.46	0	40	0.005	1	U	R.GNSVVTIEALEPVAR.A
Proteins matching the same set of peptides:
NbS00024371g0006.1 Mass: 8908 Score: 40 Matches: 1(1) Sequences: 1(1)
NbS00024371g0006.1 protein AED:0.00 eAED:0.00 QI:102|1|1|1|1|1|4|366|80; (*GB) gi|242050850|ref|XP_002463169.1| (e_value=4e-48) hypothetical protein SORBIDRAFT_02g039000 [Sorghum bicolor];; (*SWP) sp|O82221
118.	NbS00000456g0109.1	protein AED:0.20 eAED:0.20 QI:215|1|1|1|0.6|0.66|6|685|132	39	1(1)	1(1)	0.23	12440	554.3008	1106.5870	1106.5868	0.20	0	39	0.0085	1	U	R.FMIIPDMLK.N
Proteins matching the same set of peptides:
NbS00018940g0019.1 Mass: 12140 Score: 39 Matches: 1(1) Sequences: 1(1)
NbS00018940g0019.1 protein AED:0.20 eAED:0.21 QI:9|1|0.8|1|1|1|5|626|110; (*SWP) sp|P62323|SMD3_XENLA (e_value=4e-30) Small nuclear ribonucleoprotein Sm D3 OS=Xenopus laevis GN=snrpd3 PE=2 SV=1;; (*TAIR) AT1G20580.1 NbS00029347g0013.1 Mass: 9248 Score: 39 Matches: 1(1) Sequences: 1(1)
NbS00029347g0013.1 protein AED:0.29 eAED:0.29 QI:179|0.6|0.66|1|0.8|0.66|6|0|87; (*GB) gi|223975955|gb|ACN32165.1| (e_value=4e-25) unknown [Zea mays];; (*SWP) sp|P62323|SMD3_XENLA (e_value=3e-15) Small nuclear
119.	NbS00000485g0008.1	protein AED:0.27 eAED:0.27 QI:81|1|1|1|0.8|0.83|6|329|238; (*GB) gi|225442156|ref|XP_002275541.1| (e_value=6e-155) PREDICTED: 40S ribosomal protein S3-3 [Vitis vinifera];; (*SWP) sp|Q9FJA6|RS33_	39	2(1)	2(1)	0.26	9384	712.3400	1422.6654	1422.6627	1.95	0	36	0.037	1	U	R.ELAEDGYSGVEVR.V
							13833	637.8286	1273.6426	1273.6449	-1.81	0	32	0.051	1	U	R.GLCAVAQAESLR.Y
Proteins matching the same set of peptides:
NbS00003420g0016.1 Mass: 26587 Score: 39 Matches: 2(1) Sequences: 2(1)
NbS00003420g0016.1 protein AED:0.15 eAED:0.15 QI:81|1|1|1|0.8|1|6|333|237; (*GB) gi|358248410|ref|NP_001239621.1| (e_value=5e-156) uncharacterized protein LOC100808705 [Glycine max];; (*SWP) sp|Q9SIP7|RS31_ARATH NbS00035854g0012.1 Mass: 29045 Score: 39 Matches: 2(1) Sequences: 2(1)
NbS00035854g0012.1 protein AED:0.09 eAED:0.09 QI:143|1|0.85|1|0.83|0.71|7|0|260; (*GB) gi|225444782|ref|XP_002279950.1| (e_value=5e-151) PREDICTED: 40S ribosomal protein S3-3 [Vitis vinifera];; (*SWP) sp|Q9FJA6|RS33_
120.	NbS00007843g0002.1	protein AED:0.14 eAED:0.14 QI:0|0.76|0.78|1|0.84|0.85|14|2042|813; (*GB) gi|359489218|ref|XP_002270340.2| (e_value=0.0) PREDICTED: uncharacterized protein LOC100232913 [Vitis vinifera];; (*SWP)	39	1(1)	1(1)	0.04	13483	617.8174	1233.6202	1233.6176	2.12	0	39	0.011	1	U	R.DVMFGVDRPAK.V
Proteins matching the same set of peptides:
NbS00010828g0006.1 Mass: 86749 Score: 39 Matches: 1(1) Sequences: 1(1)
NbS00010828g0006.1 protein AED:0.20 eAED:0.20 QI:0|0.8|0.63|0.90|0.9|0.90|11|0|770; (*GB) gi|359386142|gb|AEV43360.1| (e_value=0.0) RNA recognition motif protein 1 [Citrus sinensis];; (*SWP) sp|Q7TP47|HNRPQ_RAT
121.	NbS00008232g0008.1	protein AED:0.05 eAED:0.09 QI:72|0.85|0.86|1|0.71|0.86|15|519|570; (*GB) gi|359483518|ref|XP_002272702.2| (e_value=0.0) PREDICTED: apoptosis inhibitor 5-like [Vitis vinifera];; (*SWP) sp|Q5ZMW3|	39	1(1)	1(1)	0.05	17231	825.3930	1648.7715	1648.7693	1.33	0	39	0.0074	1	U	K.NLAESAPYTTPQDSR.Q
122.	NbS00027615g0006.1	protein AED:0.24 eAED:0.24 QI:233|1|1|1|1|1|6|475|276; (*GB) gi|161788876|dbj|BAF95072.1| (e_value=0.0) voltage-dependent anion channel [Nicotiana tabacum];; (*SWP) sp|P42055|VDAC1_SOLTU (e_value=	39	1(1)	1(1)	0.11	18855	966.5037	1930.9928	1930.9888	2.06	0	39	0.0072	1	U	K.FTITTYSPTGVAITSSGTK.K
Proteins matching the same set of peptides:
NbC25338748g0001.1 Mass: 7166 Score: 39 Matches: 1(1) Sequences: 1(1)
NbC25338748g0001.1 protein ; (*GB) gi|161788876|dbj|BAF95072.1| (e_value=3e-38) voltage-dependent anion channel [Nicotiana tabacum];; (*SWP) sp|P42055|VDAC1_SOLTU (e_value=2e-37) Mitochondrial outer membrane
123.	NbS00004901g0005.1	protein AED:0.05 eAED:0.05 QI:0|1|0.5|1|1|1|4|0|391; (*GB) gi|231503|sp|P30171.1|ACT11_SOLTU (e_value=0.0) RecName: Full=Actin-97;; (*SWP) sp|P30171|ACT11_SOLTU (e_value=0.0) Actin-97 OS=Solanum	39	1(1)	1(1)	0.08	18003	887.9534	1773.8923	1773.8897	1.47	0	39	0.0088	1	U	K.NYELPDGQVITIGAER.F
Proteins matching the same set of peptides:
NbS00005317g0101.1 Mass: 41959 Score: 39 Matches: 1(1) Sequences: 1(1)
NbS00005317g0101.1 protein AED:0.21 eAED:0.21 QI:16|1|1|1|1|1|4|419|377
NbS00009856g0015.1 Mass: 40646 Score: 39 Matches: 1(1) Sequences: 1(1)
NbS00009856g0015.1 protein AED:0.09 eAED:0.10 QI:11|1|0.33|1|1|1|3|0|367; (*GB) gi|342837524|dbj|BAK57343.1| (e_value=0.0) actin1 [Morella rubra];; (*SWP) sp|P53492|ACT7_ARATH (e_value=0.0) Actin-7 OS=Arabidopsis NbS00011031g0002.1 Mass: 41871 Score: 39 Matches: 1(1) Sequences: 1(1)
NbS00011031g0002.1 protein AED:0.14 eAED:0.14 QI:236|1|1|1|0.75|0.6|5|154|377; (*GB) gi|231503|sp|P30171.1|ACT11_SOLTU (e_value=0.0) RecName: Full=Actin-97;; (*SWP) sp|P30171|ACT11_SOLTU (e_value=0.0) Actin-97 OS=NbS00017585g0001.1 Mass: 46038 Score: 39 Matches: 1(1) Sequences: 1(1)
NbS00017585g0001.1 protein AED:0.09 eAED:0.09 QI:0|0.66|0.5|1|1|1|4|0|417; (*GB) gi|342837524|dbj|BAK57343.1| (e_value=0.0) actin1 [Morella rubra];; (*SWP) sp|P53492|ACT7_ARATH (e_value=0.0) Actin-7 OS=Arabidopsis NbS00018893g0009.1 Mass: 48966 Score: 39 Matches: 1(1) Sequences: 1(1)
NbS00018893g0009.1 protein AED:0.06 eAED:0.06 QI:40|0.75|0.8|1|0.75|0.6|5|49|437; (*GB) gi|333595899|gb|AEF58501.1| (e_value=0.0) actin [Platycodon grandiflorus];; (*SWP) sp|O81221|ACT_GOSHI (e_value=0.0) Actin OS=NbS00021375g0001.1 Mass: 41973 Score: 39 Matches: 1(1) Sequences: 1(1)
NbS00021375g0001.1 protein AED:0.06 eAED:0.06 QI:40|0.66|0.5|0.75|1|1|4|0|377; (*GB) gi|1168322|sp|P30168.2|ACT6_SOLTU (e_value=0.0) RecName: Full=Actin-71;; (*SWP) sp|P30168|ACT6_SOLTU (e_value=0.0) Actin-71 OS=NbS00038296g0004.1 Mass: 41959 Score: 39 Matches: 1(1) Sequences: 1(1)
NbS00038296g0004.1 protein AED:0.20 eAED:0.20 QI:16|1|1|1|1|1|4|411|377; (*GB) gi|356509003|ref|XP_003523242.1| (e_value=0.0) PREDICTED: actin-7-like [Glycine max];; (*SWP) sp|P53492|ACT7_ARATH (e_value=0.0) Actin-NbC23512151g0001.1 Mass: 8878 Score: 39 Matches: 1(1) Sequences: 1(1)
NbC23512151g0001.1 protein AED:0.00 eAED:0.00 QI:0|-1|1|1|-1|0|1|0|78; (*GB) gi|380294407|gb|AFD50698.1| (e_value=2e-50) actin, partial [Plectranthus hilliardiae x Plectranthus saccatus];; (*SWP) sp|P93371|ACT5_TOBAC NbC24141102g0002.1 Mass: 9523 Score: 39 Matches: 1(1) Sequences: 1(1)
NbC24141102g0002.1 protein AED:0.15 eAED:0.15 QI:0|-1|0|1|-1|1|1|0|83; (*GB) gi|255684836|gb|ACU27907.1| (e_value=2e-53) actin [Nicotiana tabacum];; (*SWP) sp|P93376|ACT6_TOBAC (e_value=3e-53) Actin-103 (Fragment)
124.	NbS00033277g0006.1	protein AED:0.56 eAED:0.56 QI:0|0|0|0.16|1|1|6|0|118	38	1(1)	1(1)	0.26	10161	416.2501	830.4856	830.4861	-0.62	0	38	0.011	2	U	K.SETLILR.Q
125.	NbS00001471g0009.1	protein AED:0.21 eAED:0.22 QI:0|0.87|0.77|1|1|1|9|428|607; (*GB) gi|356555871|ref|XP_003546253.1| (e_value=0.0) PREDICTED: lysosomal beta glucosidase-like [Glycine max];; (*SWP) sp|Q23892	38	1(1)	1(1)	0.05	11560	500.7933	999.5720	999.5713	0.72	0	38	0.009	1	U	R.IGAATALEVR.A
Proteins matching the same set of peptides:
NbS00011140g0006.1 Mass: 76355 Score: 38 Matches: 1(1) Sequences: 1(1)
NbS00011140g0006.1 protein AED:0.16 eAED:0.17 QI:0|0.75|0.44|1|1|1|9|0|696; (*GB) gi|3582436|dbj|BAA33065.1| (e_value=0.0) beta-D-glucan exohydrolase [Nicotiana tabacum];; (*SWP) sp|Q23892|GLUA_DICDI (e_value=9e-NbS00011492g0006.1 Mass: 64535 Score: 38 Matches: 1(1) Sequences: 1(1)
NbS00011492g0006.1 protein AED:0.08 eAED:0.09 QI:0|0|0|1|1|1|2|0|589; (*GB) gi|3582436|dbj|BAA33065.1| (e_value=0.0) beta-D-glucan exohydrolase [Nicotiana tabacum];; (*SWP) sp|Q23892|GLUA_DICDI (e_value=2e-45) Lysosomal NbS00012136g0003.1 Mass: 68565 Score: 38 Matches: 1(1) Sequences: 1(1)
NbS00012136g0003.1 protein AED:0.20 eAED:0.20 QI:210|1|1|1|1|1|9|248|627; (*GB) gi|3582436|dbj|BAA33065.1| (e_value=0.0) beta-D-glucan exohydrolase [Nicotiana tabacum];; (*SWP) sp|Q23892|GLUA_DICDI (e_value=6e-69) NbS00014718g0006.1 Mass: 77426 Score: 38 Matches: 1(1) Sequences: 1(1)
NbS00014718g0006.1 protein AED:0.13 eAED:0.13 QI:0|0.55|0.5|1|0.55|0.4|10|0|705; (*GB) gi|3582436|dbj|BAA33065.1| (e_value=0.0) beta-D-glucan exohydrolase [Nicotiana tabacum];; (*SWP) sp|Q23892|GLUA_DICDI (e_value=NbS00015529g0004.1 Mass: 72833 Score: 38 Matches: 1(1) Sequences: 1(1)
NbS00015529g0004.1 protein AED:0.05 eAED:0.05 QI:316|0.66|0.8|1|1|1|10|257|665; (*GB) gi|225436114|ref|XP_002278363.1| (e_value=0.0) PREDICTED: lysosomal beta glucosidase-like isoform 1 [Vitis vinifera];; (*SWP) NbS00024745g0008.1 Mass: 79490 Score: 38 Matches: 1(1) Sequences: 1(1)
NbS00024745g0008.1 protein AED:0.11 eAED:0.11 QI:182|0.77|0.7|1|1|1|10|339|722; (*GB) gi|356533037|ref|XP_003535075.1| (e_value=0.0) PREDICTED: lysosomal beta glucosidase-like [Glycine max];; (*SWP) sp|Q23892|GLUA_NbS00033441g0004.1 Mass: 84959 Score: 38 Matches: 1(1) Sequences: 1(1)
NbS00033441g0004.1 protein AED:0.22 eAED:0.23 QI:0|0.63|0.5|0.91|0.90|0.83|12|0|754; (*GB) gi|255565893|ref|XP_002523935.1| (e_value=0.0) hydrolase, hydrolyzing O-glycosyl compounds, putative [Ricinus communis];; NbS00058677g0004.1 Mass: 70975 Score: 38 Matches: 1(1) Sequences: 1(1)
NbS00058677g0004.1 protein AED:0.06 eAED:0.06 QI:138|0.88|0.9|1|0.77|0.8|10|177|645; (*GB) gi|3582436|dbj|BAA33065.1| (e_value=0.0) beta-D-glucan exohydrolase [Nicotiana tabacum];; (*SWP) sp|Q23892|GLUA_DICDI (e_NbC25936038g0001.1 Mass: 18915 Score: 38 Matches: 1(1) Sequences: 1(1)
NbC25936038g0001.1 protein ; (*GB) gi|255565897|ref|XP_002523937.1| (e_value=8e-76) hydrolase, hydrolyzing O-glycosyl compounds, putative [Ricinus communis];; (*TAIR) AT5G04885.1 (e_value=6e-68) | Symbols: | Glycosyl NbC26143923g0005.1 Mass: 60960 Score: 38 Matches: 1(1) Sequences: 1(1)
NbC26143923g0005.1 protein AED:0.16 eAED:0.19 QI:0|0.77|0.7|1|0.77|0.8|10|555|557; (*GB) gi|3582436|dbj|BAA33065.1| (e_value=0.0) beta-D-glucan exohydrolase [Nicotiana tabacum];; (*SWP) sp|Q56078|BGLX_SALTY (e_value=
126.	NbS00013115g0003.1	protein AED:0.19 eAED:0.19 QI:3|0.33|0.5|1|1|1|4|273|152; (*GB) gi|357125783|ref|XP_003564569.1| (e_value=1e-85) PREDICTED: 40S ribosomal protein S15a-1-like [Brachypodium distachyon];; (*SWP)	38	1(1)	1(1)	0.20	7454	479.7800	957.5454	957.5495	-4.21	0	38	0.012	1	U	R.VSVLNDALK.S
Proteins matching the same set of peptides:
NbS00016589g0109.1 Mass: 14824 Score: 38 Matches: 1(1) Sequences: 1(1)
NbS00016589g0109.1 protein AED:0.10 eAED:0.10 QI:160|1|1|1|1|1|3|248|130
NbS00022778g0011.1 Mass: 14838 Score: 38 Matches: 1(1) Sequences: 1(1)
NbS00022778g0011.1 protein AED:0.22 eAED:0.22 QI:193|1|0.5|1|1|1|4|316|130; (*GB) gi|357125783|ref|XP_003564569.1| (e_value=3e-91) PREDICTED: 40S ribosomal protein S15a-1-like [Brachypodium distachyon];; (*SWP) sp|NbS00028575g0006.1 Mass: 14960 Score: 38 Matches: 1(1) Sequences: 1(1)
NbS00028575g0006.1 protein AED:0.49 eAED:0.66 QI:0|0|0|0.5|1|1|6|0|133; (*GB) gi|225458489|ref|XP_002284120.1| (e_value=3e-19) PREDICTED: probable thylakoidal processing peptidase 2, chloroplastic [Vitis vinifera];; NbS00031449g0003.1 Mass: 14824 Score: 38 Matches: 1(1) Sequences: 1(1)
NbS00031449g0003.1 protein AED:0.10 eAED:0.10 QI:160|1|1|1|1|1|3|248|130; (*SWP) sp|P42798|R15A1_ARATH (e_value=3e-92) 40S ribosomal protein S15a-1 OS=Arabidopsis thaliana GN=RPS15AA PE=2 SV=2;; (*TAIR) AT5G59850.1 NbS00031559g0011.1 Mass: 16073 Score: 38 Matches: 1(1) Sequences: 1(1)
NbS00031559g0011.1 protein AED:0.16 eAED:0.17 QI:0|0.5|0.66|1|0.5|0.66|3|430|141; (*GB) gi|357125783|ref|XP_003564569.1| (e_value=2e-87) PREDICTED: 40S ribosomal protein S15a-1-like [Brachypodium distachyon];; (*
127.	NbS00041069g0013.1	protein AED:0.01 eAED:0.02 QI:0|0.5|0.2|1|0.75|0.6|5|0|1975; (*GB) gi|296087607|emb|CBI34863.3| (e_value=0.0) unnamed protein product [Vitis vinifera];; (*SWP) sp|Q5VU65|P210L_HUMAN (e_value=3e-	38	1(1)	1(1)	0.01	12245	543.8110	1085.6074	1085.6081	-0.61	0	38	0.01	1	U	K.LDLDGLATLR.V
Proteins matching the same set of peptides:
NbS00006591g0002.1 Mass: 213952 Score: 38 Matches: 1(1) Sequences: 1(1)
NbS00006591g0002.1 protein AED:0.01 eAED:0.01 QI:0|0.66|0.25|1|1|1|4|0|1936; (*GB) gi|296087607|emb|CBI34863.3| (e_value=0.0) unnamed protein product [Vitis vinifera];; (*SWP) sp|P11654|PO210_RAT (e_value=1e-54)
128.	NbS00030095g0005.1	protein AED:0.14 eAED:0.14 QI:300|0.85|0.75|1|1|1|8|368|607; (*GB) gi|225423849|ref|XP_002281060.1| (e_value=0.0) PREDICTED: uncharacterized protein LOC100242198 [Vitis vinifera];; (*SWP) sp|Q9BX40|	38	1(1)	1(1)	0.05	15116	707.3557	1412.6968	1412.6936	2.23	1	38	0.0098	1	U	R.KIDVETFGDFSR.Y
129.	NbS00008510g0008.1	protein AED:0.13 eAED:0.13 QI:0|0.89|0.86|0.98|0.93|0.94|50|0|2033; (*GB) gi|296085156|emb|CBI28651.3| (e_value=0.0) unnamed protein product [Vitis vinifera];; (*SWP) sp|Q92616|GCN1L_HUMAN (e_value=	38	2(2)	2(2)	0.03	16269	777.9279	1553.8412	1553.8413	-0.10	0	33	0.022	1	U	K.LLDVLNTPSEAVQR.A
							10408	435.7738	869.5331	869.5334	-0.43	0	32	0.02	1	U	R.AIIEVLGR.E
130.	NbS00014998g0013.1	protein AED:0.33 eAED:0.33 QI:0|0.83|0.57|1|0.66|0.57|7|0|574; (*GB) gi|359493612|ref|XP_003634635.1| (e_value=0.0) PREDICTED: uncharacterized protein LOC100264164 [Vitis vinifera];; (*TAIR) AT1G53210.1	38	1(1)	1(1)	0.05	19681	717.3425	2149.0056	2149.0076	-0.93	0	38	0.0079	1	U	K.LFNAIDENGDGYLSHSELR.A
Proteins matching the same set of peptides:
NbS00024319g0014.1 Mass: 42563 Score: 38 Matches: 1(1) Sequences: 1(1)
NbS00024319g0014.1 protein AED:0.14 eAED:0.14 QI:0|1|0.8|1|0.5|0.6|5|0|391; (*GB) gi|359493612|ref|XP_003634635.1| (e_value=3e-145) PREDICTED: uncharacterized protein LOC100264164 [Vitis vinifera];; (*TAIR
131.	NbS00027609g0007.1	protein AED:0.23 eAED:0.24 QI:0|0.88|0.84|1|0.94|0.84|19|0|601; (*GB) gi|316980592|dbj|BAJ51944.1| (e_value=0.0) NADP-dependent malic enzyme [Nicotiana benthamiana];; (*SWP) sp|P51615|MAOX_VITVI	38	1(1)	1(1)	0.05	14307	658.3670	1314.7195	1314.7143	3.89	0	38	0.011	1	U	K.SIQVIVVTDGER.I
Proteins matching the same set of peptides:
NbS00028220g0110.1 Mass: 65802 Score: 38 Matches: 1(1) Sequences: 1(1)
NbS00028220g0110.1 protein AED:0.18 eAED:0.18 QI:364|1|1|1|0.94|0.94|19|264|591
132.	NbS00012784g0015.1	protein AED:0.24 eAED:0.24 QI:310|0.71|0.75|0.87|0.85|0.87|8|0|437; (*GB) gi|2459684|gb|AAB71764.1| (e_value=0.0) catalase 1 [Nicotiana tabacum];; (*SWP) sp|P49315|CATA1_NICPL (e_value=0.0) Catalase	38	2(1)	2(1)	0.13	19197	992.9990	1983.9835	1983.9843	-0.41	0	38	0.0094	1		R.EGNFDLVGNNFPVFFIR.D
							11695	509.2643	1016.5140	1016.5138	0.16	0	31	0.07	1	U	K.SLLEEEAAR.I
133.	NbS00015187g0009.1	protein AED:0.20 eAED:0.20 QI:141|0.94|0.94|1|0.72|0.84|19|64|510; (*GB) gi|356504541|ref|XP_003521054.1| (e_value=0.0) PREDICTED: actin-related protein 4-like [Glycine max];; (*SWP) sp|Q84M92|	38	1(1)	1(1)	0.06	20554	853.4430	2557.3072	2557.3024	1.84	0	38	0.0071	1	U	R.ATSLVVDSGGGSTTVAPVHDGYVLQK.A
134.	NbS00013071g0001.1	protein AED:0.14 eAED:0.14 QI:0|0.66|0.25|1|1|1|4|0|360; (*SWP) sp|Q9XIV8|PERN1_TOBAC (e_value=0.0) Peroxidase N1 OS=Nicotiana tabacum GN=poxN1 PE=1 SV=1;; (*TAIR) AT5G64120.1 (e_value=3e-134)	37	1(1)	1(1)	0.08	12268	545.2988	1088.5831	1088.5826	0.48	0	37	0.016	1	U	R.AESIVQSTVR.A
Proteins matching the same set of peptides:
NbS00037769g0004.1 Mass: 36161 Score: 37 Matches: 1(1) Sequences: 1(1)
NbS00037769g0004.1 protein AED:0.16 eAED:0.16 QI:0|1|0.33|1|1|1|3|0|330; (*GB) gi|75315324|sp|Q9XIV8.1|PERN1_TOBAC (e_value=0.0) RecName: Full=Peroxidase N1; AltName: Full=Peroxidase B2; AltName: Full
135.	NbS00020307g0016.1	protein AED:0.13 eAED:0.13 QI:0|0.33|0.25|0.75|0.66|0.25|4|0|741; (*GB) gi|75249421|sp|Q93YF5.1|SUVH1_TOBAC (e_value=0.0) RecName: Full=Histone-lysine N-methyltransferase, H3 lysine-9 specific	37	1(1)	1(1)	0.04	18489	935.9238	1869.8331	1869.8381	-2.67	0	37	0.007	1	U	R.VGELGNEGDDYIFDATR.I
136.	NbS00001594g0015.1	protein AED:0.04 eAED:0.04 QI:64|0.5|0.6|1|0.75|0.6|5|0|553; (*GB) gi|268619136|gb|ACZ13344.1| (e_value=0.0) tubulin alpha chain [Bursaphelenchus xylophilus];; (*SWP) sp|Q9ZRR5|TBA3_HORVU (e_value=	37	1(1)	1(1)	0.05	17590	851.4575	1700.9004	1700.8985	1.09	0	37	0.012	1	U	R.AVFVDLEPTVIDEVR.T
Proteins matching the same set of peptides:
NbS00002652g0220.1 Mass: 60332 Score: 37 Matches: 1(1) Sequences: 1(1)
NbS00002652g0220.1 protein AED:0.10 eAED:0.10 QI:0|0|0|0.6|1|1|5|0|537
NbS00003471g0210.1 Mass: 46317 Score: 37 Matches: 1(1) Sequences: 1(1)
NbS00003471g0210.1 protein AED:0.09 eAED:0.09 QI:260|1|0.75|1|0.66|0.5|4|0|414
NbS00006458g0003.1 Mass: 55859 Score: 37 Matches: 1(1) Sequences: 1(1)
NbS00006458g0003.1 protein AED:0.07 eAED:0.07 QI:12|0.33|0.25|1|0.66|0.5|4|0|500; (*GB) gi|17402471|emb|CAD13178.1| (e_value=0.0) alpha-tubulin [Nicotiana tabacum];; (*SWP) sp|P33629|TBA_PRUDU (e_value=0.0) Tubulin NbS00008055g0007.1 Mass: 49267 Score: 37 Matches: 1(1) Sequences: 1(1)
NbS00008055g0007.1 protein AED:0.07 eAED:0.07 QI:0|0.5|0.4|1|0.5|0.4|5|0|441; (*GB) gi|134035502|gb|ABO47739.1| (e_value=0.0) alpha-tubulin [Gossypium hirsutum];; (*SWP) sp|P29510|TBA2_ARATH (e_value=0.0) Tubulin NbS00026267g0008.1 Mass: 52560 Score: 37 Matches: 1(1) Sequences: 1(1)
NbS00026267g0008.1 protein AED:0.09 eAED:0.09 QI:0|0.2|0.16|1|0.6|0.5|6|0|471; (*GB) gi|17402471|emb|CAD13178.1| (e_value=0.0) alpha-tubulin [Nicotiana tabacum];; (*SWP) sp|P33629|TBA_PRUDU (e_value=0.0) Tubulin NbS00031544g0010.1 Mass: 50360 Score: 37 Matches: 1(1) Sequences: 1(1)
NbS00031544g0010.1 protein AED:0.10 eAED:0.10 QI:4|1|1|1|1|1|4|217|450; (*GB) gi|386870485|gb|AFJ42573.1| (e_value=0.0) alpha-tubulin [Sesamum indicum];; (*SWP) sp|P33629|TBA_PRUDU (e_value=0.0) Tubulin alpha chain NbS00031817g0012.1 Mass: 31630 Score: 37 Matches: 1(1) Sequences: 1(1)
NbS00031817g0012.1 protein AED:0.21 eAED:0.22 QI:3|0.66|0.75|1|0.66|0.75|4|0|284; (*GB) gi|390341332|ref|XP_784342.3| (e_value=3e-149) PREDICTED: tubulin alpha-1 chain-like [Strongylocentrotus purpuratus];; (*SWP) gi|37492|emb|CAA25855.1| Mass: 50810 Score: 37 Matches: 1(1) Sequences: 1(1)
gi|37492|emb|CAA25855.1| alpha-tubulin [Homo sapiens]
NbS00038051g0004.1 Mass: 55743 Score: 37 Matches: 1(1) Sequences: 1(1)
NbS00038051g0004.1 protein AED:0.04 eAED:0.04 QI:0|0|0|1|1|1|3|0|493; (*GB) gi|17402469|emb|CAD13177.1| (e_value=0.0) alpha-tubulin [Nicotiana tabacum];; (*SWP) sp|P33629|TBA_PRUDU (e_value=0.0) Tubulin alpha chain NbS00058547g0002.1 Mass: 58434 Score: 37 Matches: 1(1) Sequences: 1(1)
NbS00058547g0002.1 protein AED:0.08 eAED:0.08 QI:4|0.75|0.4|1|1|1|5|0|526; (*GB) gi|348515729|ref|XP_003445392.1| (e_value=0.0) PREDICTED: tubulin alpha chain-like [Oreochromis niloticus];; (*SWP) sp|P33623|TBA1
137.	NbS00015419g0005.1	protein AED:0.32 eAED:0.32 QI:0|1|1|1|0.75|0.6|5|174|287; (*GB) gi|2114050|dbj|BAA20076.1| (e_value=0.0) water channel protein [Nicotiana excelsior];; (*SWP) sp|Q08451|PIP1_SOLLC (e_value=0.0)	37	1(1)	1(1)	0.11	14716	680.8653	1359.7160	1359.7147	1.00	0	37	0.015	2	U	R.LGGGANVVQPGYTK.G
Proteins matching the same set of peptides:
NbS00043512g0006.1 Mass: 29648 Score: 37 Matches: 1(1) Sequences: 1(1)
NbS00043512g0006.1 protein AED:0.15 eAED:0.15 QI:166|0.8|0.83|1|0.6|0.5|6|221|275; (*GB) gi|2114050|dbj|BAA20076.1| (e_value=0.0) water channel protein [Nicotiana excelsior];; (*SWP) sp|Q08451|PIP1_SOLLC (e_value=NbC25434411g0004.1 Mass: 14362 Score: 37 Matches: 1(1) Sequences: 1(1)
NbC25434411g0004.1 protein AED:0.23 eAED:0.23 QI:0|1|0|1|1|1|2|0|136; (*GB) gi|2114050|dbj|BAA20076.1| (e_value=4e-93) water channel protein [Nicotiana excelsior];; (*SWP) sp|Q08451|PIP1_SOLLC (e_value=3e-93) Probable
138.	NbS00061216g0001.1	protein AED:0.17 eAED:0.17 QI:0|-1|0|1|-1|1|1|0|179; (*SWP) sp|P11670|PRB1_TOBAC (e_value=3e-109) Basic form of pathogenesis-related protein 1 OS=Nicotiana tabacum PE=3 SV=1;; (*TAIR) AT4G33720.1	37	1(1)	1(1)	0.16	14638	676.8399	1351.6653	1351.6633	1.47	0	37	0.016	1	U	R.VAAFAQNYANQR.A
139.	NbS00014940g0015.1	protein AED:0.19 eAED:0.20 QI:221|0.95|0.77|1|0.90|0.95|22|289|1422; (*GB) gi|296086345|emb|CBI31934.3| (e_value=6e-179) unnamed protein product [Vitis vinifera];; (*TAIR) AT2G03150.1 (e_value=	37	1(1)	1(1)	0.02	12750	575.2729	1148.5312	1148.5309	0.27	0	37	0.015	1	U	K.NSLEELSSDR.N
Proteins matching the same set of peptides:
NbS00014941g0006.1 Mass: 159674 Score: 37 Matches: 1(1) Sequences: 1(1)
NbS00014941g0006.1 protein AED:0.16 eAED:0.17 QI:239|0.82|0.70|1|0.73|0.75|24|320|1403; (*GB) gi|296086345|emb|CBI31934.3| (e_value=5e-161) unnamed protein product [Vitis vinifera];; (*TAIR) AT2G03150.1
140.	NbS00011860g0002.1	protein AED:0.14 eAED:0.14 QI:0|0.83|0.76|0.84|1|1|13|0|788; (*GB) gi|255561268|ref|XP_002521645.1| (e_value=0.0) arsenite-resistance protein, putative [Ricinus communis];; (*SWP) sp|Q9ZVD0|SRRT_	36	1(1)	1(1)	0.04	14984	698.8995	1395.7845	1395.7834	0.79	0	36	0.0093	1	U	R.VQIDVGQAQALVR.K
141.	NbS00048220g0003.1	protein AED:0.08 eAED:0.08 QI:242|1|0.92|1|0.91|0.92|13|593|685; (*GB) gi|359483452|ref|XP_002270330.2| (e_value=0.0) PREDICTED: E3 ubiquitin-protein ligase COP1-like [Vitis vinifera];; (*SWP)	36	1(1)	1(1)	0.04	11634	505.8337	1009.6529	1009.6536	-0.69	0	36	0.0016	2	U	R.LIGALVPTVK.S
142.	NbS00002188g0022.1	protein AED:0.32 eAED:0.32 QI:0|1|0.5|1|1|1|2|0|227; (*GB) gi|464621|sp|P34091.1|RL6_MESCR (e_value=7e-104) RecName: Full=60S ribosomal protein L6; AltName: Full=YL16-like;; (*SWP) sp|P34091|RL6_	36	1(1)	1(1)	0.13	12518	559.3347	1116.6549	1116.6543	0.52	0	36	0.011	1	U	K.SGLLLVSGPFK.L
Proteins matching the same set of peptides:
NbS00031098g0006.1 Mass: 25493 Score: 36 Matches: 1(1) Sequences: 1(1)
NbS00031098g0006.1 protein AED:0.18 eAED:0.18 QI:96|1|1|1|1|1|2|68|230; (*GB) gi|464621|sp|P34091.1|RL6_MESCR (e_value=5e-104) RecName: Full=60S ribosomal protein L6; AltName: Full=YL16-like;; (*SWP) sp|P34091|RL6
143.	NbS00015227g0002.1	protein AED:0.14 eAED:0.16 QI:0|-1|0|1|-1|1|1|0|171; (*GB) gi|237783971|gb|ACR19782.1| (e_value=5e-91) ATP synthase CF1 beta subunit [Nolana galapagensis];; (*SWP) sp|P26530|ATPB_NICRU (e_value=	36	1(1)	1(1)	0.18	19437	1031.0223	2060.0301	2060.0248	2.57	0	36	0.014	1	U	K.GIYPAVDPLDSTSTMLQPR.I
144.	NbS00027670g0006.1	protein AED:0.24 eAED:0.24 QI:614|0.93|0.93|1|1|1|16|163|536; (*SWP) sp|P50433|GLYM_SOLTU (e_value=0.0) Serine hydroxymethyltransferase, mitochondrial OS=Solanum tuberosum PE=2 SV=1;; (*TAIR) AT4G37930.1	36	1(1)	1(1)	0.06	18051	894.4227	1786.8308	1786.8261	2.62	0	36	0.012	1	U	R.LNESTGYIDYDQLEK.S
Proteins matching the same set of peptides:
NbS00042478g0005.1 Mass: 57495 Score: 36 Matches: 1(1) Sequences: 1(1)
NbS00042478g0005.1 protein AED:0.25 eAED:0.25 QI:312|1|1|1|0.93|0.93|16|436|518; (*GB) gi|1707998|sp|P50433.1|GLYM_SOLTU (e_value=0.0) RecName: Full=Serine hydroxymethyltransferase, mitochondrial; Short=SHMT; AltName:
145.	NbS00001709g0013.1	protein AED:0.15 eAED:0.15 QI:227|1|1|1|0.85|0.75|8|809|341; (*GB) gi|21388546|emb|CAD33241.1| (e_value=0.0) putative mitochondrial NAD-dependent malate dehydrogenase [Solanum tuberosum];; (*SWP)	35	1(1)	1(1)	0.09	14340	659.8547	1317.6949	1317.6929	1.57	0	35	0.021	1	U	R.DDLFNINAGIVK.S
Proteins matching the same set of peptides:
NbS00011011g0027.1 Mass: 38126 Score: 35 Matches: 1(1) Sequences: 1(1)
NbS00011011g0027.1 protein AED:0.09 eAED:0.09 QI:401|0.75|0.88|1|0.5|0.55|9|581|363; (*GB) gi|21388546|emb|CAD33241.1| (e_value=0.0) putative mitochondrial NAD-dependent malate dehydrogenase [Solanum tuberosum];; NbS00015957g0014.1 Mass: 46103 Score: 35 Matches: 1(1) Sequences: 1(1)
NbS00015957g0014.1 protein AED:0.11 eAED:0.11 QI:0|0.71|0.62|1|0.85|0.87|8|550|434; (*SWP) sp|P17783|MDHM_CITLA (e_value=0.0) Malate dehydrogenase, mitochondrial OS=Citrullus lanatus GN=MMDH PE=1 SV=1;; (*TAIR) AT1G53240.1 NbS00022525g0113.1 Mass: 35306 Score: 35 Matches: 1(1) Sequences: 1(1)
NbS00022525g0113.1 protein AED:0.18 eAED:0.18 QI:189|0.87|0.77|1|0.75|0.66|9|554|335
146.	NbS00019391g0012.1	protein AED:0.09 eAED:0.09 QI:72|0.88|0.9|1|0.88|1|10|207|369; (*TAIR) AT4G34660.1 (e_value=0.0) | Symbols: | SH3 domain-containing protein | chr4:16545595-16548294 RVERSE LENGTH=368;; (*ITAG)	35	1(1)	1(1)	0.08	8207	555.3000	1108.5854	1108.5764	8.13	0	35	0.041	2	U	R.GVEGYIISGSK.Q
Proteins matching the same set of peptides:
NbS00031419g0012.1 Mass: 36635 Score: 35 Matches: 1(1) Sequences: 1(1)
NbS00031419g0012.1 protein AED:0.19 eAED:0.19 QI:79|0.66|0.6|1|0.77|0.8|10|0|329; (*GB) gi|255543841|ref|XP_002512983.1| (e_value=4e-160) clathrin binding protein, putative [Ricinus communis];; (*TAIR) AT4G34660.2
147.	NbS00031017g0008.1	protein AED:0.42 eAED:0.42 QI:0|0|0|1|0|0|2|0|197; (*GB) gi|190607593|gb|ACE79459.1| (e_value=4e-63) NBS-coding resistance gene analog [Nicotiana tabacum];; (*SWP) sp|Q6L403|R1B17_SOLDE (e_value=	35	1(1)	1(1)	0.15	11792	515.7798	1029.5451	1029.5091	35.0	0	35	0.026	2	U	R.ADELADQLR.R
148.	NbS00003075g0012.1	protein AED:0.17 eAED:0.17 QI:419|0.94|0.88|1|0.88|0.91|36|397|1540; (*GB) gi|116047943|gb|ABJ53197.1| (e_value=0.0) myosin XI-2 [Nicotiana benthamiana];; (*SWP) sp|P54697|MYOJ_DICDI (e_value=0.0)	35	1(1)	1(1)	0.02	11498	497.2716	992.5286	992.5212	7.45	1	35	0.026	1	U	K.ETKEMLVK.E
Proteins matching the same set of peptides:
NbS00009118g0004.1 Mass: 175783 Score: 35 Matches: 1(1) Sequences: 1(1)
NbS00009118g0004.1 protein AED:0.21 eAED:0.22 QI:421|0.86|0.86|1|0.78|0.78|38|0|1530; (*GB) gi|116047943|gb|ABJ53197.1| (e_value=0.0) myosin XI-2 [Nicotiana benthamiana];; (*SWP) sp|P54697|MYOJ_DICDI (e_value=
149.	NbS00002044g0008.1	protein AED:0.19 eAED:0.19 QI:375|1|1|1|0.5|0.57|7|290|211; (*GB) gi|356555789|ref|XP_003546212.1| (e_value=2e-134) PREDICTED: ras-related protein RABB1c-like [Glycine max];; (*SWP) sp|P92963|RAB1C_	35	1(1)	1(1)	0.14	16098	775.8851	1549.7556	1549.7525	1.99	0	35	0.023	1	U	K.LQIWDTAGQESFR.S
Proteins matching the same set of peptides:
NbS00004361g0010.1 Mass: 23353 Score: 35 Matches: 1(1) Sequences: 1(1)
NbS00004361g0010.1 protein AED:0.20 eAED:0.20 QI:323|1|1|1|1|1|6|340|211; (*GB) gi|16755592|gb|AAL28022.1| (e_value=2e-136) small GTPase Rab2 [Nicotiana tabacum];; (*SWP) sp|P92963|RAB1C_ARATH (e_value=6e-136) Ras-NbS00010402g0006.1 Mass: 23375 Score: 35 Matches: 1(1) Sequences: 1(1)
NbS00010402g0006.1 protein AED:0.06 eAED:0.06 QI:210|1|1|1|0.66|0.57|7|290|211; (*GB) gi|356555789|ref|XP_003546212.1| (e_value=1e-132) PREDICTED: ras-related protein RABB1c-like [Glycine max];; (*SWP) sp|P92963|NbS00013323g0007.1 Mass: 23053 Score: 35 Matches: 1(1) Sequences: 1(1)
NbS00013323g0007.1 protein AED:0.30 eAED:0.30 QI:23|0.8|0.83|1|0.8|0.83|6|476|207; (*GB) gi|255570175|ref|XP_002526048.1| (e_value=2e-144) protein with unknown function [Ricinus communis];; (*SWP) sp|Q38922|RAB1B_NbS00021088g0008.1 Mass: 23349 Score: 35 Matches: 1(1) Sequences: 1(1)
NbS00021088g0008.1 protein AED:0.04 eAED:0.04 QI:316|1|1|1|1|1|6|203|211; (*GB) gi|16755592|gb|AAL28022.1| (e_value=3e-136) small GTPase Rab2 [Nicotiana tabacum];; (*SWP) sp|P92963|RAB1C_ARATH (e_value=1e-135) Ras-NbS00054942g0003.1 Mass: 23411 Score: 35 Matches: 1(1) Sequences: 1(1)
NbS00054942g0003.1 protein AED:0.31 eAED:0.31 QI:254|1|1|1|1|1|6|256|211; (*GB) gi|16755592|gb|AAL28022.1| (e_value=2e-142) small GTPase Rab2 [Nicotiana tabacum];; (*SWP) sp|P92963|RAB1C_ARATH (e_value=1e-140) Ras-
150.	NbS00000710g0004.1	protein AED:0.10 eAED:0.12 QI:195|0.77|0.7|1|0.77|0.5|10|0|501; (*SWP) sp|O94260|G3BP_SCHPO (e_value=3e-21) Putative G3BP-like protein OS=Schizosaccharomyces pombe (strain 972 / ATCC 24843) GN=	35	1(1)	1(1)	0.06	13049	591.8464	1181.6783	1181.6768	1.28	0	35	0.012	1	U	K.AIEASPVLIGGR.Q
151.	NbS00022054g0014.1	protein AED:0.15 eAED:0.17 QI:48|1|0.71|1|1|1|7|0|661; (*GB) gi|225444019|ref|XP_002281594.1| (e_value=0.0) PREDICTED: cleavage and polyadenylation specificity factor CPSF30-like [Vitis vinifera];;	35	1(1)	1(1)	0.04	12603	564.8216	1127.6286	1127.6299	-1.11	0	35	0.02	1	U	K.TAVVLPQGTSR.Y
152.	Nb101Scf00283g0008.1	SR45	34	9(2)	8(2)	0.15	11210	480.7444	959.4742	959.4753	-1.09	0	26	0.0027	1	U	K.GFAYVEFK.T
							12095	533.8040	1065.5934	1065.5931	0.25	0	22	0.007	1	U	R.VLHVDQLSR.N
							15738	500.2509	1497.7309	197.7311	-0.12	1	6	0.25	1	U	R.TDNAPVDLEKDGPK.R
							6508	434.2400	866.4654	866.4722	-7.84	1	4	0.42	1	U	R.TPPRGSPR.R
							2580	334.1900	999.5482	999.5349	13.3	1	4	0.41	1	U	R.KVSPTPESR.V
							4419	401.2400	800.4654	800.4504	18.8	1	3	0.51	1	U	K.SPAGVSKR.G
							9409	358.2084	714.4023	714.4137	-15.86	1	2	0.58	1	U	R.SISPRR.G
							14875	461.8939	1382.6599	1382.6612	-0.94	0	2	0.57	1	U	K.AQLHMDGAQIDGK.I
153.	NbS00007600g0009.1	protein AED:0.75 eAED:0.75 QI:0|0|0|0.04|0.83|0.88|25|0|918; (*SWP) sp|Q9M3G7|ATM_ARATH (e_value=0.0) Serine/threonine-protein kinase ATM OS=Arabidopsis thaliana GN=ATM PE=2 SV=1;; (*TAIR) AT3G48190.1	34	1(1)	1(1)	0.03	11739	512.2764	1022.5382	1022.5470	-8.65	0	34	0.026	1	U	K.QMVEIYIK.L
154.	NbS00002523g0003.1	protein AED:0.18 eAED:0.18 QI:0|-1|0|1|-1|1|1|0|704; (*GB) gi|75249421|sp|Q93YF5.1|SUVH1_TOBAC (e_value=0.0) RecName: Full=Histone-lysine N-methyltransferase, H3 lysine-9 specific SUVH1; AltName:	34	1(1)	1(1)	0.04	12735	574.3058	1146.5970	1146.5961	0.82	0	34	0.034	1	U	K.IYIYDGLYK.I
Proteins matching the same set of peptides:
NbS00004793g0007.1 Mass: 83339 Score: 34 Matches: 1(1) Sequences: 1(1)
NbS00004793g0007.1 protein AED:0.17 eAED:0.17 QI:0|-1|0|1|-1|1|1|0|749; (*SWP) sp|Q93YF5|SUVH1_TOBAC (e_value=0.0) Histone-lysine N-methyltransferase, H3 lysine-9 specific SUVH1 OS=Nicotiana tabacum GN=SUVH1
155.	NbS00010454g0009.1	protein AED:0.20 eAED:0.20 QI:0|1|0.5|1|1|1|2|0|333; (*SWP) sp|Q40459|PSBO_TOBAC (e_value=0.0) Oxygen-evolving enhancer protein 1, chloroplastic OS=Nicotiana tabacum GN=PSBO PE=2 SV=1;; (*TAIR)	34	1(1)	1(1)	0.09	5038	425.7200	849.4254	849.4232	2.61	0	34	0.038	1	U	R.GSSFLDPK.G
Proteins matching the same set of peptides:
NbS00019818g0001.1 Mass: 35404 Score: 34 Matches: 1(1) Sequences: 1(1)
NbS00019818g0001.1 protein AED:0.28 eAED:0.28 QI:0|1|0.5|1|1|1|2|0|332; (*GB) gi|384038815|gb|AFH57998.1| (e_value=0.0) chloroplast PsbO2 precursor [Nicotiana benthamiana];; (*SWP) sp|Q40459|PSBO_TOBAC (e_value=0.0) NbS00027134g0004.1 Mass: 39762 Score: 34 Matches: 1(1) Sequences: 1(1)
NbS00027134g0004.1 protein AED:0.02 eAED:0.02 QI:0|1|0.5|1|1|1|2|0|374; (*GB) gi|384038819|gb|AFH58000.1| (e_value=0.0) chloroplast PsbO4 precursor [Nicotiana benthamiana];; (*SWP) sp|Q40459|PSBO_TOBAC (e_value=0.0) NbS00032545g0003.1 Mass: 35462 Score: 34 Matches: 1(1) Sequences: 1(1)
NbS00032545g0003.1 protein AED:0.18 eAED:0.18 QI:0|1|0.5|1|1|1|2|0|332; (*GB) gi|384038813|gb|AFH57997.1| (e_value=0.0) chloroplast PsbO1 precursor [Nicotiana benthamiana];; (*SWP) sp|Q40459|PSBO_TOBAC (e_value=0.0) NbC23666742g0001.1 Mass: 9076 Score: 34 Matches: 1(1) Sequences: 1(1)
NbC23666742g0001.1 protein ; (*GB) gi|61697115|gb|AAX53163.1| (e_value=8e-52) chloroplast photosynthetic oxygen-evolving protein 33 kDa subunit [Nicotiana benthamiana];; (*SWP) sp|Q40459|PSBO_TOBAC (e_value=3e-53)
156.	NbS00001075g0007.1	protein AED:0.16 eAED:0.16 QI:0|0.54|0.41|0.91|1|1|12|133|554; (*GB) gi|20522008|dbj|BAB92011.1| (e_value=0.0) pleiotropic drug resistance like protein [Nicotiana tabacum];; (*SWP) sp|Q76CU2|PDR1_	34	1(1)	1(1)	0.05	13342	609.8239	1217.6332	1217.6326	0.47	0	34	0.032	1	U	R.VTTGEMLVGPSK.A
Proteins matching the same set of peptides:
NbS00019903g0005.1 Mass: 162134 Score: 34 Matches: 1(1) Sequences: 1(1)
NbS00019903g0005.1 protein AED:0.20 eAED:0.20 QI:0|1|1|1|1|1|20|174|1434; (*GB) gi|75326590|sp|Q76CU2.1|PDR1_TOBAC (e_value=0.0) RecName: Full=Pleiotropic drug resistance protein 1; AltName: Full=NtPDR1;; (*SWP) NbS00038421g0004.1 Mass: 170425 Score: 34 Matches: 1(1) Sequences: 1(1)
NbS00038421g0004.1 protein AED:0.16 eAED:0.16 QI:204|0.9|0.90|1|1|1|21|174|1502; (*GB) gi|75326590|sp|Q76CU2.1|PDR1_TOBAC (e_value=0.0) RecName: Full=Pleiotropic drug resistance protein 1; AltName: Full=NtPDR1;;
157.	NbS00010523g0001.1	protein AED:0.13 eAED:0.14 QI:0|0.80|0.68|1|1|1|22|0|1481; (*GB) gi|75331994|sp|Q949G3.1|PDR1_NICPL (e_value=0.0) RecName: Full=Pleiotropic drug resistance protein 1; AltName: Full=NpPDR1;; (*SWP)	34	1(1)	1(1)	0.02	13342	609.8239	1217.6332	1217.6326	0.47	0	34	0.032	1	U	R.VTTGEMIVGPSK.A
Proteins matching the same set of peptides:
NbS00038999g0004.1 Mass: 161442 Score: 34 Matches: 1(1) Sequences: 1(1)
NbS00038999g0004.1 protein AED:0.14 eAED:0.14 QI:0|0.94|0.95|1|0.84|0.9|20|140|1427; (*GB) gi|75331994|sp|Q949G3.1|PDR1_NICPL (e_value=0.0) RecName: Full=Pleiotropic drug resistance protein 1; AltName: Full=NpPDR1
158.	NbS00004717g0103.1	protein AED:0.03 eAED:0.03 QI:0|-1|0|1|-1|1|1|0|128	34	1(1)	1(1)	0.25	10014	407.2628	812.5110	812.5120	-1.25	0	34	0.014	1	U	K.ANVLGIVK.L
Proteins matching the same set of peptides:
NbS00017897g0003.1 Mass: 13705 Score: 34 Matches: 1(1) Sequences: 1(1)
NbS00017897g0003.1 protein AED:0.00 eAED:0.00 QI:176|0|0.5|1|0|0.5|2|349|129; (*GB) gi|118488240|gb|ABK95939.1| (e_value=2e-36) unknown [Populus trichocarpa];; (*SWP) sp|P14009|14KD_DAUCA (e_value=4e-29) 14 kDa proline
159.	NbS00017222g0017.1	protein AED:0.07 eAED:0.07 QI:314|0.66|0.57|1|0.16|0.14|7|435|963; (*GB) gi|255559969|ref|XP_002521003.1| (e_value=7e-93) hypothetical protein RCOM_0992860 [Ricinus communis];; (*TAIR) AT2G30690.1	34	1(1)	1(1)	0.03	11509	498.2434	994.4723	994.5083	-36.20	0	34	0.03	1	U	K.ADISALSYR.E
160.	NbS00004226g0004.1	protein ; (*GB) gi|94466657|emb|CAJ44457.1| (e_value=4e-18) ALY protein [Nicotiana benthamiana];; (*ITAG) Solyc10g086400.1.1 (e_value=3e-16) evidence_code:10F1H1E1IEG genomic_reference:SL2.40ch10	34	1(1)	1(1)	0.24	12828	580.3202	1158.6258	1158.6245	1.19	0	34	0.036	1	U	R.GAGGISGIETGIK.L
Proteins matching the same set of peptides:
NbS00025223g0004.1 Mass: 16135 Score: 34 Matches: 1(1) Sequences: 1(1)
NbS00025223g0004.1 protein ; (*GB) gi|51490663|emb|CAG26902.1| (e_value=4e-28) ALY protein [Nicotiana benthamiana];; (*ITAG) Solyc10g086400.1.1 (e_value=5e-19) evidence_code:10F1H1E1IEG genomic_reference:SL2.40ch10
161.	NbS00000361g0007.1	protein AED:0.06 eAED:0.06 QI:0|0.83|0.85|1|0.83|0.71|7|414|546; (*GB) gi|350539281|ref|NP_001234129.1| (e_value=0.0) calnexin-like protein precursor [Solanum lycopersicum];; (*SWP) sp|P29402|CALX1_	33	1(1)	1(1)	0.05	15193	712.3483	1422.6821	1422.6813	0.56	0	33	0.031	1	U	R.LQDGLECGGAYLK.Y
Proteins matching the same set of peptides:
NbS00004679g0009.1 Mass: 70288 Score: 33 Matches: 1(1) Sequences: 1(1)
NbS00004679g0009.1 protein AED:0.34 eAED:0.35 QI:0|0.62|0.44|0.88|1|1|9|0|616; (*GB) gi|350539281|ref|NP_001234129.1| (e_value=0.0) calnexin-like protein precursor [Solanum lycopersicum];; (*SWP) sp|Q39817|CALX_SOYBN NbS00010157g0101.1 Mass: 37572 Score: 33 Matches: 1(1) Sequences: 1(1)
NbS00010157g0101.1 protein AED:0.11 eAED:0.11 QI:0|0|0|0.5|1|1|4|0|327
NbS00025205g0016.1 Mass: 58304 Score: 33 Matches: 1(1) Sequences: 1(1)
NbS00025205g0016.1 protein AED:0.25 eAED:0.26 QI:0|0.66|0.57|1|1|1|7|642|508; (*GB) gi|350539281|ref|NP_001234129.1| (e_value=5e-120) calnexin-like protein precursor [Solanum lycopersicum];; (*SWP) sp|Q39817|CALX_NbS00025205g0024.1 Mass: 65602 Score: 33 Matches: 1(1) Sequences: 1(1)
NbS00025205g0024.1 protein AED:0.09 eAED:0.09 QI:0|0.71|0.5|1|0.85|0.87|8|0|574; (*GB) gi|350539281|ref|NP_001234129.1| (e_value=0.0) calnexin-like protein precursor [Solanum lycopersicum];; (*SWP) sp|Q39817|CALX_
162.	NbS00008764g0022.1	protein AED:0.14 eAED:0.14 QI:72|1|1|1|0.6|0.66|6|317|286; (*GB) gi|255558218|ref|XP_002520136.1| (e_value=0.0) Protein PPLZ12, putative [Ricinus communis];; (*SWP) sp|Q9FM19|HIR1_ARATH (e_value=	33	1(1)	1(1)	0.10	11122	475.2769	948.5393	948.5392	0.10	0	33	0.03	1	U	K.YLSGLGIAR.Q
Proteins matching the same set of peptides:
NbS00010140g0005.1 Mass: 32435 Score: 33 Matches: 1(1) Sequences: 1(1)
NbS00010140g0005.1 protein AED:0.06 eAED:0.06 QI:39|1|1|1|1|1|5|320|291; (*GB) gi|151347473|gb|ABS01349.1| (e_value=0.0) hypersensitive-induced response protein [Carica papaya];; (*SWP) sp|Q9FM19|HIR1_ARATH (e_value=NbS00030743g0005.1 Mass: 29452 Score: 33 Matches: 1(1) Sequences: 1(1)
NbS00030743g0005.1 protein AED:0.22 eAED:0.22 QI:125|0.8|0.66|1|0.4|0.5|6|0|264; (*GB) gi|151347473|gb|ABS01349.1| (e_value=4e-180) hypersensitive-induced response protein [Carica papaya];; (*SWP) sp|Q9FM19|HIR1_
163.	NbS00002134g0112.1	protein AED:0.04 eAED:0.13 QI:0|1|0.33|1|1|1|3|0|218	33	1(1)	1(1)	0.14	12933	585.8066	1169.5987	1169.5968	1.62	0	33	0.031	1	U	K.FLDGIYVSEK.G
Proteins matching the same set of peptides:
NbS00005119g0003.1 Mass: 22005 Score: 33 Matches: 1(1) Sequences: 1(1)
NbS00005119g0003.1 protein AED:0.27 eAED:0.27 QI:111|1|1|1|1|1|3|349|194; (*GB) gi|77416921|gb|ABA81856.1| (e_value=9e-133) unknown [Solanum tuberosum];; (*SWP) sp|P49209|RL91_ARATH (e_value=4e-122) 60S ribosomal NbS00005152g0006.1 Mass: 22032 Score: 33 Matches: 1(1) Sequences: 1(1)
NbS00005152g0006.1 protein AED:0.00 eAED:0.00 QI:111|1|1|1|0.5|0.33|3|349|194; (*GB) gi|77416921|gb|ABA81856.1| (e_value=2e-133) unknown [Solanum tuberosum];; (*SWP) sp|P49209|RL91_ARATH (e_value=8e-122) 60S ribosomal
164.	NbS00028158g0015.1	protein AED:0.44 eAED:0.54 QI:0|0.75|0.4|1|1|1|5|0|169; (*GB) gi|388500696|gb|AFK38414.1| (e_value=1e-63) unknown [Lotus japonicus];; (*SWP) sp|O04616|Y4115_ARATH (e_value=4e-59) Uncharacterized	33	1(0)	1(0)	0.19	8544	594.3100	1186.6054	1186.6081	-2.23	0	33	0.094	1	U	K.ELAEDIEQLK.K
165.	NbS00011040g0001.1	protein AED:0.00 eAED:0.03 QI:0|1|0.66|1|0|0|3|164|270; (*GB) gi|255578051|ref|XP_002529896.1| (e_value=1e-58) small nuclear ribonucleoprotein-associated protein, putative [Ricinus communis];;	33	1(1)	1(1)	0.12	12366	550.7816	1099.5487	1099.5484	0.24	0	33	0.032	1	U	K.MLQYINYR.M
Proteins matching the same set of peptides:
NbS00014429g0006.1 Mass: 33726 Score: 33 Matches: 1(1) Sequences: 1(1)
NbS00014429g0006.1 protein AED:0.21 eAED:0.23 QI:0|0|0|1|1|1|2|0|322; (*GB) gi|255578055|ref|XP_002529898.1| (e_value=4e-54) small nuclear ribonucleoprotein-associated protein, putative [Ricinus communis
166.	NbS00005419g0006.1	protein	33	1(1)	1(1)	0.10	9277	349.2336	696.4525	696.4534	-1.22	0	33	0.0056	2	U	K.IGGLPIK.G
167.	NbS00009707g0011.1	protein AED:0.22 eAED:0.22 QI:246|1|1|1|0|0.14|7|394|181; (*GB) gi|115501471|dbj|BAF34209.1| (e_value=7e-133) ADP ribosylation factor [Nicotiana tabacum];; (*SWP) sp|P36397|ARF1_ARATH (e_value=	33	1(1)	1(1)	0.16	16327	783.3849	1564.7553	1564.7522	2.01	0	33	0.034	1	U	K.NISFTVWDVGGQDK.I
Proteins matching the same set of peptides:
NbS00019729g0011.1 Mass: 5194 Score: 33 Matches: 1(1) Sequences: 1(1)
NbS00019729g0011.1 protein AED:0.61 eAED:0.80 QI:61|0|0.33|1|0|0.33|3|0|44
gi|297262255|ref|XP_001104802.2| Mass: 28165 Score: 33 Matches: 1(1) Sequences: 1(1)
gi|297262255|ref|XP_001104802.2| PREDICTED: ADP-ribosylation factor 3-like isoform 3 [Macaca mulatta]
168.	NbS00004739g0001.1	protein AED:0.17 eAED:0.17 QI:0|1|0.66|1|1|1|3|0|251; (*GB) gi|100801744|emb|CAK24966.1| (e_value=2e-175) chlorophyll a/b binding protein [Solanum tuberosum];; (*SWP) sp|Q9SQL2|CB24_PEA (e_value=	33	1(1)	1(1)	0.12	14302	658.3366	1314.6587	1314.6568	1.41	0	33	0.037	1	U	K.NPGSVNQDPIFK.N
Proteins matching the same set of peptides:
NbS00030208g0012.1 Mass: 25902 Score: 33 Matches: 1(1) Sequences: 1(1)
NbS00030208g0012.1 protein AED:0.05 eAED:0.05 QI:0|0.5|0|1|1|1|3|0|233; (*GB) gi|100801744|emb|CAK24966.1| (e_value=1e-158) chlorophyll a/b binding protein [Solanum tuberosum];; (*SWP) sp|Q9SQL2|CB24_PEA (e_value=NbS00043913g0001.1 Mass: 27579 Score: 33 Matches: 1(1) Sequences: 1(1)
NbS00043913g0001.1 protein AED:0.36 eAED:0.36 QI:170|1|0.66|1|1|1|3|0|250; (*GB) gi|100801744|emb|CAK24966.1| (e_value=7e-166) chlorophyll a/b binding protein [Solanum tuberosum];; (*SWP) sp|P27521|CA4_ARATH (e_value=NbS00052312g0004.1 Mass: 27591 Score: 33 Matches: 1(1) Sequences: 1(1)
NbS00052312g0004.1 protein AED:0.28 eAED:0.28 QI:166|1|0.66|1|0.5|0.66|3|0|250; (*SWP) sp|P27521|CA4_ARATH (e_value=1e-154) Chlorophyll a-b binding protein 4, chloroplastic OS=Arabidopsis thaliana GN=LHCA4 PE=1 SV=
169.	NbS00002935g0006.1	protein AED:0.24 eAED:0.28 QI:9|0.53|0.35|1|0.84|0.71|14|0|493; (*GB) gi|6715512|gb|AAF26445.1| (e_value=0.0) vacuolar H+-ATPase B subunit [Nicotiana tabacum];; (*SWP) sp|Q9SZN1|VATB2_ARATH (e_	33	1(1)	1(1)	0.06	12261	544.7913	1087.5681	1087.5696	-1.37	0	33	0.047	1	U	K.TPVSLDMLGR.I
Proteins matching the same set of peptides:
NbS00006432g0020.1 Mass: 58076 Score: 33 Matches: 1(1) Sequences: 1(1)
NbS00006432g0020.1 protein AED:0.14 eAED:0.14 QI:0|0.85|0.86|1|0.78|0.66|15|354|521; (*GB) gi|357507939|ref|XP_003624258.1| (e_value=0.0) V-type ATP synthase beta chain [Medicago truncatula];; (*SWP) sp|Q9SZN1|VATB2_NbS00007553g0003.1 Mass: 28303 Score: 33 Matches: 1(1) Sequences: 1(1)
NbS00007553g0003.1 protein AED:0.28 eAED:0.28 QI:132|0.93|0.93|1|0.66|0.62|16|917|258; (*GB) gi|224105123|ref|XP_002313695.1| (e_value=1e-175) predicted protein [Populus trichocarpa];; (*SWP) sp|Q9SZN1|VATB2_ARATH NbS00010495g0008.1 Mass: 62704 Score: 33 Matches: 1(1) Sequences: 1(1)
NbS00010495g0008.1 protein AED:0.05 eAED:0.05 QI:0|0.86|0.93|0.93|0.73|0.81|16|352|560; (*GB) gi|302141720|emb|CBI18923.3| (e_value=0.0) unnamed protein product [Vitis vinifera];; (*SWP) sp|Q9SZN1|VATB2_ARATH (e_
170.	NbS00001581g0007.1	protein AED:0.31 eAED:0.31 QI:0|0.8|0.66|1|1|1|6|0|270; (*GB) gi|161788874|dbj|BAF95071.1| (e_value=4e-156) voltage-dependent anion channel [Nicotiana tabacum];; (*SWP) sp|P42056|VDAC2_SOLTU (e_	33	1(1)	1(1)	0.11	13590	623.8568	1245.6989	1245.6969	1.64	0	33	0.031	1	U	K.TIVSFVLPDQK.S
Proteins matching the same set of peptides:
NbS00016824g0007.1 Mass: 25084 Score: 33 Matches: 1(1) Sequences: 1(1)
NbS00016824g0007.1 protein AED:0.31 eAED:0.31 QI:93|0.8|0.83|1|1|1|6|0|236; (*GB) gi|161788874|dbj|BAF95071.1| (e_value=1e-156) voltage-dependent anion channel [Nicotiana tabacum];; (*SWP) sp|P42056|VDAC2_SOLTU
171.	NbS00005939g0108.1	protein AED:0.21 eAED:0.21 QI:0|1|1|1|1|1|8|398|765	33	1(1)	1(1)	0.04	15004	467.2564	1398.7473	1398.7467	0.44	1	33	0.035	1	U	K.AADVGADLVGKVER.N
Proteins matching the same set of peptides:
NbS00009733g0024.1 Mass: 82871 Score: 33 Matches: 1(1) Sequences: 1(1)
NbS00009733g0024.1 protein AED:0.22 eAED:0.22 QI:0|0.87|0.77|0.88|1|1|9|0|783; (*GB) gi|457744|emb|CAA54869.1| (e_value=0.0) inorganic pyrophosphatase [Nicotiana tabacum];; (*SWP) sp|P31414|AVP1_ARATH (e_value=0.0) NbS00024485g0009.1 Mass: 81397 Score: 33 Matches: 1(1) Sequences: 1(1)
NbS00024485g0009.1 protein AED:0.16 eAED:0.16 QI:0|1|0.87|1|1|1|8|0|769; (*GB) gi|457744|emb|CAA54869.1| (e_value=0.0) inorganic pyrophosphatase [Nicotiana tabacum];; (*SWP) sp|P31414|AVP1_ARATH (e_value=0.0) Pyrophosphate-NbS00025104g0012.1 Mass: 80481 Score: 33 Matches: 1(1) Sequences: 1(1)
NbS00025104g0012.1 protein AED:0.09 eAED:0.09 QI:186|1|1|1|1|1|8|378|767; (*GB) gi|1103712|emb|CAA58700.1| (e_value=0.0) inorganic pyrophosphatase [Nicotiana tabacum];; (*SWP) sp|P21616|AVP_VIGRR (e_value=0.0) Pyrophosphate-NbS00030505g0009.1 Mass: 82888 Score: 33 Matches: 1(1) Sequences: 1(1)
NbS00030505g0009.1 protein AED:0.07 eAED:0.07 QI:0|1|0.75|1|1|1|8|0|790; (*GB) gi|1103712|emb|CAA58700.1| (e_value=0.0) inorganic pyrophosphatase [Nicotiana tabacum];; (*SWP) sp|P21616|AVP_VIGRR (e_value=0.0) Pyrophosphate-NbS00040188g0002.1 Mass: 81027 Score: 33 Matches: 1(1) Sequences: 1(1)
NbS00040188g0002.1 protein AED:0.20 eAED:0.20 QI:0|0.85|0.87|1|1|1|8|317|767; (*GB) gi|790479|emb|CAA58701.1| (e_value=0.0) inorganic pyrophosphatase [Nicotiana tabacum];; (*SWP) sp|P21616|AVP_VIGRR (e_value=0.0) NbS00056299g0007.1 Mass: 84536 Score: 33 Matches: 1(1) Sequences: 1(1)
NbS00056299g0007.1 protein AED:0.04 eAED:0.04 QI:0|0.85|0.5|1|1|1|8|0|800; (*GB) gi|224123948|ref|XP_002330249.1| (e_value=0.0) vacuolar H+-translocating inorganic pyrophosphatase [Populus trichocarpa];; (*SWP) sp|
172.	NbS00007972g0032.1	protein AED:0.25 eAED:0.25 QI:0|0.77|0.5|1|0.77|0.9|10|0|571; (*GB) gi|350534776|ref|NP_001234159.1| (e_value=0.0) pollen-specific kinase partner protein [Solanum lycopersicum];; (*SWP) sp|Q9LV40|	33	1(1)	1(1)	0.05	5602	429.2600	856.5054	856.5130	-8.85	1	33	0.054	2	U	K.IVDLKNR.I
Proteins matching the same set of peptides:
NbS00025048g0008.1 Score: 33 Matches: 1(1) Sequences: 1(1)
173.	NbS00002844g0211.1	protein AED:0.10 eAED:0.10 QI:261|1|1|1|1|1|18|392|575	33	1(1)	1(1)	0.05	10246	422.2685	842.5225	842.5226	-0.07	0	33	0.03	1	U	K.ISGGVAVLK.I
Proteins matching the same set of peptides:
NbS00010973g0003.1 Mass: 64481 Score: 33 Matches: 1(1) Sequences: 1(1)
NbS00010973g0003.1 protein AED:0.12 eAED:0.12 QI:275|1|0.88|1|1|1|18|212|599; (*GB) gi|255554262|ref|XP_002518171.1| (e_value=0.0) chaperonin-60kD, ch60, putative [Ricinus communis];; (*SWP) sp|Q05046|CH62_CUCMA
174.	NbS00008163g0010.1	protein AED:0.09 eAED:0.09 QI:186|0.87|0.88|1|1|1|9|300|633; (*GB) gi|359479362|ref|XP_002277357.2| (e_value=0.0) PREDICTED: ruBisCO large subunit-binding protein subunit alpha, chloroplastic-like	33	1(1)	1(1)	0.05	10246	422.2685	842.5225	842.5226	-0.07	0	33	0.03	1	U	K.LSGGVAVIK.V
Proteins matching the same set of peptides:
NbS00033391g0006.1 Mass: 59777 Score: 33 Matches: 1(1) Sequences: 1(1)
NbS00033391g0006.1 protein AED:0.14 eAED:0.14 QI:195|0.85|0.87|1|0.85|1|8|383|567; (*GB) gi|359479362|ref|XP_002277357.2| (e_value=0.0) PREDICTED: ruBisCO large subunit-binding protein subunit alpha, chloroplastic-NbS00040945g0003.1 Mass: 62276 Score: 33 Matches: 1(1) Sequences: 1(1)
NbS00040945g0003.1 protein AED:0.10 eAED:0.10 QI:277|1|0.87|1|1|1|8|307|589; (*GB) gi|359479362|ref|XP_002277357.2| (e_value=0.0) PREDICTED: ruBisCO large subunit-binding protein subunit alpha, chloroplastic-like
175.	NbS00019145g0009.1	protein AED:0.20 eAED:0.20 QI:118|0.77|0.78|1|1|1|19|310|609; (*GB) gi|255554262|ref|XP_002518171.1| (e_value=0.0) chaperonin-60kD, ch60, putative [Ricinus communis];; (*SWP) sp|P29197|CH60A_ARATH	33	1(1)	1(1)	0.05	10246	422.2685	842.5225	842.5226	-0.07	0	33	0.03	1	U	K.LSGGVAVLK.V
Proteins matching the same set of peptides:
NbS00049065g0003.1 Mass: 66537 Score: 33 Matches: 1(1) Sequences: 1(1)
NbS00049065g0003.1 protein AED:0.16 eAED:0.17 QI:113|0.78|0.85|1|1|1|20|308|620; (*GB) gi|255554262|ref|XP_002518171.1| (e_value=0.0) chaperonin-60kD, ch60, putative [Ricinus communis];; (*SWP) sp|P29197|CH60A
176.	NbS00009748g0101.1	protein AED:0.12 eAED:0.12 QI:0|-1|0|1|-1|1|1|0|600	33	1(1)	1(1)	0.05	19503	694.4113	2080.2119	2080.2044	3.61	0	32	0.0063	1	U	R.ALEALTGAVFQRPPLISAVK.R
Proteins matching the same set of peptides:
NbS00012890g0001.1 Mass: 60900 Score: 32 Matches: 1(1) Sequences: 1(1)
NbS00012890g0001.1 protein AED:0.20 eAED:0.21 QI:0|0|0|0.5|1|1|2|0|545; (*GB) gi|225440338|ref|XP_002270073.1| (e_value=0.0) PREDICTED: H/ACA ribonucleoprotein complex subunit 4 [Vitis vinifera];; (*SWP) sp|Q9LD90
177.	NbS00005120g0006.1	protein	32	1(1)	1(1)	0.18	12500	557.8274	1113.6402	1113.5852	49.4	1	32	0.032	1	U	-.MEKLSLEHK.L
178.	NbS00008453g0109.1	protein AED:0.28 eAED:0.44 QI:0|0|0|0.66|0.5|0.33|3|0|219	32	1(1)	1(1)	0.13	20024	1141.5540	2281.0934	2281.0903	1.34	0	32	0.026	1	U	R.DVFAGIDPDLDAQVEFGAFQK.I
179.	NbS00003332g0002.1	protein AED:0.22 eAED:0.22 QI:0|0.90|0.83|0.91|0.90|0.83|12|422|580; (*GB) gi|255561807|ref|XP_002521913.1| (e_value=0.0) PLE, putative [Ricinus communis];; (*SWP) sp|Q9SIS3|MA656_ARATH (e_value=	32	1(1)	1(1)	0.05	10611	447.7323	893.4500	893.4714	-23.92	1	32	0.051	2	U	R.MKELVMK.R
Proteins matching the same set of peptides:
NbS00013933g0004.1 Mass: 62499 Score: 32 Matches: 1(1) Sequences: 1(1)
NbS00013933g0004.1 protein AED:0.29 eAED:0.29 QI:45|1|0.8|1|1|0.9|10|0|549; (*GB) gi|255561807|ref|XP_002521913.1| (e_value=0.0) PLE, putative [Ricinus communis];; (*SWP) sp|Q9SIS3|MA656_ARATH (e_value=0.0) 65-kDa NbS00019287g0001.1 Score: 32 Matches: 1(1) Sequences: 1(1)
NbS00038139g0004.1 Score: 32 Matches: 1(1) Sequences: 1(1)
180.	NbS00010101g0016.1	protein AED:0.09 eAED:0.09 QI:12|1|1|1|0.37|0.22|9|70|546; (*GB) gi|296084540|emb|CBI25561.3| (e_value=0.0) unnamed protein product [Vitis vinifera];; (*SWP) sp|Q9FZP1|HPSE3_ARATH (e_value=0.0)	32	1(1)	1(1)	0.05	9913	399.7580	797.5015	797.5123	-13.54	0	32	0.015	1	U	K.VLLNAIR.A
181.	NbS00010498g0007.1	protein AED:0.12 eAED:0.12 QI:0|1|1|1|0.5|1|3|646|228; (*GB) gi|384038831|gb|AFH58006.1| (e_value=5e-128) chloroplast PsbQ2 precursor [Nicotiana benthamiana];; (*SWP) sp|P12301|PSBQ_SPIOL (e_value=	32	1(1)	1(1)	0.14	16584	802.9246	1603.8347	1603.8358	-0.70	0	32	0.037	1	U	R.FYLQPLTPAEAAQR.V
Proteins matching the same set of peptides:
NbS00013563g0003.1 Mass: 22296 Score: 32 Matches: 1(1) Sequences: 1(1)
NbS00013563g0003.1 protein AED:0.34 eAED:0.34 QI:0|0.66|0.5|1|1|1|4|0|212; (*GB) gi|384038829|gb|AFH58005.1| (e_value=4e-111) chloroplast PsbQ1 precursor [Nicotiana benthamiana];; (*SWP) sp|Q41932|PSBQ2_ARATH (e_
182.	NbS00014411g0036.1	protein AED:0.22 eAED:0.22 QI:406|0.87|0.92|1|0.83|0.88|25|199|921; (*GB) gi|297743300|emb|CBI36167.3| (e_value=0.0) unnamed protein product [Vitis vinifera];; (*SWP) sp|Q9C827|COB22_ARATH (e_value=	32	1(1)	1(1)	0.03	14375	661.3380	1320.6615	1320.6673	-4.44	0	32	0.051	1	U	R.LENTLNYGLER.V
Proteins matching the same set of peptides:
NbS00016861g0012.1 Mass: 115885 Score: 32 Matches: 1(1) Sequences: 1(1)
NbS00016861g0012.1 protein AED:0.23 eAED:0.23 QI:215|0.79|0.84|0.92|0.79|0.88|25|258|1016; (*GB) gi|297743300|emb|CBI36167.3| (e_value=0.0) unnamed protein product [Vitis vinifera];; (*SWP) sp|Q9C827|COB22_ARATH NbS00032342g0003.1 Mass: 104717 Score: 32 Matches: 1(1) Sequences: 1(1)
NbS00032342g0003.1 protein AED:0.23 eAED:0.23 QI:329|0.91|0.95|1|0.82|0.83|24|203|919; (*GB) gi|147789985|emb|CAN59846.1| (e_value=0.0) hypothetical protein VITISV_004513 [Vitis vinifera];; (*SWP) sp|Q9C827|COB22_NbS00051961g0006.1 Mass: 113516 Score: 32 Matches: 1(1) Sequences: 1(1)
NbS00051961g0006.1 protein AED:0.26 eAED:0.26 QI:0|0.69|0.66|1|0.86|0.83|24|390|994; (*SWP) sp|Q9C827|COB22_ARATH (e_value=0.0) Coatomer subunit beta'-2 OS=Arabidopsis thaliana GN=At1g52360 PE=2 SV=1;; (*TAIR) AT1G52360.1
NbS00058604g0005.1 Mass: 98777 Score: 32 Matches: 1(1) Sequences: 1(1)
NbS00058604g0005.1 protein AED:0.24 eAED:0.24 QI:467|0.91|0.96|1|0.87|0.8|25|582|866; (*GB) gi|359482613|ref|XP_002284773.2| (e_value=0.0) PREDICTED: coatomer subunit beta'-2-like [Vitis vinifera];; (*SWP) sp|Q9C827
183.	gi|14198259|gb|AAH08189.1|	Unknown (protein for IMAGE:3584589), partial [Mus musculus]	32	1(1)	1(1)	0.06	15943	764.4044	1526.7942	1526.7940	0.09	0	32	0.04	1	U	K.GIVDSEDLPLNISR.E
184.	NbS00010129g0001.1	protein AED:0.16 eAED:0.16 QI:0|0|0.5|1|1|1|2|131|318; (*SWP) sp|P23547|E13G_TOBAC (e_value=0.0) Glucan endo-1,3-beta-glucosidase, acidic isoform GI9 OS=Nicotiana tabacum GN=PR2 PE=1 SV=1;; (*TAIR)	32	1(1)	1(1)	0.09	15064	703.8943	1405.7740	1405.7718	1.60	0	32	0.034	1	U	K.SFTNPIIQFLAR.H
Proteins matching the same set of peptides:
NbC25742659g0003.1 Mass: 37798 Score: 32 Matches: 1(1) Sequences: 1(1)
NbC25742659g0003.1 protein AED:0.11 eAED:0.11 QI:96|1|1|1|1|1|2|0|342; (*GB) gi|119012|sp|P23547.1|E13G_TOBAC (e_value=0.0) RecName: Full=Glucan endo-1,3-beta-glucosidase, acidic isoform GI9; AltName: Full=(1-;;
185.	NbS00010282g0017.1	protein AED:0.32 eAED:0.32 QI:0|0.5|0.8|1|0.75|0.8|5|368|516; (*GB) gi|551259|emb|CAA57428.1| (e_value=0.0) beta-fructofuranosidase [Nicotiana tabacum];; (*SWP) sp|P26792|INV1_DAUCA (e_value=0.0)	32	1(1)	1(1)	0.06	13124	597.2784	1192.5423	1192.5400	1.94	0	32	0.038	1	U	R.LDYGNYYASK.S
Proteins matching the same set of peptides:
NbS00033156g0002.1 Mass: 52216 Score: 32 Matches: 1(1) Sequences: 1(1)
NbS00033156g0002.1 protein AED:0.14 eAED:0.14 QI:1294|0.6|0.33|1|1|1|6|0|456; (*GB) gi|359431011|gb|AEV46316.1| (e_value=0.0) apoplastic invertase [Solanum tuberosum];; (*SWP) sp|Q39693|INV3_DAUCA (e_value=3e-146) NbS00042078g0004.1 Mass: 53806 Score: 32 Matches: 1(1) Sequences: 1(1)
NbS00042078g0004.1 protein AED:0.07 eAED:0.07 QI:24|0.33|0.75|1|0.66|0.75|4|327|467; (*GB) gi|306849481|gb|ADN06440.1| (e_value=0.0) invertase [Solanum tuberosum];; (*SWP) sp|P26792|INV1_DAUCA (e_value=0.0) Beta-
186.	NbS00004795g0001.1	protein AED:0.06 eAED:0.06 QI:293|1|0.88|1|0.75|0.77|9|0|380; (*GB) gi|255561457|ref|XP_002521739.1| (e_value=1e-163) auxin:hydrogen symporter, putative [Ricinus communis];; (*TAIR) AT2G17500.4	32	1(1)	1(1)	0.08	20398	813.0918	2436.2536	2436.3062	-21.59	1	32	0.025	1	U	K.FVLMIQYTLPPAMNIGTFKRP.-
187.	NbS00036843g0004.1	protein AED:0.04 eAED:0.04 QI:8|0.5|0.66|1|0.5|0.33|3|0|387; (*SWP) sp|P25083|ADT1_SOLTU (e_value=0.0) ADP,ATP carrier protein, mitochondrial OS=Solanum tuberosum GN=ANT PE=2 SV=1;; (*TAIR) AT3G08580.2	32	1(1)	1(1)	0.08	18691	956.9974	1911.9803	1911.9765	2.02	0	32	0.035	2	U	K.GVSGFAIDFLMGGVSAAVSK.T
188.	NbS00002113g0001.1	protein AED:0.00 eAED:0.05 QI:0|-1|0|1|-1|1|1|0|394; (*SWP) sp|Q00874|DR100_ARATH (e_value=1e-127) DNA-damage-repair/toleration protein DRT100 OS=Arabidopsis thaliana GN=DRT100 PE=2 SV=2;; (*TAIR)	31	1(1)	1(1)	0.08	9686	381.2369	760.4592	760.4595	-0.44	0	31	0.037	1	U	R.AALLAFR.A
Proteins matching the same set of peptides:
NbS00005919g0003.1 Score: 31 Matches: 1(1) Sequences: 1(1)
NbS00051233g0003.1 Mass: 19660 Score: 31 Matches: 1(1) Sequences: 1(1)
NbS00051233g0003.1 protein AED:0.31 eAED:0.31 QI:0|0|0|0.5|1|1|2|0|178; (*GB) gi|88604736|gb|ABD46739.1| (e_value=1e-100) leucine-rich repeat protein [Nicotiana tabacum];; (*SWP) sp|Q00874|DR100_ARATH (e_value=1e
189.	NbS00059593g0005.1	protein AED:0.21 eAED:0.21 QI:386|1|1|1|0.87|0.88|9|535|469; (*GB) gi|296083732|emb|CBI23721.3| (e_value=1e-157) unnamed protein product [Vitis vinifera];; (*SWP) sp|O94260|G3BP_SCHPO (e_value=	31	1(1)	1(1)	0.06	19358	1018.4871	2034.9597	2034.9481	5.72	0	31	0.033	1	U	R.SITEATEEASAVEDEVEVK.S
190.	NbS00001259g0107.1	protein AED:0.28 eAED:0.28 QI:192|0.66|0.4|1|1|1|10|0|433	31	1(1)	1(1)	0.07	20230	784.0465	2349.1177	2349.1237	-2.56	0	31	0.033	1	U	R.YYVVTDSGDDDPINPRPGTLR.H
Proteins matching the same set of peptides:
NbS00012174g0129.1 Mass: 42216 Score: 31 Matches: 1(1) Sequences: 1(1)
NbS00012174g0129.1 protein AED:0.26 eAED:0.26 QI:190|0.83|0.57|1|1|1|7|0|373
191.	NbS00005007g0108.1	protein AED:0.09 eAED:0.09 QI:0|1|0.75|1|1|1|4|444|693	31	1(1)	1(1)	0.04	12318	547.8325	1093.6505	1093.6496	0.84	0	31	0.017	1	U	R.GVLLVGPPGTGK.T
Proteins matching the same set of peptides:
NbS00006672g0030.1 Mass: 79846 Score: 31 Matches: 1(1) Sequences: 1(1)
NbS00006672g0030.1 protein AED:0.30 eAED:0.30 QI:233|0.5|0.42|1|0.5|0.71|7|0|734; (*GB) gi|350539019|ref|NP_001234370.1| (e_value=0.0) FtsH protease-like [Solanum lycopersicum];; (*SWP) sp|O80983|FTSH4_ARATH (e_value=NbS00024131g0006.1 Mass: 76478 Score: 31 Matches: 1(1) Sequences: 1(1)
NbS00024131g0006.1 protein AED:0.11 eAED:0.11 QI:0|1|0.5|1|1|1|4|0|684; (*GB) gi|359488350|ref|XP_002279064.2| (e_value=0.0) PREDICTED: ATP-dependent zinc metalloprotease FtsH-like [Vitis vinifera];; (*SWP) sp|D1CDT8|NbS00033574g0005.1 Mass: 78703 Score: 31 Matches: 1(1) Sequences: 1(1)
NbS00033574g0005.1 protein AED:0.18 eAED:0.18 QI:346|0.83|0.85|1|0.66|0.71|7|485|732; (*GB) gi|350539019|ref|NP_001234370.1| (e_value=0.0) FtsH protease-like [Solanum lycopersicum];; (*SWP) sp|O80983|FTSH4_ARATH NbS00055649g0004.1 Mass: 67273 Score: 31 Matches: 1(1) Sequences: 1(1)
NbS00055649g0004.1 protein AED:0.26 eAED:0.27 QI:237|0.5|0.42|1|0.5|0.42|7|0|614; (*GB) gi|350539019|ref|NP_001234370.1| (e_value=0.0) FtsH protease-like [Solanum lycopersicum];; (*SWP) sp|Q8LQJ8|FTSH5_ORYSJ (e_value
192.	NbS00007190g0001.1	protein AED:0.08 eAED:0.08 QI:179|1|1|1|0.5|0.33|3|443|275; (*GB) gi|225448932|ref|XP_002267178.1| (e_value=1e-93) PREDICTED: heterogeneous nuclear ribonucleoprotein G [Vitis vinifera];; (*SWP)	31	1(1)	1(1)	0.11	14961	697.3700	1392.7254	1392.7249	0.39	0	31	0.047	1	U	R.IFVGGLSSDITER.Q
Proteins matching the same set of peptides:
NbS00029940g0009.1 Mass: 30714 Score: 31 Matches: 1(1) Sequences: 1(1)
NbS00029940g0009.1 protein AED:0.36 eAED:0.36 QI:205|1|1|1|0.5|0.66|3|523|275; (*GB) gi|225448932|ref|XP_002267178.1| (e_value=6e-80) PREDICTED: heterogeneous nuclear ribonucleoprotein G [Vitis vinifera];; (*SWP)
193.	NbS00005969g0002.1	protein AED:0.07 eAED:0.07 QI:0|0.5|0.55|0.88|1|1|9|177|561; (*GB) gi|225456270|ref|XP_002283518.1| (e_value=0.0) PREDICTED: nucleolar protein 56-like [Vitis vinifera];; (*SWP) sp|O94514|NOP56_	31	1(1)	1(1)	0.05	17507	843.9419	1685.8692	1685.8658	2.03	0	31	0.046	1	U	K.ASMGQDLSPVDLINVK.M
Proteins matching the same set of peptides:
NbS00023900g0001.1 Mass: 64240 Score: 31 Matches: 1(1) Sequences: 1(1)
NbS00023900g0001.1 protein AED:0.11 eAED:0.11 QI:0|0.85|0.75|1|1|1|8|178|567; (*SWP) sp|O94514|NOP56_SCHPO (e_value=0.0) Nucleolar protein 56 OS=Schizosaccharomyces pombe (strain 972 / ATCC 24843) GN=nop56 PE=2 SV=NbS00031401g0006.1 Mass: 35669 Score: 31 Matches: 1(1) Sequences: 1(1)
NbS00031401g0006.1 protein AED:0.13 eAED:0.13 QI:0|0.66|0.42|0.85|0.66|0.57|7|0|316; (*GB) gi|255540297|ref|XP_002511213.1| (e_value=0.0) nucleolar protein nop56, putative [Ricinus communis];; (*SWP) sp|O00567|NOP56_
194.	NbC24284457g0001.1	protein	31	1(0)	1(0)	0.27	11195	479.7698	957.5250	957.5495	-25.54	1	31	0.067	1	U	-.AAKADIIEK.E
195.	NbS00011397g0001.1	protein AED:0.61 eAED:0.61 QI:0|0|0|0.5|1|1|2|0|130; (*SWP) sp|A1XQR9|RUXE_PIG (e_value=3e-31) Small nuclear ribonucleoprotein E OS=Sus scrofa GN=SNRPE PE=3 SV=1;; (*TAIR) AT4G30330.1 (e_value=	31	1(1)	1(1)	0.23	13235	602.8400	1203.6655	1203.6652	0.27	0	31	0.052	1	U	R.IQIWLFEQK.D
Proteins matching the same set of peptides:
NbS00011643g0015.1 Mass: 10334 Score: 31 Matches: 1(1) Sequences: 1(1)
NbS00011643g0015.1 protein AED:0.07 eAED:0.07 QI:151|1|1|1|0.8|0.83|6|432|88; (*GB) gi|356508935|ref|XP_003523208.1| (e_value=2e-56) PREDICTED: small nuclear ribonucleoprotein E-like [Glycine max];; (*SWP) sp|A1XQR9|NbS00034990g0011.1 Mass: 14072 Score: 31 Matches: 1(1) Sequences: 1(1)
NbS00034990g0011.1 protein AED:0.13 eAED:0.13 QI:153|0.8|0.83|1|0.8|0.66|6|389|118; (*GB) gi|356562483|ref|XP_003549500.1| (e_value=1e-53) PREDICTED: small nuclear ribonucleoprotein E [Glycine max];; (*SWP) sp|A1XQR9|NbS00046899g0003.1 Mass: 9817 Score: 31 Matches: 1(1) Sequences: 1(1)
NbS00046899g0003.1 protein AED:0.19 eAED:0.19 QI:0|0|0|1|1|1|2|0|84; (*GB) gi|356508935|ref|XP_003523208.1| (e_value=4e-50) PREDICTED: small nuclear ribonucleoprotein E-like [Glycine max];; (*SWP) sp|A1XQR9|RUXE_NbS00056919g0001.1 Mass: 9341 Score: 31 Matches: 1(1) Sequences: 1(1)
NbS00056919g0001.1 protein AED:0.17 eAED:0.17 QI:148|0.8|0.83|1|0.8|0.83|6|459|79; (*SWP) sp|A1XQR9|RUXE_PIG (e_value=1e-33) Small nuclear ribonucleoprotein E OS=Sus scrofa GN=SNRPE PE=3 SV=1;; (*TAIR) AT4G30330.1
196.	NbS00005851g0011.1	protein AED:0.18 eAED:0.18 QI:3|0.89|0.85|1|0.78|0.9|20|310|678; (*GB) gi|224062133|ref|XP_002300771.1| (e_value=0.0) predicted protein [Populus trichocarpa];; (*SWP) sp|P04844|RPN2_HUMAN (e_value=	31	1(1)	1(1)	0.04	17274	828.4706	1654.9267	1654.9254	0.81	0	31	0.031	1	U	K.VNVNTVLGSAAPSLSVK.L
Proteins matching the same set of peptides:
NbS00033230g0212.1 Mass: 53328 Score: 31 Matches: 1(1) Sequences: 1(1)
NbS00033230g0212.1 protein AED:0.24 eAED:0.24 QI:3|0.84|0.78|1|1|0.92|14|0|493
197.	NbS00001525g0121.1	protein AED:0.18 eAED:0.18 QI:3|0.62|0.22|1|0.75|0.77|9|0|561	30	1(0)	1(0)	0.05	11326	486.7773	971.5400	971.5400	-0.01	0	30	0.075	1	U	K.IGAATALEAR.A
Proteins matching the same set of peptides:
NbS00017675g0018.1 Mass: 79118 Score: 30 Matches: 1(0) Sequences: 1(0)
NbS00017675g0018.1 protein AED:0.22 eAED:0.23 QI:3|0.44|0.2|1|0.77|0.8|10|0|714; (*GB) gi|356565758|ref|XP_003551104.1| (e_value=0.0) PREDICTED: lysosomal beta glucosidase-like [Glycine max];; (*SWP) sp|Q23892|GLUA
198.	NbS00003153g0003.1	protein AED:0.15 eAED:0.15 QI:171|0.94|0.94|1|0.88|0.89|19|592|920; (*SWP) sp|O82188|RDR5_ARATH (e_value=0.0) Probable RNA-dependent RNA polymerase 5 OS=Arabidopsis thaliana GN=RDR5 PE=2 SV=2;;	30	1(1)	1(1)	0.03	11442	493.7563	985.4981	985.5193	-21.49	0	30	0.056	1	U	K.NLGDVVGNAK.Y
199.	NbS00014412g0011.1	protein AED:0.27 eAED:0.27 QI:0|1|0|1|1|1|2|0|213; (*GB) gi|42559164|sp|O80360.1|RK3_TOBAC (e_value=2e-131) RecName: Full=50S ribosomal protein L3, chloroplastic; Flags: Precursor;; (*SWP) sp|O80360|	30	1(0)	1(0)	0.14	8623	607.8300	1213.6454	1213.6415	3.24	0	30	0.064	1	U	R.QLGSIGAGTTPGR.V
Proteins matching the same set of peptides:
NbS00024457g0004.1 Mass: 29972 Score: 30 Matches: 1(0) Sequences: 1(0)
NbS00024457g0004.1 protein AED:0.00 eAED:0.00 QI:0|1|0.5|1|1|1|2|0|274; (*SWP) sp|O80360|RK3_TOBAC (e_value=3e-156) 50S ribosomal protein L3, chloroplastic (Fragment) OS=Nicotiana tabacum GN=RPL3 PE=2 SV=1;; (*TAIR
200.	NbS00001563g0013.1	protein AED:0.00 eAED:0.03 QI:0|1|0.66|1|1|1|3|0|297; (*GB) gi|225451038|ref|XP_002284939.1| (e_value=4e-145) PREDICTED: UPF0603 protein At1g54780, chloroplastic [Vitis vinifera];; (*SWP) sp|Q9ZVL6|	30	1(1)	1(1)	0.10	17366	830.9692	1659.9239	1659.9196	2.62	0	30	0.036	1	U	R.LVAAIDGLPDPGGPQLK.D
Proteins matching the same set of peptides:
NbS00009383g0013.1 Mass: 32296 Score: 30 Matches: 1(1) Sequences: 1(1)
NbS00009383g0013.1 protein AED:0.00 eAED:0.03 QI:0|1|0.66|1|1|1|3|0|297; (*GB) gi|225451038|ref|XP_002284939.1| (e_value=5e-139) PREDICTED: UPF0603 protein At1g54780, chloroplastic [Vitis vinifera];; (*
201.	NbS00002808g0033.1	protein AED:0.14 eAED:0.14 QI:0|1|0.94|1|0.88|0.94|18|425|576; (*GB) gi|225433255|ref|XP_002285452.1| (e_value=0.0) PREDICTED: U-box domain-containing protein 72 [Vitis vinifera];; (*SWP) sp|Q94BR4|	30	1(1)	1(1)	0.05	15640	742.4098	1482.8050	1482.8042	0.57	0	30	0.046	1	U	R.QIPATLASVDALER.Y
Proteins matching the same set of peptides:
NbS00015167g0014.1 Mass: 62356 Score: 30 Matches: 1(1) Sequences: 1(1)
NbS00015167g0014.1 protein AED:0.27 eAED:0.27 QI:0|1|1|1|0.88|0.88|18|478|568; (*SWP) sp|Q94BR4|PR19A_ARATH (e_value=0.0) Pre-mRNA-processing factor 19 homolog 1 OS=Arabidopsis thaliana GN=PRP19A PE=1 SV=1;; (*TAIR)

## Sheet: RiSP7∆SP  summary
Summary of identified proteins immunoprecipitated with RiSP7∆SP-eGFP as bait
Type of search	MS/MS Ion Search
Quantitation	None
Enzyme	Trypsin
Fixed modifications	Carbamidomethyl (C)
Variable modifications	Oxidation (M)
Mass values	Monoisotopic
Protein mass	Unrestricted
Peptide mass tolerance	50 ppm
Fragment mass tolerance	0.6 Da
Max missed cleavages	1
Instrument type	Default
Number of queries	21295
Significance threshold p<	0.05
Max. number of families	AUTO
Ions score or expect cut-off	30
Preferred taxonomy	All entries
Family	Member	Accession	Score	Mass	Num. of matches	Num. of significant matches	Num. of sequences	Num. of significant sequences	emPAI	Description
1	1	gi|297262447|ref|XP_001098182.2|	412	65341	17	16	13	12	0.89	gi|297262447|ref|XP_001098182.2| PREDICTED: keratin, type II cytoskeletal 1-like isoform 6 [Macaca mulatta]
2	1	NbS00031648g0011.1	411	99402	24	24	18	18	0.85	NbS00031648g0011.1 protein AED:0.23 eAED:0.23 QI:280|1|1|1|0.95|0.91|23|300|916
3	1	gi|28317|emb|CAA32649.1|	356	59720	17	16	13	12	0.9	gi|28317|emb|CAA32649.1| unnamed protein product [Homo sapiens]
1	2	gi|148727309|ref|NP_001092039.1|	248	66230	12	12	8	8	0.47	gi|148727309|ref|NP_001092039.1| keratin, type II cytoskeletal 2 epidermal [Pan troglodytes]
5	1	NbS00000666g0001.1	239	15719	10	9	4	4	2.22	NbS00000666g0001.1 protein AED:0.15 eAED:0.15 QI:0|-1|0|1|-1|1|1|0|145
4	1	NbC25918569g0001.1	226	11402	12	11	5	5	5.32	NbC25918569g0001.1 protein AED:0.00 eAED:0.00 QI:0|-1|0|1|-1|1|1|0|103
6	1	NbS00056353g0008.1	222	62335	14	14	10	10	0.67	NbS00056353g0008.1 protein AED:0.25 eAED:0.25 QI:0|0.92|0.85|1|0.92|0.92|14|0|554
7	1	NbS00000987g0004.1	221	28363	8	8	4	4	0.74	NbS00000987g0004.1 protein AED:0.21 eAED:0.21 QI:0|-1|0|1|-1|1|1|0|266
8	1	NbS00000867g0011.1	203	30015	7	7	6	6	0.88	NbS00000867g0011.1 protein AED:0.34 eAED:0.34 QI:171|0.9|0.90|1|0.7|0.63|11|450|270
6	2	NbS00054358g0003.1	200	62948	13	13	10	10	0.66	NbS00054358g0003.1 protein AED:0.12 eAED:0.14 QI:177|0.91|0.84|1|0.91|0.84|13|0|563
7	2	NbS00000471g0009.1	194	32669	7	7	4	4	0.47	NbS00000471g0009.1 protein AED:0.15 eAED:0.15 QI:0|0|0.33|1|1|1|3|0|301
9	1	NbS00017066g0003.1	188	21609	3	3	2	2	0.54	NbS00017066g0003.1 protein AED:0.01 eAED:0.01 QI:0|-1|0|1|-1|1|1|0|208
10	1	NbS00021492g0001.1	174	72107	10	10	7	7	0.37	NbS00021492g0001.1 protein AED:0.22 eAED:0.25 QI:0|0.70|0.72|0.94|0.94|0.88|18|255|639
11	1	NbS00001169g0153.1	162	36448	8	8	6	6	0.69	NbS00001169g0153.1 protein AED:0.25 eAED:0.25 QI:0|0.5|0.4|1|1|1|5|0|341
12	1	NbS00010009g0002.1	142	118617	6	6	5	5	0.18	NbS00010009g0002.1 protein AED:0.20 eAED:0.20 QI:0|1|1|1|1|1|21|408|1058
6	3	NbS00033686g0006.1	141	69818	10	10	8	8	0.44	NbS00033686g0006.1 protein AED:0.16 eAED:0.16 QI:197|1|1|1|1|1|15|214|623
12	2	NbS00014977g0008.1	125	125165	6	6	5	5	0.17	NbS00014977g0008.1 protein AED:0.16 eAED:0.16 QI:16|0.95|0.90|1|0.95|0.90|22|432|1125
13	1	NbS00010295g0007.1	125	13224	3	3	1	1	0.26	NbS00010295g0007.1 protein AED:0.12 eAED:0.12 QI:0|0|0|0.5|1|1|2|0|119
8	2	NbS00000681g0006.1	119	33521	4	4	3	3	0.33	NbS00000681g0006.1 protein AED:0.29 eAED:0.30 QI:89|0.75|0.88|1|0.75|0.77|9|282|301
14	1	NbS00004085g0015.1	119	23594	5	5	3	3	0.49	NbS00004085g0015.1 protein AED:0.29 eAED:0.29 QI:92|0.25|0.2|1|1|1|5|0|225
4	2	NbS00001942g0006.1	109	15769	5	5	2	2	0.48	NbS00001942g0006.1 protein AED:0.00 eAED:0.00 QI:75|1|1|1|1|1|2|198|151
15	1	NbS00006820g0015.1	107	29146	4	4	3	3	0.54	NbS00006820g0015.1 protein AED:0.07 eAED:0.08 QI:0|1|0.66|1|1|1|3|0|273
16	1	NbS00002621g0212.1	103	26223	4	4	3	3	0.43	NbS00002621g0212.1 protein AED:0.19 eAED:0.19 QI:122|0.8|1|1|1|1|6|306|255
17	1	NbS00007993g0305.1	101	30118	5	5	3	3	0.37	NbS00007993g0305.1 protein AED:0.00 eAED:0.00 QI:0|-1|0|1|-1|1|1|0|261
18	1	NbS00010743g0014.1	100	32611	3	3	3	3	0.34	NbS00010743g0014.1 protein AED:0.24 eAED:0.24 QI:0|1|1|1|1|1|8|290|288
19	1	NbS00001988g0005.1	98	66344	4	4	4	4	0.21	NbS00001988g0005.1 protein AED:0.30 eAED:0.30 QI:0|1|0.83|1|1|1|6|0|610
20	1	NbS00012584g0001.1	98	40901	4	4	3	3	0.26	NbS00012584g0001.1 protein AED:0.12 eAED:0.12 QI:0|-1|0|1|-1|1|1|0|370
21	1	NbS00017935g0003.1	95	31122	5	5	4	4	0.5	NbS00017935g0003.1 protein AED:0.00 eAED:0.00 QI:240|1|0.5|1|1|1|2|0|284
22	1	NbS00000634g0101.1	93	15316	8	7	4	4	1.23	NbS00000634g0101.1 protein AED:0.21 eAED:0.21 QI:0|-1|0|1|-1|1|1|0|136
19	2	NbS00001559g0021.1	92	90961	5	5	5	5	0.19	NbS00001559g0021.1 protein AED:0.25 eAED:0.31 QI:138|0.5|0.53|1|0.85|0.93|15|300|837
23	1	NbS00035687g0007.1	92	28986	4	4	3	3	0.39	NbS00035687g0007.1 protein AED:0.23 eAED:0.23 QI:300|1|0.75|1|1|1|4|0|274
24	1	NbS00009714g0011.1	91	45483	4	4	3	3	0.23	NbS00009714g0011.1 protein AED:0.20 eAED:0.20 QI:131|0.83|0.71|1|0.83|0.57|7|463|410
25	1	NbS00025223g0014.1	89	15188	3	3	2	2	0.5	NbS00025223g0014.1 protein AED:0.37 eAED:0.37 QI:0|1|0.33|1|1|0.66|3|0|136
26	1	NbS00010583g0001.1	88	22083	3	3	2	2	0.53	NbS00010583g0001.1 protein AED:0.25 eAED:0.25 QI:0|-1|0|1|-1|1|1|0|210
27	1	gi|119581148|gb|EAW60744.1|	85	57754	6	6	5	5	0.32	gi|119581148|gb|EAW60744.1| keratin 9 (epidermolytic palmoplantar keratoderma) [Homo sapiens]
28	1	NbS00042109g0018.1	82	27332	3	3	3	3	0.41	NbS00042109g0018.1 protein AED:0.00 eAED:0.00 QI:0|1|0.5|1|1|1|2|0|256
29	1	NbS00027807g0002.1	82	45317	3	3	3	3	0.24	NbS00027807g0002.1 protein AED:0.05 eAED:0.05 QI:0|1|0.5|1|0|0|2|953|413
30	1	NbS00002894g0003.1	81	42068	3	3	3	3	0.25	NbS00002894g0003.1 protein AED:0.02 eAED:0.02 QI:0|1|0.5|1|1|1|2|0|386
19	3	NbS00007511g0005.1	79	117195	4	4	4	4	0.12	NbS00007511g0005.1 protein AED:0.26 eAED:0.26 QI:0|0.62|0.55|0.88|1|1|9|0|1084
31	1	NbS00056669g0006.1	78	26768	3	3	3	3	0.42	NbS00056669g0006.1 protein AED:0.08 eAED:0.08 QI:167|1|1|1|1|1|5|1743|252
32	1	NbS00028679g0001.1	77	34422	1	1	1	1	0.1	NbS00028679g0001.1 protein AED:0.08 eAED:0.08 QI:281|0.88|0.9|1|0.88|0.8|10|299|305
33	1	NbS00030061g0007.1	77	40220	3	3	3	3	0.27	NbS00030061g0007.1 protein AED:0.13 eAED:0.13 QI:243|1|1|1|0.85|0.75|8|1441|373
34	1	NbS00024580g0005.1	74	35587	2	2	2	2	0.19	NbS00024580g0005.1 protein AED:0.21 eAED:0.21 QI:87|0.83|0.85|1|0.83|0.85|7|278|321
35	1	NbS00003075g0011.1	72	15245	3	3	2	2	0.5	NbS00003075g0011.1 protein AED:0.28 eAED:0.28 QI:0|1|0.66|1|1|1|3|0|143
36	1	NbS00019623g0001.1	70	49575	3	2	2	1	0.07	NbS00019623g0001.1 protein AED:0.21 eAED:0.21 QI:0|1|0.5|1|1|1|2|0|447
37	1	sp|TRYP_PIG|	70	25078	2	2	1	1	0.13	sp|TRYP_PIG|
38	1	NbS00006644g0116.1	70	121848	4	4	4	4	0.11	NbS00006644g0116.1 protein AED:0.00 eAED:0.00 QI:364|1|1|1|1|1|3|541|1093
19	4	NbS00003134g0011.1	68	79899	4	4	4	4	0.17	NbS00003134g0011.1 protein AED:0.32 eAED:0.33 QI:0|0.75|0.33|0.88|0.75|0.66|9|0|720
39	1	NbS00003763g0016.1	66	99171	3	3	3	3	0.1	NbS00003763g0016.1 protein AED:0.10 eAED:0.12 QI:0|0.92|0.8|0.93|1|1|15|0|884
40	1	NbS00004956g0015.1	65	9825	4	4	2	2	1.47	NbS00004956g0015.1 protein AED:0.25 eAED:0.30 QI:0|0|0|1|0|0|2|0|84
41	1	NbS00001373g0014.1	65	97598	2	2	2	2	0.07	NbS00001373g0014.1 protein AED:0.25 eAED:0.25 QI:0|0.87|0.64|1|0.75|0.82|17|0|866
42	1	NbS00058945g0001.1	65	45005	1	1	1	1	0.07	NbS00058945g0001.1 protein AED:0.25 eAED:0.26 QI:0|0.8|0.5|1|1|1|6|0|457
43	1	NbS00016433g0017.1	64	41368	2	2	2	2	0.17	NbS00016433g0017.1 protein AED:0.23 eAED:0.24 QI:195|1|0.9|1|1|1|10|0|371
44	1	NbS00027647g0011.1	63	90299	2	2	2	2	0.07	NbS00027647g0011.1 protein AED:0.16 eAED:0.17 QI:0|0.9|0.72|1|0.9|0.72|11|0|816
45	1	NbS00021832g0023.1	62	9182	2	2	1	1	0.38	NbS00021832g0023.1 protein AED:0.35 eAED:0.35 QI:0|0|0|1|0|0|2|0|80
46	1	NbS00007972g0020.1	62	15164	1	1	1	1	0.22	NbS00007972g0020.1 protein AED:0.25 eAED:0.25 QI:0|1|0.66|1|1|1|3|0|145
47	1	NbS00036430g0009.1	61	48651	2	2	2	2	0.14	NbS00036430g0009.1 protein AED:0.35 eAED:0.35 QI:0|0|0|1|0|0|4|0|448
11	2	NbS00008911g0002.1	60	47595	3	3	3	3	0.22	NbS00008911g0002.1 protein AED:0.35 eAED:0.35 QI:460|0.77|0.7|1|1|1|10|229|443
48	1	NbS00001161g0103.1	59	56283	1	1	1	1	0.06	NbS00001161g0103.1 protein AED:0.03 eAED:0.04 QI:203|0.5|0.66|1|0|0|3|2345|542
49	1	gi|297692195|ref|XP_002823453.1|	59	62271	3	3	3	3	0.17	gi|297692195|ref|XP_002823453.1| PREDICTED: LOW QUALITY PROTEIN: ATP synthase subunit beta, mitochondrial-like [Pongo abelii]
50	1	NbS00027428g0011.1	58	84144	2	2	2	2	0.08	NbS00027428g0011.1 protein AED:0.20 eAED:0.20 QI:0|0|0|1|1|1|2|0|723
51	1	NbS00019265g0001.1	57	46832	1	1	1	1	0.07	NbS00019265g0001.1 protein AED:0.29 eAED:0.34 QI:99|0.6|0.66|1|1|1|6|0|422
23	2	NbS00020769g0006.1	55	26377	3	3	2	2	0.27	NbS00020769g0006.1 protein AED:0.25 eAED:0.25 QI:307|0.66|1|1|0.66|0.75|4|448|250
52	1	NbS00042812g0008.1	54	20462	3	3	3	3	0.58	NbS00042812g0008.1 protein AED:0.19 eAED:0.19 QI:0|1|1|1|1|1|4|386|180
24	2	NbC24305910g0003.1	53	11284	2	2	2	2	0.7	NbC24305910g0003.1 protein AED:0.03 eAED:0.03 QI:0|1|0.5|1|1|1|2|0|101
53	1	NbS00005125g0015.1	53	38864	2	2	2	2	0.18	NbS00005125g0015.1 protein AED:0.27 eAED:0.27 QI:600|0.91|0.84|1|0.83|0.69|13|286|356
54	1	NbS00006841g0003.1	53	31001	1	1	1	1	0.11	NbS00006841g0003.1 protein AED:0.24 eAED:0.24 QI:284|1|1|1|0.66|0.75|4|120|287
55	1	NbS00016136g0003.1	53	58764	2	2	2	2	0.12	NbS00016136g0003.1 protein AED:0.24 eAED:0.24 QI:0|0|0|1|1|1|3|0|533
49	2	NbS00019305g0027.1	52	59772	2	2	2	2	0.11	NbS00019305g0027.1 protein AED:0.37 eAED:0.37 QI:0|1|0.88|1|1|1|9|0|556
52	2	NbS00009638g0019.1	52	20584	3	3	3	3	0.58	NbS00009638g0019.1 protein AED:0.11 eAED:0.11 QI:333|1|1|1|1|1|3|176|181
56	1	NbS00003826g0005.1	52	59756	2	2	2	2	0.11	NbS00003826g0005.1 protein AED:0.03 eAED:0.03 QI:80|0.87|0.88|1|0.87|0.88|9|279|511
10	2	NbS00019862g0010.1	51	72039	3	3	3	3	0.14	NbS00019862g0010.1 protein AED:0.10 eAED:0.10 QI:0|0.92|1|1|0.92|0.93|15|328|640
47	2	NbS00003662g0021.1	51	29426	2	2	2	2	0.24	NbS00003662g0021.1 protein AED:0.24 eAED:0.34 QI:0|0|0|1|0|0|3|0|257
57	1	NbS00012365g0017.1	51	43392	3	3	3	3	0.25	NbS00012365g0017.1 protein AED:0.10 eAED:0.10 QI:65|1|0.87|1|1|1|8|334|389
58	1	NbS00052235g0008.1	50	61657	2	2	2	2	0.11	NbS00052235g0008.1 protein AED:0.09 eAED:0.09 QI:76|0.66|0.5|1|1|1|4|0|542
59	1	NbS00001148g0004.1	50	36834	2	2	2	2	0.19	NbS00001148g0004.1 protein AED:0.25 eAED:0.26 QI:0|0.66|0.5|1|0|0|4|455|319
60	1	NbS00000565g0021.1	50	59505	1	1	1	1	0.06	NbS00000565g0021.1 protein AED:0.30 eAED:0.33 QI:204|0.83|0.94|1|0.77|0.84|19|0|515
61	1	NbS00001859g0006.1	50	58802	3	3	3	3	0.18	NbS00001859g0006.1 protein AED:0.10 eAED:0.10 QI:0|0.42|0.5|1|0.85|0.75|8|0|558
62	1	NbS00027742g0013.1	50	39244	2	2	2	2	0.18	NbS00027742g0013.1 protein AED:0.00 eAED:0.01 QI:0|1|1|1|1|1|7|309|363
63	1	NbS00035166g0003.1	49	48617	1	1	1	1	0.07	NbS00035166g0003.1 protein AED:0.07 eAED:0.07 QI:0|1|0.66|1|1|1|3|0|439
64	1	NbS00045545g0004.1	49	64751	2	2	2	2	0.1	NbS00045545g0004.1 protein AED:0.13 eAED:0.13 QI:0|0.78|0.73|0.86|0.92|0.86|15|481|616
65	1	NbS00000139g0007.1	49	35687	1	1	1	1	0.09	NbS00000139g0007.1 protein AED:0.24 eAED:0.24 QI:362|1|0.88|1|1|1|9|573|324
66	1	NbS00002125g0002.1	47	26691	1	1	1	1	0.13	NbS00002125g0002.1 protein AED:0.22 eAED:0.22 QI:0|-1|0|1|-1|1|1|0|229
67	1	NbS00000529g0002.1	47	12164	1	1	1	1	0.28	NbS00000529g0002.1 protein AED:0.44 eAED:0.48 QI:0|0.66|0.5|1|1|1|4|0|104
68	1	NbS00004081g0106.1	47	29460	1	1	1	1	0.11	NbS00004081g0106.1 protein AED:0.15 eAED:0.16 QI:0|1|0.75|1|1|1|4|0|260
69	1	NbS00003163g0002.1	46	22262	2	2	1	1	0.15	NbS00003163g0002.1 protein
70	1	NbS00003380g0115.1	45	26058	2	2	2	2	0.27	NbS00003380g0115.1 protein AED:0.12 eAED:0.12 QI:355|0.66|0.85|1|0.33|0.42|7|134|238
71	1	NbS00005988g0006.1	45	12425	1	1	1	1	0.28	NbS00005988g0006.1 protein AED:0.37 eAED:0.39 QI:248|0|0.5|1|1|1|2|0|118
72	1	NbS00003291g0003.1	45	25216	1	1	1	1	0.13	NbS00003291g0003.1 protein AED:0.07 eAED:0.07 QI:121|0.83|0.85|1|1|1|7|382|226
73	1	NbS00005976g0007.1	45	29424	2	2	2	2	0.24	NbS00005976g0007.1 protein AED:0.18 eAED:0.18 QI:185|0.87|0.88|1|0.87|0.88|9|435|268
47	3	>gi|74181742|dbj|BAE32582.1|	44	55528	3	3	3	3	0.19	>gi|74181742|dbj|BAE32582.1| unnamed protein product [Mus musculus]
74	1	NbS00010046g0020.1	44	63701	1	1	1	1	0.05	NbS00010046g0020.1 protein AED:0.25 eAED:0.25 QI:0|0.76|0.66|0.94|0.64|0.66|18|0|588
75	1	NbS00000058g0018.1	44	24519	2	2	2	2	0.29	NbS00000058g0018.1 protein AED:0.02 eAED:0.02 QI:0|1|0|1|1|1|2|0|221
76	1	NbS00033024g0001.1	43	61550	1	1	1	1	0.05	NbS00033024g0001.1 protein AED:0.17 eAED:0.17 QI:0|0.85|0.87|1|1|1|8|260|540
77	1	NbS00002372g0015.1	43	50828	2	2	2	2	0.13	NbS00002372g0015.1 protein AED:0.22 eAED:0.23 QI:207|0.66|0.5|1|1|1|4|0|452
78	1	NbS00008558g0004.1	43	43072	2	2	2	2	0.16	NbS00008558g0004.1 protein AED:0.13 eAED:0.13 QI:0|1|0.8|1|1|1|5|0|398
79	1	NbS00001259g0009.1	43	35402	1	1	1	1	0.09	NbS00001259g0009.1 protein AED:0.04 eAED:0.04 QI:128|0.75|0.77|1|0.75|0.88|9|0|318
80	1	NbS00014241g0002.1	42	21890	1	1	1	1	0.15	NbS00014241g0002.1 protein AED:0.09 eAED:0.09 QI:0|0|0|1|0|0|2|0|201
81	1	NbS00007742g0006.1	42	33872	1	1	1	1	0.1	NbS00007742g0006.1 protein AED:0.40 eAED:0.42 QI:0|0.5|0.42|1|1|1|7|0|319
82	1	NbS00001538g0002.1	42	88204	1	1	1	1	0.04	NbS00001538g0002.1 protein AED:0.19 eAED:0.19 QI:248|1|1|1|1|1|11|261|788
83	1	NbS00001587g0026.1	41	107641	2	2	2	2	0.06	NbS00001587g0026.1 protein AED:0.19 eAED:0.20 QI:234|0.91|0.83|1|0.82|0.83|24|284|993
84	1	NbS00000548g0008.1	41	40225	1	1	1	1	0.08	NbS00000548g0008.1 protein AED:0.29 eAED:0.30 QI:0|0.8|0.5|1|1|0.66|6|0|363
85	1	NbS00023006g0207.1	41	9109	1	1	1	1	0.38	NbS00023006g0207.1 protein
86	1	NbS00001970g0004.1	40	33561	1	1	1	1	0.1	NbS00001970g0004.1 protein AED:0.12 eAED:0.12 QI:0|1|0.8|1|1|1|5|253|296
87	1	NbS00010947g0011.1	40	60098	1	1	1	1	0.05	NbS00010947g0011.1 protein AED:0.21 eAED:0.21 QI:0|1|0.88|1|0.87|0.77|9|197|534
88	1	NbS00059407g0001.1	40	15599	1	1	1	1	0.22	NbS00059407g0001.1 protein AED:0.31 eAED:0.31 QI:0|0|0|1|1|1|3|0|138
89	1	NbS00016165g0010.1	40	29526	1	1	1	1	0.11	NbS00016165g0010.1 protein AED:0.19 eAED:0.19 QI:75|0|0.5|1|1|1|2|0|264
90	1	NbS00002028g0009.1	40	21961	1	1	1	1	0.15	NbS00002028g0009.1 protein AED:0.09 eAED:0.09 QI:0|0|0|0.5|1|1|2|0|201
91	1	NbS00000215g0010.1	40	64850	1	1	1	1	0.05	NbS00000215g0010.1 protein AED:0.11 eAED:0.11 QI:211|1|1|1|0.85|0.8|15|450|605
92	1	NbS00018705g0023.1	40	7957	1	1	1	1	0.44	NbS00018705g0023.1 protein AED:0.30 eAED:0.31 QI:0|0.66|0.75|1|0.33|0.75|4|388|71
93	1	NbS00000456g0109.1	39	14552	1	1	1	1	0.23	NbS00000456g0109.1 protein AED:0.20 eAED:0.20 QI:215|1|1|1|0.6|0.66|6|685|132
94	1	NbS00000485g0008.1	39	26716	2	2	2	2	0.26	NbS00000485g0008.1 protein AED:0.27 eAED:0.27 QI:81|1|1|1|0.8|0.83|6|329|238
95	1	NbS00007843g0002.1	39	90945	1	1	1	1	0.04	NbS00007843g0002.1 protein AED:0.14 eAED:0.14 QI:0|0.76|0.78|1|0.84|0.85|14|2042|813
96	1	NbS00008232g0008.1	39	64319	1	1	1	1	0.05	NbS00008232g0008.1 protein AED:0.05 eAED:0.09 QI:72|0.85|0.86|1|0.71|0.86|15|519|570
97	1	NbS00027615g0006.1	39	29709	1	1	1	1	0.11	NbS00027615g0006.1 protein AED:0.24 eAED:0.24 QI:233|1|1|1|1|1|6|475|276
98	1	NbS00004901g0005.1	39	43708	1	1	1	1	0.08	NbS00004901g0005.1 protein AED:0.05 eAED:0.05 QI:0|1|0.5|1|1|1|4|0|391
56	2	NbS00012784g0015.1	38	51219	2	2	2	2	0.13	NbS00012784g0015.1 protein AED:0.24 eAED:0.24 QI:310|0.71|0.75|0.87|0.85|0.87|8|0|437
99	1	NbS00001471g0009.1	38	66057	1	1	1	1	0.05	NbS00001471g0009.1 protein AED:0.21 eAED:0.22 QI:0|0.87|0.77|1|1|1|9|428|607
100	1	NbS00013115g0003.1	38	17358	1	1	1	1	0.2	NbS00013115g0003.1 protein AED:0.19 eAED:0.19 QI:3|0.33|0.5|1|1|1|4|273|152
101	1	NbS00041069g0013.1	38	218166	1	1	1	1	0.01	NbS00041069g0013.1 protein AED:0.01 eAED:0.02 QI:0|0.5|0.2|1|0.75|0.6|5|0|1975
102	1	NbS00030095g0005.1	38	64038	1	1	1	1	0.05	NbS00030095g0005.1 protein AED:0.14 eAED:0.14 QI:300|0.85|0.75|1|1|1|8|368|607
103	1	NbS00008510g0008.1	38	222396	2	2	2	2	0.03	NbS00008510g0008.1 protein AED:0.13 eAED:0.13 QI:0|0.89|0.86|0.98|0.93|0.94|50|0|2033
104	1	NbS00014998g0013.1	38	62133	1	1	1	1	0.05	NbS00014998g0013.1 protein AED:0.33 eAED:0.33 QI:0|0.83|0.57|1|0.66|0.57|7|0|574
105	1	NbS00027609g0007.1	38	67177	1	1	1	1	0.05	NbS00027609g0007.1 protein AED:0.23 eAED:0.24 QI:0|0.88|0.84|1|0.94|0.84|19|0|601
106	1	NbS00015187g0009.1	38	56801	1	1	1	1	0.06	NbS00015187g0009.1 protein AED:0.20 eAED:0.20 QI:141|0.94|0.94|1|0.72|0.84|19|64|510
107	1	NbS00013071g0001.1	37	39307	1	1	1	1	0.08	NbS00013071g0001.1 protein AED:0.14 eAED:0.14 QI:0|0.66|0.25|1|1|1|4|0|360
108	1	NbS00020307g0016.1	37	82868	1	1	1	1	0.04	NbS00020307g0016.1 protein AED:0.13 eAED:0.13 QI:0|0.33|0.25|0.75|0.66|0.25|4|0|741
109	1	NbS00001594g0015.1	37	62334	1	1	1	1	0.05	NbS00001594g0015.1 protein AED:0.04 eAED:0.04 QI:64|0.5|0.6|1|0.75|0.6|5|0|553
110	1	NbS00061216g0001.1	37	20473	1	1	1	1	0.16	NbS00061216g0001.1 protein AED:0.17 eAED:0.17 QI:0|-1|0|1|-1|1|1|0|179
111	1	NbS00014940g0015.1	37	159676	1	1	1	1	0.02	NbS00014940g0015.1 protein AED:0.19 eAED:0.20 QI:221|0.95|0.77|1|0.90|0.95|22|289|1422
112	1	NbS00011860g0002.1	36	87858	1	1	1	1	0.04	NbS00011860g0002.1 protein AED:0.14 eAED:0.14 QI:0|0.83|0.76|0.84|1|1|13|0|788
113	1	NbS00002188g0022.1	36	25109	1	1	1	1	0.13	NbS00002188g0022.1 protein AED:0.32 eAED:0.32 QI:0|1|0.5|1|1|1|2|0|227
114	1	NbS00015227g0002.1	36	18882	1	1	1	1	0.18	NbS00015227g0002.1 protein AED:0.14 eAED:0.16 QI:0|-1|0|1|-1|1|1|0|171
115	1	NbS00027670g0006.1	36	59238	1	1	1	1	0.06	NbS00027670g0006.1 protein AED:0.24 eAED:0.24 QI:614|0.93|0.93|1|1|1|16|163|536
116	1	NbS00001709g0013.1	35	35836	1	1	1	1	0.09	NbS00001709g0013.1 protein AED:0.15 eAED:0.15 QI:227|1|1|1|0.85|0.75|8|809|341
117	1	NbS00003075g0012.1	35	177053	1	1	1	1	0.02	NbS00003075g0012.1 protein AED:0.17 eAED:0.17 QI:419|0.94|0.88|1|0.88|0.91|36|397|1540
118	1	NbS00002044g0008.1	35	23361	1	1	1	1	0.14	NbS00002044g0008.1 protein AED:0.19 eAED:0.19 QI:375|1|1|1|0.5|0.57|7|290|211
119	1	NbS00000710g0004.1	35	54003	1	1	1	1	0.06	NbS00000710g0004.1 protein AED:0.10 eAED:0.12 QI:195|0.77|0.7|1|0.77|0.5|10|0|501
120	1	NbS00022054g0014.1	35	73762	1	1	1	1	0.04	NbS00022054g0014.1 protein AED:0.15 eAED:0.17 QI:48|1|0.71|1|1|1|7|0|661
121	1	NbS00007600g0009.1	34	106403	1	1	1	1	0.03	NbS00007600g0009.1 protein AED:0.75 eAED:0.75 QI:0|0|0|0.04|0.83|0.88|25|0|918
122	1	NbS00002523g0003.1	34	78674	1	1	1	1	0.04	NbS00002523g0003.1 protein AED:0.18 eAED:0.18 QI:0|-1|0|1|-1|1|1|0|704
123	1	NbS00010454g0009.1	34	35657	1	1	1	1	0.09	NbS00010454g0009.1 protein AED:0.20 eAED:0.20 QI:0|1|0.5|1|1|1|2|0|333
124	1	NbS00001075g0007.1	34	62797	1	1	1	1	0.05	NbS00001075g0007.1 protein AED:0.16 eAED:0.16 QI:0|0.54|0.41|0.91|1|1|12|133|554
125	1	NbS00004717g0103.1	34	13622	1	1	1	1	0.25	NbS00004717g0103.1 protein AED:0.03 eAED:0.03 QI:0|-1|0|1|-1|1|1|0|128
126	1	NbS00017222g0017.1	34	108618	1	1	1	1	0.03	NbS00017222g0017.1 protein AED:0.07 eAED:0.07 QI:314|0.66|0.57|1|0.16|0.14|7|435|963
127	1	NbS00004226g0004.1	34	14244	1	1	1	1	0.24	NbS00004226g0004.1 protein
128	1	Nb101Scf00283g0008.1	34	46418	9	2	8	2	0.15	NbSR45
162	1	NbS00000361g0007.1	33	62469	1	1	1	1	0.05	NbS00000361g0007.1 protein AED:0.06 eAED:0.06 QI:0|0.83|0.85|1|0.83|0.71|7|414|546
129	1	NbS00008764g0022.1	33	31795	1	1	1	1	0.1	NbS00008764g0022.1 protein AED:0.14 eAED:0.14 QI:72|1|1|1|0.6|0.66|6|317|286
130	1	NbS00002134g0112.1	33	24734	1	1	1	1	0.14	NbS00002134g0112.1 protein AED:0.04 eAED:0.13 QI:0|1|0.33|1|1|1|3|0|218
131	1	NbS00028158g0015.1	33	18033	1	1	1	1	0.19	NbS00028158g0015.1 protein AED:0.44 eAED:0.54 QI:0|0.75|0.4|1|1|1|5|0|169
132	1	NbS00011040g0001.1	33	28504	1	1	1	1	0.12	NbS00011040g0001.1 protein AED:0.00 eAED:0.03 QI:0|1|0.66|1|0|0|3|164|270
133	1	NbS00009707g0011.1	33	20710	1	1	1	1	0.16	NbS00009707g0011.1 protein AED:0.22 eAED:0.22 QI:246|1|1|1|0|0.14|7|394|181
134	1	NbS00004739g0001.1	33	27728	1	1	1	1	0.12	NbS00004739g0001.1 protein AED:0.17 eAED:0.17 QI:0|1|0.66|1|1|1|3|0|251
135	1	NbS00002935g0006.1	33	54788	1	1	1	1	0.06	NbS00002935g0006.1 protein AED:0.24 eAED:0.28 QI:9|0.53|0.35|1|0.84|0.71|14|0|493
136	1	NbS00001581g0007.1	33	29112	1	1	1	1	0.11	NbS00001581g0007.1 protein AED:0.31 eAED:0.31 QI:0|0.8|0.66|1|1|1|6|0|270
137	1	NbS00005939g0108.1	33	80747	1	1	1	1	0.04	NbS00005939g0108.1 protein AED:0.21 eAED:0.21 QI:0|1|1|1|1|1|8|398|765
138	1	NbS00002844g0211.1	33	61594	1	1	1	1	0.05	NbS00002844g0211.1 protein AED:0.10 eAED:0.10 QI:261|1|1|1|1|1|18|392|575
139	1	NbS00009748g0101.1	32	67150	1	1	1	1	0.05	NbS00009748g0101.1 protein AED:0.12 eAED:0.12 QI:0|-1|0|1|-1|1|1|0|600
140	1	NbS00005120g0006.1	32	18523	1	1	1	1	0.18	NbS00005120g0006.1 protein
141	1	NbS00008453g0109.1	32	25017	1	1	1	1	0.13	NbS00008453g0109.1 protein AED:0.28 eAED:0.44 QI:0|0|0|0.66|0.5|0.33|3|0|219
142	1	NbS00010101g0016.1	32	0	1	1	1	1	0.05
143	1	NbS00010498g0007.1	32	24174	1	1	1	1	0.14	NbS00010498g0007.1 protein AED:0.12 eAED:0.12 QI:0|1|1|1|0.5|1|3|646|228
144	1	NbS00014411g0036.1	32	104466	1	1	1	1	0.03	NbS00014411g0036.1 protein AED:0.22 eAED:0.22 QI:406|0.87|0.92|1|0.83|0.88|25|199|921
145	1	gi|14198259|gb|AAH08189.1|	32	57189	1	1	1	1	0.06	gi|14198259|gb|AAH08189.1| Unknown (protein for IMAGE:3584589), partial [Mus musculus]
146	1	NbS00010129g0001.1	32	35285	1	1	1	1	0.09	NbS00010129g0001.1 protein AED:0.16 eAED:0.16 QI:0|0|0.5|1|1|1|2|131|318
147	1	NbS00010282g0017.1	32	58711	1	1	1	1	0.06	NbS00010282g0017.1 protein AED:0.32 eAED:0.32 QI:0|0.5|0.8|1|0.75|0.8|5|368|516
148	1	NbS00004795g0001.1	32	41688	1	1	1	1	0.08	NbS00004795g0001.1 protein AED:0.06 eAED:0.06 QI:293|1|0.88|1|0.75|0.77|9|0|380
149	1	NbS00002113g0001.1	31	43922	1	1	1	1	0.08	NbS00002113g0001.1 protein AED:0.00 eAED:0.05 QI:0|-1|0|1|-1|1|1|0|394
150	1	NbS00059593g0005.1	31	52362	1	1	1	1	0.06	NbS00059593g0005.1 protein AED:0.21 eAED:0.21 QI:386|1|1|1|0.87|0.88|9|535|469
151	1	NbS00001259g0107.1	31	49198	1	1	1	1	0.07	NbS00001259g0107.1 protein AED:0.28 eAED:0.28 QI:192|0.66|0.4|1|1|1|10|0|433
152	1	NbS00005007g0108.1	31	77527	1	1	1	1	0.04	NbS00005007g0108.1 protein AED:0.09 eAED:0.09 QI:0|1|0.75|1|1|1|4|444|693
153	1	NbS00007190g0001.1	31	30678	1	1	1	1	0.11	NbS00007190g0001.1 protein AED:0.08 eAED:0.08 QI:179|1|1|1|0.5|0.33|3|443|275
154	1	NbS00005969g0002.1	31	63583	1	1	1	1	0.05	NbS00005969g0002.1 protein AED:0.07 eAED:0.07 QI:0|0.5|0.55|0.88|1|1|9|177|561
155	1	NbS00011397g0001.1	31	14976	1	1	1	1	0.23	NbS00011397g0001.1 protein AED:0.61 eAED:0.61 QI:0|0|0|0.5|1|1|2|0|130
156	1	NbS00005851g0011.1	31	74074	1	1	1	1	0.04	NbS00005851g0011.1 protein AED:0.18 eAED:0.18 QI:3|0.89|0.85|1|0.78|0.9|20|310|678
157	1	NbS00001525g0121.1	30	62315	1	1	1	1	0.05	NbS00001525g0121.1 protein AED:0.18 eAED:0.18 QI:3|0.62|0.22|1|0.75|0.77|9|0|561
158	1	NbS00003153g0003.1	30	106016	1	1	1	1	0.03	NbS00003153g0003.1 protein AED:0.15 eAED:0.15 QI:171|0.94|0.94|1|0.88|0.89|19|592|920
159	1	NbS00014412g0011.1	30	23512	1	1	1	1	0.14	NbS00014412g0011.1 protein AED:0.27 eAED:0.27 QI:0|1|0|1|1|1|2|0|213
160	1	NbS00001563g0013.1	30	32139	1	1	1	1	0.1	NbS00001563g0013.1 protein AED:0.00 eAED:0.03 QI:0|1|0.66|1|1|1|3|0|297
161	1	NbS00002808g0033.1	30	62817	1	1	1	1	0.05	NbS00002808g0033.1 protein AED:0.14 eAED:0.14 QI:0|1|0.94|1|0.88|0.94|18|425|576

## Sheet: RiSP7∆SP Validation
Identified peptides using as bait the protein RiSP7∆SP-eGFP
Total sequences	4
Total residues	1216
Sequences after taxonomy filter	4
Number of queries	21295
Search Parameters
Taxonomy filter	All entries
Enzyme	Trypsin
Maximum Missed Cleavages	1
Fixed modifications	Carbamidomethyl (C)
ICAT experiment	0
Variable modifications	Oxidation (M)
Peptide Mass Tolerance	150
Peptide Mass Tolerance Units	ppm
Fragment Mass Tolerance	0.6
Fragment Mass Tolerance Units	Da
Mass values	Monoisotopic
Instrument type	MALDI-TOF-TOF
Format parameters
Significance threshold	0.05
Max. number of hits	0
Use MudPIT protein scoring	1
Ions score cut-off	30
Include same-set proteins
Include sub-set proteins	0
Include unassigned
Require bold red	0
Description	Matches	Query	Observed	Mr(expt)	Mr(calc)	Miss	Score	Expect	Rank	Peptide
eGFP	62	15239	752.333	1502.65	1502.65	0	109.68	5.4e-13	1	K.FSVSGEGEGDATYGK.L
		15248	752.334	1502.65	1502.65	0	96.17	1.2e-11	1	K.FSVSGEGEGDATYGK.L
		13009	633.793	1265.57	1265.57	0	84.4	1.8e-10	1	K.SAMPEGYVQER.T
		15242	752.334	1502.65	1502.65	0	82.76	2.6e-10	1	K.FSVSGEGEGDATYGK.L
		15227	752.333	1502.65	1502.65	0	78.92	6.4e-10	1	K.FSVSGEGEGDATYGK.L
		15253	752.334	1502.65	1502.65	0	72.98	2.5e-09	1	K.FSVSGEGEGDATYGK.L
		11146	525.764	1049.51	1049.51	0	72.1	3.1e-09	1	K.FEGDTLVNR.I
		15266	752.335	1502.65	1502.65	0	71.8	3.3e-09	1	K.FSVSGEGEGDATYGK.L
		15254	752.334	1502.65	1502.65	0	69.99	5e-09	1	K.FSVSGEGEGDATYGK.L
		15235	752.333	1502.65	1502.65	0	69.17	6.1e-09	1	K.FSVSGEGEGDATYGK.L
		15258	752.334	1502.65	1502.65	0	68.73	6.7e-09	1	K.FSVSGEGEGDATYGK.L
		13006	633.791	1265.57	1265.57	0	65.12	1.5e-08	1	K.SAMPEGYVQER.T
		13008	633.793	1265.57	1265.57	0	65.05	1.6e-08	1	K.SAMPEGYVQER.T
		15245	752.334	1502.65	1502.65	0	64.38	1.8e-08	1	K.FSVSGEGEGDATYGK.L
		15252	752.334	1502.65	1502.65	0	64.09	1.9e-08	1	K.FSVSGEGEGDATYGK.L
		13219	641.79	1281.57	1281.57	0	61.18	3.8e-08	1	K.SAMPEGYVQER.T
		15571	514.935	1541.78	1541.78	1	54.92	1.6e-07	1	K.GIDFKEDGNILGHK.L
		18808	653.662	1957.96	1957.96	1	53.52	2.2e-07	1	K.FSVSGEGEGDATYGKLTLK.F
		20476	1219.14	2436.26	2436.25	0	53.15	4.8e-07	1	K.GEELFTGVVPILVELDGDVNGHK.F
		15241	752.334	1502.65	1502.65	0	52.77	2.6e-07	1	K.FSVSGEGEGDATYGK.L
		14995	739.386	1476.76	1476.76	1	51.8	3.3e-07	1	R.AEVKFEGDTLVNR.I
		15273	752.335	1502.66	1502.65	0	51.68	3.4e-07	1	K.FSVSGEGEGDATYGK.L
		15004	493.26	1476.76	1476.76	1	50.62	4.3e-07	1	R.AEVKFEGDTLVNR.I
		15576	514.935	1541.78	1541.78	1	48.32	7.4e-07	1	K.GIDFKEDGNILGHK.L
		15237	752.333	1502.65	1502.65	0	48.01	7.9e-07	1	K.FSVSGEGEGDATYGK.L
		13220	641.79	1281.57	1281.57	0	47.51	8.9e-07	1	K.SAMPEGYVQER.T
		13217	641.79	1281.57	1281.57	0	47.07	9.8e-07	1	K.SAMPEGYVQER.T
		13218	641.79	1281.57	1281.57	0	46.94	1e-06	1	K.SAMPEGYVQER.T
		15261	752.334	1502.65	1502.65	0	46.73	1.1e-06	1	K.FSVSGEGEGDATYGK.L
		18943	658.64	1972.9	1972.9	0	46.58	1.1e-06	1	K.LEYNYNSHNVYIMADK.Q
		13890	674.333	1346.65	1346.65	1	46.42	1.1e-06	1	R.TIFFKDDGNYK.T
		15007	739.387	1476.76	1476.76	1	45.91	1.3e-06	1	R.AEVKFEGDTLVNR.I
		13228	641.791	1281.57	1281.57	0	45.74	1.3e-06	1	K.SAMPEGYVQER.T
		15573	514.935	1541.78	1541.78	1	44.58	1.7e-06	1	K.GIDFKEDGNILGHK.L
		18807	653.662	1957.96	1957.96	1	44.32	1.8e-06	1	K.FSVSGEGEGDATYGKLTLK.F
		13232	641.791	1281.57	1281.57	0	42.48	2.8e-06	1	K.SAMPEGYVQER.T
		13236	641.791	1281.57	1281.57	0	40.7	4.3e-06	1	K.SAMPEGYVQER.T
		20472	813.09	2436.25	2436.25	0	40.45	9e-06	1	K.GEELFTGVVPILVELDGDVNGHK.F
		13893	674.333	1346.65	1346.65	1	40.32	4.6e-06	1	R.TIFFKDDGNYK.T
		20474	813.092	2436.25	2436.25	0	39.86	1e-05	1	K.GEELFTGVVPILVELDGDVNGHK.F
		13243	641.791	1281.57	1281.57	0	39.34	5.8e-06	1	K.SAMPEGYVQER.T
		13007	633.792	1265.57	1265.57	0	38.56	7e-06	1	K.SAMPEGYVQER.T
		13902	674.334	1346.65	1346.65	1	37.56	8.8e-06	1	R.TIFFKDDGNYK.T
		15231	752.333	1502.65	1502.65	0	37.21	9.5e-06	1	K.FSVSGEGEGDATYGK.L
		13904	674.334	1346.65	1346.65	1	36.89	1e-05	1	R.TIFFKDDGNYK.T
		18813	653.662	1957.96	1957.96	1	36.51	1.1e-05	1	K.FSVSGEGEGDATYGKLTLK.F
		13248	641.791	1281.57	1281.57	0	36.5	1.1e-05	1	K.SAMPEGYVQER.T
		19899	744.025	2229.05	2229.05	1	36.26	1.2e-05	1	K.LEYNYNSHNVYIMADKQK.N
		15001	493.26	1476.76	1476.76	1	35.47	1.4e-05	1	R.AEVKFEGDTLVNR.I
		19897	744.024	2229.05	2229.05	1	34.8	1.7e-05	1	K.LEYNYNSHNVYIMADKQK.N
		13898	674.333	1346.65	1346.65	1	34.33	1.8e-05	1	R.TIFFKDDGNYK.T
		11145	525.763	1049.51	1049.51	0	34.17	1.9e-05	1	K.FEGDTLVNR.I
		20682	856.103	2565.29	2565.29	0	34.01	2e-05	1	R.DHMVLLEFVTAAGITLGMDELYK-
		15251	752.334	1502.65	1502.65	0	32.78	2.6e-05	1	K.FSVSGEGEGDATYGK.L
		13012	633.793	1265.57	1265.57	0	32.56	2.8e-05	1	K.SAMPEGYVQER.T
		15234	752.333	1502.65	1502.65	0	31.86	3.3e-05	1	K.FSVSGEGEGDATYGK.L
		13896	674.333	1346.65	1346.65	1	31.35	3.7e-05	1	R.TIFFKDDGNYK.T
		20716	861.433	2581.28	2581.28	0	31.08	3.9e-05	1	R.DHMVLLEFVTAAGITLGMDELYK-
		15006	739.387	1476.76	1476.76	1	30.78	4.2e-05	1	R.AEVKFEGDTLVNR.I
		13209	641.79	1281.57	1281.57	0	30.69	4.3e-05	1	K.SAMPEGYVQER.T
		13247	641.791	1281.57	1281.57	0	30.69	4.3e-05	1	K.SAMPEGYVQER.T
		14991	493.26	1476.76	1476.76	1	30.66	4.3e-05	1	R.AEVKFEGDTLVNR.I
RiSP7	5	17902	596.936	1787.79	1787.78	1	42.75	5.3e-06	1	R.SALASPGDKDDDYYGSK.D
		17903	894.9	1787.79	1787.78	1	36.65	2.2e-05	1	R.SALASPGDKDDDYYGSK.D
		18330	938.366	1874.72	1874.71	1	36.39	0.00013	1	K.DDDYYGSKDDDYYGGK.D
		17727	879.894	1757.77	1757.77	1	31.81	9.9e-05	1	R.SALASPGDKDDDYYGGK.D
		17728	586.932	1757.78	1757.77	1	30.3	0.00014	1	R.SALASPGDKDDDYYGGK.D
1,,,,,,20401,1219.1364,2436.2582,2,2436.2535,0.0046,0,42.06,6.2e-006,1,"K","GEELFTGVVPILVELDGDVNGHK","F",""

## Sheet: RiSP7+SP raw peptides
Identified peptide matches of proteins immunoprecipitated with RiSP7+SP-eGFP as bait
Enzyme:	Trypsin
Fixed modifications:	Carbamidomethyl (C)
Variable modifications:	Oxidation (M)
Mass values:	Monoisotopic
Protein Mass:	Unrestricted
Peptide Mass Tolerance:	± 50 ppm
Fragment Mass Tolerance:	± 0.6 Da
Max Missed Cleavages:	1
Instrument type:	Default
Number of queries:	21635
Number	Accession	Description	Score	Matches	Sequences	emPAI	Query	Observed	Mr(expt)	Mr(calc)	ppm	Miss	Score	Expect	Rank	Unique	Peptide
1.	NbS00023525g0004.1	protein AED:0.27 eAED:0.28 QI:0|0|0|0.5|1|1|2|0|137; (*GB) gi|356576357|ref|XP_003556299.1| (e_value=4e-60) PREDICTED: probable histone H2B.1-like [Glycine max];; (*SWP) sp|Q1S9I9|H2B1_MEDTR (e_	679	33(32)	8(8)	10.63	17526	865.4164	1728.8182	1728.8215	-1.89	0	96	1.4e-008	1	U	K.AMGIMNSFINDIFEK.L
							17751	881.4135	1760.8125	1760.8113	0.65	0	(71)	3.8e-006	1	U	K.AMGIMNSFINDIFEK.L
							17636	873.4166	1744.8187	1744.8164	1.31	0	(67)	9.4e-006	1	U	K.AMGIMNSFINDIFEK.L
							10285	470.2971	938.5796	938.5800	-0.45	0	59	2.2e-005	1	U	R.LVLPGELAK.H
							12247	394.2150	1179.6231	1179.6248	-1.45	0	48	0.001	1	U	K.QVHPDIGISSK.A
							20623	839.7422	2516.2047	2516.2039	0.33	1	47	0.00083	1	U	K.AMGIMNSFINDIFEKLAQESSR.L
							9248	395.7066	789.3987	789.3981	0.84	0	42	0.0067	1	U	K.LAQESSR.L
							17619	873.4161	1744.8177	1744.8164	0.76	0	(39)	0.0068	1	U	K.AMGIMNSFINDIFEK.L
							20595	834.4117	2500.2132	2500.2090	1.69	1	(41)	0.0034	1	U	K.AMGIMNSFINDIFEKLAQESSR.L
							9495	414.7142	827.4139	827.4137	0.23	0	39	0.0052	1	U	K.HAVSEGTK.A
							9413	408.7324	815.4502	815.4501	0.08	0	34	0.048	1	U	R.EIQTAVR.L
							12250	590.8193	1179.6240	1179.6248	-0.67	0	(33)	0.031	1	U	K.QVHPDIGISSK.A
							8662	342.2093	682.4040	682.4054	-1.98	0	31	0.018	3	U	K.IYIFK.V
Proteins matching the same set of peptides:
NbC24219583g0001.1 Mass: 11803 Score: 679 Matches: 33(32) Sequences: 8(8)
NbC24219583g0001.1 protein AED:0.00 eAED:0.00 QI:0|-1|0|1|-1|1|1|0|107; (*GB) gi|82400146|gb|ABB72812.1| (e_value=1e-61) histone H2B-like protein [Solanum tuberosum];; (*SWP) sp|Q1S9I9|H2B1_MEDTR (e_value=6e-63) NbS00000666g0001.1 Mass: 15719 Score: 679 Matches: 33(32) Sequences: 8(8)
NbS00000666g0001.1 protein AED:0.15 eAED:0.15 QI:0|-1|0|1|-1|1|1|0|145; (*GB) gi|82400146|gb|ABB72812.1| (e_value=5e-61) histone H2B-like protein [Solanum tuberosum];; (*SWP) sp|Q1S9I9|H2B1_MEDTR (e_value=3e-62) NbS00000678g0001.1 Mass: 15849 Score: 679 Matches: 33(32) Sequences: 8(8)
NbS00000678g0001.1 protein AED:0.22 eAED:0.22 QI:0|-1|0|1|-1|1|1|0|147; (*GB) gi|82400146|gb|ABB72812.1| (e_value=5e-61) histone H2B-like protein [Solanum tuberosum];; (*SWP) sp|Q1S9I9|H2B1_MEDTR (e_value=3e-62) NbS00000678g0002.1 Mass: 15863 Score: 679 Matches: 33(32) Sequences: 8(8)
NbS00000678g0002.1 protein AED:0.22 eAED:0.22 QI:0|-1|0|1|-1|1|1|0|147; (*GB) gi|82400146|gb|ABB72812.1| (e_value=5e-61) histone H2B-like protein [Solanum tuberosum];; (*SWP) sp|Q1S9I9|H2B1_MEDTR (e_value=3e-62) NbS00000678g0009.1 Mass: 16874 Score: 679 Matches: 33(32) Sequences: 8(8)
NbS00000678g0009.1 protein AED:0.29 eAED:0.29 QI:0|0|0|0.5|1|1|2|0|156; (*GB) gi|388514209|gb|AFK45166.1| (e_value=1e-55) unknown [Lotus japonicus];; (*SWP) sp|Q1SU99|H2B3_MEDTR (e_value=5e-57) Probable histone H2B.NbS00006411g0002.1 Mass: 15863 Score: 679 Matches: 33(32) Sequences: 8(8)
NbS00006411g0002.1 protein AED:0.22 eAED:0.22 QI:0|-1|0|1|-1|1|1|0|147; (*GB) gi|82400146|gb|ABB72812.1| (e_value=5e-61) histone H2B-like protein [Solanum tuberosum];; (*SWP) sp|Q1S9I9|H2B1_MEDTR (e_value=3e-62) NbS00007991g0006.1 Mass: 17158 Score: 679 Matches: 33(32) Sequences: 8(8)
NbS00007991g0006.1 protein AED:0.08 eAED:0.08 QI:0|0|0|1|1|1|2|0|157; (*GB) gi|146336941|gb|ABQ23584.1| (e_value=2e-57) putative histone [Medicago truncatula];; (*SWP) sp|Q1S9I9|H2B1_MEDTR (e_value=4e-58) Probable NbS00008452g0101.1 Mass: 15935 Score: 679 Matches: 33(32) Sequences: 8(8)
NbS00008452g0101.1 protein AED:0.16 eAED:0.16 QI:0|1|0.5|1|0|0|2|347|146
NbS00017233g0003.1 Mass: 16025 Score: 679 Matches: 33(32) Sequences: 8(8)
NbS00017233g0003.1 protein AED:0.20 eAED:0.20 QI:0|-1|0|1|-1|1|1|0|146; (*SWP) sp|P93354|H2B_TOBAC (e_value=4e-62) Histone H2B OS=Nicotiana tabacum GN=HIS2B PE=2 SV=3;; (*TAIR) AT5G59910.1 (e_value=6e-63) | Symbols: NbS00020161g0001.1 Mass: 16125 Score: 679 Matches: 33(32) Sequences: 8(8)
NbS00020161g0001.1 protein AED:0.20 eAED:0.20 QI:0|-1|0|1|-1|1|1|0|147; (*GB) gi|82400146|gb|ABB72812.1| (e_value=3e-60) histone H2B-like protein [Solanum tuberosum];; (*SWP) sp|Q1S9I9|H2B1_MEDTR (e_value=2e-61) NbS00027179g0002.1 Mass: 15949 Score: 679 Matches: 33(32) Sequences: 8(8)
NbS00027179g0002.1 protein AED:0.27 eAED:0.27 QI:0|-1|0|1|-1|1|1|0|146; (*GB) gi|388522051|gb|AFK49087.1| (e_value=1e-60) unknown [Lotus japonicus];; (*SWP) sp|Q1S9I9|H2B1_MEDTR (e_value=6e-62) Probable histone H2B.NbS00028800g0003.1 Mass: 16210 Score: 679 Matches: 33(32) Sequences: 8(8)
NbS00028800g0003.1 protein AED:0.16 eAED:0.16 QI:0|-1|0|1|-1|1|1|0|148; (*GB) gi|118484226|gb|ABK93993.1| (e_value=3e-60) unknown [Populus trichocarpa];; (*SWP) sp|Q1S9I9|H2B1_MEDTR (e_value=1e-61) Probable histone NbS00032978g0007.1 Mass: 15457 Score: 679 Matches: 33(32) Sequences: 8(8)
NbS00032978g0007.1 protein AED:0.01 eAED:0.01 QI:0|-1|0|1|-1|1|1|0|141; (*GB) gi|82400146|gb|ABB72812.1| (e_value=2e-60) histone H2B-like protein [Solanum tuberosum];; (*SWP) sp|Q1S9I9|H2B1_MEDTR (e_value=1e-61) NbS00037466g0010.1 Mass: 20264 Score: 679 Matches: 33(32) Sequences: 8(8)
NbS00037466g0010.1 protein AED:0.02 eAED:0.03 QI:0|0|0|1|1|1|2|0|185; (*GB) gi|388514209|gb|AFK45166.1| (e_value=3e-60) unknown [Lotus japonicus];; (*SWP) sp|Q1S9I9|H2B1_MEDTR (e_value=2e-61) Probable histone H2B
2.	NbS00031648g0011.1	protein AED:0.23 eAED:0.23 QI:280|1|1|1|0.95|0.91|23|300|916; (*GB) gi|225465253|ref|XP_002268311.1| (e_value=0.0) PREDICTED: dynamin-2B [Vitis vinifera];; (*SWP) sp|Q9LQ55|DRP2B_ARATH (e_value=	503	29(28)	22(22)	1.11	12058	581.8027	1161.5909	1161.5886	2.00	0	63	4.7e-005	1	U	K.MVVALVDMER.V
							19464	702.0441	2103.1106	2103.1073	1.56	0	62	2.5e-005	1	U	K.SAVLNSLVGHPALPTGEGGATR.A
							18609	959.9720	1917.9294	1917.9279	0.77	1	60	5.3e-005	1	U	K.QAAALLADEDVDETSSKR.S
							18608	640.3171	1917.9294	1917.9279	0.77	1	(56)	0.00015	1	U	K.QAAALLADEDVDETSSKR.S
							14775	725.8502	1449.6858	1449.6848	0.67	0	54	0.00026	1	U	R.SAFDAAANGPSSLSR.Y
							16916	548.9699	1643.8879	1643.8882	-0.21	0	52	0.00031	1	U	R.GYVEAVLNSLAANVPK.A
							14056	682.3300	1362.6455	1362.6449	0.42	0	49	0.00083	1	U	R.LGEQMVNSAEGTK.A
							10788	501.7953	1001.5760	1001.5757	0.32	0	43	0.0039	1	U	K.SIVLQIDSK.S
							11876	570.3427	1138.6709	1138.6710	-0.10	0	41	0.0019	1	U	R.LPNLLSGLQGK.S
							12159	586.8173	1171.6201	1171.6197	0.33	0	41	0.0052	1	U	K.SQVVQDELVR.L
							16537	807.4300	1612.8454	1612.8420	2.12	1	40	0.0054	1	U	K.IEELLQEDQNVKR.R
							18705	968.0101	1934.0057	1934.0037	1.06	0	40	0.0054	1	U	R.IVLEADGYQPYLISPEK.G
							14814	729.3777	1456.7409	1456.7409	0.02	0	39	0.0091	1	U	K.IEELLQEDQNVK.R
							12753	620.3198	1238.6250	1238.6255	-0.41	0	38	0.012	1	U	R.RPVDPEEELR.W
							12891	628.3302	1254.6458	1254.6456	0.23	0	38	0.01	1	U	K.LYSSISAQSTAK.I
							17578	870.4871	1738.9597	1738.9577	1.12	0	38	0.0058	1	U	R.VLVDLVSSAANATPGLGR.Y
							17771	881.9219	1761.8292	1761.8268	1.35	0	38	0.01	1	U	K.QAAALLADEDVDETSSK.R
							9224	394.7368	787.4590	787.4592	-0.25	0	35	0.026	1	U	K.APNLVFK.I
							10557	485.2841	968.5536	968.5542	-0.64	0	35	0.012	1	U	K.LIDLPGVDK.G
							14086	683.8420	1365.6695	1365.6677	1.32	0	35	0.022	1	U	K.VVTSFEGNFPNR.I
							14268	695.8845	1389.7544	1389.7504	2.88	0	34	0.027	1	U	R.EVVAIASAALDGFK.T
							16030	789.9294	1577.8443	1577.8413	1.90	0	33	0.024	1	U	R.SSTFLNVVAIGGTGAGK.S
							10679	493.7562	985.4979	985.4981	-0.23	0	32	0.035	1	U	R.HFDINNVK.R
3.	gi|297262447|ref|XP_001098182.2|	| PREDICTED: keratin, type II cytoskeletal 1-like isoform 6 [Macaca mulatta]	439	21(20)	12(12)	0.80	12232	590.3032	1178.5919	1178.5931	-1.04	0	85	2.4e-007	1	U	K.YEELQITAGR.H
							13454	651.8615	1301.7085	1301.7078	0.50	0	85	2.2e-007	1	U	R.SLDLDSIIAEVK.A
							14970	738.3790	1474.7434	1474.7416	1.20	0	70	7.3e-006	1	U	K.WELLQQVDTSTR.T
							14973	738.3962	1474.7778	1474.7780	-0.12	0	69	9.6e-006	1		R.FLEQQNQVLQTK.W
							10588	487.2690	972.5235	972.5240	-0.45	0	58	0.00014	1		K.IEISELNR.V
							13120	639.3583	1276.7020	1276.7027	-0.52	0	42	0.0036	1	U	K.LALDLEIATYR.T
							9527	416.7478	831.4811	831.4814	-0.42	0	39	0.011	1	U	K.SISISVAR.G
							9752	437.7529	873.4912	873.4920	-0.90	0	38	0.015	1	U	R.SLVNLGGSK.S
							13983	679.3519	1356.6893	1356.6885	0.61	0	37	0.014	1	U	K.LNDLEDALQQAK.E
							19122	665.3309	1992.9710	1992.9693	0.82	0	35	0.018	1	U	R.THNLEPYFESFINNLR.R
							14203	692.3500	1382.6854	1382.6830	1.76	0	34	0.023	1	U	K.SLNNQFASFIDK.V
							14298	697.3707	1392.7268	1392.7249	1.37	1	31	0.049	1	U	R.TNAENEFVTIKK.D
4.	NbS00021492g0001.1	protein AED:0.22 eAED:0.25 QI:0|0.70|0.72|0.94|0.94|0.88|18|255|639; (*SWP) sp|Q39828|SDL5A_SOYBN (e_value=0.0) Dynamin-related protein 5A OS=Glycine max PE=2 SV=1;; (*TAIR) AT5G42080.1 (e_value=	314	16(16)	11(11)	0.63	13593	658.8572	1315.6998	1315.6983	1.14	0	55	0.00024	1	U	K.TIIELENELSR.L
							13724	664.8782	1327.7419	1327.7401	1.37	0	54	0.00018	1		K.LQFPWIGVVNR.S
							10173	463.7404	925.4662	925.4658	0.48	0	51	0.00043	1	U	R.FTDFAAVR.K
							13860	673.3418	1344.6690	1344.6674	1.25	0	50	0.00077	1	U	R.AAQGEIDSVAWAK.-
							14120	686.8573	1371.7000	1371.6994	0.48	0	47	0.0013	1	U	R.VEVNGAAVESLER.M
							7448	509.7900	1017.5654	1017.5706	-5.08	0	41	0.007	1	U	K.SSVLESIVGK.D
							11410	541.8327	1081.6509	1081.6495	1.23	0	41	0.0016	1		R.IPGLQSLINK.T
							19256	1023.5138	2045.0130	2045.0099	1.53	0	41	0.0038	1	U	K.VAVEGQSESIVADIENMVR.S
							18250	620.9844	1859.9313	1859.9299	0.77	1	37	0.013	1	U	K.IDLMDKGTDAVDILEGR.A
							11803	377.9085	1130.7038	1130.7036	0.14	0	35	0.0048	1		R.RPLVLQLHR.L
							17335	850.4393	1698.8640	1698.8611	1.73	0	35	0.017	2	U	K.QLGTLLDEDPAIMQR.R
5.	gi|28317|emb|CAA32649.1|	unnamed protein product [Homo sapiens]	310	16(16)	12(12)	0.90	14266	695.8453	1389.6761	1389.6736	1.85	0	65	2.3e-005	1	U	K.QSLEASLAETEGR.Y
							14185	691.3292	1380.6438	1380.6408	2.13	0	60	5.4e-005	1	U	R.ALEESNYELEGK.I
							12961	631.8026	1261.5907	1261.5899	0.64	0	57	0.00013	1	U	R.SLLEGEGSSGGGGR.G
							17386	854.3906	1706.7667	1706.7649	1.05	0	53	0.0002	1	U	K.GSLGGGFSSGGFSGGSFSR.G
							21179	1018.2136	3051.6190	3051.6200	-0.31	1	50	0.00022	1	U	K.TIDDLKNQILNLTTDNANILLQIDNAR.L
							9333	404.2033	806.3920	806.3923	-0.31	0	41	0.0074	1	U	R.LAADDFR.L
							11613	555.2488	1108.4831	1108.4825	0.55	0	41	0.0034	1	U	K.DAEAWFNEK.S
							12096	583.2958	1164.5771	1164.5775	-0.30	0	40	0.0089	1	U	R.LENEIQTYR.S
							14079	683.3240	1364.6335	1364.6320	1.10	0	40	0.0058	1	U	R.SQYEQLAEQNR.K
							19139	998.9832	1995.9518	1995.9636	-5.95	0	36	0.014	1	U	K.ELTTEIDNNIEQISSYK.S
							11468	545.7685	1089.5224	1089.5237	-1.14	0	32	0.044	1	U	K.VTMQNLNDR.L
							8154	594.3500	1186.6854	1186.6921	-5.62	1	32	0.055	1	U	R.RVLDELTLTK.A
6.	NbS00056353g0008.1	protein AED:0.25 eAED:0.25 QI:0|0.92|0.85|1|0.92|0.92|14|0|554; (*SWP) sp|Q9FNX5|DRP1E_ARATH (e_value=0.0) Dynamin-related protein 1E OS=Arabidopsis thaliana GN=DRP1E PE=1 SV=1;; (*TAIR) AT3G60190.1	291	16(16)	13(13)	1.05	17252	843.4251	1684.8357	1684.8341	0.91	0	66	1.6e-005	1	U	K.ALAELLDEDPALMER.R
							16008	788.9283	1575.8421	1575.8409	0.78	0	56	0.00016	1		R.IYGVFDNQLPAALR.K
							21264	1047.9334	3140.7782	3140.7849	-2.13	0	55	2.4e-005	1		K.QISPVPIHLSIYSPNVVNLTLIDLPGLTK.V
							10412	477.7555	953.4964	953.4971	-0.75	0	52	0.00041	1		R.FTDFAVVR.K
							18151	921.4585	1840.9024	1840.8989	1.92	0	47	0.0013	1		R.IGSNVSSYVNMVSDTLR.N
							19459	1052.5187	2103.0228	2103.0154	3.52	0	46	0.0011	1		K.VAVDGQSETIVEDIENMVR.T
							11430	543.3325	1084.6504	1084.6492	1.09	0	39	0.0044	1		R.IPSITSLINK.S
							13614	440.2511	1317.7316	1317.7306	0.73	0	38	0.0087	1		R.LQHPWVGIVNR.S
							18230	929.4543	1856.8940	1856.8938	0.10	0	(38)	0.0094	1		R.IGSNVSSYVNMVSDTLR.N
							18245	620.6559	1858.9458	1858.9458	-0.01	1	37	0.01	1		K.LDLMDKGTNALDVLEGR.A
							10083	457.7586	913.5027	913.5021	0.57	0	35	0.02	1		K.HLEQFIK.A
							11122	523.7946	1045.5746	1045.5768	-2.11	0	35	0.027	1		K.SSVLESIVGR.D
							18339	938.9868	1875.9590	1875.9578	0.64	0	35	0.017	1		R.FPSLQSTIAAASNEALEK.F
							12330	595.2942	1188.5738	1188.5775	-3.09	0	32	0.044	1	U	R.DEIDSVAWVR.-
7.	NbS00008178g0018.1	protein AED:0.03 eAED:0.03 QI:116|1|1|1|1|1|2|157|148; (*GB) gi|27529852|dbj|BAC53941.1| (e_value=4e-56) H2A histone [Nicotiana tabacum];; (*SWP) sp|P25469|H2A1_SOLLC (e_value=1e-54) Histone H2A.	276	12(12)	4(4)	1.69	10329	472.7685	943.5224	943.5240	-1.61	0	76	2.2e-006	1		K.AGLQFPVGR.I
							20021	1136.6870	2271.3595	2271.3566	1.27	0	60	5.9e-006	1	U	K.LLSGVTIASGGVLPNINPVLLPK.K
							9340	404.2633	806.5121	806.5127	-0.73	0	50	0.00012	1		R.HVLLAVR.N
							20019	758.1266	2271.3579	2271.3566	0.59	0	(35)	0.0015	1	U	K.LLSGVTIASGGVLPNINPVLLPK.K
							21182	1019.9117	3056.7132	3056.7121	0.36	1	34	0.0044	1	U	R.NDEELGKLLSGVTIASGGVLPNINPVLLPK.K
Proteins matching the same set of peptides:
NbS00020235g0008.1 Mass: 15471 Score: 276 Matches: 12(12) Sequences: 4(4)
NbS00020235g0008.1 protein AED:0.06 eAED:0.06 QI:118|1|1|1|1|1|2|157|148; (*GB) gi|27529852|dbj|BAC53941.1| (e_value=7e-58) H2A histone [Nicotiana tabacum];; (*SWP) sp|P25469|H2A1_SOLLC (e_value=3e-53) Histone
8.	gi|148727309|ref|NP_001092039.1|	keratin, type II cytoskeletal 2 epidermal [Pan troglodytes]	276	12(12)	8(8)	0.47	14973	738.3962	1474.7778	1474.7780	-0.12	0	69	9.6e-006	1		R.FLEQQNQVLQTK.W
							13732	665.3669	1328.7192	1328.7187	0.37	0	66	1.5e-005	1	U	R.NLDLDSIIAEVK.A
							12881	627.8077	1253.6009	1253.6001	0.70	0	61	4.9e-005	1	U	R.GFSSGSAVVSGGSR.R
							10588	487.2690	972.5235	972.5240	-0.45	0	58	0.00014	1		K.IEISELNR.V
							11594	554.2752	1106.5359	1106.5356	0.24	0	50	0.00094	1	U	K.AQYEEIAQR.S
							12351	597.3109	1192.6072	1192.6088	-1.38	0	47	0.0017	1	U	K.YEELQVTVGR.H
							14852	730.9032	1459.7918	1459.7922	-0.26	0	44	0.0023	1	U	K.VDLLNQEIEFLK.V
							21184	1022.1714	3063.4923	3063.4819	3.41	0	34	0.014	1	U	K.VLYDAEISQIHQSVTDTNVILSMDNSR.N
9.	gi|291410763|ref|XP_002721657.1|	PREDICTED: histone cluster 1, H2ag-like [Oryctolagus cuniculus]	273	13(13)	6(6)	1.51	10329	472.7685	943.5224	943.5240	-1.61	0	76	2.2e-006	1		R.AGLQFPVGR.V
							12243	590.8141	1179.6137	1179.6135	0.19	0	69	9.8e-006	1		R.ISGLIYEETR.G
							13691	663.3811	1324.7477	1324.7463	1.04	0	59	4.3e-005	1		R.DNIQGITKPAIR.R
							13531	655.8550	1309.6955	1309.6952	0.27	0	51	0.00052	1		K.TVTAMDVVYALK.R
							13702	663.8500	1325.6854	1325.6901	-3.50	0	(41)	0.0046	1		K.TVTAMDVVYALK.R
							16017	526.6346	1576.8821	1576.8824	-0.21	1	37	0.0083	1		R.ISGLIYEETRGVLK.V
							14901	733.9053	1465.7960	1465.7963	-0.20	1	36	0.012	1		K.TVTAMDVVYALKR.Q
							13689	442.5898	1324.7475	1324.7463	0.94	0	(34)	0.013	1		R.DNIQGITKPAIR.R
10.	NbS00054358g0003.1	protein AED:0.12 eAED:0.14 QI:177|0.91|0.84|1|0.91|0.84|13|0|563; (*GB) gi|359489241|ref|XP_003633899.1| (e_value=0.0) PREDICTED: dynamin-related protein 1E [Vitis vinifera];; (*SWP) sp|Q9FNX5|	264	15(15)	12(12)	0.94	16008	788.9283	1575.8421	1575.8409	0.78	0	56	0.00016	1		R.IYGVFDNQLPAALR.K
							21264	1047.9334	3140.7782	3140.7849	-2.13	0	55	2.4e-005	1		K.QISPVPIHLSIYSPNVVNLTLIDLPGLTK.V
							11229	530.8032	1059.5919	1059.5924	-0.48	0	54	0.0003	1	U	K.SSVLESIVAR.D
							10412	477.7555	953.4964	953.4971	-0.75	0	52	0.00041	1		R.FTDFAVVR.K
							18151	921.4585	1840.9024	1840.8989	1.92	0	47	0.0013	1		R.IGSNVSSYVNMVSDTLR.N
							19459	1052.5187	2103.0228	2103.0154	3.52	0	46	0.0011	1		K.VAVDGQSETIVEDIENMVR.T
							11430	543.3325	1084.6504	1084.6492	1.09	0	39	0.0044	1		R.IPSITSLINK.S
							18230	929.4543	1856.8940	1856.8938	0.10	0	(38)	0.0094	1		R.IGSNVSSYVNMVSDTLR.N
							13614	440.2511	1317.7316	1317.7306	0.73	0	38	0.0087	1		R.LQHPWVGIVNR.S
							18245	620.6559	1858.9458	1858.9458	-0.01	1	37	0.01	1		K.LDLMDKGTNALDVLEGR.A
							10623	489.7722	977.5298	977.5294	0.41	0	35	0.026	1	U	R.YLSVQNVR.K
							18339	938.9868	1875.9590	1875.9578	0.64	0	35	0.017	1		R.FPSLQSTIAAASNEALEK.F
							10083	457.7586	913.5027	913.5021	0.57	0	35	0.02	1		K.HLEQFIK.A
11.	NbS00000471g0009.1	protein AED:0.15 eAED:0.15 QI:0|0|0.33|1|1|1|3|0|301; (*GB) gi|115802|sp|P27494.1|CB23_TOBAC (e_value=0.0) RecName: Full=Chlorophyll a-b binding protein 36, chloroplastic; AltName: Full=LHCII type	250	10(9)	6(6)	0.97	20375	1203.5947	2405.1749	2405.1791	-1.74	0	64	1.6e-005	1	U	K.IYPGGAFDPLGLADDPEAFAELK.V
							20376	802.7337	2405.1793	2405.1791	0.09	0	(64)	1.7e-005	1	U	K.IYPGGAFDPLGLADDPEAFAELK.V
							11527	549.7927	1097.5708	1097.5717	-0.84	0	55	0.00021	1	U	R.VGGGPLGEGLDK.I
							10655	492.2527	982.4909	982.4913	-0.32	0	54	0.00028	1		K.FGEAVWFK.A
							18421	946.4951	1890.9756	1890.9736	1.04	0	43	0.0027	1	U	R.WAMLGALGCVFPEILSK.N
							21567	1348.2837	4041.8292	4041.8221	1.76	0	38	0.0023	1	U	K.YLGPFSEQTPSYLTGEFPGDYGWDTAGLSADPETFAR.N
							13682	442.5630	1324.6671	1324.6670	0.12	1	31	0.054	1		R.NRELEVIHCR.W
Proteins matching the same set of peptides:
NbS00050671g0012.1 Mass: 28761 Score: 250 Matches: 10(9) Sequences: 6(6)
NbS00050671g0012.1 protein AED:0.04 eAED:0.04 QI:0|1|0.5|1|1|1|2|0|265; (*GB) gi|115802|sp|P27494.1|CB23_TOBAC (e_value=0.0) RecName: Full=Chlorophyll a-b binding protein 36, chloroplastic; AltName: Full=LHCII
12.	NbS00001169g0153.1	protein AED:0.25 eAED:0.25 QI:0|0.5|0.4|1|1|1|5|0|341	240	9(9)	7(7)	0.84	14213	692.8942	1383.7739	1383.7722	1.26	0	65	1.3e-005	1		R.AAALNIVPTSTGAAK.A
							16533	807.4235	1612.8325	1612.8308	1.03	0	62	4.1e-005	1	U	K.DSPLDVIAINDTGGVK.Q
							12883	627.8100	1253.6054	1253.6040	1.12	0	57	0.00012	1	U	K.TFAEEVNAAFR.E
							17883	893.9142	1785.8139	1785.8111	1.61	0	54	0.00017	1	U	K.VIAWYDNEWGYSQR.V
							10855	505.8340	1009.6534	1009.6535	-0.19	0	52	4.7e-005	1	U	K.AVALVLPSLK.G
							9536	417.2350	832.4554	832.4555	-0.21	0	38	0.017	1		K.VAINGFGR.I
							14932	735.9022	1469.7898	1469.7878	1.32	0	33	0.031	1	U	R.VVDLADIVANQWK.-
13.	NbS00027807g0002.1	protein AED:0.05 eAED:0.05 QI:0|1|0.5|1|0|0|2|953|413; (*GB) gi|68566313|sp|Q40450.2|EFTUA_NICSY (e_value=0.0) RecName: Full=Elongation factor TuA, chloroplastic; Short=EF-TuA; Flags: Precursor;;	235	10(9)	7(7)	0.76	17336	850.4565	1698.8984	1698.8974	0.58	0	83	2.4e-007	1	U	K.ILDEAMAGDNVGLLLR.G
							19644	1084.0631	2166.1117	2166.1031	3.96	0	58	6.6e-005	1	U	R.QTELPFLMAIEDVFSITGR.G
							14667	718.3400	1434.6654	1434.6626	1.91	1	54	0.00024	1	U	K.KYDEIDAAPEER.A
							11402	541.3187	1080.6228	1080.6219	0.80	0	48	0.00056	1	U	K.FEAIVYVLK.K
							18019	905.9454	1809.8763	1809.8745	1.03	0	42	0.0033	1	U	R.GITINTATVEYETENR.H
							19643	723.0433	2166.1082	2166.1031	2.35	0	(36)	0.012	1	U	R.QTELPFLMAIEDVFSITGR.G
							13712	664.3345	1326.6544	1326.6490	4.09	0	34	0.024	1	U	R.STTVTGVEMFQK.I
							14732	722.9039	1443.7933	1443.7908	1.73	0	30	0.05	1	U	K.QVGVPNMVVFLNK.Q
14.	NbS00004898g0002.1	protein AED:0.00 eAED:0.00 QI:0|-1|0|1|-1|1|1|0|103; (*GB) gi|195617694|gb|ACG30677.1| (e_value=1e-51) histone H4 [Zea mays];; (*SWP) sp|P0CG89|H4_SOYBN (e_value=1e-52) Histone H4 OS=Glycine max	229	12(12)	6(6)	7.22	12243	590.8141	1179.6137	1179.6135	0.19	0	69	9.8e-006	1		R.ISGLIYEETR.G
							13691	663.3811	1324.7477	1324.7463	1.04	0	59	4.3e-005	1		R.DNIQGITKPAIR.R
							13531	655.8550	1309.6955	1309.6952	0.27	0	51	0.00052	1		K.TVTAMDVVYALK.R
							10797	502.2994	1002.5842	1002.5862	-1.99	0	46	0.0014	1		K.IFLENVIR.D
							13702	663.8500	1325.6854	1325.6901	-3.50	0	(41)	0.0046	1		K.TVTAMDVVYALK.R
							16017	526.6346	1576.8821	1576.8824	-0.21	1	37	0.0083	1		R.ISGLIYEETRGVLK.I
							14901	733.9053	1465.7960	1465.7963	-0.20	1	36	0.012	1		K.TVTAMDVVYALKR.Q
							13689	442.5898	1324.7475	1324.7463	0.94	0	(34)	0.013	1		R.DNIQGITKPAIR.R
Proteins matching the same set of peptides:
NbS00007760g0001.1 Mass: 11402 Score: 229 Matches: 12(12) Sequences: 6(6)
NbS00007760g0001.1 protein AED:0.00 eAED:0.00 QI:286|1|0.5|1|0|0|2|0|103; (*GB) gi|195617694|gb|ACG30677.1| (e_value=1e-51) histone H4 [Zea mays];; (*SWP) sp|P0CG89|H4_SOYBN (e_value=1e-52) Histone H4 OS=Glycine NbS00010526g0004.1 Mass: 11402 Score: 229 Matches: 12(12) Sequences: 6(6)
NbS00010526g0004.1 protein AED:0.35 eAED:0.35 QI:0|-1|0|1|-1|1|1|0|103; (*GB) gi|195617694|gb|ACG30677.1| (e_value=1e-51) histone H4 [Zea mays];; (*SWP) sp|P0CG89|H4_SOYBN (e_value=1e-52) Histone H4 OS=Glycine max NbS00013276g0001.1 Mass: 11402 Score: 229 Matches: 12(12) Sequences: 6(6)
NbS00013276g0001.1 protein AED:0.23 eAED:0.23 QI:0|-1|0|1|-1|1|1|0|103; (*SWP) sp|P0CG89|H4_SOYBN (e_value=1e-52) Histone H4 OS=Glycine max PE=3 SV=1;; (*TAIR) AT5G59970.1 (e_value=9e-54) | Symbols: | Histone superfamily NbS00033043g0001.1 Mass: 11402 Score: 229 Matches: 12(12) Sequences: 6(6)
NbS00033043g0001.1 protein AED:0.23 eAED:0.23 QI:0|-1|0|1|-1|1|1|0|103; (*GB) gi|195617694|gb|ACG30677.1| (e_value=1e-51) histone H4 [Zea mays];; (*SWP) sp|P0CG89|H4_SOYBN (e_value=1e-52) Histone H4 OS=Glycine max NbS00034995g0002.1 Mass: 11748 Score: 229 Matches: 12(12) Sequences: 6(6)
NbS00034995g0002.1 protein AED:0.23 eAED:0.23 QI:37|0|0|0.5|1|1|2|0|106; (*GB) gi|308799807|ref|XP_003074685.1| (e_value=1e-50) Histone H4 (ISS) [Ostreococcus tauri];; (*SWP) sp|P0CG89|H4_SOYBN (e_value=3e-52) Histone NbS00037466g0001.1 Mass: 11402 Score: 229 Matches: 12(12) Sequences: 6(6)
NbS00037466g0001.1 protein AED:0.28 eAED:0.28 QI:0|-1|0|1|-1|1|1|0|103; (*GB) gi|195617694|gb|ACG30677.1| (e_value=1e-51) histone H4 [Zea mays];; (*SWP) sp|P0CG89|H4_SOYBN (e_value=1e-52) Histone H4 OS=Glycine max NbS00045876g0001.1 Mass: 11402 Score: 229 Matches: 12(12) Sequences: 6(6)
NbS00045876g0001.1 protein AED:0.00 eAED:0.00 QI:0|-1|0|1|-1|1|1|0|103; (*GB) gi|195617694|gb|ACG30677.1| (e_value=1e-51) histone H4 [Zea mays];; (*SWP) sp|P0CG89|H4_SOYBN (e_value=1e-52) Histone H4 OS=Glycine max NbS00048006g0001.1 Mass: 11402 Score: 229 Matches: 12(12) Sequences: 6(6)
NbS00048006g0001.1 protein AED:0.09 eAED:0.10 QI:282|0|0.5|1|0|0.5|2|0|103; (*GB) gi|195617694|gb|ACG30677.1| (e_value=1e-51) histone H4 [Zea mays];; (*SWP) sp|P0CG89|H4_SOYBN (e_value=1e-52) Histone H4 OS=Glycine NbS00056894g0001.1 Mass: 11402 Score: 229 Matches: 12(12) Sequences: 6(6)
NbS00056894g0001.1 protein AED:0.20 eAED:0.20 QI:0|-1|0|1|-1|1|1|0|103; (*SWP) sp|P0CG89|H4_SOYBN (e_value=1e-52) Histone H4 OS=Glycine max PE=3 SV=1;; (*TAIR) AT5G59970.1 (e_value=9e-54) | Symbols: | Histone superfamily NbC25918569g0001.1 Mass: 11402 Score: 229 Matches: 12(12) Sequences: 6(6)
NbC25918569g0001.1 protein AED:0.00 eAED:0.00 QI:0|-1|0|1|-1|1|1|0|103; (*GB) gi|195617694|gb|ACG30677.1| (e_value=1e-51) histone H4 [Zea mays];; (*SWP) sp|P0CG89|H4_SOYBN (e_value=1e-52) Histone H4 OS=Glycine max NbC25948449g0001.1 Mass: 11402 Score: 229 Matches: 12(12) Sequences: 6(6)
NbC25948449g0001.1 protein AED:0.24 eAED:0.24 QI:0|-1|0|1|-1|1|1|0|103; (*GB) gi|195617694|gb|ACG30677.1| (e_value=1e-51) histone H4 [Zea mays];; (*SWP) sp|P0CG89|H4_SOYBN (e_value=1e-52) Histone H4 OS=Glycine max NbS00001548g0007.1 Mass: 22455 Score: 229 Matches: 12(12) Sequences: 6(6)
NbS00001548g0007.1 protein AED:0.25 eAED:0.25 QI:0|0|0|1|0|0.5|2|0|202; (*SWP) sp|P0CG89|H4_SOYBN (e_value=2e-50) Histone H4 OS=Glycine max PE=3 SV=1;; (*TAIR) AT5G59970.1 (e_value=2e-51) | Symbols: | Histone superfamily NbS00046909g0009.1 Mass: 26576 Score: 229 Matches: 12(12) Sequences: 6(6)
NbS00046909g0009.1 protein AED:0.12 eAED:0.15 QI:52|0|0|1|0|0.33|3|151|237; (*GB) gi|195617694|gb|ACG30677.1| (e_value=4e-50) histone H4 [Zea mays];; (*SWP) sp|P0CG89|H4_SOYBN (e_value=8e-51) Histone H4 OS=Glycine
15.	NbS00001942g0006.1	protein AED:0.00 eAED:0.00 QI:75|1|1|1|1|1|2|198|151; (*GB) gi|351725389|ref|NP_001235555.1| (e_value=1e-63) uncharacterized protein LOC100305705 [Glycine max];; (*SWP) sp|Q6L500|H2A4_ORYSJ (e_	226	10(10)	3(3)	0.79	10329	472.7685	943.5224	943.5240	-1.61	0	76	2.2e-006	1		K.AGLQFPVGR.I
							9340	404.2633	806.5121	806.5127	-0.73	0	50	0.00012	1		R.HVLLAVR.N
							20207	774.1422	2319.4048	2319.4042	0.26	0	42	0.00018	1	U	K.LLAGVTIAHGGVLPNINPILLPK.K
Proteins matching the same set of peptides:
NbS00012269g0005.1 Mass: 15797 Score: 226 Matches: 10(10) Sequences: 3(3)
NbS00012269g0005.1 protein AED:0.02 eAED:0.02 QI:75|1|1|1|1|1|2|181|151; (*GB) gi|351725389|ref|NP_001235555.1| (e_value=1e-63) uncharacterized protein LOC100305705 [Glycine max];; (*SWP) sp|Q2HU68|H2A1_MEDTR (e_NbS00024367g0008.1 Mass: 15926 Score: 226 Matches: 10(10) Sequences: 3(3)
NbS00024367g0008.1 protein AED:0.03 eAED:0.03 QI:74|1|1|1|1|1|2|309|151; (*GB) gi|255584772|ref|XP_002533104.1| (e_value=5e-54) histone h2a, putative [Ricinus communis];; (*SWP) sp|Q2HU65|H2A2_MEDTR (e_value=4e-54) NbS00032978g0018.1 Mass: 15912 Score: 226 Matches: 10(10) Sequences: 3(3)
NbS00032978g0018.1 protein AED:0.04 eAED:0.04 QI:72|1|1|1|1|1|2|205|151; (*GB) gi|6009909|dbj|BAA85117.1| (e_value=1e-53) histone H2A-like protein [Solanum melongena];; (*SWP) sp|Q2HU65|H2A2_MEDTR (e_value=3e-54)
16.	NbS00010297g0001.1	protein AED:0.04 eAED:0.04 QI:122|1|1|1|1|1|2|350|144; (*GB) gi|225439749|ref|XP_002274570.1| (e_value=6e-44) PREDICTED: probable histone H2A.4 isoform 1 [Vitis vinifera];; (*SWP) sp|P19177|H2A_	226	10(10)	3(3)	0.82	10329	472.7685	943.5224	943.5240	-1.61	0	76	2.2e-006	1		K.AGLQFPVGR.I
							9340	404.2633	806.5121	806.5127	-0.73	0	50	0.00012	1		R.HVLLAVR.N
							20207	774.1422	2319.4048	2319.4042	0.26	0	42	0.00018	1	U	K.LLAGVTIAHGGVLPNINPLLLPK.K
17.	NbS00017066g0003.1	protein AED:0.01 eAED:0.01 QI:0|-1|0|1|-1|1|1|0|208; (*GB) gi|222051768|dbj|BAH15357.1| (e_value=3e-127) germin like protein [Nicotiana tabacum];; (*SWP) sp|Q9ZRA4|AB19A_PRUPE (e_value=7e-102)	221	4(4)	3(3)	0.78	15633	775.9191	1549.8237	1549.8239	-0.15	0	108	9.8e-010	1	U	K.LVEATTFLDEATIK.K
							19782	1100.5980	2199.1815	2199.1800	0.67	0	77	5.7e-007	1	U	K.AAVTPAFAAQFPGLNGLGLSAAR.L
							19781	734.0676	2199.1811	2199.1800	0.47	0	(64)	1.1e-005	1	U	K.AAVTPAFAAQFPGLNGLGLSAAR.L
							17201	560.3130	1677.9173	1677.9189	-0.93	1	42	0.003	1	U	K.LVEATTFLDEATIKK.L
Proteins matching the same set of peptides:
NbS00021913g0003.1 Mass: 21582 Score: 221 Matches: 4(4) Sequences: 3(3)
NbS00021913g0003.1 protein AED:0.01 eAED:0.01 QI:0|-1|0|1|-1|1|1|0|208; (*GB) gi|222051768|dbj|BAH15357.1| (e_value=6e-127) germin like protein [Nicotiana tabacum];; (*SWP) sp|Q9ZRA4|AB19A_PRUPE (e_value
18.	NbS00033686g0006.1	protein AED:0.16 eAED:0.16 QI:197|1|1|1|1|1|15|214|623; (*GB) gi|225453246|ref|XP_002265511.1| (e_value=0.0) PREDICTED: dynamin-related protein 1E isoform 1 [Vitis vinifera];; (*SWP) sp|Q9FNX5|	215	14(14)	12(12)	0.82	16008	788.9283	1575.8421	1575.8409	0.78	0	56	0.00016	1		R.IYGVFDNQLPAALR.K
							21264	1047.9334	3140.7782	3140.7849	-2.13	0	55	2.4e-005	1		K.QISPVPIHLSIYSPNVVNLTLIDLPGLTK.V
							12369	598.3269	1194.6393	1194.6397	-0.35	0	51	0.0005	1	U	R.LIEGALNYFR.G
							15548	770.4125	1538.8105	1538.8093	0.80	0	46	0.0013	1	U	R.GPAEASVDAVHFVLK.E
							18225	928.4641	1854.9137	1854.9146	-0.48	0	41	0.0051	1	U	R.IGSNVSSYVNMVTDTLR.N
							13614	440.2511	1317.7316	1317.7306	0.73	0	38	0.0087	1		R.LQHPWVGIVNR.S
							18245	620.6559	1858.9458	1858.9458	-0.01	1	37	0.01	1		K.LDLMDKGTNALDVLEGR.A
							11122	523.7946	1045.5746	1045.5768	-2.11	0	35	0.027	1		K.SSVLESIVGR.D
							9732	436.2722	870.5299	870.5287	1.37	0	32	0.032	1	U	K.SLIGLVNR.I
							10763	499.7684	997.5222	997.5233	-1.11	0	32	0.038	1	U	R.FTDFTLVR.R
							15546	513.9434	1538.8084	1538.8093	-0.56	0	(32)	0.032	1	U	R.GPAEASVDAVHFVLK.E
							13555	657.3528	1312.6911	1312.6874	2.82	0	31	0.049	1	U	K.VAVEEQPESVVK.D
							17038	829.4212	1656.8279	1656.8280	-0.08	0	30	0.06	1	U	K.ALAELLDEDPALMEK.R
19.	NbS00000987g0004.1	protein AED:0.21 eAED:0.21 QI:0|-1|0|1|-1|1|1|0|266; (*GB) gi|3036948|dbj|BAA25392.1| (e_value=0.0) light harvesting chlorophyll a/b-binding protein [Nicotiana sylvestris];; (*SWP) sp|P27492|CB21_	200	9(8)	5(5)	1.17	18493	952.5001	1902.9856	1902.9848	0.40	0	82	3.8e-007	1		R.WAMLGALGCVFPELLAR.N
							10655	492.2527	982.4909	982.4913	-0.32	0	54	0.00028	1		K.FGEAVWFK.A
							21478	1251.9829	3752.9269	3752.9189	2.13	1	43	0.001	1		R.VAGGPLGEVVDPLYPGGSFDPLGLAEDPEAFAELKVK.E
							18614	960.4972	1918.9798	1918.9797	0.05	0	-38	0.0085	1		R.WAMLGALGCVFPELLAR.N
							16262	535.2672	1602.7796	1602.7791	0.36	0	36	0.016	1	U	K.AKPVSSGSPWYGPDR.V
							16265	802.3995	1602.7844	1602.7791	3.33	0	-33	0.037	1	U	K.AKPVSSGSPWYGPDR.V
							13682	442.5630	1324.6671	1324.6670	0.12	1	31	0.054	1		K.NRELEVIHCR.W
							12243	590.8141	1179.6137	1179.6135	0.19	0	69	9.8e-006	1		R.ISGLIYEETR.G
							13691	663.3811	1324.7477	1324.7463	1.04	0	59	4.3e-005	1		R.DNIQGITKPAIR.R
20.	NbS00011945g0012.1	protein AED:0.16 eAED:0.16 QI:0|0|0|1|0|0.5|2|147|203; (*GB) gi|195617694|gb|ACG30677.1| (e_value=3e-50) histone H4 [Zea mays];; (*SWP) sp|P0CG89|H4_SOYBN (e_value=8e-51) Histone H4 OS=Glycine	196	9(9)	5(5)	1.30	10797	502.2994	1002.5842	1002.5862	-1.99	0	46	0.0014	1		K.IFLENVIR.D
							13704	663.8527	1325.6908	1325.6901	0.51	0	38	0.011	1	U	K.TVTAMDVVYSLK.R
							16017	526.6346	1576.8821	1576.8824	-0.21	1	37	0.0083	1		R.ISGLIYEETRGVLK.I
							13689	442.5898	1324.7475	1324.7463	0.94	0	(34)	0.013	1		R.DNIQGITKPAIR.R
Proteins matching the same set of peptides:
NbS00050385g0006.1 Mass: 24229 Score: 196 Matches: 9(9) Sequences: 5(5)
NbS00050385g0006.1 protein AED:0.19 eAED:0.23 QI:29|0|0|1|0|0.33|3|0|217; (*GB) gi|195617694|gb|ACG30677.1| (e_value=4e-50) histone H4 [Zea mays];; (*SWP) sp|P0CG89|H4_SOYBN (e_value=1e-50) Histone H4 OS=Glycine
21.	NbS00010009g0002.1	protein AED:0.20 eAED:0.20 QI:0|1|1|1|1|1|21|408|1058; (*SWP) sp|O04379|AGO1_ARATH (e_value=0.0) Protein argonaute 1 OS=Arabidopsis thaliana GN=AGO1 PE=1 SV=1;; (*TAIR) AT1G48410.1 (e_value=0.0)	184	8(7)	7(6)	0.24	18375	940.0204	1878.0262	1878.0211	2.75	0	83	1.7e-007	1		R.QADAPQEALQVLDIVLR.E
							18374	627.0155	1878.0247	1878.0211	1.93	0	(50)	0.00038	1		R.QADAPQEALQVLDIVLR.E
							11449	544.3091	1086.6036	1086.6033	0.27	0	45	0.0021	1	U	R.NTVLVDALSR.R
							11581	553.2794	1104.5442	1104.5451	-0.88	0	40	0.0083	1	U	R.ELTFPVDER.G
							14484	707.8441	1413.6736	1413.6736	-0.03	0	39	0.0065	1	U	K.ITLIDDDDGPGGAR.R
							18521	955.9556	1909.8966	1909.8948	0.95	0	32	0.031	1	U	R.ICETELGIVSQCCLTK.H
							14543	710.8962	1419.7778	1419.7762	1.13	0	31	0.041	1		K.SLYTAGPLPFVQK.D
							14593	476.5848	1426.7326	1426.7317	0.64	1	31	0.057	1		R.RQPLGEGLESWR.G
Proteins matching the same set of peptides:
NbS00034990g0010.1 Mass: 119669 Score: 184 Matches: 8(7) Sequences: 7(6)
NbS00034990g0010.1 protein AED:0.15 eAED:0.15 QI:0|0.95|0.95|1|0.95|0.90|21|286|1067; (*GB) gi|84688906|gb|ABC61502.1| (e_value=0.0) AGO1-1, partial [Nicotiana benthamiana];; (*SWP) sp|Q7XSA2|AGO1B_ORYSJ (e_value
22.	NbS00014580g0002.1	protein AED:0.38 eAED:0.38 QI:0|-1|0|1|-1|1|1|0|265; (*GB) gi|3036944|dbj|BAA25389.1| (e_value=0.0) light harvesting chlorophyll a/b-binding protein [Nicotiana sylvestris];; (*SWP) sp|P27493|CB22_	182	8(7)	5(5)	0.95	18493	952.5001	1902.9856	1902.9848	0.40	0	82	3.8e-007	1		R.WAMLGALGCVFPELLAR.N
							10655	492.2527	982.4909	982.4913	-0.32	0	54	0.00028	1		K.FGEAVWFK.A
							21478	1251.9829	3752.9269	3752.9189	2.13	1	43	0.001	1		R.VAGGPLGEVVDPLYPGGSFDPLGLAEDPEAFAELKVK.E
							18614	960.4972	1918.9798	1918.9797	0.05	0	(38)	0.0085	1		R.WAMLGALGCVFPELLAR.N
							18054	606.6444	1816.9114	1816.9108	0.33	0	33	0.028	1	U	K.TVAKPVASSSPWYGPDR.V
							13682	442.5630	1324.6671	1324.6670	0.12	1	31	0.054	1		K.NRELEVIHCR.W
23.	NbS00000867g0011.1	protein AED:0.34 eAED:0.34 QI:171|0.9|0.90|1|0.7|0.63|11|450|270; (*GB) gi|359492084|ref|XP_002284740.2| (e_value=1e-70) PREDICTED: uncharacterized protein LOC100254082 [Vitis vinifera];; (*TAIR)	179	6(6)	5(5)	0.69	17820	886.3932	1770.7718	1770.7697	1.20	0	72	1.8e-006	1	U	K.VLTDFDYDGEGSPSGGR.R
							13293	643.8153	1285.6161	1285.6150	0.85	0	46	0.0015	1	U	R.AETPIDENEIR.I
							21453	1226.9769	3677.9090	3677.9040	1.35	0	45	0.0005	1		R.IVGLHQITSITSTDITDTWEPLEEGLLPLETTR.H
							19207	1014.9052	2027.7959	2027.7956	0.14	0	41	0.00041	1	U	R.GFAGNGFMSAEYDDGGYDR.N
							9911	447.7314	893.4483	893.4494	-1.31	0	35	0.029	1	U	K.GSDEIVFK.A
Proteins matching the same set of peptides:
NbS00030156g0009.1 Mass: 31162 Score: 179 Matches: 6(6) Sequences: 5(5)
NbS00030156g0009.1 protein AED:0.29 eAED:0.29 QI:170|1|0.9|1|0.77|0.7|10|232|281; (*GB) gi|358248282|ref|NP_001239854.1| (e_value=2e-70) uncharacterized protein LOC100818986 [Glycine max];; (*SWP) sp|Q99JH1|RP25L
24.	NbS00010583g0001.1	protein AED:0.25 eAED:0.25 QI:0|-1|0|1|-1|1|1|0|210; (*GB) gi|31711507|dbj|BAC77634.1| (e_value=2e-132) 24K germin like protein [Nicotiana tabacum];; (*SWP) sp|O04011|ABP20_PRUPE (e_value=2e-91)	176	4(4)	2(2)	0.76	20066	762.7400	2285.1981	2285.1991	-0.40	0	87	6.9e-008	1	U	K.AAVTPAFAPQFPGLNGLGISMAR.L
							20068	1143.6085	2285.2025	2285.1991	1.50	0	(54)	0.00013	1	U	K.AAVTPAFAPQFPGLNGLGISMAR.L
							20129	768.0723	2301.1952	2301.1940	0.51	0	(49)	0.00052	1	U	K.AAVTPAFAPQFPGLNGLGISMAR.L
							8744	349.2341	696.4536	696.4534	0.38	0	42	0.00062	1	U	K.LNPLIK.A
Proteins matching the same set of peptides:
NbC25250105g0001.1 Mass: 20517 Score: 176 Matches: 4(4) Sequences: 2(2)
NbC25250105g0001.1 protein AED:0.01 eAED:0.01 QI:0|-1|1|1|-1|1|1|0|194; (*GB) gi|31711507|dbj|BAC77634.1| (e_value=1e-120) 24K germin like protein [Nicotiana tabacum];; (*SWP) sp|O04011|ABP20_PRUPE (e_value
25.	NbS00007511g0005.1	protein AED:0.26 eAED:0.26 QI:0|0.62|0.55|0.88|1|1|9|0|1084; (*GB) gi|359477631|ref|XP_002274485.2| (e_value=0.0) PREDICTED: uncharacterized protein LOC100252874 [Vitis vinifera];; (*SWP) sp|Q9SQV1|	168	8(8)	6(6)	0.21	12621	613.8591	1225.7036	1225.7030	0.45	0	59	4.5e-005	1	U	K.TPILVATDVAAR.G
							13774	668.8238	1335.6330	1335.6315	1.14	0	53	0.00032	1		R.MLDMGFEPQIR.K
							9471	412.7709	823.5272	823.5279	-0.90	0	42	0.00082	1	U	K.LAAIPIAR.N
							10598	488.2636	974.5126	974.5106	2.02	0	42	0.0072	1	U	R.LNDILEMK.R
							18242	930.4455	1858.8764	1858.8737	1.45	0	42	0.0033	1	U	R.AGATGISYTFLSDQDWK.Y
							17932	897.4805	1792.9465	1792.9431	1.88	0	40	0.0056	1	U	R.NPVQVNIGNVDQLAANK.S
							13943	676.8201	1351.6256	1351.6264	-0.63	0	(40)	0.0059	1		R.MLDMGFEPQIR.K
26.	NbS00004085g0015.1	protein AED:0.29 eAED:0.29 QI:92|0.25|0.2|1|1|1|5|0|225; (*GB) gi|110377793|gb|ABG73417.1| (e_value=7e-87) chloroplast pigment-binding protein CP26 [Nicotiana tabacum];; (*SWP) sp|Q9XF89|CB5_ARATH	162	7(7)	6(6)	1.21	9623	848.9500	1695.8854	1695.8832	1.34	0	55	0.00017	1	U	K.TGALLLDGNTLNYFGK.N
							18136	919.4706	1836.9267	1836.9233	1.89	0	53	0.00028	1	U	R.WAMLGAAGFVIPEAFNK.F
							14460	706.3954	1410.7763	1410.7718	3.22	1	52	0.0003	1	U	K.KAVAVAPADEELAK.W
							10566	485.7643	969.5140	969.5131	0.89	0	43	0.0028	1	U	K.DPDQAAILK.V
							13260	642.3465	1282.6784	1282.6768	1.24	0	39	0.0075	1	U	K.AVAVAPADEELAK.W
							8986	742.3400	1482.6654	1482.6602	3.54	0	34	0.039	1	U	K.FGADCGPEAVWFK.T
27.	NbS00014977g0008.1	protein AED:0.16 eAED:0.16 QI:16|0.95|0.90|1|0.95|0.90|22|432|1125; (*GB) gi|84688908|gb|ABC61503.1| (e_value=0.0) AGO1-2, partial [Nicotiana benthamiana];; (*SWP) sp|Q7XSA2|AGO1B_ORYSJ (e_	155	8(6)	6(5)	0.23	18375	940.0204	1878.0262	1878.0211	2.75	0	83	1.7e-007	1		K.QADAPQEALQVLDIVLR.E
							18374	627.0155	1878.0247	1878.0211	1.93	0	(50)	0.00038	1		K.QADAPQEALQVLDIVLR.E
							11449	544.3091	1086.6036	1086.6033	0.27	0	45	0.0021	1	U	R.NTVLVDAISR.R
							12654	615.3467	1228.6788	1228.6775	1.05	1	40	0.0073	1	U	K.ISDKLAQVEAR.I
							10933	510.2979	1018.5812	1018.5811	0.05	0	32	0.039	1	U	K.QYLANVALK.I
							14543	710.8962	1419.7778	1419.7762	1.13	0	31	0.041	1		K.SLYTAGPLPFVQK.D
							14593	476.5848	1426.7326	1426.7317	0.64	1	31	0.057	1		R.RQPLGEGLESWR.G
							12653	410.5667	1228.6784	1228.6775	0.71	1	(30)	0.062	1	U	K.ISDKLAQVEAR.I
28.	NbS00035687g0007.1	protein AED:0.23 eAED:0.23 QI:300|1|0.75|1|1|1|4|0|274; (*GB) gi|84620802|gb|ABC59515.1| (e_value=9e-120) chloroplast photosystem II 22 kDa component [Nicotiana benthamiana];; (*SWP) sp|Q9SMB4|	151	4(4)	4(4)	0.55	16055	790.9207	1579.8268	1579.8246	1.36	0	96	1.5e-008	1	U	K.SALGLSEGGPLFGFTK.A
							17673	874.9847	1747.9548	1747.9542	0.33	0	49	0.00057	1		R.VAMIGFAASLLGEAITGK.G
							10017	453.2456	904.4767	904.4767	0.07	0	46	0.0025	1	U	K.ANELFVGR.L
							16077	792.8988	1583.7831	1583.7832	-0.07	0	32	0.034	1		K.VEDGIFGTSGGIGFTK.Q
29.	NbS00000671g0042.1	protein AED:0.13 eAED:0.13 QI:0|0.83|0.57|1|1|0.85|7|0|571; (*GB) gi|729623|sp|Q03685.1|BIP5_TOBAC (e_value=0.0) RecName: Full=Luminal-binding protein 5; Short=BiP 5; AltName: Full=78 kDa glucose-	146	6(6)	5(5)	0.29	11992	578.3276	1154.6406	1154.6408	-0.14	0	56	0.00011	1	U	K.DAGVIAGLNVAR.I
							17087	830.4522	1658.8899	1658.8879	1.19	0	51	0.00043	1		R.IINEPTAAAIAYGLDK.K
							12004	579.3195	1156.6245	1156.6241	0.37	0	40	0.0081	1	U	K.FDLTGIAPAPR.G
							15197	750.9053	1499.7961	1499.7944	1.16	0	39	0.0075	1	U	K.NQIDEIVLVGGSTR.I
							14255	695.3284	1388.6423	1388.6394	2.08	0	33	0.026	1	U	R.NSLETYVYNMR.N
Proteins matching the same set of peptides:
NbS00040865g0006.1 Mass: 66719 Score: 146 Matches: 6(6) Sequences: 5(5)
NbS00040865g0006.1 protein AED:0.18 eAED:0.18 QI:84|0.85|0.62|0.87|1|0.87|8|0|601; (*GB) gi|729623|sp|Q03685.1|BIP5_TOBAC (e_value=0.0) RecName: Full=Luminal-binding protein 5; Short=BiP 5; AltName: Full=78 kDa glucose
30.	NbS00007993g0305.1	protein AED:0.00 eAED:0.00 QI:0|-1|0|1|-1|1|1|0|261	146	5(5)	4(4)	0.52	11557	551.3292	1100.6438	1100.6441	-0.29	0	62	3.5e-005	1	U	K.VLAELLSASAK.D
							17184	838.4255	1674.8365	1674.8334	1.88	0	53	0.0003	1		R.YELYPFFFPLDPK.E
							12285	592.3381	1182.6616	1182.6608	0.66	0	48	0.00078	1	U	K.NQITAEAIVPK.N
							14914	734.8226	1467.6307	1467.6334	-1.82	0	38	0.0052	1	U	R.GDISSNDCLSCIK.D
31.	NbS00019305g0027.1	protein AED:0.37 eAED:0.37 QI:0|1|0.88|1|1|1|9|0|556; (*GB) gi|3676296|gb|AAD03392.1| (e_value=0.0) mitochondrial ATPase beta subunit [Nicotiana sylvestris];; (*SWP) sp|P17614|ATPBM_NICPL (e_value=	140	5(4)	5(4)	0.31	14439	705.4092	1408.8038	1408.8038	-0.02	0	59	4e-005	1	U	R.VLNTGSPITVPVGR.A
							19748	1093.5803	2185.1461	2185.1379	3.75	0	48	0.00073	1	U	R.IPSAVGYQPTLATDLGGLQER.I
							10602	488.2848	974.5550	974.5549	0.04	0	46	0.002	1		K.IGLFGGAGVGK.T
							20858	897.4503	2689.3291	2689.3302	-0.41	1	46	0.00093	1	U	K.NLQDIIAILGMDELSEDDKMTVAR.A
							12176	587.3353	1172.6560	1172.6554	0.54	0	31	0.054	1	U	K.VVDLLAPYQR.G
Proteins matching the same set of peptides:
NbS00020973g0010.1 Mass: 58453 Score: 140 Matches: 5(4) Sequences: 5(4)
NbS00020973g0010.1 protein AED:0.23 eAED:0.23 QI:0|0.87|0.77|1|0.87|1|9|0|545; (*GB) gi|3676296|gb|AAD03392.1| (e_value=0.0) mitochondrial ATPase beta subunit [Nicotiana sylvestris];; (*SWP) sp|P17614|ATPBM_NICPL
32.	NbS00043180g0003.1	protein AED:0.10 eAED:0.10 QI:0|1|0.5|1|1|1|4|944|486; (*GB) gi|113461|sp|P27081.1|ADT2_SOLTU (e_value=0.0) RecName: Full=ADP,ATP carrier protein, mitochondrial; AltName: Full=ADP/ATP translocase;	138	6(6)	5(5)	0.44	12725	618.8333	1235.6521	1235.6510	0.88	0	51	0.00066	1	U	K.TLASDGIAGLYR.G
							18527	956.9980	1911.9814	1911.9764	2.60	0	47	0.00093	1		K.GLAAFATDFLMGGVSAAVSK.T
							18526	638.3334	1911.9783	1911.9764	0.97	0	(45)	0.0017	1		K.GLAAFATDFLMGGVSAAVSK.T
							14743	723.8748	1445.7351	1445.7343	0.52	0	44	0.0029	1		R.YFPTQALNFAFK.D
							14028	680.8639	1359.7132	1359.7068	4.75	0	41	0.0065	1		K.LLIQNQDEMIK.A
							8160	596.3200	1190.6254	1190.6295	-3.43	0	36	0.038	1		R.AVAGAGVLAGYDK.L
Proteins matching the same set of peptides:
NbS00043181g0003.1 Mass: 52686 Score: 138 Matches: 6(6) Sequences: 5(5)
NbS00043181g0003.1 protein AED:0.20 eAED:0.20 QI:0|1|0.5|1|1|1|4|682|483; (*GB) gi|113461|sp|P27081.1|ADT2_SOLTU (e_value=0.0) RecName: Full=ADP,ATP carrier protein, mitochondrial; AltName: Full=ADP/ATP translocase;
33.	NbS00009714g0011.1	protein AED:0.20 eAED:0.20 QI:131|0.83|0.71|1|0.83|0.57|7|463|410; (*SWP) sp|Q40565|RCA2_TOBAC (e_value=0.0) Ribulose bisphosphate carboxylase/oxygenase activase 2, chloroplastic OS=Nicotiana tabacum	131	5(5)	4(4)	0.32	17564	868.9083	1735.8021	1735.8013	0.44	0	65	1.4e-005	1		K.GLVQDFSDDQQDITR.G
							18391	941.9896	1881.9646	1881.9625	1.09	0	41	0.0044	1		K.IVDTFPGQSIDFFGALR.A
							11866	569.8533	1137.6921	1137.6910	0.96	0	38	0.0019	1	U	K.VPLILGVWGGK.G
							18506	953.9849	1905.9552	1905.9506	2.41	0	36	0.015	1		K.LLEYGNMLVQEQENVK.R
Proteins matching the same set of peptides:
NbS00047700g0013.1 Mass: 81330 Score: 131 Matches: 5(5) Sequences: 4(4)
NbS00047700g0013.1 protein AED:0.19 eAED:0.19 QI:131|0.6|0.63|1|0.8|0.54|11|307|726; (*GB) gi|12643758|sp|Q40565.1|RCA2_TOBAC (e_value=0.0) RecName: Full=Ribulose bisphosphate carboxylase/oxygenase activase 2, chloroplastic;
34.	NbS00019623g0001.1	protein AED:0.21 eAED:0.21 QI:0|1|0.5|1|1|1|2|0|447; (*GB) gi|3869088|dbj|BAA34348.1| (e_value=0.0) elongation factor-1 alpha [Nicotiana paniculata];; (*SWP) sp|P17786|EF1A_SOLLC (e_value=0.0)	127	5(5)	4(4)	0.29	7489	513.3100	1024.6054	1024.6030	2.44	0	63	2.7e-005	1	U	K.IGGIGTVPVGR.V
							10089	457.7871	913.5596	913.5597	-0.08	0	56	0.00011	1	U	R.QTVAVGVIK.S
							10978	513.7479	1025.4812	1025.4818	-0.60	0	45	0.0016	1	U	R.STNLDWYK.G
							10600	488.2791	974.5436	974.5437	-0.12	0	39	0.012	1	U	R.LPLQDVYK.I
Proteins matching the same set of peptides:
NbS00023178g0001.1 Mass: 45458 Score: 127 Matches: 5(5) Sequences: 4(4)
NbS00023178g0001.1 protein AED:0.03 eAED:0.03 QI:0|0|0|1|1|1|3|0|413; (*SWP) sp|Q40034|EF1A2_HORVU (e_value=0.0) Elongation factor 1-alpha OS=Hordeum vulgare GN=BLT63 PE=1 SV=1;; (*TAIR) AT5G60390.3 (e_value=0.0) NbS00024768g0013.1 Mass: 49347 Score: 127 Matches: 5(5) Sequences: 4(4)
NbS00024768g0013.1 protein AED:0.17 eAED:0.19 QI:3|0.33|0|1|0.66|0.75|4|0|443; (*GB) gi|3869088|dbj|BAA34348.1| (e_value=0.0) elongation factor-1 alpha [Nicotiana paniculata];; (*SWP) sp|P17786|EF1A_SOLLC (e_value=NbS00037026g0004.1 Mass: 49587 Score: 127 Matches: 5(5) Sequences: 4(4)
NbS00037026g0004.1 protein AED:0.17 eAED:0.17 QI:0|1|0.5|1|1|1|2|0|447; (*GB) gi|3869088|dbj|BAA34348.1| (e_value=0.0) elongation factor-1 alpha [Nicotiana paniculata];; (*SWP) sp|P43643|EF1A_TOBAC (e_value=0.0) NbS00060738g0002.1 Mass: 50846 Score: 127 Matches: 5(5) Sequences: 4(4)
NbS00060738g0002.1 protein AED:0.07 eAED:0.09 QI:0|0.33|0.25|1|1|1|4|0|458; (*SWP) sp|P43643|EF1A_TOBAC (e_value=0.0) Elongation factor 1-alpha OS=Nicotiana tabacum PE=2 SV=1;; (*TAIR) AT5G60390.3 (e_value=0.0) | NbS00026055g0002.1 Mass: 40879 Score: 127 Matches: 5(5) Sequences: 4(4)
NbS00026055g0002.1 protein AED:0.04 eAED:0.06 QI:0|-1|0|1|-1|1|1|0|373; (*GB) gi|1864017|dbj|BAA09709.1| (e_value=0.0) elongation factor-1 alpha [Nicotiana tabacum];; (*SWP) sp|P43643|EF1A_TOBAC (e_value=0.0) Elongation NbS00007372g0013.1 Mass: 54761 Score: 127 Matches: 5(5) Sequences: 4(4)
NbS00007372g0013.1 protein AED:0.21 eAED:0.21 QI:0|0|0|1|0.5|0.66|3|0|494; (*GB) gi|1864017|dbj|BAA09709.1| (e_value=0.0) elongation factor-1 alpha [Nicotiana tabacum];; (*SWP) sp|P43643|EF1A_TOBAC (e_value=0.0) NbS00024768g0017.1 Mass: 101076 Score: 127 Matches: 5(5) Sequences: 4(4)
NbS00024768g0017.1 protein AED:0.14 eAED:0.15 QI:0|0|0.33|1|0|0|6|0|911; (*GB) gi|297849086|ref|XP_002892424.1| (e_value=0.0) T6D22.2 [Arabidopsis lyrata subsp. lyrata];; (*SWP) sp|P17786|EF1A_SOLLC (e_value=0.0)
35.	NbS00019862g0010.1	protein AED:0.10 eAED:0.10 QI:0|0.92|1|1|0.92|0.93|15|328|640; (*GB) gi|5931765|emb|CAB56619.1| (e_value=0.0) phragmoplastin [Nicotiana tabacum];; (*SWP) sp|Q39828|SDL5A_SOYBN (e_value=0.0) Dynamin-	127	6(6)	4(4)	0.20	13724	664.8782	1327.7419	1327.7401	1.37	0	54	0.00018	1		K.LQFPWIGVVNR.S
							11410	541.8327	1081.6509	1081.6495	1.23	0	41	0.0016	1		R.IPGLQSLINK.T
							17335	850.4393	1698.8640	1698.8974	-19.68	1	37	0.01	1	U	K.QLGTLLDEDPAIMKR.R
							11803	377.9085	1130.7038	1130.7036	0.14	0	35	0.0048	1		R.RPLVLQLHR.L
36.	NbS00042109g0018.1	protein AED:0.00 eAED:0.00 QI:0|1|0.5|1|1|1|2|0|256; (*SWP) sp|P27524|CB4A_SOLLC (e_value=3e-163) Chlorophyll a-b binding protein CP24 10A, chloroplastic OS=Solanum lycopersicum GN=CAP10A PE=3	126	5(5)	5(5)	0.78	20443	1213.6121	2425.2096	2425.2053	1.75	0	56	0.00012	1	U	K.FFDPLSLAGTLQDGVYIPDTEK.L
							18401	944.4307	1886.8468	1886.8435	1.73	0	46	0.001	1	U	K.TAENFANFTGEQGYPGGK.F
							21418	1172.9136	3515.7189	3515.7249	-1.72	1	38	0.0044	1	U	K.GGGNLVDPEWLDGSLPGDYGFDPLGLGKDPAFLK.W
							20989	942.1530	2823.4372	2823.4331	1.47	1	36	0.0086	1	U	K.FFDPLSLAGTLQDGVYIPDTEKLER.L
							20488	1220.5682	2439.1219	2439.1172	1.95	0	31	0.03	1	U	R.WVDFFNPESQSVEWATPWSK.T
37.	NbS00010295g0007.1	protein AED:0.12 eAED:0.12 QI:0|0|0|0.5|1|1|2|0|119; (*SWP) sp|P69569|RBL_EUPES (e_value=5e-22) Ribulose bisphosphate carboxylase large chain (Fragment) OS=Euphorbia esula GN=rbcL PE=3 SV=1;; (*	121	2(2)	1(1)	0.26	10945	511.2694	1020.5242	1020.5240	0.20	0	79	1.1e-006	1	U	K.DTDILAAFR.V
Proteins matching the same set of peptides:
NbS00047753g0001.1 Mass: 13332 Score: 121 Matches: 2(2) Sequences: 1(1)
NbS00047753g0001.1 protein AED:0.28 eAED:0.28 QI:0|0|0|0.5|1|0|2|0|115; (*GB) gi|306481964|dbj|BAJ17086.1| (e_value=9e-37) ribulose-1,5-bisphosphate carboxylase/oxygenase large subunit [Solanum sp. SH-2010];; (*
38.	NbS00029393g0012.1	protein AED:0.08 eAED:0.08 QI:319|0.42|0.37|1|1|1|8|307|444; (*GB) gi|12643757|sp|Q40460.1|RCA1_TOBAC (e_value=0.0) RecName: Full=Ribulose bisphosphate carboxylase/oxygenase activase 1, chloroplastic;	117	4(4)	3(3)	0.21	17564	868.9083	1735.8021	1735.8013	0.44	0	65	1.4e-005	1		K.GLVQDFSDDQQDITR.G
							17272	845.4299	1688.8453	1688.8410	2.56	0	45	0.0018	1		K.LLNSFDGPPTFEQPK.M
							18506	953.9849	1905.9552	1905.9506	2.41	0	36	0.015	1		K.LLEYGNMLVQEQENVK.R
Proteins matching the same set of peptides:
NbS00044990g0002.1 Mass: 49599 Score: 117 Matches: 4(4) Sequences: 3(3)
NbS00044990g0002.1 protein AED:0.04 eAED:0.04 QI:333|0.66|0.57|1|1|1|7|326|449; (*SWP) sp|Q40460|RCA1_TOBAC (e_value=0.0) Ribulose bisphosphate carboxylase/oxygenase activase 1, chloroplastic OS=Nicotiana tabacum
39.	NbS00033593g0008.1	protein AED:0.04 eAED:0.05 QI:310|0|0.5|1|0|0|2|0|280; (*GB) gi|388491254|gb|AFK33693.1| (e_value=3e-98) unknown [Lotus japonicus];; (*SWP) sp|Q9LV60|CRR55_ARATH (e_value=1e-77) Cysteine-rich repeat	112	3(3)	3(3)	0.34	12145	586.3204	1170.6262	1170.6244	1.50	0	61	5.2e-005	1	U	K.NQITAEATVPK.N
							17184	838.4255	1674.8365	1674.8334	1.88	0	53	0.0003	1		R.YELYPFFFPLDPK.E
							11918	573.3424	1144.6703	1144.6703	-0.05	0	41	0.0036	1	U	K.VLAELLSVSSK.D
40.	NbS00008911g0002.1	protein AED:0.35 eAED:0.35 QI:460|0.77|0.7|1|1|1|10|229|443; (*GB) gi|327198779|emb|CBL43264.1| (e_value=0.0) glyceraldehyde-3-phosphate dehydrogenase [Solanum tuberosum];; (*SWP) sp|P12859|G3PB_	110	6(6)	4(4)	0.31	14213	692.8942	1383.7739	1383.7722	1.26	0	65	1.3e-005	1		R.AAALNIVPTSTGAAK.A
							9536	417.2350	832.4554	832.4555	-0.21	0	38	0.017	1		K.VAINGFGR.I
							11298	534.3447	1066.6749	1066.6750	-0.11	0	38	0.0012	1	U	K.AVSLVLPQLK.G
							16531	807.4235	1612.8324	1612.8308	0.95	0	34	0.023	1	U	K.DSPLDVIVVNDSGGVK.N
Proteins matching the same set of peptides:
NbS00033331g0008.1 Mass: 45260 Score: 110 Matches: 6(6) Sequences: 4(4)
NbS00033331g0008.1 protein AED:0.30 eAED:0.30 QI:475|0.77|0.8|1|0.77|0.7|10|324|419; (*GB) gi|327198779|emb|CBL43264.1| (e_value=0.0) glyceraldehyde-3-phosphate dehydrogenase [Solanum tuberosum];; (*SWP) sp|P12859|
41.	NbS00002894g0003.1	protein AED:0.02 eAED:0.02 QI:0|1|0.5|1|1|1|2|0|386; (*GB) gi|78191448|gb|ABB29945.1| (e_value=0.0) ADP/ATP translocator-like [Solanum tuberosum];; (*SWP) sp|P25083|ADT1_SOLTU (e_value=0.0) ADP,	108	5(5)	4(4)	0.46	18527	956.9980	1911.9814	1911.9764	2.60	0	47	0.00093	1		K.GLAAFATDFLMGGVSAAVSK.T
							18526	638.3334	1911.9783	1911.9764	0.97	0	(45)	0.0017	1		K.GLAAFATDFLMGGVSAAVSK.T
							14743	723.8748	1445.7351	1445.7343	0.52	0	44	0.0029	1		R.YFPTQALNFAFK.D
							14028	680.8639	1359.7132	1359.7068	4.75	0	41	0.0065	1	U	K.LLIQNQDEMLK.A
							8160	596.3200	1190.6254	1190.6295	-3.43	0	36	0.038	1		R.AVAGAGVLAGYDK.L
Proteins matching the same set of peptides:
NbS00017949g0009.1 Mass: 42022 Score: 108 Matches: 5(5) Sequences: 4(4)
NbS00017949g0009.1 protein AED:0.29 eAED:0.29 QI:81|1|1|1|0.66|0.75|4|419|386; (*GB) gi|78191448|gb|ABB29945.1| (e_value=0.0) ADP/ATP translocator-like [Solanum tuberosum];; (*SWP) sp|P25083|ADT1_SOLTU (e_value=0.0) NbS00020014g0003.1 Mass: 44842 Score: 108 Matches: 5(5) Sequences: 4(4)
NbS00020014g0003.1 protein AED:0.26 eAED:0.29 QI:0|0.66|0.75|1|1|1|4|459|410; (*GB) gi|78191448|gb|ABB29945.1| (e_value=0.0) ADP/ATP translocator-like [Solanum tuberosum];; (*SWP) sp|P25083|ADT1_SOLTU (e_value=0.0)
42.	NbS00010663g0016.1	protein AED:0.20 eAED:0.20 QI:7|1|0.88|1|1|1|9|298|622; (*GB) gi|224135925|ref|XP_002322195.1| (e_value=0.0) predicted protein [Populus trichocarpa];; (*SWP) sp|Q8W4R3|RH30_ARATH (e_value=0.0)	107	4(4)	3(3)	0.21	13353	647.3357	1292.6568	1292.6612	-3.40	0	56	0.00019	1		R.VTYLVLDEADR.M
							13774	668.8238	1335.6330	1335.6315	1.14	0	53	0.00032	1		R.MLDMGFEPQIR.K
							11905	572.2983	1142.5820	1142.5819	0.08	0	45	0.0021	1		R.DDLDNLTLPK.A
							13943	676.8201	1351.6256	1351.6264	-0.63	0	(40)	0.0059	1		R.MLDMGFEPQIR.K
43.	NbS00004793g0016.1	protein AED:0.15 eAED:0.27 QI:0|0|0|1|1|1|2|0|286; (*SWP) sp|P27492|CB21_TOBAC (e_value=9e-155) Chlorophyll a-b binding protein 16, chloroplastic OS=Nicotiana tabacum GN=CAB16 PE=2 SV=1;; (*TAIR)	106	3(3)	2(2)	0.35	18493	952.5001	1902.9856	1902.9848	0.40	0	82	3.8e-007	1	U	R.WAMLGALGCVFPEILAR.N
							18614	960.4972	1918.9798	1918.9797	0.05	0	(38)	0.0085	1	U	R.WAMLGALGCVFPEILAR.N
							13682	442.5630	1324.6671	1324.6670	0.12	1	31	0.054	1		K.NRELEVIHCR.W
44.	NbS00000634g0101.1	protein AED:0.21 eAED:0.21 QI:0|-1|0|1|-1|1|1|0|136	102	8(8)	4(4)	1.72
							9511	416.2498	830.4850	830.4861	-1.35	0	57	0.00014	1		K.STELLIR.K
							10897	339.5380	1015.5922	1015.5927	-0.53	0	40	0.0055	1	U	R.FRPGTVALR.E
							21392	1146.5680	3436.6822	3436.6973	-4.40	0	36	0.0056	1	U	R.FQSSAVAALQEAAEAYLVGLFEDTNLCAIHAK.R
							8714	344.7211	687.4277	687.4279	-0.28	1	35	0.018	1		R.KQLATK.A
							10900	508.8036	1015.5927	1015.5927	-0.01	0	(30)	0.055	1	U	R.FRPGTVALR.E
Proteins matching the same set of peptides:
NbS00002567g0001.1 Mass: 15316 Score: 102 Matches: 8(8) Sequences: 4(4)
NbS00002567g0001.1 protein AED:0.20 eAED:0.20 QI:0|-1|0|1|-1|1|1|0|136; (*GB) gi|300681467|emb|CBH32561.1| (e_value=8e-79) histone H3, expressed [Triticum aestivum];; (*SWP) sp|P68428|H32_WHEAT (e_value=3e-80) Histone NbS00007322g0001.1 Mass: 15316 Score: 102 Matches: 8(8) Sequences: 4(4)
NbS00007322g0001.1 protein AED:0.09 eAED:0.09 QI:0|1|0.5|1|0|0|2|203|136; (*GB) gi|300681467|emb|CBH32561.1| (e_value=8e-79) histone H3, expressed [Triticum aestivum];; (*SWP) sp|P68428|H32_WHEAT (e_value=3e-80) NbS00009503g0001.1 Mass: 15316 Score: 102 Matches: 8(8) Sequences: 4(4)
NbS00009503g0001.1 protein AED:0.19 eAED:0.19 QI:0|-1|0|1|-1|1|1|0|136; (*GB) gi|300681467|emb|CBH32561.1| (e_value=8e-79) histone H3, expressed [Triticum aestivum];; (*SWP) sp|P68428|H32_WHEAT (e_value=3e-80) Histone NbS00010093g0001.1 Mass: 15316 Score: 102 Matches: 8(8) Sequences: 4(4)
NbS00010093g0001.1 protein AED:0.19 eAED:0.19 QI:0|-1|0|1|-1|1|1|0|136; (*SWP) sp|P68428|H32_WHEAT (e_value=3e-80) Histone H3.2 OS=Triticum aestivum PE=1 SV=2;; (*TAIR) AT5G65360.1 (e_value=2e-81) | Symbols: | Histone NbS00014992g0013.1 Mass: 56465 Score: 102 Matches: 8(8) Sequences: 4(4)
NbS00014992g0013.1 protein AED:0.12 eAED:0.14 QI:0|0|0|0.66|1|1|3|0|505; (*GB) gi|351722020|ref|NP_001238509.1| (e_value=2e-72) uncharacterized protein LOC100306416 [Glycine max];; (*SWP) sp|P68428|H32_WHEAT (e_value=NbS00020349g0004.1 Mass: 14009 Score: 102 Matches: 8(8) Sequences: 4(4)
NbS00020349g0004.1 protein AED:0.03 eAED:0.03 QI:0|-1|0|1|-1|1|1|0|125; (*SWP) sp|P68428|H32_WHEAT (e_value=1e-72) Histone H3.2 OS=Triticum aestivum PE=1 SV=2;; (*TAIR) AT5G65360.1 (e_value=1e-73) | Symbols: | Histone NbS00026286g0015.1 Mass: 20246 Score: 102 Matches: 8(8) Sequences: 4(4)
NbS00026286g0015.1 protein AED:0.06 eAED:0.06 QI:0|0|0|1|0|0|2|0|178; (*GB) gi|156350379|ref|XP_001622258.1| (e_value=8e-77) predicted protein [Nematostella vectensis];; (*SWP) sp|P68428|H32_WHEAT (e_value=4e-72)
45.	NbS00003380g0115.1	protein AED:0.12 eAED:0.12 QI:355|0.66|0.85|1|0.33|0.42|7|134|238	102	4(4)	3(3)	0.44	12712	618.3084	1234.6021	1234.6016	0.46	0	53	0.00036	1		R.NIANMVPAYDK.E
							18427	946.5195	1891.0244	1891.0203	2.14	0	40	0.0038	1	U	K.EAVNVSLGNLLTYPFVR.E
							11475	546.2915	1090.5685	1090.5658	2.40	0	34	0.043	1		K.NPALYGELSK.G
46.	NbS00010743g0014.1	protein AED:0.24 eAED:0.24 QI:0|1|1|1|1|1|8|290|288; (*GB) gi|77416949|gb|ABA81870.1| (e_value=2e-155) unknown [Solanum tuberosum];; (*SWP) sp|P43333|RU2A_ARATH (e_value=2e-117) U2 small nuclear	102	6(6)	6(6)	0.79	18201	925.5380	1849.0614	1849.0560	2.89	0	48	0.00028	1	U	R.LTNLVEIDPLASLPNLK.F
							15196	750.9052	1499.7958	1499.7943	0.94	0	39	0.0074	1	U	K.AAIVNSQTLEEVAR.L
							12097	583.3047	1164.5948	1164.5927	1.80	0	34	0.035	1		K.LENFPYLNR.L
							12767	621.3485	1240.6825	1240.6815	0.74	0	34	0.021	1	U	R.INPNIGEFLPK.L
							13123	639.3588	1276.7031	1276.7027	0.33	0	31	0.041	1		K.FLSLLDNNITK.R
							18252	930.9737	1859.9328	1859.9265	3.42	0	31	0.052	1		R.SGQLPADLNIGDYDIAAK.K
47.	NbS00011757g0115.1	protein AED:0.33 eAED:0.33 QI:0|0.57|0.37|1|0.85|0.75|8|0|590	98	3(3)	2(2)	0.16	12391	599.8424	1197.6703	1197.6717	-1.23	0	63	2.2e-005	1	U	R.SPVLVATDVAAR.G
							13774	668.8238	1335.6330	1335.6315	1.14	0	53	0.00032	1		R.MLDMGFEPQIR.K
							13943	676.8201	1351.6256	1351.6264	-0.63	0	(40)	0.0059	1		R.MLDMGFEPQIR.K
Proteins matching the same set of peptides:
NbS00015643g0012.1 Mass: 82196 Score: 98 Matches: 3(3) Sequences: 2(2)
NbS00015643g0012.1 protein AED:0.18 eAED:0.21 QI:213|1|0.9|1|0.77|0.8|10|0|749; (*SWP) sp|P46942|DB10_NICSY (e_value=0.0) ATP-dependent RNA helicase-like protein DB10 OS=Nicotiana sylvestris PE=2 SV=1;; (*TAIR) AT5G14610.2 NbS00023296g0019.1 Mass: 77422 Score: 98 Matches: 3(3) Sequences: 2(2)
NbS00023296g0019.1 protein AED:0.21 eAED:0.21 QI:24|0.87|0.66|1|1|1|9|0|708; (*SWP) sp|P46942|DB10_NICSY (e_value=0.0) ATP-dependent RNA helicase-like protein DB10 OS=Nicotiana sylvestris PE=2 SV=1;; (*TAIR) AT3G01540.4 NbS00003134g0011.1 Mass: 79899 Score: 98 Matches: 3(3) Sequences: 2(2)
NbS00003134g0011.1 protein AED:0.32 eAED:0.33 QI:0|0.75|0.33|0.88|0.75|0.66|9|0|720; (*SWP) sp|P46942|DB10_NICSY (e_value=0.0) ATP-dependent RNA helicase-like protein DB10 OS=Nicotiana sylvestris PE=2 SV=1;; (*TAIR)
48.	NbS00045545g0004.1	protein AED:0.13 eAED:0.13 QI:0|0.78|0.73|0.86|0.92|0.86|15|481|616; (*SWP) sp|Q7XTT4|NUCL2_ORYSJ (e_value=6e-73) Nucleolin 2 OS=Oryza sativa subsp. japonica GN=Os04g0620700 PE=2 SV=2;; (*TAIR)	98	4(4)	4(4)	0.22	20261	782.7352	2345.1839	2345.1863	-1.03	0	59	5.2e-005	1	U	K.ALELDGSEVGGYNLTVQEAKPR.G
							14546	474.5598	1420.6577	1420.6582	-0.38	1	51	0.00048	1	U	R.GFDKNEAEDQIR.S
							13412	649.8574	1297.7002	1297.6990	0.91	0	40	0.0052	1	U	K.ALELNGQDLLGR.A
							10849	505.2694	1008.5243	1008.5240	0.25	0	33	0.034	1	U	R.SEGTTIFVR.G
49.	NbS00006116g0019.1	protein AED:0.27 eAED:0.27 QI:568|1|1|1|1|1|7|0|473; (*GB) gi|219560127|gb|ACL27272.1| (e_value=0.0) catalase [Nicotiana benthamiana];; (*SWP) sp|P49315|CATA1_NICPL (e_value=0.0) Catalase isozyme	95	4(4)	4(4)	0.26	19064	992.9999	1983.9853	1983.9843	0.51	0	45	0.0016	1	U	R.EGNFDLVGNNFPVFFIR.D
							15159	748.4188	1494.8230	1494.8194	2.37	0	39	0.0061	1	U	R.LGPNYLQLPANAPK.C
							11854	568.8430	1135.6715	1135.6714	0.11	0	34	0.01	1		R.APGVQTPVIVR.F
							8354	635.7800	1269.5454	1269.5513	-4.63	0	31	0.021	1	U	R.DEEIDYFPSR.Y
Proteins matching the same set of peptides:
NbS00012784g0015.1 Mass: 51219 Score: 95 Matches: 4(4) Sequences: 4(4)
NbS00012784g0015.1 protein AED:0.24 eAED:0.24 QI:310|0.71|0.75|0.87|0.85|0.87|8|0|437; (*GB) gi|2459684|gb|AAB71764.1| (e_value=0.0) catalase 1 [Nicotiana tabacum];; (*SWP) sp|P49315|CATA1_NICPL (e_value=0.0) Catalase
50.	sp|TRYP_PIG|	sp|TRYP_PIG|	95	3(3)	1(1)	0.13	9578	421.7584	841.5023	841.5022	0.17	0	55	0.00015	1	U	R.VATVSLPR.S
Proteins matching the same set of peptides:
gi|3318722|pdb|1AN1|E Mass: 24142 Score: 95 Matches: 3(3) Sequences: 1(1)
gi|3318722|pdb|1AN1|E Chain E, Leech-Derived Tryptase InhibitorTRYPSIN COMPLEX
51.	NbS00002621g0212.1	protein AED:0.19 eAED:0.19 QI:122|0.8|1|1|1|1|6|306|255	95	4(3)	3(2)	0.43	12874	626.8693	1251.7241	1251.7227	1.14	0	58	4.4e-005	1	U	R.ILALNASYFLK.A
							16867	819.4128	1636.8111	1636.8056	3.35	1	30	0.059	1	U	R.ISVQNEDGTKVEYR.V
							18440	632.0314	1893.0725	1893.0724	0.05	0	30	0.021	1	U	K.LAAAVLGGVDDIWIKPGAK.V
Proteins matching the same set of peptides:
NbS00030218g0006.1 Mass: 26271 Score: 95 Matches: 4(3) Sequences: 3(2)
NbS00030218g0006.1 protein AED:0.28 eAED:0.28 QI:126|0.83|1|1|0.83|0.71|7|182|255; (*SWP) sp|Q22053|FBRL_CAEEL (e_value=1e-70) rRNA 2'-O-methyltransferase fibrillarin OS=Caenorhabditis elegans GN=fib-1 PE=2 SV=1;;
52.	NbS00006644g0116.1	protein AED:0.00 eAED:0.00 QI:364|1|1|1|1|1|3|541|1093	93	5(5)	5(5)	0.14	13460	651.8625	1301.7105	1301.7092	1.05	0	45	0.002	1	U	K.NIFSAVQLPTGR.F
							13936	676.3353	1350.6561	1350.6568	-0.52	0	44	0.0027	1	U	R.WALIDFSSQER.N
							17376	568.9578	1703.8515	1703.8519	-0.25	1	37	0.013	1	U	R.DKLFADNPGQFPIDK.T
							19889	742.6985	2225.0738	2225.0641	4.39	1	32	0.032	1	U	K.LFADNPGQFPIDKTAYDGEK.N
							16826	816.8694	1631.7242	1631.7216	1.62	0	31	0.028	1	U	R.EYIGEFNENNFTR.R
53.	NbS00020769g0006.1	protein AED:0.25 eAED:0.25 QI:307|0.66|1|1|0.66|0.75|4|448|250; (*GB) gi|84620804|gb|ABC59516.1| (e_value=5e-102) chloroplast photosystem II 22 kDa component [Nicotiana benthamiana];; (*SWP) sp|	92	3(3)	3(3)	0.43	14495	708.3572	1414.6999	1414.6980	1.34	0	53	0.00034	1	U	K.FIDDPTPPTGLDK.A
							17673	874.9847	1747.9548	1747.9542	0.33	0	49	0.00057	1		R.VAMIGFAASLLGEAITGK.G
							16077	792.8988	1583.7831	1583.7832	-0.07	0	32	0.034	1		K.VEDGIFGTSGGIGFTK.Q
54.	NbS00000681g0006.1	protein AED:0.29 eAED:0.30 QI:89|0.75|0.88|1|0.75|0.77|9|282|301; (*GB) gi|358248282|ref|NP_001239854.1| (e_value=7e-62) uncharacterized protein LOC100818986 [Glycine max];; (*TAIR) AT1G20220.1	91	3(3)	3(3)	0.33	12899	628.8279	1255.6413	1255.6408	0.42	0	52	0.00039	1	U	R.VETPIDANEIR.I
							16981	827.4346	1652.8547	1652.8522	1.52	0	45	0.0018	1	U	K.NNIGYQPPIPADQVK.V
							21453	1226.9769	3677.9090	3677.9040	1.35	0	45	0.0005	1		R.IVGLHQITSITSTDITDTWEPLEEGLLPLETTR.H
Proteins matching the same set of peptides:
NbS00014238g0013.1 Mass: 27940 Score: 91 Matches: 3(3) Sequences: 3(3)
NbS00014238g0013.1 protein AED:0.37 eAED:0.37 QI:89|1|1|1|0.87|0.88|9|404|254; (*GB) gi|358248282|ref|NP_001239854.1| (e_value=1e-64) uncharacterized protein LOC100818986 [Glycine max];; (*SWP) sp|Q8N5L8|RP25L_
55.	NbS00021398g0012.1	protein AED:0.33 eAED:0.35 QI:0|0.81|0.75|1|0.81|0.75|12|0|838; (*GB) gi|225450401|ref|XP_002278318.1| (e_value=0.0) PREDICTED: DEAD-box ATP-dependent RNA helicase 3, chloroplastic [Vitis vinifera];;	88	4(4)	4(4)	0.15	13049	635.8729	1269.7312	1269.7292	1.54	0	50	0.00042	1	U	R.LIDLINNNTLK.L
							13666	661.8843	1321.7540	1321.7493	3.55	0	41	0.003	1	U	R.TILSDLVTVYAK.G
							12268	591.3425	1180.6704	1180.6703	0.06	0	33	0.02	1	U	K.LYALLTTATSK.R
							18828	980.9984	1959.9822	1959.9789	1.65	0	30	0.05	1	U	K.YLNNPLTIDLVGDQEEK.L
56.	NbS00001988g0005.1	protein AED:0.30 eAED:0.30 QI:0|1|0.83|1|1|1|6|0|610; (*GB) gi|225441549|ref|XP_002281113.1| (e_value=0.0) PREDICTED: DEAD-box ATP-dependent RNA helicase 37-like [Vitis vinifera];; (*SWP) sp|Q84W89|	85	5(5)	4(4)	0.27	13774	668.8238	1335.6330	1335.6315	1.14	0	53	0.00032	1		R.MLDMGFEPQIR.R
							11522	549.3195	1096.6245	1096.6241	0.38	0	41	0.0031	1	U	R.GVDILVATPGR.L
							13943	676.8201	1351.6256	1351.6264	-0.63	0	(40)	0.0059	1		R.MLDMGFEPQIR.R
							10442	479.2423	956.4701	956.4716	-1.59	0	33	0.027	1	U	K.FSYQTGVR.V
							12323	594.8315	1187.6485	1187.6510	-2.08	0	33	0.035	1	U	R.VGSSTDLILQR.V
57.	NbS00001538g0002.1	protein AED:0.19 eAED:0.19 QI:248|1|1|1|1|1|11|261|788; (*SWP) sp|Q7TP47|HNRPQ_RAT (e_value=2e-31) Heterogeneous nuclear ribonucleoprotein Q OS=Rattus norvegicus GN=Syncrip PE=2 SV=1;; (*TAIR)	85	2(2)	2(2)	0.08	15931	783.8380	1565.6614	1565.6594	1.25	0	60	2.2e-005	1	U	R.GSDVGGSSYSSAYSSR.G
							19339	1034.9998	2067.9850	2067.9823	1.28	0	46	0.0012	1	U	K.VSFADSFIDPGDEIMAQVK.T
58.	NbS00001559g0021.1	protein AED:0.25 eAED:0.31 QI:138|0.5|0.53|1|0.85|0.93|15|300|837; (*GB) gi|356513635|ref|XP_003525517.1| (e_value=0.0) PREDICTED: DEAD-box ATP-dependent RNA helicase 30-like [Glycine max];; (*	84	3(3)	3(3)	0.11	13353	647.3357	1292.6568	1292.6612	-3.40	0	56	0.00019	1		R.VTYLVLDEADR.M
							11905	572.2983	1142.5820	1142.5819	0.08	0	45	0.0021	1		R.DDLDNLTLPK.A
							14690	719.8535	1437.6925	1437.6922	0.19	0	36	0.017	1	U	R.ANISSTCIYGGAPK.G
59.	NbS00021832g0023.1	protein AED:0.35 eAED:0.35 QI:0|0|0|1|0|0|2|0|80; (*GB) gi|305671961|gb|ADM63350.1| (e_value=2e-44) photosystem II cp47 protein [Aralidium pinnatifidum];; (*SWP) sp|A4QLM0|PSBB_LOBMA (e_value=2e-	83	2(2)	1(1)	0.38	13329	645.8387	1289.6628	1289.6615	0.99	0	67	1.6e-005	1	U	R.AQLGEIFELDR.A
60.	NbS00001259g0009.1	protein AED:0.04 eAED:0.04 QI:128|0.75|0.77|1|0.75|0.88|9|0|318; (*GB) gi|357505379|ref|XP_003622978.1| (e_value=2e-55) Ribonuclease P protein subunit p25 [Medicago truncatula];; (*TAIR) AT3G07030.1	83	4(3)	4(3)	0.43	16908	822.4012	1642.7879	1642.7852	1.67	0	52	0.00037	1	U	R.YNYQPQQQQPPPR.H
							10446	479.3018	956.5891	956.5906	-1.59	0	40	0.0038	1		K.TVAIAEIIK.E
							14721	722.3306	1442.6467	1442.6426	2.84	0	32	0.026	1	U	R.AVYNVGNEDSYGR.E
							15457	765.3967	1528.7788	1528.7773	0.98	0	31	0.055	1	U	R.NYISYATSLLQEK.R
61.	NbS00017935g0003.1	protein AED:0.00 eAED:0.00 QI:240|1|0.5|1|1|1|2|0|284; (*SWP) sp|Q9XF88|CB4B_ARATH (e_value=4e-162) Chlorophyll a-b binding protein CP29.2, chloroplastic OS=Arabidopsis thaliana GN=LHCB4.2 PE=1	83	5(5)	4(4)	0.50	17713	878.4397	1754.8648	1754.8628	1.17	0	47	0.001	1	U	K.STPFQPYSEVFGLQR.F
							10999	515.2880	1028.5615	1028.5614	0.05	0	43	0.0043	1	U	K.NLAGDIIGTR.T
							19128	997.4999	1992.9853	1992.9833	1.02	0	42	0.0036	1	U	R.LYPGGSFFDPLGLAADPEK.K
							10684	493.7976	985.5807	985.5808	-0.10	0	36	0.016	1	U	K.ATLQLAEIK.H
Proteins matching the same set of peptides:
NbS00027305g0008.1 Mass: 31084 Score: 83 Matches: 5(5) Sequences: 4(4)
NbS00027305g0008.1 protein AED:0.31 eAED:0.31 QI:0|1|0.5|1|1|1|2|0|284; (*GB) gi|110377766|gb|ABG73415.1| (e_value=0.0) chloroplast pigment-binding protein CP29 [Nicotiana tabacum];; (*SWP) sp|Q9XF88|CB4B_ARATH (
62.	NbS00022486g0001.1	protein AED:0.21 eAED:0.21 QI:0|1|0.66|1|1|1|3|0|181; (*GB) gi|132118|sp|P26573.1|RBS8_NICPL (e_value=4e-116) RecName: Full=Ribulose bisphosphate carboxylase small chain 8B, chloroplastic; Short=	82	4(4)	4(4)	0.83	10238	467.2611	932.5076	932.5080	-0.39	0	57	0.00018	1		R.IIGFDNVR.Q
							19885	742.3556	2224.0449	2224.0392	2.60	0	34	0.017	1		K.LPMFGCTDATQVLAEVEEAK.K
							20247	779.7203	2336.1390	2336.1392	-0.09	1	31	0.041	1		K.LPMFGCTDATQVLAEVEEAKK.A
							21143	1001.1924	3000.5553	3000.5583	-0.98	1	30	0.025	1	U	K.KYETLSYLPDLSQEQLLSEVEYLLK.N
Proteins matching the same set of peptides:
NbS00027369g0007.1 Mass: 20455 Score: 82 Matches: 4(4) Sequences: 4(4)
NbS00027369g0007.1 protein AED:0.16 eAED:0.16 QI:0|1|0.66|1|1|1|3|0|181; (*GB) gi|132118|sp|P26573.1|RBS8_NICPL (e_value=2e-114) RecName: Full=Ribulose bisphosphate carboxylase small chain 8B, chloroplastic; Short=NbS00041372g0008.1 Mass: 22328 Score: 82 Matches: 4(4) Sequences: 4(4)
NbS00041372g0008.1 protein AED:0.22 eAED:0.22 QI:8|0.66|0.5|1|1|1|4|0|197; (*SWP) sp|P26573|RBS8_NICPL (e_value=5e-110) Ribulose bisphosphate carboxylase small chain 8B, chloroplastic OS=Nicotiana plumbaginifolia
63.	NbS00004956g0015.1	protein AED:0.25 eAED:0.30 QI:0|0|0|1|0|0|2|0|84; (*GB) gi|42718201|gb|AAS38532.1| (e_value=7e-41) ribulose-1,5-bisphosphate carboxylase/oxygenase large subunit [Hygrolembidium acrocladum];; (*	81	4(4)	2(2)	1.47	10050	455.7261	909.4377	909.4378	-0.18	0	47	0.0012	1	U	R.AVYECLR.G
							14890	733.3820	1464.7494	1464.7474	1.36	0	44	0.0026	1	U	K.TFQGPPHGIQVER.D
							14883	489.2555	1464.7447	1464.7474	-1.80	0	(36)	0.019	1	U	K.TFQGPPHGIQVER.D
64.	NbS00016159g0006.1	protein AED:0.34 eAED:0.36 QI:356|0.57|0.5|1|0.71|0.62|8|0|302; (*GB) gi|115473|sp|P27141.1|CAHC_TOBAC (e_value=3e-179) RecName: Full=Carbonic anhydrase, chloroplastic; AltName: Full=Carbonate	79	3(3)	3(3)	0.34	12712	618.3084	1234.6021	1234.6016	0.46	0	53	0.00036	1		R.NIANMVPAYDK.T
							11475	546.2915	1090.5685	1090.5658	2.40	0	34	0.043	1		K.NPALYGELSK.G
							19963	1127.0426	2252.0707	2252.0671	1.58	0	33	0.023	1	U	K.GLMSLPADGSESTAFIEDWVK.I
65.	NbS00014345g0007.1	protein AED:0.10 eAED:0.10 QI:698|0.5|0.61|0.76|0.75|0.76|13|0|1156; (*GB) gi|359472595|ref|XP_002281257.2| (e_value=0.0) PREDICTED: nuclear pore complex protein Nup155-like [Vitis vinifera];;	78	3(3)	3(3)	0.08	17218	841.5186	1681.0227	1681.0218	0.50	0	52	4.4e-005	1	U	R.LLLPLWELPVFITK.G
							15878	779.3906	1556.7666	1556.7682	-1.07	0	35	0.019	1	U	R.VVSGVESVGDEDIPR.A
							11644	557.2827	1112.5508	1112.5502	0.48	0	32	0.035	1	U	R.SLLEDFFSR.F
66.	NbS00036430g0009.1	protein AED:0.35 eAED:0.35 QI:0|0|0|1|0|0|4|0|448; (*GB) gi|113170490|ref|YP_717281.1| (e_value=2e-170) Atp1 [Ostreococcus tauri];; (*SWP) sp|B3PQ70|ATPA_RHIE6 (e_value=2e-158) ATP synthase subunit	77	2(2)	2(2)	0.14	12335	595.3251	1188.6356	1188.6350	0.52	0	61	6.1e-005	1	U	R.AAELTSLLESR.I
							10583	486.7774	971.5403	971.5400	0.32	0	44	0.0034	1		R.VVSVGDGIAR.V
67.	NbS00004717g0103.1	protein AED:0.03 eAED:0.03 QI:0|-1|0|1|-1|1|1|0|128	76	2(2)	1(1)	0.25	9375	407.2633	812.5121	812.5120	0.17	0	58	4.8e-005	1	U	K.ANVLGIVK.L
Proteins matching the same set of peptides:
NbS00017897g0003.1 Mass: 13705 Score: 76 Matches: 2(2) Sequences: 1(1)
NbS00017897g0003.1 protein AED:0.00 eAED:0.00 QI:176|0|0.5|1|0|0.5|2|349|129; (*GB) gi|118488240|gb|ABK95939.1| (e_value=2e-36) unknown [Populus trichocarpa];; (*SWP) sp|P14009|14KD_DAUCA (e_value=4e-29) 14
68.	NbS00028679g0001.1	protein AED:0.08 eAED:0.08 QI:281|0.88|0.9|1|0.88|0.8|10|299|305; (*GB) gi|255542956|ref|XP_002512541.1| (e_value=0.0) NAD dependent epimerase/dehydratase, putative [Ricinus communis];; (*SWP)	76	2(2)	2(2)	0.20	15382	759.9122	1517.8099	1517.8089	0.64	0	68	1e-005	1	U	K.DLATAFIQVLGNEK.A
							18102	914.9387	1827.8629	1827.8639	-0.56	0	30	0.049	1	U	K.SSLSAEGFDVVYDINGR.E
69.	NbS00011040g0001.1	protein AED:0.00 eAED:0.03 QI:0|1|0.66|1|0|0|3|164|270; (*GB) gi|255578051|ref|XP_002529896.1| (e_value=1e-58) small nuclear ribonucleoprotein-associated protein, putative [Ricinus communis];;	74	3(3)	2(2)	0.25	11541	550.7813	1099.5481	1099.5484	-0.31	0	49	0.00091	1	U	K.MLQYINYR.M
							9864	442.8002	883.5858	883.5855	0.42	0	35	0.005	1	U	R.TLGLVLLR.G
Proteins matching the same set of peptides:
NbS00014429g0006.1 Mass: 33726 Score: 74 Matches: 3(3) Sequences: 2(2)
NbS00014429g0006.1 protein AED:0.21 eAED:0.23 QI:0|0|0|1|1|1|2|0|322; (*GB) gi|255578055|ref|XP_002529898.1| (e_value=4e-54) small nuclear ribonucleoprotein-associated protein, putative [Ricinus communis];; (*SWP
70.	NbS00047378g0007.1	protein AED:0.08 eAED:0.08 QI:0|0.9|0.90|1|0.9|0.90|11|3|723; (*GB) gi|255561268|ref|XP_002521645.1| (e_value=0.0) arsenite-resistance protein, putative [Ricinus communis];; (*SWP) sp|Q9ZVD0|SRRT_	73	2(2)	2(2)	0.08	14917	734.9095	1467.8044	1467.8045	-0.08	0	51	0.00036	1	U	R.VQIDVEQAQALVR.K
							14304	697.8046	1393.5947	1393.5939	0.59	0	44	0.0011	1		R.FGYDYQPGYER.E
71.	NbS00010277g0007.1	protein AED:0.15 eAED:0.15 QI:45|1|1|1|0.81|0.75|12|537|515; (*GB) gi|350538893|ref|NP_001234620.1| (e_value=0.0) beta-mannosidase enzyme precursor [Solanum lycopersicum];; (*SWP) sp|Q9LV33|BGL44_	73	4(3)	4(3)	0.17	11166	526.7716	1051.5287	1051.5298	-1.11	0	45	0.0024	1	U	K.LSFDTGGLSR.E
							16887	820.9260	1639.8374	1639.8359	0.92	0	37	0.012	1	U	R.VVAALGYDTGFFAPGR.C
							12077	582.3079	1162.6012	1162.6023	-0.94	0	34	0.038	1	U	R.GPSIWDTFIK.R
							9851	441.7275	881.4405	881.4395	1.04	0	31	0.054	1	U	R.FSISWSR.I
72.	NbS00006224g0007.1	protein AED:0.32 eAED:0.43 QI:327|0.6|0.66|0.83|0.6|0.66|6|0|143; (*GB) gi|319903976|gb|ADV77190.1| (e_value=2e-51) histone H3 [Boergesenia forbesii];; (*SWP) sp|Q71H73|H33_VITVI (e_value=5e-52)	72	4(3)	3(2)	0.46	9511	416.2498	830.4850	830.4861	-1.35	0	57	0.00014	1		K.STELLIR.K
							8714	344.7211	687.4277	687.4279	-0.28	1	35	0.018	1		R.KQLATK.A
							11029	344.8696	1031.5870	1031.5876	-0.62	0	30	0.059	1	U	R.YRPGTVALR.E
73.	NbS00004238g0018.1	protein AED:0.16 eAED:0.16 QI:156|0.87|0.88|1|0.87|0.77|9|398|304; (*GB) gi|77416949|gb|ABA81870.1| (e_value=2e-140) unknown [Solanum tuberosum];; (*SWP) sp|P43333|RU2A_ARATH (e_value=3e-102) U2	72	5(5)	5(5)	0.58	12097	583.3047	1164.5948	1164.5927	1.80	0	34	0.035	1		K.LENFPYLNR.L
							18146	920.5265	1839.0384	1839.0353	1.70	0	34	0.0098	1	U	R.LTNLVEIDPLASLSNLK.F
							13123	639.3588	1276.7031	1276.7027	0.33	0	31	0.041	1		K.FLSLLDNNITK.R
							15357	757.9134	1513.8122	1513.8100	1.48	0	31	0.047	1	U	K.AAILNSQTLEEVAR.L
							18252	930.9737	1859.9328	1859.9265	3.42	0	31	0.052	1		R.SGQLPADLNIGDYDIAAK.K
74.	NbS00000485g0008.1	protein AED:0.27 eAED:0.27 QI:81|1|1|1|0.8|0.83|6|329|238; (*GB) gi|225442156|ref|XP_002275541.1| (e_value=6e-155) PREDICTED: 40S ribosomal protein S3-3 [Vitis vinifera];; (*SWP) sp|Q9FJA6|RS33_	70	2(2)	2(2)	0.26	8806	712.3400	1422.6654	1422.6627	1.95	0	63	8.4e-005	1	U	R.ELAEDGYSGVEVR.V
							9289	399.7632	797.5118	797.5123	-0.62	0	34	0.0092	1	U	K.LLGGLAVR.R
Proteins matching the same set of peptides:
NbS00003420g0016.1 Mass: 26587 Score: 70 Matches: 2(2) Sequences: 2(2)
NbS00003420g0016.1 protein AED:0.15 eAED:0.15 QI:81|1|1|1|0.8|1|6|333|237; (*GB) gi|358248410|ref|NP_001239621.1| (e_value=5e-156) uncharacterized protein LOC100808705 [Glycine max];; (*SWP) sp|Q9SIP7|RS31_ARATH NbS00035854g0012.1 Mass: 29045 Score: 70 Matches: 2(2) Sequences: 2(2)
NbS00035854g0012.1 protein AED:0.09 eAED:0.09 QI:143|1|0.85|1|0.83|0.71|7|0|260; (*GB) gi|225444782|ref|XP_002279950.1| (e_value=5e-151) PREDICTED: 40S ribosomal protein S3-3 [Vitis vinifera];; (*SWP) sp|Q9FJA6|RS33
75.	NbS00027201g0002.1	protein AED:0.33 eAED:0.33 QI:0|1|0.75|1|1|1|4|0|180; (*GB) gi|59800169|sp|P69249.1|RBS_TOBAC (e_value=9e-123) RecName: Full=Ribulose bisphosphate carboxylase small chain, chloroplastic; Short=	70	4(3)	4(3)	0.58	10238	467.2611	932.5076	932.5080	-0.39	0	57	0.00018	1		R.IIGFDNVR.Q
							19885	742.3556	2224.0449	2224.0392	2.60	0	34	0.017	1		K.LPMFGCTDATQVLAEVEEAK.K
							10807	502.7691	1003.5236	1003.5239	-0.33	0	32	0.062	1	U	K.AYPQAWIR.I
							20247	779.7203	2336.1390	2336.1392	-0.09	1	31	0.041	1		K.LPMFGCTDATQVLAEVEEAKK.A
Proteins matching the same set of peptides:
NbS00037852g0006.1 Mass: 20576 Score: 70 Matches: 4(3) Sequences: 4(3)
NbS00037852g0006.1 protein AED:0.20 eAED:0.21 QI:0|1|0.75|1|1|1|4|0|180; (*GB) gi|132118|sp|P26573.1|RBS8_NICPL (e_value=7e-123) RecName: Full=Ribulose bisphosphate carboxylase small chain 8B, chloroplastic; Short
76.	NbS00002044g0005.1	protein AED:0.28 eAED:0.28 QI:0|1|0.66|1|1|1|3|0|273; (*GB) gi|226872|prf||1609235A (e_value=3e-155) chlorophyll a/b binding protein;; (*SWP) sp|P27522|CB13_SOLLC (e_value=4e-156) Chlorophyll a-	69	2(1)	2(1)	0.24	16808	815.4556	1628.8967	1628.8960	0.45	0	58	6.8e-005	1	U	R.FAMLGAAGAIAPEILGK.A
							8423	646.3400	1290.6654	1290.6720	-5.11	0	37	0.06	1	U	K.WLAYGEIINGR.F
Proteins matching the same set of peptides:
NbS00006820g0015.1 Mass: 29146 Score: 69 Matches: 2(1) Sequences: 2(1)
NbS00006820g0015.1 protein AED:0.07 eAED:0.08 QI:0|1|0.66|1|1|1|3|0|273; (*GB) gi|226872|prf||1609235A (e_value=1e-149) chlorophyll a/b binding protein;; (*SWP) sp|P27522|CB13_SOLLC (e_value=3e-150) Chlorophyll a-NbS00010402g0001.1 Mass: 22688 Score: 69 Matches: 2(1) Sequences: 2(1)
NbS00010402g0001.1 protein AED:0.03 eAED:0.03 QI:315|0.5|0.66|1|0|0.66|3|354|209; (*GB) gi|226872|prf||1609235A (e_value=3e-129) chlorophyll a/b binding protein;; (*SWP) sp|P27522|CB13_SOLLC (e_value=5e-130) Chlorophyll NbS00021892g0003.1 Mass: 26702 Score: 69 Matches: 2(1) Sequences: 2(1)
NbS00021892g0003.1 protein AED:0.04 eAED:0.04 QI:191|1|1|1|0.5|0.4|5|817|252; (*GB) gi|226872|prf||1609235A (e_value=2e-124) chlorophyll a/b binding protein;; (*SWP) sp|P27522|CB13_SOLLC (e_value=4e-125) Chlorophyll
77.	NbS00005969g0002.1	protein AED:0.07 eAED:0.07 QI:0|0.5|0.55|0.88|1|1|9|177|561; (*GB) gi|225456270|ref|XP_002283518.1| (e_value=0.0) PREDICTED: nucleolar protein 56-like [Vitis vinifera];; (*SWP) sp|O94514|NOP56_	68	3(3)	3(3)	0.16	10477	481.2713	960.5280	960.5280	-0.03	0	40	0.0093	1	U	K.FSLGLAEPK.L
							17558	867.8985	1733.7824	1733.7818	0.35	0	40	0.0041	1	U	R.LDCFLDTSTTTFGEK.L
							17258	843.9406	1685.8666	1685.8658	0.44	0	39	0.0069	1	U	K.ASMGQDLSPVDLINVK.M
Proteins matching the same set of peptides:
NbS00023900g0001.1 Mass: 64240 Score: 68 Matches: 3(3) Sequences: 3(3)
NbS00023900g0001.1 protein AED:0.11 eAED:0.11 QI:0|0.85|0.75|1|1|1|8|178|567; (*SWP) sp|O94514|NOP56_SCHPO (e_value=0.0) Nucleolar protein 56 OS=Schizosaccharomyces pombe (strain 972 / ATCC 24843) GN=nop56 PE=2 SV=
78.	NbS00010087g0103.1	protein AED:0.35 eAED:0.35 QI:0|0|0|0.66|1|1|3|0|235	68	2(2)	2(2)	0.28	17087	830.4522	1658.8899	1658.8879	1.19	0	51	0.00043	1		R.IINEPTAAAIAYGLDK.K
							12389	599.3511	1196.6876	1196.6877	-0.10	0	39	0.0039	1	U	K.DAGVIAGLNVLR.I
Proteins matching the same set of peptides:
NbS00016136g0003.1 Mass: 58764 Score: 68 Matches: 2(2) Sequences: 2(2)
NbS00016136g0003.1 protein AED:0.24 eAED:0.24 QI:0|0|0|1|1|1|3|0|533; (*GB) gi|392465167|dbj|BAM24707.1| (e_value=0.0) Heat shock protein 70 [Nicotiana tabacum];; (*SWP) sp|P27322|HSP72_SOLLC (e_value=0.0) Heat shock gi|109070524|ref|XP_001113329.1| Mass: 70722 Score: 68 Matches: 2(2) Sequences: 2(2)
gi|109070524|ref|XP_001113329.1| PREDICTED: heat shock 70 kDa protein 1-like isoform 2 [Macaca mulatta]
79.	NbC24305910g0003.1	protein AED:0.03 eAED:0.03 QI:0|1|0.5|1|1|1|2|0|101; (*GB) gi|12643758|sp|Q40565.1|RCA2_TOBAC (e_value=6e-65) RecName: Full=Ribulose bisphosphate carboxylase/oxygenase activase 2, chloroplastic;	68	3(3)	3(3)	1.22	17272	845.4299	1688.8453	1688.8410	2.56	0	45	0.0018	1		K.LLNSFDGPPTFEQPK.M
							18391	941.9896	1881.9646	1881.9625	1.09	0	41	0.0044	1		K.IVDTFPGQSIDFFGALR.A
							18506	953.9849	1905.9552	1905.9506	2.41	0	36	0.015	1		K.LLEYGNMLVQEQENVK.R
80.	NbS00012584g0001.1	protein AED:0.12 eAED:0.12 QI:0|-1|0|1|-1|1|1|0|370; (*GB) gi|231610|sp|P29790.1|ATPG_TOBAC (e_value=0.0) RecName: Full=ATP synthase gamma chain, chloroplastic; AltName: Full=F-ATPase gamma subunit;	68	4(4)	3(3)	0.26	14005	679.8682	1357.7219	1357.7201	1.33	0	40	0.0073	1	U	R.ALQESLASELAAR.M
							12202	588.8176	1175.6206	1175.6186	1.67	0	36	0.021	1	U	K.FLEGSNLPTAK.D
							16986	552.2661	1653.7763	1653.7702	3.73	1	31	0.039	1	U	R.MSAMSAATDNASELKK.N
Proteins matching the same set of peptides:
NbS00023165g0008.1 Mass: 43624 Score: 68 Matches: 4(4) Sequences: 3(3)
NbS00023165g0008.1 protein AED:0.11 eAED:0.12 QI:0|0|0|1|0|0.5|2|0|394; (*GB) gi|231610|sp|P29790.1|ATPG_TOBAC (e_value=0.0) RecName: Full=ATP synthase gamma chain, chloroplastic; AltName: Full=F-ATPase gamma
81.	NbS00036785g0006.1	protein AED:0.27 eAED:0.32 QI:267|0.88|0.8|1|0.77|0.6|10|263|336; (*GB) gi|356572914|ref|XP_003554610.1| (e_value=0.0) PREDICTED: uncharacterized protein At1g09340, chloroplastic-like [Glycine	68	1(1)	1(1)	0.09	15382	759.9122	1517.8099	1517.8453	-23.33	1	68	1e-005	1	U	K.DLATAFIKVLGNEK.A
82.	NbS00027670g0006.1	protein AED:0.24 eAED:0.24 QI:614|0.93|0.93|1|1|1|16|163|536; (*SWP) sp|P50433|GLYM_SOLTU (e_value=0.0) Serine hydroxymethyltransferase, mitochondrial OS=Solanum tuberosum PE=2 SV=1;; (*TAIR) AT4G37930.1	67	3(3)	3(3)	0.18	20319	1189.6219	2377.2293	2377.2264	1.25	0	43	0.0019	1	U	K.QLNAPLEEVDPEIADIIELEK.A
							11477	546.3143	1090.6141	1090.6135	0.59	0	35	0.018	1	U	K.LIVAGASAYAR.L
							17889	894.4221	1786.8297	1786.8261	2.01	0	30	0.041	1	U	R.LNESTGYIDYDQLEK.S
83.	NbS00042812g0008.1	protein AED:0.19 eAED:0.19 QI:0|1|1|1|1|1|4|386|180; (*GB) gi|132118|sp|P26573.1|RBS8_NICPL (e_value=3e-119) RecName: Full=Ribulose bisphosphate carboxylase small chain 8B, chloroplastic; Short=	67	3(3)	3(3)	0.58	10238	467.2611	932.5076	932.5080	-0.39	0	57	0.00018	1		R.IIGFDNVR.Q
							19992	755.7147	2264.1222	2264.1181	1.80	1	33	0.026	1	U	K.LPMFGCTDATQVLAEVGEAKK.E
							11133	524.7642	1047.5138	1047.5138	0.00	0	32	0.05	1	U	K.EYPQAWVR.I
Proteins matching the same set of peptides:
NbC25292626g0004.1 Mass: 18446 Score: 67 Matches: 3(3) Sequences: 3(3)
NbC25292626g0004.1 protein AED:0.08 eAED:0.08 QI:0|1|0.5|1|1|1|4|0|159; (*GB) gi|132118|sp|P26573.1|RBS8_NICPL (e_value=2e-112) RecName: Full=Ribulose bisphosphate carboxylase small chain 8B, chloroplastic
84.	NbS00009983g0008.1	protein AED:0.11 eAED:0.11 QI:0|0|0|1|0|0.5|2|0|384; (*GB) gi|108864705|gb|ABG22608.1| (e_value=0.0) Heat shock cognate 70 kDa protein, putative, expressed [Oryza sativa Japonica Group];; (*SWP)	67	2(2)	2(2)	0.16	17087	830.4522	1658.8899	1658.8879	1.19	0	51	0.00043	1		R.IINEPTAAAIAYGLDK.K
							8281	616.3300	1230.6454	1230.6391	5.20	0	41	0.017	1	U	K.DAGVISGLNVMR.I
Proteins matching the same set of peptides:
NbS00022307g0013.1 Mass: 58674 Score: 67 Matches: 2(2) Sequences: 2(2)
NbS00022307g0013.1 protein AED:0.22 eAED:0.22 QI:0|0|0|1|0.66|0.5|4|0|536; (*GB) gi|108864705|gb|ABG22608.1| (e_value=0.0) Heat shock cognate 70 kDa protein, putative, expressed [Oryza sativa Japonica Group];; (*NbS00025223g0018.1 Mass: 65424 Score: 67 Matches: 2(2) Sequences: 2(2)
NbS00025223g0018.1 protein AED:0.09 eAED:0.10 QI:0|0|0|0.6|0.75|0.6|5|0|591; (*GB) gi|108864706|gb|ABG22609.1| (e_value=0.0) Heat shock cognate 70 kDa protein, putative, expressed [Oryza sativa Japonica Group];; NbS00027735g0001.1 Mass: 70349 Score: 67 Matches: 2(2) Sequences: 2(2)
NbS00027735g0001.1 protein AED:0.18 eAED:0.18 QI:0|0|0|0.5|1|1|2|0|633; (*GB) gi|123650|sp|P09189.1|HSP7C_PETHY (e_value=0.0) RecName: Full=Heat shock cognate 70 kDa protein;; (*SWP) sp|P09189|HSP7C_PETHY (e_value=NbS00037714g0003.1 Mass: 53453 Score: 67 Matches: 2(2) Sequences: 2(2)
NbS00037714g0003.1 protein AED:0.12 eAED:0.12 QI:0|0|0|0.75|1|1|4|0|487; (*GB) gi|38325815|gb|AAR17080.1| (e_value=0.0) heat shock protein 70-3 [Nicotiana tabacum];; (*SWP) sp|P27322|HSP72_SOLLC (e_value=0.0) Heat
85.	NbS00059497g0003.1	protein AED:0.17 eAED:0.17 QI:0|1|1|1|1|1|3|550|697; (*SWP) sp|Q653H7|ARFR_ORYSJ (e_value=0.0) Auxin response factor 18 OS=Oryza sativa subsp. japonica GN=ARF18 PE=2 SV=1;; (*TAIR) AT4G30080.1	65	3(3)	1(1)	0.04	9576	421.7583	841.5020	841.5022	-0.19	0	51	0.00044	1	U	R.GLTVSLPR.D
86.	NbS00051197g0005.1	protein AED:0.14 eAED:0.15 QI:0|0.88|0.8|1|1|1|10|0|891; (*SWP) sp|Q9FFQ1|RH31_ARATH (e_value=0.0) DEAD-box ATP-dependent RNA helicase 31 OS=Arabidopsis thaliana GN=RH31 PE=2 SV=2;; (*TAIR) AT5G63630.1	64	3(3)	3(3)	0.10	12214	589.3141	1176.6137	1176.6139	-0.10	0	44	0.0035	1	U	R.LVELANEFSR.T
							15588	772.4218	1542.8291	1542.8253	2.46	0	38	0.0092	1	U	R.ELATQAAAEANTLLK.Y
							14521	709.8967	1417.7788	1417.7777	0.79	0	30	0.056	1	U	K.STGLILVTSDVSAR.G
87.	NbS00036674g0013.1	protein AED:0.14 eAED:0.17 QI:0|0.5|0.4|1|0.5|0.4|5|0|1730; (*GB) gi|225433894|ref|XP_002266580.1| (e_value=0.0) PREDICTED: U5 small nuclear ribonucleoprotein 200 kDa helicase [Vitis vinifera];;	64	2(2)	2(2)	0.03	12775	621.8094	1241.6043	1241.6041	0.22	0	55	0.00021	1	U	K.SGYFQVTDLGR.I
							12317	594.3533	1186.6921	1186.6921	0.01	0	33	0.024	1	U	R.IVALSTSLANAK.D
88.	NbS00011860g0002.1	protein AED:0.14 eAED:0.14 QI:0|0.83|0.76|0.84|1|1|13|0|788; (*GB) gi|255561268|ref|XP_002521645.1| (e_value=0.0) arsenite-resistance protein, putative [Ricinus communis];; (*SWP) sp|Q9ZVD0|SRRT_	63	2(2)	2(2)	0.08	14328	698.8995	1395.7844	1395.7834	0.70	0	46	0.00096	1	U	R.VQIDVGQAQALVR.K
							14304	697.8046	1393.5947	1393.5939	0.59	0	44	0.0011	1		R.FGYDYQPGYER.E
89.	gi|119581148|gb|EAW60744.1|	keratin 9 (epidermolytic palmoplantar keratoderma) [Homo sapiens]	62	4(4)	3(3)	0.25	11228	530.7858	1059.5571	1059.5560	1.01	0	41	0.0076	1	U	K.TLLDIDNTR.M
							20614	837.3825	2509.1257	2509.1245	0.49	0	40	0.0033	1	U	K.EIETYHNLLEGGQEDFESSGAGK.I
							9952	449.2109	896.4072	896.4062	1.11	0	33	0.027	1	U	R.MTLDDFR.I
							10068	457.2086	912.4027	912.4011	1.78	0	(32)	0.02	1	U	R.MTLDDFR.I
90.	NbS00007742g0006.1	protein AED:0.40 eAED:0.42 QI:0|0.5|0.42|1|1|1|7|0|319; (*GB) gi|94466659|emb|CAJ44458.1| (e_value=2e-110) ALY protein [Nicotiana benthamiana];; (*SWP) sp|Q9JJW6|REFP2_MOUSE (e_value=7e-25) RNA	61	2(2)	2(2)	0.21	17689	875.9547	1749.8949	1749.8897	2.93	0	52	0.00039	1	U	K.VYVSNLDVGVTNSDIR.V
							14401	469.5748	1405.7025	1405.7024	0.08	0	35	0.024	1		R.YNNVQLDGKPMK.I
Proteins matching the same set of peptides:
NbS00036740g0010.1 Mass: 28237 Score: 61 Matches: 2(2) Sequences: 2(2)
NbS00036740g0010.1 protein AED:0.03 eAED:0.03 QI:330|0.83|0.85|1|0.5|0.42|7|0|263; (*GB) gi|94466659|emb|CAJ44458.1| (e_value=3e-116) ALY protein [Nicotiana benthamiana];; (*SWP) sp|B5FXN8|THOC4_TAEGU (e_
91.	NbS00008510g0008.1	protein AED:0.13 eAED:0.13 QI:0|0.89|0.86|0.98|0.93|0.94|50|0|2033; (*GB) gi|296085156|emb|CBI28651.3| (e_value=0.0) unnamed protein product [Vitis vinifera];; (*SWP) sp|Q92616|GCN1L_HUMAN (e_value=	61	3(3)	3(3)	0.04	10701	495.2929	988.5712	988.5706	0.64	0	49	0.00071	1	U	R.GAAFGLAGVVK.G
							9720	435.7736	869.5327	869.5334	-0.85	0	35	0.0095	1	U	R.AIIEVLGR.E
							14523	709.8979	1417.7812	1417.7817	-0.33	0	31	0.046	1	U	R.SPIVGDVAYGTLVK.L
92.	NbS00003662g0021.1	protein AED:0.24 eAED:0.34 QI:0|0|0|1|0|0|3|0|257; (*GB) gi|78102516|ref|YP_358657.1| (e_value=6e-112) ATP synthase CF1 alpha subunit [Nicotiana sylvestris];; (*SWP) sp|Q3C1H4|ATPA_NICSY (e_value=	61	1(1)	1(1)	0.11	15107	744.9046	1487.7947	1487.7944	0.19	0	61	4.9e-005	1	U	K.ASSVAQVVTTLQER.G
93.	NbS00001413g0059.1	protein AED:0.42 eAED:0.46 QI:0|0|0|0.8|0.25|0.6|5|0|613; (*GB) gi|68164803|ref|YP_247599.1| (e_value=3e-131) photosystem I P700 chlorophyll a apoprotein A1 [Cucumis sativus];; (*SWP) sp|A0A335|	60	2(2)	1(1)	0.05	10038	454.7276	907.4407	907.4399	0.86	0	58	0.00012	1	U	R.YNDLLDR.V
Proteins matching the same set of peptides:
NbS00007581g0003.1 Score: 60 Matches: 2(2) Sequences: 1(1)
NbS00015599g0013.1 Mass: 37788 Score: 60 Matches: 2(2) Sequences: 1(1)
NbS00015599g0013.1 protein AED:0.22 eAED:0.25 QI:0|0|0|1|0|0|4|0|335; (*GB) gi|157325530|ref|YP_001468308.1| (e_value=9e-174) photosystem I P700 chlorophyll a apoprotein A1 [Ipomoea purpurea];; (*SWP) sp|A0A335|PSAA_NbS00020555g0002.1 Score: 60 Matches: 2(2) Sequences: 1(1)
94.	gi|297692195|ref|XP_002823453.1|	PREDICTED: LOW QUALITY PROTEIN: ATP synthase subunit beta, mitochondrial-like [Pongo abelii]	59	2(2)	2(2)	0.11	10602	488.2848	974.5550	974.5549	0.04	0	46	0.002	1		K.IGLFGGAGVGK.T
							14672	718.3826	1434.7506	1434.7467	2.71	0	34	0.026	1	U	R.FTQAGSEVSALLGR.I
95.	NbS00000548g0008.1	protein AED:0.29 eAED:0.30 QI:0|0.8|0.5|1|1|0.66|6|0|363; (*GB) gi|255573386|ref|XP_002527619.1| (e_value=2e-130) Ras-GTPase-activating protein-binding protein, putative [Ricinus communis];; (*	58	3(2)	3(2)	0.27	12649	615.3195	1228.6245	1228.6241	0.34	0	39	0.0084	1	U	K.GYFVLNDVFR.Y
							14713	721.8698	1441.7250	1441.7242	0.53	0	31	0.057	1	U	K.FTQTFFLAPQDK.G
							15078	743.3399	1484.6653	1484.6639	0.90	0	30	0.035	1	U	K.NINDMICSLDYK.N
Proteins matching the same set of peptides:
NbS00030703g0003.1 Mass: 53003 Score: 58 Matches: 3(2) Sequences: 3(2)
NbS00030703g0003.1 protein AED:0.29 eAED:0.29 QI:0|0.71|0.5|1|0.71|0.75|8|366|482; (*GB) gi|255573386|ref|XP_002527619.1| (e_value=9e-142) Ras-GTPase-activating protein-binding protein, putative [Ricinus communis];;
96.	NbS00015187g0009.1	protein AED:0.20 eAED:0.20 QI:141|0.94|0.94|1|0.72|0.84|19|64|510; (*GB) gi|356504541|ref|XP_003521054.1| (e_value=0.0) PREDICTED: actin-related protein 4-like [Glycine max];; (*SWP) sp|Q84M92|	58	2(2)	2(2)	0.12	12497	605.8333	1209.6520	1209.6506	1.11	0	50	0.0006	1	U	R.LYVGSQALGFR.R
							20669	853.4442	2557.3106	2557.3024	3.20	0	30	0.038	1	U	R.ATSLVVDSGGGSTTVAPVHDGYVLQK.A
97.	NbS00038786g0002.1	protein AED:0.22 eAED:0.22 QI:290|1|1|1|0.89|0.85|20|385|1023; (*GB) gi|359474892|ref|XP_002276432.2| (e_value=0.0) PREDICTED: pentatricopeptide repeat-containing protein At4g34830, chloroplastic-	57	4(3)	4(3)	0.12	11380	540.2833	1078.5520	1078.5546	-2.44	0	38	0.012	1	U	K.ALELYEDVK.G
							16769	812.3931	1622.7717	1622.7722	-0.34	0	36	0.015	1	U	K.ACTLGEPVLSYNSGR.L
							19715	1093.0137	2184.0128	2184.0124	0.20	0	36	0.011	1	U	K.LESPFSWEQTDLNFSQTR.L
							11291	534.2763	1066.5381	1066.5369	1.13	0	30	0.062	1	U	K.ALEIFSEMK.R
98.	NbS00020253g0009.1	protein AED:0.18 eAED:0.18 QI:226|1|1|1|1|1|3|156|265; (*GB) gi|115794|sp|P27489.1|CB23_SOLLC (e_value=2e-176) RecName: Full=Chlorophyll a-b binding protein 13, chloroplastic; AltName: Full	57	2(2)	2(2)	0.25	21470	1250.6167	3748.8283	3748.8261	0.58	0	41	0.0017	1	U	R.INGLPGVGEGNNLYPGGQYFDPLGLADDPTTFAELK.V
							18406	944.4901	1886.9655	1886.9634	1.13	0	37	0.012	1	U	R.WAMLGALGCITPEVLEK.W
99.	gi|74181742|dbj|BAE32582.1|	unnamed protein product [Mus musculus]	57	2(2)	2(2)	0.12	10583	486.7774	971.5403	971.5400	0.32	0	44	0.0034	1		R.VVSVGDGIAR.V
							20165	770.0579	2307.1519	2307.1495	1.05	0	34	0.021	1	U	R.EVAAFAQFGSDLDAATQALLNR.G
100.	NbS00003163g0002.1	protein ; (*GB) gi|146188483|emb|CAK12837.1| (e_value=1e-52) ribulose 1,5 biphosphate carboxylase/oxygenase [Liparia genistoides];; (*SWP) sp|P48709|RBL_NICDE (e_value=2e-52) Ribulose bisphosphate	56	1(1)	1(1)	0.15	9885	445.2441	888.4737	888.4739	-0.17	0	56	0.0003	1	U	R.VALEACVK.A
101.	NbS00003291g0003.1	protein AED:0.07 eAED:0.07 QI:121|0.83|0.85|1|1|1|7|382|226; (*TAIR) AT3G07030.1 (e_value=4e-47) | Symbols: | Alba DNA/RNA-binding protein | chr3:2223001-2225254 RVERSE LENGTH=405;; (*ITAG) Solyc09g061710.2.1	55	3(2)	3(2)	0.45	10446	479.3018	956.5891	956.5906	-1.59	0	40	0.0038	1		K.TVAIAEIIK.R
							11649	557.3531	1112.6917	1112.6917	0.03	1	32	0.015	1	U	K.TVAIAEIIKR.R
							15167	748.8846	1495.7546	1495.7532	0.97	0	31	0.05	1	U	R.NYQPQLQQQPPR.Q
Proteins matching the same set of peptides:
NbS00045053g0006.1 Mass: 26901 Score: 55 Matches: 3(2) Sequences: 3(2)
NbS00045053g0006.1 protein AED:0.04 eAED:0.04 QI:121|1|0.87|1|0.71|0.87|8|378|242; (*SWP) sp|Q8N5L8|RP25L_HUMAN (e_value=3e-17) Ribonuclease P protein subunit p25-like protein OS=Homo sapiens GN=RPP25L PE=1 SV=1;;
102.	NbS00025223g0014.1	protein AED:0.37 eAED:0.37 QI:0|1|0.33|1|1|0.66|3|0|136; (*GB) gi|51490663|emb|CAG26902.1| (e_value=3e-63) ALY protein [Nicotiana benthamiana];; (*SWP) sp|Q86V81|THOC4_HUMAN (e_value=3e-16) THO	54	3(3)	3(3)	0.83	17549	866.9915	1731.9685	1731.9672	0.76	0	36	0.009	1	U	K.IEFAGPNIGAPALPPLR.N
							14401	469.5748	1405.7025	1405.7024	0.08	0	35	0.024	1		K.YNNVQLDGKPMK.I
							17175	837.9102	1673.8059	1673.7995	3.79	0	33	0.028	1	U	R.VENITAEDLDADLEK.Y
103.	NbS00036843g0004.1	protein AED:0.04 eAED:0.04 QI:8|0.5|0.66|1|0.5|0.33|3|0|387; (*SWP) sp|P25083|ADT1_SOLTU (e_value=0.0) ADP,ATP carrier protein, mitochondrial OS=Solanum tuberosum GN=ANT PE=2 SV=1;; (*TAIR) AT3G08580.2	54	2(2)	2(2)	0.16	14028	680.8639	1359.7132	1359.7068	4.75	0	41	0.0065	1		K.LLIQNQDEMIK.A
							18527	956.9980	1911.9814	1911.9765	2.60	0	38	0.0085	2	U	K.GVSGFAIDFLMGGVSAAVSK.T
104.	NbS00013798g0018.1	protein AED:0.47 eAED:0.47 QI:0|0|0|1|0|0.5|2|0|68; (*GB) gi|55977763|sp|P00823.2|ATPA_TOBAC (e_value=7e-32) RecName: Full=ATP synthase subunit alpha, chloroplastic; AltName: Full=ATP synthase	53	2(2)	1(1)	0.49	14502	708.8962	1415.7778	1415.7772	0.40	0	48	0.00084	1	U	R.IAQIPVSEAYLGR.V
Proteins matching the same set of peptides:
NbS00014241g0002.1 Mass: 21890 Score: 53 Matches: 2(2) Sequences: 1(1)
NbS00014241g0002.1 protein AED:0.09 eAED:0.09 QI:0|0|0|1|0|0|2|0|201; (*SWP) sp|P00823|ATPA_TOBAC (e_value=5e-67) ATP synthase subunit alpha, chloroplastic OS=Nicotiana tabacum GN=atpA PE=2 SV=2;; (*ITAG) ATCG00120.1
105.	NbS00019153g0015.1	protein AED:0.14 eAED:0.14 QI:159|0.84|0.88|1|0.96|0.92|27|471|1387; (*GB) gi|125535486|gb|EAY81974.1| (e_value=0.0) hypothetical protein OsI_37152 [Oryza sativa Indica Group];; (*SWP) sp|Q0WLB5|	53	2(1)	2(1)	0.04	14551	711.8438	1421.6729	1421.6722	0.56	0	48	0.00098	1	U	K.GNMQLFSVDQQR.S
							8356	636.3300	1270.6454	1270.6445	0.76	0	30	0.23	1	U	K.VDSELIYAYAK.I
Proteins matching the same set of peptides:
NbS00032250g0020.1 Mass: 128864 Score: 53 Matches: 2(1) Sequences: 2(1)
NbS00032250g0020.1 protein AED:0.17 eAED:0.17 QI:0|0.88|0.85|1|0.84|0.74|27|1333|1143; (*GB) gi|225434540|ref|XP_002276855.1| (e_value=0.0) PREDICTED: clathrin heavy chain 2 [Vitis vinifera];; (*SWP) sp|Q0WNJ6|CLAH1_NbS00036207g0006.1 Mass: 171808 Score: 53 Matches: 2(1) Sequences: 2(1)
NbS00036207g0006.1 protein AED:0.15 eAED:0.16 QI:380|0.72|0.76|0.96|0.88|0.96|26|437|1514; (*GB) gi|125535486|gb|EAY81974.1| (e_value=0.0) hypothetical protein OsI_37152 [Oryza sativa Indica Group];; (*SWP) sp|Q0WNJ6|NbS00045842g0003.1 Mass: 172178 Score: 53 Matches: 2(1) Sequences: 2(1)
NbS00045842g0003.1 protein AED:0.13 eAED:0.13 QI:341|0.84|0.84|1|0.96|0.96|26|489|1512; (*GB) gi|125535486|gb|EAY81974.1| (e_value=0.0) hypothetical protein OsI_37152 [Oryza sativa Indica Group];; (*SWP) sp|Q0WLB5|NbS00048496g0006.1 Mass: 165591 Score: 53 Matches: 2(1) Sequences: 2(1)
NbS00048496g0006.1 protein AED:0.11 eAED:0.12 QI:303|0.88|0.85|1|0.76|0.77|27|0|1461; (*GB) gi|125535486|gb|EAY81974.1| (e_value=0.0) hypothetical protein OsI_37152 [Oryza sativa Indica Group];; (*SWP) sp|Q0WLB5
106.	NbS00044222g0007.1	protein AED:0.20 eAED:0.20 QI:1972|0.73|0.68|0.87|0.73|0.62|16|0|619; (*GB) gi|225463033|ref|XP_002267199.1| (e_value=0.0) PREDICTED: 116 kDa U5 small nuclear ribonucleoprotein component [Vitis	53	2(2)	2(2)	0.10	14444	705.8574	1409.7003	1409.6973	2.13	0	49	0.00077	1	U	R.VYSGEIMAGQTVR.V
							10169	463.2780	924.5414	924.5392	2.30	0	30	0.03	1	U	K.IALEPLNR.G
107.	NbS00002935g0006.1	protein AED:0.24 eAED:0.28 QI:9|0.53|0.35|1|0.84|0.71|14|0|493; (*GB) gi|6715512|gb|AAF26445.1| (e_value=0.0) vacuolar H+-ATPase B subunit [Nicotiana tabacum];; (*SWP) sp|Q9SZN1|VATB2_ARATH (e_	53	2(2)	2(2)	0.12	11454	544.7922	1087.5699	1087.5696	0.31	0	38	0.013	1	U	K.TPVSLDMLGR.I
							17450	858.4694	1714.9243	1714.9254	-0.63	0	36	0.013	1	U	R.VTLFLNLANDPTIER.I
Proteins matching the same set of peptides:
NbS00006432g0020.1 Mass: 58076 Score: 53 Matches: 2(2) Sequences: 2(2)
NbS00006432g0020.1 protein AED:0.14 eAED:0.14 QI:0|0.85|0.86|1|0.78|0.66|15|354|521; (*GB) gi|357507939|ref|XP_003624258.1| (e_value=0.0) V-type ATP synthase beta chain [Medicago truncatula];; (*SWP) sp|Q9SZN1|VATB2_NbS00007553g0003.1 Mass: 28303 Score: 53 Matches: 2(2) Sequences: 2(2)
NbS00007553g0003.1 protein AED:0.28 eAED:0.28 QI:132|0.93|0.93|1|0.66|0.62|16|917|258; (*GB) gi|224105123|ref|XP_002313695.1| (e_value=1e-175) predicted protein [Populus trichocarpa];; (*SWP) sp|Q9SZN1|VATB2_ARATH NbS00010495g0008.1 Mass: 62704 Score: 53 Matches: 2(2) Sequences: 2(2)
NbS00010495g0008.1 protein AED:0.05 eAED:0.05 QI:0|0.86|0.93|0.93|0.73|0.81|16|352|560; (*GB) gi|302141720|emb|CBI18923.3| (e_value=0.0) unnamed protein product [Vitis vinifera];; (*SWP) sp|Q9SZN1|VATB2_ARATH (e_
108.	NbS00006964g0008.1	protein AED:0.23 eAED:0.23 QI:394|0.87|1|1|0.93|0.88|17|339|721; (*GB) gi|255552828|ref|XP_002517457.1| (e_value=0.0) H(\+)-transporting atpase plant/fungi plasma membrane type, putative [Ricinus	52	2(2)	2(2)	0.08	11786	565.3041	1128.5936	1128.5927	0.76	0	45	0.0024	1	U	R.AWDLVLEQR
							7420	503.7900	1005.5654	1005.5607	4.68	0	38	0.011	1	U	R.VFGVSTLQR.T
Proteins matching the same set of peptides:
NbS00022217g0004.1 Mass: 78168 Score: 52 Matches: 2(2) Sequences: 2(2)
NbS00022217g0004.1 protein AED:0.21 eAED:0.21 QI:283|0.93|1|1|0.93|0.88|17|503|702; (*GB) gi|350535937|ref|NP_001234477.1| (e_value=0.0) plasma membrane H+-ATPase [Solanum lycopersicum];; (*SWP) sp|P23980|PMA2
109.	NbS00004901g0005.1	protein AED:0.05 eAED:0.05 QI:0|1|0.5|1|1|1|4|0|391; (*GB) gi|231503|sp|P30171.1|ACT11_SOLTU (e_value=0.0) RecName: Full=Actin-97;; (*SWP) sp|P30171|ACT11_SOLTU (e_value=0.0) Actin-97 OS=Solanum	52	2(2)	2(2)	0.16	17845	887.9539	1773.8932	1773.8897	1.95	0	45	0.002	1	U	K.NYELPDGQVITIGAER.F
							18303	935.4821	1868.9497	1868.9407	4.80	0	30	0.051	1	U	K.LAYIALDYEQELETAK.T
Proteins matching the same set of peptides:
NbS00011031g0002.1 Mass: 41871 Score: 52 Matches: 2(2) Sequences: 2(2)
NbS00011031g0002.1 protein AED:0.14 eAED:0.14 QI:236|1|1|1|0.75|0.6|5|154|377; (*GB) gi|231503|sp|P30171.1|ACT11_SOLTU (e_value=0.0) RecName: Full=Actin-97;; (*SWP) sp|P30171|ACT11_SOLTU (e_value=0.0) Actin-97 OS=NbC23512151g0001.1 Mass: 8878 Score: 52 Matches: 2(2) Sequences: 2(2)
NbC23512151g0001.1 protein AED:0.00 eAED:0.00 QI:0|-1|1|1|-1|0|1|0|78; (*GB) gi|380294407|gb|AFD50698.1| (e_value=2e-50) actin, partial [Plectranthus hilliardiae x Plectranthus saccatus];; (*SWP) sp|P93371|ACT5_TOBAC
110.	NbS00003075g0011.1	protein AED:0.28 eAED:0.28 QI:0|1|0.66|1|1|1|3|0|143; (*GB) gi|2499967|sp|Q41229.1|PSAEB_NICSY (e_value=1e-59) RecName: Full=Photosystem I reaction center subunit IV B, chloroplastic; Short=PSI-	51	2(2)	2(2)	0.50	19189	1010.9977	2019.9808	2019.9749	2.95	0	37	0.01	1	U	R.AAEEAAPPAATATAEGEAPPAK.A
							15339	757.3855	1512.7564	1512.7533	2.10	0	33	0.035	1	U	K.GVGSVVAVDQDPNTR.Y
111.	NbS00024580g0005.1	protein AED:0.21 eAED:0.21 QI:87|0.83|0.85|1|0.83|0.85|7|278|321; (*SWP) sp|Q641W4|RFC2_RAT (e_value=5e-157) Replication factor C subunit 2 OS=Rattus norvegicus GN=Rfc2 PE=2 SV=1;; (*TAIR) AT1G63160.1	51	3(3)	3(3)	0.31	11009	515.7794	1029.5443	1029.5455	-1.14	0	37	0.015	1		R.LSDQEILGR.L
							18897	657.6769	1970.0090	1970.0069	1.08	1	33	0.026	1		K.EAVLELNASDDRGIDVVR.N
							19308	1030.0426	2058.0707	2058.0674	1.60	0	32	0.034	1	U	K.ALYDLGYSPTDIITTLFR.I
112.	NbS00018023g0003.1	protein AED:0.25 eAED:0.25 QI:0|1|0.75|1|1|1|4|510|435; (*GB) gi|297845476|ref|XP_002890619.1| (e_value=2e-95) hypothetical protein ARALYDRAFT_472693 [Arabidopsis lyrata subsp. lyrata];; (*TAIR)	51	3(3)	3(3)	0.22	12071	582.3026	1162.5907	1162.5903	0.28	0	35	0.032	1	U	R.IVQMEESLSK.G
							16159	797.8988	1593.7831	1593.7854	-1.50	0	37	0.012	1	U	K.SLQQSDLTATMLMR.T
							12924	629.8488	1257.6830	1257.6816	1.08	0	33	0.038	1	U	K.SAVLAGIEELEK.L
113.	NbS00009996g0026.1	protein AED:0.33 eAED:0.33 QI:87|0.83|0.71|1|0.66|0.85|7|314|282; (*GB) gi|224074887|ref|XP_002304476.1| (e_value=7e-172) predicted protein [Populus trichocarpa];; (*SWP) sp|Q05B83|RFC2_BOVIN (	50	3(3)	3(3)	0.35	13850	672.8427	1343.6709	1343.6681	2.06	0	38	0.012	1	U	K.VSDIVGNEDAVAR.L
							11009	515.7794	1029.5443	1029.5455	-1.14	0	37	0.015	1		R.LSDQEILGR.L
							18897	657.6769	1970.0090	1970.0069	1.08	1	33	0.026	1		K.EAVLELNASDDRGIDVVR.N
114.	NbS00010860g0014.1	protein AED:0.05 eAED:0.05 QI:88|1|1|1|1|1|5|242|88; (*GB) gi|225468340|ref|XP_002272246.1| (e_value=5e-54) PREDICTED: probable small nuclear ribonucleoprotein F [Vitis vinifera];; (*SWP) sp|Q9SUM2|	50	2(2)	2(2)	0.82	11158	526.2721	1050.5296	1050.5280	1.53	0	37	0.016	1	U	R.CNNVLYLR.G
							15983	787.8275	1573.6405	1573.6380	1.58	1	36	0.0032	1	U	R.GVPEDEELDDADRD.-
Proteins matching the same set of peptides:
NbS00029443g0003.1 Mass: 9991 Score: 50 Matches: 2(2) Sequences: 2(2)
NbS00029443g0003.1 protein AED:0.25 eAED:0.25 QI:64|1|1|1|1|1|5|228|88; (*GB) gi|225468340|ref|XP_002272246.1| (e_value=5e-54) PREDICTED: probable small nuclear ribonucleoprotein F [Vitis vinifera];; (*SWP) sp|Q9SUM2
115.	NbS00001587g0026.1	protein AED:0.19 eAED:0.20 QI:234|0.91|0.83|1|0.82|0.83|24|284|993; (*SWP) sp|P35601|RFC1_MOUSE (e_value=5e-125) Replication factor C subunit 1 OS=Mus musculus GN=Rfc1 PE=1 SV=2;; (*TAIR) AT5G22010.1	50	1(1)	1(1)	0.03	14826	729.8816	1457.7486	1457.7474	0.85	0	50	0.0007	1	U	K.ELVSNESLGANIGR.S
Proteins matching the same set of peptides:
NbS00012440g0009.1 Mass: 110612 Score: 50 Matches: 1(1) Sequences: 1(1)
NbS00012440g0009.1 protein AED:0.21 eAED:0.21 QI:69|0.95|0.85|1|0.95|0.95|21|282|1019; (*GB) gi|296083902|emb|CBI24290.3| (e_value=0.0) unnamed protein product [Vitis vinifera];; (*SWP) sp|P35601|RFC1_MOUSE (
116.	NbS00013764g0007.1	protein AED:0.11 eAED:0.11 QI:116|0.85|0.87|1|0.85|0.75|8|606|455; (*GB) gi|1705613|sp|P49319.2|CATA1_TOBAC (e_value=0.0) RecName: Full=Catalase isozyme 1; AltName: Full=Salicylic acid-binding	50	2(2)	2(2)	0.13	11421	542.7758	1083.5371	1083.5349	2.02	0	39	0.0085	1	U	R.IFAYADTQR.H
							11854	568.8430	1135.6715	1135.6714	0.11	0	34	0.01	1		R.APGVQTPVIVR.F
117.	NbS00003763g0016.1	protein AED:0.10 eAED:0.12 QI:0|0.92|0.8|0.93|1|1|15|0|884; (*GB) gi|225441896|ref|XP_002284404.1| (e_value=0.0) PREDICTED: uncharacterized protein At2g41620 [Vitis vinifera];; (*SWP) sp|O22224|	48	3(3)	3(3)	0.10	17499	575.6262	1723.8567	1723.8530	2.15	1	36	0.014	1	U	R.LRDYGVLDFDAVDAR.R
							11337	536.8218	1071.6290	1071.6288	0.20	0	32	0.036	1	U	K.QLLTELLSR.D
							11755	563.3181	1124.6217	1124.6190	2.41	0	30	0.042	1	U	R.DGGIDILLGPR.G
Proteins matching the same set of peptides:
NbS00021908g0010.1 Mass: 102988 Score: 48 Matches: 3(3) Sequences: 3(3)
NbS00021908g0010.1 protein AED:0.11 eAED:0.11 QI:0|0.71|0.73|1|0.85|0.8|15|307|915; (*SWP) sp|O22224|Y2162_ARATH (e_value=0.0) Uncharacterized protein At2g41620 OS=Arabidopsis thaliana GN=At2g41620 PE=2 SV=2;;
118.	NbS00005390g0012.1	protein AED:0.37 eAED:0.37 QI:218|1|1|1|1|1|4|363|114; (*GB) gi|296086730|emb|CBI32365.3| (e_value=4e-61) unnamed protein product [Vitis vinifera];; (*SWP) sp|P62315|SMD1_MOUSE (e_value=2e-44)	48	1(1)	1(1)	0.27	12939	630.3463	1258.6780	1258.6768	0.88	0	48	0.0012	1	U	K.LNNETVSIELK.N
Proteins matching the same set of peptides:
NbS00006569g0006.1 Mass: 12600 Score: 48 Matches: 1(1) Sequences: 1(1)
NbS00006569g0006.1 protein AED:0.30 eAED:0.30 QI:0|0.66|0.5|0.75|1|1|4|226|114; (*GB) gi|255559488|ref|XP_002520764.1| (e_value=5e-61) small nuclear ribonucleoprotein sm d1, putative [Ricinus communis];; (*SWP) sp|NbS00054309g0007.1 Mass: 12600 Score: 48 Matches: 1(1) Sequences: 1(1)
NbS00054309g0007.1 protein AED:0.40 eAED:0.40 QI:0|0.66|0.5|0.75|1|1|4|443|114; (*GB) gi|255559488|ref|XP_002520764.1| (e_value=5e-61) small nuclear ribonucleoprotein sm d1, putative [Ricinus communis];; (*SWP) sp|
119.	NbS00015339g0013.1	protein AED:0.20 eAED:0.20 QI:0|0.95|0.80|1|1|0.95|21|0|931; (*GB) gi|584795|sp|Q08436.1|PMA3_NICPL (e_value=0.0) RecName: Full=Plasma membrane ATPase 3; AltName: Full=Proton pump 3;; (*SWP) sp|	48	2(1)	2(1)	0.06	11786	565.3041	1128.5936	1128.5927	0.76	0	45	0.0024	1	U	K.AWDLVIEQR.I
							13599	659.3470	1316.6795	1316.6758	2.81	0	30	0.074	1	U	R.GVDADTVVLMAAR.A
120.	NbS00003616g0011.1	protein AED:0.18 eAED:0.19 QI:0|0.5|0.33|1|1|1|3|0|390; (*SWP) sp|Q9LVA0|BAG7_ARATH (e_value=1e-62) BAG family molecular chaperone regulator 7 OS=Arabidopsis thaliana GN=BAG7 PE=1 SV=1;; (*TAIR)	47	1(1)	1(1)	0.07	14145	687.8649	1373.7153	1373.7151	0.18	0	47	0.0014	1	U	R.VGLGTELQSLSDR.V
Proteins matching the same set of peptides:
NbS00037609g0006.1 Mass: 45007 Score: 47 Matches: 1(1) Sequences: 1(1)
NbS00037609g0006.1 protein AED:0.10 eAED:0.10 QI:0|0.5|0.33|1|1|1|3|0|390; (*GB) gi|255539763|ref|XP_002510946.1| (e_value=5e-109) conserved hypothetical protein [Ricinus communis];; (*SWP) sp|Q9LVA0|BAG7_ARATH (
121.	NbS00004261g0112.1	protein AED:0.31 eAED:0.34 QI:6|0.92|0.92|1|0.76|0.71|14|341|438	47	2(1)	2(1)	0.14	20752	869.4541	2605.3405	2605.3428	-0.89	0	40	0.0038	1	U	K.VVSEVPWFGIEQEYTLLQQNVK.W
							10258	468.7378	935.4610	935.4613	-0.34	0	31	0.07	1	U	K.FSWGVANR.G
Proteins matching the same set of peptides:
NbS00017344g0018.1 Mass: 47768 Score: 47 Matches: 2(1) Sequences: 2(1)
NbS00017344g0018.1 protein AED:0.28 eAED:0.28 QI:6|1|0.84|1|1|1|13|0|432; (*GB) gi|40457328|gb|AAR86719.1| (e_value=0.0) glutamine synthetase GS58 [Nicotiana attenuata];; (*SWP) sp|O22506|GLNA2_DAUCA (e_value=0.0)
122.	NbS00001859g0006.1	protein AED:0.10 eAED:0.10 QI:0|0.42|0.5|1|0.85|0.75|8|0|558; (*GB) gi|313585890|gb|ADR71054.1| (e_value=0.0) phosphoglycerate kinase [Nicotiana benthamiana];; (*SWP) sp|Q42961|PGKH_TOBAC (e_value=	47	2(2)	2(2)	0.11	11750	563.2759	1124.5372	1124.5350	1.99	0	42	0.0041	1	U	K.TFNDALDTTK.T
							11548	550.8306	1099.6466	1099.6488	-2.06	0	31	0.039	1	U	K.IGVIESLLEK.C
Proteins matching the same set of peptides:
NbS00006821g0002.1 Mass: 53479 Score: 47 Matches: 2(2) Sequences: 2(2)
NbS00006821g0002.1 protein AED:0.20 eAED:0.20 QI:0|0.5|0.57|1|1|1|7|278|508; (*SWP) sp|Q42961|PGKH_TOBAC (e_value=0.0) Phosphoglycerate kinase, chloroplastic OS=Nicotiana tabacum PE=2 SV=1;; (*TAIR) AT1G56190.1
123.	NbS00028776g0007.1	protein AED:0.22 eAED:0.37 QI:0|0.6|0.16|1|0.8|0.66|6|0|494; (*GB) gi|262192739|gb|ACY30439.1| (e_value=4e-163) hypothetical protein [Nicotiana tabacum];; (*TAIR) AT4G37130.1 (e_value=2e-120) |	47	2(2)	2(2)	0.13	18237	929.9276	1857.8407	1857.8381	1.40	0	33	0.02	1	U	R.LYDSSVANDGFELDASR.S
							15142	747.3696	1492.7246	1492.7191	3.64	0	31	0.053	1	U	R.SIQELGGVSTSMER.Q
124.	NbS00013589g0010.1	protein AED:0.15 eAED:0.18 QI:0|0.33|0|0.75|0.66|0.5|4|0|390; (*SWP) sp|Q9LMR3|TYRA2_ARATH (e_value=4e-132) Arogenate dehydrogenase 2, chloroplastic OS=Arabidopsis thaliana GN=TYRAAT2 PE=1 SV=1;;	46	1(1)	1(1)	0.07	12705	617.8554	1233.6963	1233.6969	-0.51	0	46	0.0012	1	U	R.NTLFVDVLSVK.E
Proteins matching the same set of peptides:
NbS00030505g0002.1 Mass: 43114 Score: 46 Matches: 1(1) Sequences: 1(1)
NbS00030505g0002.1 protein AED:0.11 eAED:0.11 QI:0|-1|0|1|-1|1|1|0|376; (*GB) gi|325516252|gb|ADZ24704.1| (e_value=0.0) arogenate dehydrogenase 1 [Solanum pennellii];; (*SWP) sp|Q9LMR3|TYRA2_ARATH (e_value=5e-159) NbS00054171g0001.1 Mass: 45565 Score: 46 Matches: 1(1) Sequences: 1(1)
NbS00054171g0001.1 protein AED:0.13 eAED:0.13 QI:0|-1|0|1|-1|1|1|0|394; (*GB) gi|325516254|gb|ADZ24705.1| (e_value=4e-179) arogenate dehydrogenase 2 [Solanum pennellii];; (*SWP) sp|Q9LMR3|TYRA2_ARATH (e_value=7e-
125.	NbS00019903g0005.1	protein AED:0.20 eAED:0.20 QI:0|1|1|1|1|1|20|174|1434; (*GB) gi|75326590|sp|Q76CU2.1|PDR1_TOBAC (e_value=0.0) RecName: Full=Pleiotropic drug resistance protein 1; AltName: Full=NtPDR1;; (*SWP)	46	2(2)	2(2)	0.04	18364	939.9758	1877.9371	1877.9371	0.03	0	39	0.007	1	U	K.AAATEGQEANVVTDYVLK.I
							12822	623.3335	1244.6524	1244.6513	0.89	0	35	0.026	1	U	R.GGQEIYVGPLGR.H
Proteins matching the same set of peptides:
NbS00038421g0004.1 Mass: 170425 Score: 46 Matches: 2(2) Sequences: 2(2)
NbS00038421g0004.1 protein AED:0.16 eAED:0.16 QI:204|0.9|0.90|1|1|1|21|174|1502; (*GB) gi|75326590|sp|Q76CU2.1|PDR1_TOBAC (e_value=0.0) RecName: Full=Pleiotropic drug resistance protein 1; AltName: Full=NtPDR1;;
126.	NbS00056603g0002.1	protein AED:0.27 eAED:0.27 QI:0|0.33|0.5|1|1|1|4|0|363; (*GB) gi|340501186|gb|EGR27996.1| (e_value=0.0) hypothetical protein IMG5_185210 [Ichthyophthirius multifiliis];; (*SWP) sp|P30157|TBB6_ECTVR	46	1(1)	1(1)	0.08	8510	663.8300	1325.6454	1325.6364	6.83	0	46	0.0018	1	U	R.INVYFNEASGGR.Y
127.	NbS00004937g0014.1	protein AED:0.10 eAED:0.10 QI:88|1|1|1|0.57|1|8|322|272; (*GB) gi|356566431|ref|XP_003551435.1| (e_value=3e-54) PREDICTED: uncharacterized protein LOC100804648 [Glycine max];; (*TAIR) AT3G07030.1	45	2(2)	2(2)	0.24	10446	479.3018	956.5891	956.5906	-1.59	0	40	0.0038	1		K.TVAIAEIIK.E
							16999	828.4247	1654.8349	1654.8315	2.11	0	32	0.038	1	U	R.NYISYATALLQDQR.T
128.	gi|3336842|emb|CAA76847.1|	bovine serum albumin [Bos taurus]	45	1(1)	1(1)	0.05	12078	582.3193	1162.6241	1162.6234	0.65	0	45	0.0023	1	U	K.LVNELTEFAK.T
129.	NbS00061449g0009.1	protein AED:0.21 eAED:0.23 QI:76|1|0.9|1|0.77|0.9|10|0|443; (*SWP) sp|Q8RXH2|NUP85_ARATH (e_value=2e-164) Nuclear pore complex protein Nup85 OS=Arabidopsis thaliana GN=NUP85 PE=2 SV=1;; (*TAIR	45	1(1)	1(1)	0.07	14441	705.8317	1409.6488	1409.6423	4.63	0	45	0.0016	1	U	K.LSNSGYEEVDAAR.W
130.	NbS00047628g0009.1	protein AED:0.27 eAED:0.27 QI:381|1|1|1|1|1|10|557|477; (*GB) gi|217074984|gb|ACJ85852.1| (e_value=0.0) unknown [Medicago truncatula];; (*SWP) sp|Q8VXQ2|ALDH_CRAPL (e_value=0.0) Aldehyde dehydrogenase	45	2(2)	2(2)	0.13	12906	628.8464	1255.6783	1255.6772	0.89	0	38	0.01	1	U	K.SPAVVDSNINLK.V
							13021	633.8984	1265.7822	1265.7819	0.22	0	33	0.005	1	U	K.ALLNGNILGLIR.A
131.	NbS00001849g0017.1	protein AED:0.76 eAED:1.00 QI:0|0|0|0.66|0.5|0.66|3|0|72; (*GB) gi|94466657|emb|CAJ44457.1| (e_value=3e-26) ALY protein [Nicotiana benthamiana];; (*ITAG) Solyc10g086400.1.1 (e_value=8e-23) evidence_	45	2(2)	2(2)	1.04	17549	866.9915	1731.9685	1731.9672	0.76	0	36	0.009	1	U	K.IEFAGPNIGAPALPPIR.N
							14401	469.5748	1405.7025	1405.7024	0.08	0	35	0.024	1		K.YNNVQLDGKPMK.I
Proteins matching the same set of peptides:
NbS00004226g0001.1 Mass: 16820 Score: 45 Matches: 2(2) Sequences: 2(2)
NbS00004226g0001.1 protein ; (*GB) gi|94466657|emb|CAJ44457.1| (e_value=2e-33) ALY protein [Nicotiana benthamiana];; (*TAIR) AT5G02530.2 (e_value=1e-14) | Symbols: | RNA-binding (RRM/RBD/RNP motifs) family protein
132.	NbS00008453g0109.1	protein AED:0.28 eAED:0.44 QI:0|0|0|0.66|0.5|0.33|3|0|219	45	1(1)	1(1)	0.13	20046	1141.5461	2281.0777	2281.0903	-5.51	0	45	0.0014	1	U	R.DVFAGIDPDLDAQVEFGAFQK.I
133.	NbS00004515g0209.1	protein AED:0.13 eAED:0.13 QI:829|0.9|0.90|1|0.6|0.63|11|284|876	44	2(1)	2(1)	0.03	15509	767.8845	1533.7545	1533.7522	1.48	0	44	0.0026	1	U	R.LEQGSLTGESEAVSK.T
							10771	500.7745	999.5345	999.5349	-0.42	0	31	0.055	1	U	K.GAVENLLER.S
Proteins matching the same set of peptides:
NbS00057740g0006.1 Mass: 92218 Score: 44 Matches: 2(1) Sequences: 2(1)
NbS00057740g0006.1 protein AED:0.13 eAED:0.15 QI:827|0.69|0.64|1|0.46|0.28|14|279|835; (*GB) gi|147858184|emb|CAN79679.1| (e_value=0.0) hypothetical protein VITISV_034639 [Vitis vinifera];; (*SWP) sp
134.	NbS00002447g0019.1	protein AED:0.23 eAED:0.23 QI:0|0.69|0.71|1|0.92|1|14|107|458; (*GB) gi|225451717|ref|XP_002279575.1| (e_value=0.0) PREDICTED: ribosome biogenesis protein WDR12 homolog [Vitis vinifera];; (*SWP)	44	1(1)	1(1)	0.06	14709	721.4055	1440.7964	1440.7936	1.90	0	44	0.0017	1	U	K.APTTSIAIPSNLTR.F
Proteins matching the same set of peptides:
NbS00014981g0007.1 Mass: 48451 Score: 44 Matches: 1(1) Sequences: 1(1)
NbS00014981g0007.1 protein AED:0.23 eAED:0.23 QI:0|0.76|0.78|1|1|1|14|263|431; (*GB) gi|225451717|ref|XP_002279575.1| (e_value=0.0) PREDICTED: ribosome biogenesis protein WDR12 homolog [Vitis vinifera
135.	NbS00030630g0007.1	protein	44	1(1)	1(1)	0.11	6494	443.2700	884.5254	884.5192	7.09	1	44	0.0033	1	U	K.ILQRGNGK.W
136.	NbS00013799g0011.1	protein AED:0.34 eAED:0.34 QI:205|0.88|0.88|1|0.76|0.77|18|0|685; (*GB) gi|225427716|ref|XP_002265086.1| (e_value=0.0) PREDICTED: vacuolar proton translocating ATPase 100 kDa subunit [Vitis vinifera];;	44	1(1)	1(1)	0.04	11544	550.8067	1099.5989	1099.5986	0.27	0	44	0.0031	1	U	R.GNLLQTIGER.Y
137.	NbS00001525g0121.1	protein AED:0.18 eAED:0.18 QI:3|0.62|0.22|1|0.75|0.77|9|0|561	43	1(1)	1(1)	0.05	10584	486.7775	971.5405	971.5400	0.55	0	43	0.0039	1	U	K.IGAATALEAR.A
Proteins matching the same set of peptides:
NbS00017675g0018.1 Mass: 79118 Score: 43 Matches: 1(1) Sequences: 1(1)
NbS00017675g0018.1 protein AED:0.22 eAED:0.23 QI:3|0.44|0.2|1|0.77|0.8|10|0|714; (*GB) gi|356565758|ref|XP_003551104.1| (e_value=0.0) PREDICTED: lysosomal beta glucosidase-like [Glycine max];; (*SWP) sp|Q23892|
138.	NbS00002899g0003.1	protein AED:0.26 eAED:0.26 QI:254|1|0.85|1|1|1|7|0|618; (*GB) gi|147770817|emb|CAN63166.1| (e_value=0.0) hypothetical protein VITISV_040077 [Vitis vinifera];; (*SWP) sp|Q940J9|PMT8_ARATH (e_value=	43	1(1)	1(1)	0.05	11997	578.8320	1155.6495	1155.6499	-0.35	0	43	0.0026	1	U	R.DGILLLELDR.V
Proteins matching the same set of peptides:
NbS00005008g0017.1 Mass: 77590 Score: 43 Matches: 1(1) Sequences: 1(1)
NbS00005008g0017.1 protein AED:0.20 eAED:0.20 QI:389|0.71|0.62|1|1|1|8|280|667; (*GB) gi|359488775|ref|XP_002271722.2| (e_value=0.0) PREDICTED: probable methyltransferase PMT9-like [Vitis vinifera];; (*SWP) sp|Q8VZV7|NbS00033243g0006.1 Mass: 70994 Score: 43 Matches: 1(1) Sequences: 1(1)
NbS00033243g0006.1 protein AED:0.15 eAED:0.15 QI:0|1|1|1|1|1|7|335|619; (*GB) gi|147770817|emb|CAN63166.1| (e_value=0.0) hypothetical protein VITISV_040077 [Vitis vinifera];; (*SWP) sp|Q940J9|PMT8_ARATH (e_value=NbS00046503g0001.1 Mass: 29765 Score: 43 Matches: 1(1) Sequences: 1(1)
NbS00046503g0001.1 protein AED:0.14 eAED:0.14 QI:0|1|1|1|1|1|2|330|261; (*GB) gi|157849758|gb|ABV89662.1| (e_value=2e-155) dehydration-responsive protein-related [Brassica rapa];; (*SWP) sp|Q8VZV7|PMT9_ARATH (e_value=NbS00052811g0006.1 Mass: 70663 Score: 43 Matches: 1(1) Sequences: 1(1)
NbS00052811g0006.1 protein AED:0.10 eAED:0.10 QI:0|0.85|0.62|1|1|1|8|0|615; (*GB) gi|356501308|ref|XP_003519467.1| (e_value=0.0) PREDICTED: probable methyltransferase PMT8-like [Glycine max];; (*SWP) sp|Q940J9|PMT8_NbS00057125g0003.1 Mass: 73477 Score: 43 Matches: 1(1) Sequences: 1(1)
NbS00057125g0003.1 protein AED:0.27 eAED:0.27 QI:284|1|0.75|1|0.85|0.75|8|0|640; (*GB) gi|147770817|emb|CAN63166.1| (e_value=0.0) hypothetical protein VITISV_040077 [Vitis vinifera];; (*SWP) sp|Q940J9|PMT8_ARATH
139.	NbS00011076g0013.1	protein AED:0.25 eAED:0.25 QI:82|1|1|1|1|1|4|551|152; (*GB) gi|40287492|gb|AAR83860.1| (e_value=8e-97) putative ribosomal protein [Capsicum annuum];; (*SWP) sp|P34788|RS18_ARATH (e_value=1e-92)	43	1(1)	1(1)	0.19	13812	670.8289	1339.6433	1339.6442	-0.68	0	43	0.003	1	U	K.FSQVTSNALDMK.L
Proteins matching the same set of peptides:
NbS00021597g0018.1 Mass: 14577 Score: 43 Matches: 1(1) Sequences: 1(1)
NbS00021597g0018.1 protein AED:0.36 eAED:0.36 QI:0|1|0.33|1|1|1|3|0|126; (*GB) gi|76573321|gb|ABA46765.1| (e_value=1e-75) unknown [Solanum tuberosum];; (*SWP) sp|P34788|RS18_ARATH (e_value=7e-73) 40S ribosomal protein NbS00023066g0009.1 Mass: 22652 Score: 43 Matches: 1(1) Sequences: 1(1)
NbS00023066g0009.1 protein AED:0.15 eAED:0.15 QI:0|0.75|0.6|1|0.75|0.8|5|433|196; (*GB) gi|40287492|gb|AAR83860.1| (e_value=2e-93) putative ribosomal protein [Capsicum annuum];; (*SWP) sp|P34788|RS18_ARATH (e_value=NbS00025041g0010.1 Mass: 17560 Score: 43 Matches: 1(1) Sequences: 1(1)
NbS00025041g0010.1 protein AED:0.22 eAED:0.22 QI:85|1|1|1|1|1|4|295|152; (*GB) gi|76573321|gb|ABA46765.1| (e_value=2e-97) unknown [Solanum tuberosum];; (*SWP) sp|P34788|RS18_ARATH (e_value=4e-92) 40S ribosomal protein NbS00056355g0003.1 Mass: 17569 Score: 43 Matches: 1(1) Sequences: 1(1)
NbS00056355g0003.1 protein AED:0.03 eAED:0.03 QI:0|0.66|0.25|0.75|1|1|4|0|152; (*SWP) sp|P34788|RS18_ARATH (e_value=4e-92) 40S ribosomal protein S18 OS=Arabidopsis thaliana GN=RPS18A PE=1 SV=1;; (*TAIR) AT4G09800.1
140.	NbS00002372g0015.1	protein AED:0.22 eAED:0.23 QI:207|0.66|0.5|1|1|1|4|0|452; (*GB) gi|110083391|dbj|BAE97400.1| (e_value=8e-141) heat shock protein 90 [Nicotiana tabacum];; (*SWP) sp|P36181|HSP80_SOLLC (e_value=1e-	43	1(1)	1(1)	0.06	8328	628.8500	1255.6854	1255.6884	-2.38	0	43	0.003	1	U	K.ADLVNNLGTIAR.S
Proteins matching the same set of peptides:
NbS00006303g0102.1 Mass: 37715 Score: 43 Matches: 1(1) Sequences: 1(1)
NbS00006303g0102.1 protein AED:0.26 eAED:0.26 QI:0|0|0|1|1|1|3|0|331
NbS00010856g0013.1 Mass: 38170 Score: 43 Matches: 1(1) Sequences: 1(1)
NbS00010856g0013.1 protein AED:0.30 eAED:0.30 QI:0|0.66|0.5|1|1|1|4|0|340; (*GB) gi|118778687|ref|XP_308799.3| (e_value=9e-155) AGAP006959-PA [Anopheles gambiae str. PEST];; (*SWP) sp|P51819|HSP83_IPONI (e_value=NbS00011481g0021.1 Mass: 37362 Score: 43 Matches: 1(1) Sequences: 1(1)
NbS00011481g0021.1 protein AED:0.26 eAED:0.26 QI:148|0.66|0.5|1|1|1|4|0|334; (*GB) gi|118778687|ref|XP_308799.3| (e_value=2e-154) AGAP006959-PA [Anopheles gambiae str. PEST];; (*SWP) sp|P36181|HSP80_SOLLC (e_value=NbS00014845g0001.1 Mass: 52186 Score: 43 Matches: 1(1) Sequences: 1(1)
NbS00014845g0001.1 protein AED:0.19 eAED:0.19 QI:0|0.66|0.25|1|1|1|4|0|461; (*GB) gi|47219165|emb|CAG01828.1| (e_value=1e-174) unnamed protein product [Tetraodon nigroviridis];; (*SWP) sp|P36181|HSP80_SOLLC (e_value=NbS00021897g0010.1 Mass: 67830 Score: 43 Matches: 1(1) Sequences: 1(1)
NbS00021897g0010.1 protein AED:0.13 eAED:0.13 QI:0|0.33|0.25|1|0.66|0.5|4|0|595; (*GB) gi|110083391|dbj|BAE97400.1| (e_value=2e-133) heat shock protein 90 [Nicotiana tabacum];; (*SWP) sp|P36181|HSP80_SOLLC (e_value=NbS00025260g0001.1 Mass: 52067 Score: 43 Matches: 1(1) Sequences: 1(1)
NbS00025260g0001.1 protein AED:0.23 eAED:0.23 QI:0|0.66|0.25|1|1|1|4|0|460; (*GB) gi|47219165|emb|CAG01828.1| (e_value=3e-173) unnamed protein product [Tetraodon nigroviridis];; (*SWP) sp|P36181|HSP80_SOLLC (e_value=NbS00040564g0006.1 Mass: 37610 Score: 43 Matches: 1(1) Sequences: 1(1)
NbS00040564g0006.1 protein AED:0.26 eAED:0.26 QI:149|0.33|0.25|1|1|1|4|0|338; (*GB) gi|158286538|ref|XP_308797.3| (e_value=1e-134) AGAP006961-PA [Anopheles gambiae str. PEST];; (*SWP) sp|P36181|HSP80_SOLLC (e_value=NbS00047419g0011.1 Mass: 34548 Score: 43 Matches: 1(1) Sequences: 1(1)
NbS00047419g0011.1 protein AED:0.33 eAED:0.33 QI:0|0.66|0.5|1|0.66|0.75|4|0|310; (*GB) gi|255545176|ref|XP_002513649.1| (e_value=1e-131) heat shock protein, putative [Ricinus communis];; (*SWP) sp|P51819|HSP83_IPONI
141.	NbC24809697g0001.1	protein ; (*GB) gi|324388030|gb|ADY38792.1| (e_value=1e-59) hypothetical protein MA29G21.11 [Coffea arabica];; (*TAIR) AT5G28500.2 (e_value=1e-52) | Symbols: | unknown protein; BEST Arabidopsis	43	1(1)	1(1)	0.18	19990	1132.5487	2263.0829	2263.0968	-6.17	0	43	0.0023	1	U	R.EGFTPSTLEEITGLTGVDQNR.L
142.	NbS00002401g0015.1	protein AED:0.14 eAED:0.14 QI:244|0.81|0.82|1|0.77|0.78|28|441|989; (*SWP) sp|Q8RWY3|ISW2_ARATH (e_value=0.0) Putative chromatin-remodeling complex ATPase chain OS=Arabidopsis thaliana GN=At3g06400	42	1(1)	1(1)	0.03	13398	648.8870	1295.7595	1295.7561	2.61	0	42	0.0013	1	U	K.LALDALVIQQGR.L
Proteins matching the same set of peptides:
NbS00023277g0001.1 Mass: 123826 Score: 42 Matches: 1(1) Sequences: 1(1)
NbS00023277g0001.1 protein AED:0.17 eAED:0.17 QI:296|0.78|0.70|1|0.95|0.91|24|69|1063; (*GB) gi|255551667|ref|XP_002516879.1| (e_value=0.0) helicase, putative [Ricinus communis];; (*SWP) sp|Q8RWY3|ISW2_ARATH (e_value=NbS00054126g0008.1 Mass: 124250 Score: 42 Matches: 1(1) Sequences: 1(1)
NbS00054126g0008.1 protein AED:0.07 eAED:0.07 QI:135|0.95|0.96|1|0.91|1|25|358|1063; (*GB) gi|255551667|ref|XP_002516879.1| (e_value=0.0) helicase, putative [Ricinus communis];; (*SWP) sp|Q8RWY3|ISW2_ARATH (e_value
143.	NbS00045861g0008.1	protein AED:0.26 eAED:0.26 QI:38|1|0.91|1|0.54|0.75|12|0|334; (*GB) gi|225459625|ref|XP_002285874.1| (e_value=0.0) PREDICTED: replication factor C subunit 4 isoform 1 [Vitis vinifera];; (*SWP)	42	1(1)	1(1)	0.09	11376	539.7861	1077.5577	1077.5567	0.94	0	42	0.0048	1	U	K.NFAAVAVGSSR.Q
Proteins matching the same set of peptides:
NbS00054666g0018.1 Mass: 38823 Score: 42 Matches: 1(1) Sequences: 1(1)
NbS00054666g0018.1 protein AED:0.30 eAED:0.31 QI:0|0.81|0.75|0.91|0.72|0.83|12|0|348; (*GB) gi|255558610|ref|XP_002520330.1| (e_value=0.0) replication factor C / DNA polymerase III gamma-tau subunit, putative [Ricinus
144.	NbS00005183g0002.1	protein AED:0.18 eAED:0.18 QI:0|0.69|0.57|0.92|1|1|14|0|607; (*GB) gi|1762130|gb|AAB39827.1| (e_value=0.0) chaperonin-60 beta subunit [Solanum tuberosum];; (*SWP) sp|P08927|RUBB_PEA (e_value=0.0)	42	1(1)	1(1)	0.05	12277	591.8600	1181.7054	1181.7020	2.91	0	42	0.0016	1	U	K.LADLVGVTLGPK.G
Proteins matching the same set of peptides:
NbS00034791g0001.1 Mass: 64590 Score: 42 Matches: 1(1) Sequences: 1(1)
NbS00034791g0001.1 protein AED:0.18 eAED:0.18 QI:0|0.73|0.68|1|1|1|16|447|608; (*GB) gi|1762130|gb|AAB39827.1| (e_value=0.0) chaperonin-60 beta subunit [Solanum tuberosum];; (*SWP) sp|Q9LJE4|CPNB2_ARATH (e_value=
145.	gi|355708779|gb|AES03376.1|	Group Os04g0486600 [Mustela putorius furo]	42	2(2)	2(2)	0.33	9534	417.2343	832.4540	832.4555	-1.90	0	36	0.023	1	U	K.IGINGFGR.I
							13485	653.3286	1304.6427	1304.6435	-0.62	0	35	0.026	1	U	K.DAPMFVVGVNEK.E
146.	NbS00001900g0005.1	protein AED:0.34 eAED:0.34 QI:0|0|0|0.75|1|1|4|0|334; (*GB) gi|18000042|gb|AAL54878.1|AF004232_1 (e_value=2e-50) hydroxy-methyl-glutaryl-coenzyme A reductase [Nicotiana tabacum];; (*SWP) sp|Q01559|	42	1(1)	1(1)	0.09	9471	412.7709	823.5272	823.5531	-31.46	0	42	0.00082	1	U	R.LAALLPVK.M
147	NbS00011440g0007.1	protein AED:0.30 eAED:0.32 QI:0|0.87|0.55|1|0.87|0.88|9|0|608; (*TAIR) AT1G67840.1 (e_value=0.0) | Symbols: CSK | chloroplast sensor kinase | chr1:25434156-25436839 FORWARD LENGTH=611;; (*ITAG)	42	1(1)	1(1)	0.05	8849	360.1958	718.3770	718.3973	-28.33	0	42	0.0096	1	U	R.GSLSSIR.T
Proteins matching the same set of peptides:
NbS00017144g0007.1 Score: 42 Matches: 1(1) Sequences: 1(1)
148.	NbS00000172g0008.1	protein AED:0.09 eAED:0.09 QI:94|0.66|0.75|1|0.33|0|4|260|260; (*SWP) sp|P0C582|M2OM_NEUCR (e_value=7e-53) Putative mitochondrial 2-oxoglutarate/malate carrier protein OS=Neurospora crassa (strain	41	1(1)	1(1)	0.12	13567	657.8460	1313.6775	1313.6761	1.00	0	41	0.0051	1	U	R.MQADATLPLAQR.R
Proteins matching the same set of peptides:
NbS00003287g0001.1 Mass: 29238 Score: 41 Matches: 1(1) Sequences: 1(1)
NbS00003287g0001.1 protein AED:0.38 eAED:0.38 QI:0|0.75|0.4|1|1|1|5|0|271; (*GB) gi|19913105|emb|CAC84545.1| (e_value=0.0) dicarboxylate/tricarboxylate carrier [Nicotiana tabacum];; (*SWP) sp|P0C582|M2OM_NEUCR (e_NbS00056566g0003.1 Mass: 32051 Score: 41 Matches: 1(1) Sequences: 1(1)
NbS00056566g0003.1 protein AED:0.31 eAED:0.31 QI:246|1|1|1|1|1|6|596|297; (*GB) gi|19913105|emb|CAC84545.1| (e_value=0.0) dicarboxylate/tricarboxylate carrier [Nicotiana tabacum];; (*SWP) sp|P0C582|M2OM_NEUCR (e_
149.	NbS00016433g0017.1	protein AED:0.23 eAED:0.24 QI:195|1|0.9|1|1|1|10|0|371; (*GB) gi|255543841|ref|XP_002512983.1| (e_value=0.0) clathrin binding protein, putative [Ricinus communis];; (*TAIR) AT4G34660.1 (e_value=	41	1(1)	1(1)	0.08	11983	577.8298	1153.6450	1153.6455	-0.45	0	41	0.0032	1	U	K.ALGTQVAEPLR.A
Proteins matching the same set of peptides:
NbS00019391g0012.1 Mass: 41160 Score: 41 Matches: 1(1) Sequences: 1(1)
NbS00019391g0012.1 protein AED:0.09 eAED:0.09 QI:72|0.88|0.9|1|0.88|1|10|207|369; (*TAIR) AT4G34660.1 (e_value=0.0) | Symbols: | SH3 domain-containing protein | chr4:16545595-16548294 RVERSE LENGTH=368;; (*ITAG) NbS00031419g0012.1 Mass: 36635 Score: 41 Matches: 1(1) Sequences: 1(1)
NbS00031419g0012.1 protein AED:0.19 eAED:0.19 QI:79|0.66|0.6|1|0.77|0.8|10|0|329; (*GB) gi|255543841|ref|XP_002512983.1| (e_value=4e-160) clathrin binding protein, putative [Ricinus communis];; (*TAIR) AT4G34660.2
150.	NbS00007805g0017.1	protein AED:0.20 eAED:0.20 QI:0|1|0.6|1|1|1|5|0|406; (*GB) gi|255555933|ref|XP_002519002.1| (e_value=0.0) phosphoribulose kinase, putative [Ricinus communis];; (*SWP) sp|P26302|KPPR_WHEAT (e_value=	41	1(1)	1(1)	0.07	14941	736.8389	1471.6632	1471.6653	-1.45	0	41	0.0029	1	U	R.ANDFDLMYEQVK.A
Proteins matching the same set of peptides:
NbS00031448g0006.1 Mass: 52071 Score: 41 Matches: 1(1) Sequences: 1(1)
NbS00031448g0006.1 protein AED:0.22 eAED:0.24 QI:0|0.4|0.33|1|1|1|6|0|464; (*GB) gi|224138316|ref|XP_002326572.1| (e_value=0.0) predicted protein [Populus trichocarpa];; (*SWP) sp|P25697|KPPR_ARATH (e_value=0.0)
151.	NbS00033277g0006.1	protein AED:0.56 eAED:0.56 QI:0|0|0|0.16|1|1|6|0|118	41	1(1)	1(1)	0.26	9511	416.2498	830.4850	830.4861	-1.35	0	41	0.0062	2	U	K.SETLILR.Q
152.	NbS00013334g0009.1	protein AED:0.05 eAED:0.05 QI:325|0.71|0.75|1|0.57|0.62|8|274|699; (*GB) gi|297742094|emb|CBI33881.3| (e_value=3e-155) unnamed protein product [Vitis vinifera];; (*SWP) sp|Q9FPS7|UBP20_ARATH (e_	41	1(1)	1(1)	0.04	10945	511.2694	1020.5242	1020.4845	39.0	0	41	0.0074	2	U	R.GQQLMAAMR.G
153.	NbS00030026g0014.1	protein AED:0.18 eAED:0.23 QI:0|0.66|0.52|1|0.66|0.72|25|0|1122; (*GB) gi|68300799|gb|AAY89342.1| (e_value=0.0) RNA polymerase II second largest subunit [Nicotiana sylvestris];; (*SWP) sp|P38420|	41	1(1)	1(1)	0.03	20016	758.0761	2271.2063	2271.1973	3.97	0	41	0.0029	1	U	R.MDTLAYVLYYPQKPLVTTR.A
Proteins matching the same set of peptides:
NbS00031742g0005.1 Mass: 137187 Score: 41 Matches: 1(1) Sequences: 1(1)
NbS00031742g0005.1 protein AED:0.08 eAED:0.08 QI:0|0.88|0.84|1|0.83|0.89|19|0|1197; (*GB) gi|350534526|ref|NP_001233889.1| (e_value=0.0) DNA-directed RNA polymerase II subunit RPB2 [Solanum lycopersicum];; (*SWP) NbS00046031g0008.1 Mass: 140521 Score: 41 Matches: 1(1) Sequences: 1(1)
NbS00046031g0008.1 protein AED:0.09 eAED:0.09 QI:0|0.94|0.85|1|0.84|0.85|20|0|1226; (*GB) gi|350534526|ref|NP_001233889.1| (e_value=0.0) DNA-directed RNA polymerase II subunit RPB2 [Solanum lycopersicum];; (*SWP)
154.	NbS00000529g0002.1	protein AED:0.44 eAED:0.48 QI:0|0.66|0.5|1|1|1|4|0|104; (*GB) gi|224068340|ref|XP_002302713.1| (e_value=7e-69) predicted protein [Populus trichocarpa];; (*SWP) sp|Q9VI10|SMD2_DROME (e_value=3e-	41	2(2)	1(1)	0.28	12666	616.3148	1230.6150	1230.6139	0.87	0	35	0.027	1	U	K.NNTQVLINCR.N
Proteins matching the same set of peptides:
NbS00008935g0003.1 Mass: 12678 Score: 41 Matches: 2(2) Sequences: 1(1)
NbS00008935g0003.1 protein AED:0.00 eAED:0.00 QI:0|-1|0|1|-1|1|1|0|108; (*GB) gi|224068340|ref|XP_002302713.1| (e_value=2e-71) predicted protein [Populus trichocarpa];; (*SWP) sp|Q9VI10|SMD2_DROME (e_value=2e-46) NbS00010757g0002.1 Mass: 12636 Score: 41 Matches: 2(2) Sequences: 1(1)
NbS00010757g0002.1 protein AED:0.41 eAED:0.42 QI:185|1|0.6|1|1|1|5|0|108; (*GB) gi|224068340|ref|XP_002302713.1| (e_value=5e-72) predicted protein [Populus trichocarpa];; (*SWP) sp|Q9VI10|SMD2_DROME (e_value=3e-46)
155.	NbS00001711g0013.1	protein AED:0.26 eAED:0.26 QI:422|0.85|0.87|1|0.85|0.75|8|401|334; (*TAIR) AT4G17520.1 (e_value=2e-31) | Symbols: | Hyaluronan / mRNA binding family | chr4:9771496-9773313 FORWARD LENGTH=360;;	40	1(1)	1(1)	0.09	11560	551.7996	1101.5846	1101.5852	-0.56	0	40	0.0085	1	U	K.GLLALMAEER.K
156.	NbS00009108g0010.1	protein AED:0.35 eAED:0.35 QI:142|0.5|0.33|1|1|0.66|3|0|414; (*GB) gi|255549002|ref|XP_002515557.1| (e_value=0.0) conserved hypothetical protein [Ricinus communis];; (*TAIR) AT5G11420.1 (e_value=	40	1(1)	1(1)	0.07	19304	1028.9618	2055.9090	2055.8990	4.89	0	40	0.0033	1	U	K.VGDASNSCEGSMIVEAFAGR.D
Proteins matching the same set of peptides:
NbC25222459g0001.1 Mass: 12824 Score: 40 Matches: 1(1) Sequences: 1(1)
NbC25222459g0001.1 protein ; (*GB) gi|255549002|ref|XP_002515557.1| (e_value=2e-68) conserved hypothetical protein [Ricinus communis];; (*TAIR) AT5G11420.1 (e_value=5e-64) | Symbols: | Protein of unknown function
157.	NbS00001513g0001.1	protein AED:0.13 eAED:0.14 QI:0|0|0|1|1|1|2|0|575; (*GB) gi|147792200|emb|CAN62034.1| (e_value=8e-171) hypothetical protein VITISV_014731 [Vitis vinifera];; (*SWP) sp|F4K1B1|RPAP2_ARATH (e_value=	40	1(1)	1(1)	0.05	12170	587.3185	1172.6225	1172.6401	-14.96	1	40	0.0089	1	U	K.ENGDLGLSKLK.I
Proteins matching the same set of peptides:
NbS00023022g0001.1 Mass: 76447 Score: 40 Matches: 1(1) Sequences: 1(1)
NbS00023022g0001.1 protein AED:0.22 eAED:0.22 QI:0|0.8|0.66|1|1|1|6|0|685; (*GB) gi|147792200|emb|CAN62034.1| (e_value=0.0) hypothetical protein VITISV_014731 [Vitis vinifera];; (*SWP) sp|F4K1B1|RPAP2_ARATH (e_value=NbS00053401g0008.1 Mass: 46469 Score: 40 Matches: 1(1) Sequences: 1(1)
NbS00053401g0008.1 protein AED:0.36 eAED:0.36 QI:0|0.5|0|1|0|0.2|5|0|414; (*GB) gi|147792200|emb|CAN62034.1| (e_value=8e-100) hypothetical protein VITISV_014731 [Vitis vinifera];; (*SWP) sp|F4K1B1|RPAP2_ARATH (e_
158.	NbS00034421g0001.1	protein AED:0.12 eAED:0.20 QI:0|0|0|1|1|1|3|0|591; (*GB) gi|225448505|ref|XP_002272996.1| (e_value=0.0) PREDICTED: U-box domain-containing protein 13 [Vitis vinifera];; (*SWP) sp|Q9SNC6|PUB13_ARATH	40	1(1)	1(1)	0.05	10797	502.2994	1002.5842	1002.5896	-5.34	1	40	0.0062	2	U	R.LMIKQNLK.Q
Proteins matching the same set of peptides:
NbS00048470g0001.1 Score: 40 Matches: 1(1) Sequences: 1(1)
159.	NbS00000131g0001.1	protein AED:0.33 eAED:0.33 QI:158|1|1|1|1|1|2|235|224; (*GB) gi|3024505|sp|Q40522.1|RB11D_TOBAC (e_value=2e-152) RecName: Full=Ras-related protein Rab11D;; (*SWP) sp|Q40522|RB11D_TOBAC (e_value=	39	1(1)	1(1)	0.14	13089	637.8094	1273.6043	1273.6051	-0.60	0	39	0.0071	1	U	K.AQIWDTAGQER.Y
Proteins matching the same set of peptides:
NbS00000385g0008.1 Mass: 22296 Score: 39 Matches: 1(1) Sequences: 1(1)
NbS00000385g0008.1 protein AED:0.09 eAED:0.09 QI:0|0.5|0|1|1|1|3|0|201; (*SWP) sp|Q01111|YPT3_NICPL (e_value=3e-141) Ras-related protein YPT3 OS=Nicotiana plumbaginifolia GN=YPT3 PE=2 SV=1;; (*TAIR) AT1G06400.1 (NbS00000538g0012.1 Mass: 25089 Score: 39 Matches: 1(1) Sequences: 1(1)
NbS00000538g0012.1 protein AED:0.16 eAED:0.16 QI:824|1|1|1|0.5|0.33|3|357|225; (*GB) gi|224139494|ref|XP_002323139.1| (e_value=3e-141) predicted protein [Populus trichocarpa];; (*SWP) sp|Q9FGK5|RAA5A_ARATH (e_value=
NbS00001483g0110.1 Mass: 27762 Score: 39 Matches: 1(1) Sequences: 1(1)
NbS00001483g0110.1 protein AED:0.04 eAED:0.04 QI:309|1|1|1|1|1|2|195|250
NbS00001567g0018.1 Mass: 24238 Score: 39 Matches: 1(1) Sequences: 1(1)
NbS00001567g0018.1 protein AED:0.11 eAED:0.11 QI:37|1|1|1|1|1|2|256|217; (*GB) gi|225443742|ref|XP_002268815.1| (e_value=4e-140) PREDICTED: ras-related protein RABA1d [Vitis vinifera];; (*SWP) sp|Q9FK68|RAA1C_ARATH NbS00001679g0002.1 Mass: 11279 Score: 39 Matches: 1(1) Sequences: 1(1)
NbS00001679g0002.1 protein AED:0.44 eAED:0.65 QI:0|0|0|0.5|1|1|2|0|103; (*SWP) sp|Q40191|RB11A_LOTJA (e_value=5e-47) Ras-related protein Rab11A OS=Lotus japonicus GN=RAB11A PE=2 SV=1;; (*TAIR) AT5G65270.1 (e_value=NbS00002322g0004.1 Mass: 29739 Score: 39 Matches: 1(1) Sequences: 1(1)
NbS00002322g0004.1 protein AED:0.27 eAED:0.28 QI:0|1|0.5|1|1|1|2|0|265; (*GB) gi|356538966|ref|XP_003537971.1| (e_value=6e-130) PREDICTED: ras-related protein Rab11C-like [Glycine max];; (*SWP) sp|Q40193|RB11C_LOTJA NbS00002579g0015.1 Mass: 25976 Score: 39 Matches: 1(1) Sequences: 1(1)
NbS00002579g0015.1 protein AED:0.17 eAED:0.17 QI:0|0.5|0.33|1|0|0.33|3|264|232; (*GB) gi|15230422|ref|NP_187823.1| (e_value=8e-137) RAB GTPase-like protein A4D [Arabidopsis thaliana];; (*SWP) sp|Q9LH50|RAA4D_ARATH NbS00002846g0005.1 Mass: 24122 Score: 39 Matches: 1(1) Sequences: 1(1)
NbS00002846g0005.1 protein AED:0.03 eAED:0.03 QI:0|1|0.5|1|1|1|2|0|216; (*GB) gi|255568357|ref|XP_002525153.1| (e_value=2e-143) protein with unknown function [Ricinus communis];; (*SWP) sp|Q9FJH0|RAA1F_ARATH (e_value=NbS00003427g0011.1 Mass: 25483 Score: 39 Matches: 1(1) Sequences: 1(1)
NbS00003427g0011.1 protein AED:0.12 eAED:0.12 QI:155|1|1|1|1|1|2|162|225; (*GB) gi|224135525|ref|XP_002322095.1| (e_value=2e-124) predicted protein [Populus trichocarpa];; (*SWP) sp|Q9C9U7|RAA6A_ARATH (e_value=4e-NbS00003555g0011.1 Mass: 24506 Score: 39 Matches: 1(1) Sequences: 1(1)
NbS00003555g0011.1 protein AED:0.35 eAED:0.35 QI:130|1|1|1|1|1|2|207|218; (*GB) gi|623584|gb|AAA74116.1| (e_value=8e-153) putative, partial [Nicotiana tabacum];; (*SWP) sp|Q9SIP0|RAA5D_ARATH (e_value=2e-128) Ras-NbS00005133g0002.1 Mass: 26462 Score: 39 Matches: 1(1) Sequences: 1(1)
NbS00005133g0002.1 protein AED:0.28 eAED:0.28 QI:0|0|0|0.66|1|1|3|0|236; (*GB) gi|255570960|ref|XP_002526431.1| (e_value=5e-136) protein with unknown function [Ricinus communis];; (*SWP) sp|O04486|RAA2A_ARATH (e_NbS00006900g0014.1 Mass: 24444 Score: 39 Matches: 1(1) Sequences: 1(1)
NbS00006900g0014.1 protein AED:0.21 eAED:0.21 QI:371|1|1|1|1|1|2|561|217; (*SWP) sp|Q40521|RB11B_TOBAC (e_value=1e-150) Ras-related protein Rab11B OS=Nicotiana tabacum GN=RAB11B PE=2 SV=1;; (*TAIR) AT5G60860.1 (e_NbS00007216g0004.1 Mass: 24091 Score: 39 Matches: 1(1) Sequences: 1(1)
NbS00007216g0004.1 protein AED:0.32 eAED:0.32 QI:0|0|0|1|0|0.5|2|0|217; (*SWP) sp|Q9FGK5|RAA5A_ARATH (e_value=7e-128) Ras-related protein RABA5a OS=Arabidopsis thaliana GN=RABA5A PE=2 SV=1;; (*TAIR) AT5G47520.1 (NbS00008309g0123.1 Mass: 24207 Score: 39 Matches: 1(1) Sequences: 1(1)
NbS00008309g0123.1 protein AED:0.05 eAED:0.05 QI:0|1|0|1|0|0.5|2|0|216
NbS00008330g0011.1 Mass: 24310 Score: 39 Matches: 1(1) Sequences: 1(1)
NbS00008330g0011.1 protein AED:0.10 eAED:0.10 QI:118|1|1|1|1|1|2|517|218; (*GB) gi|267527|sp|Q01111.1|YPT3_NICPL (e_value=2e-160) RecName: Full=Ras-related protein YPT3;; (*SWP) sp|Q01111|YPT3_NICPL (e_value=7e-162) NbS00010093g0004.1 Mass: 24980 Score: 39 Matches: 1(1) Sequences: 1(1)
NbS00010093g0004.1 protein AED:0.00 eAED:0.00 QI:427|1|1|1|1|1|2|453|225; (*SWP) sp|P25766|RLGP1_ORYSJ (e_value=9e-130) Ras-related protein RGP1 OS=Oryza sativa subsp. japonica GN=RGP1 PE=2 SV=2;; (*TAIR) AT5G47960.1 NbS00010683g0013.1 Mass: 24400 Score: 39 Matches: 1(1) Sequences: 1(1)
NbS00010683g0013.1 protein AED:0.18 eAED:0.18 QI:194|1|1|1|1|1|2|448|217; (*GB) gi|3024504|sp|Q40521.1|RB11B_TOBAC (e_value=6e-158) RecName: Full=Ras-related protein Rab11B;; (*SWP) sp|Q40521|RB11B_TOBAC (e_value=NbS00011637g0008.1 Mass: 24229 Score: 39 Matches: 1(1) Sequences: 1(1)
NbS00011637g0008.1 protein AED:0.37 eAED:0.37 QI:0|1|0.5|1|1|1|2|0|217; (*SWP) sp|Q9FK68|RAA1C_ARATH (e_value=2e-138) Ras-related protein RABA1c OS=Arabidopsis thaliana GN=RABA1C PE=1 SV=1;; (*TAIR) AT5G45750.1 (NbS00015488g0001.1 Mass: 24198 Score: 39 Matches: 1(1) Sequences: 1(1)
NbS00015488g0001.1 protein AED:0.07 eAED:0.07 QI:0|1|0.5|1|1|1|2|0|216; (*GB) gi|255568357|ref|XP_002525153.1| (e_value=2e-142) protein with unknown function [Ricinus communis];; (*SWP) sp|Q9FJH0|RAA1F_ARATH (e_value=NbS00016997g0006.1 Mass: 25214 Score: 39 Matches: 1(1) Sequences: 1(1)
NbS00016997g0006.1 protein AED:0.06 eAED:0.06 QI:0|1|0.5|1|1|1|2|0|225; (*GB) gi|15230422|ref|NP_187823.1| (e_value=4e-132) RAB GTPase-like protein A4D [Arabidopsis thaliana];; (*SWP) sp|Q9LH50|RAA4D_ARATH (e_value=NbS00019047g0011.1 Mass: 24013 Score: 39 Matches: 1(1) Sequences: 1(1)
NbS00019047g0011.1 protein AED:0.35 eAED:0.35 QI:0|1|0.5|1|1|1|2|0|216; (*GB) gi|3024506|sp|Q40523.1|RB11A_TOBAC (e_value=7e-140) RecName: Full=Ras-related protein Rab11A;; (*SWP) sp|Q40523|RB11A_TOBAC (e_value=2e-NbS00019362g0006.1 Mass: 23912 Score: 39 Matches: 1(1) Sequences: 1(1)
NbS00019362g0006.1 protein AED:0.31 eAED:0.31 QI:0|1|1|1|1|0.5|2|0|214; (*GB) gi|255568357|ref|XP_002525153.1| (e_value=7e-140) protein with unknown function [Ricinus communis];; (*SWP) sp|Q9FJH0|RAA1F_ARATH (e_value=NbS00022531g0003.1 Mass: 27867 Score: 39 Matches: 1(1) Sequences: 1(1)
NbS00022531g0003.1 protein AED:0.02 eAED:0.02 QI:240|1|1|1|1|1|2|185|250; (*GB) gi|356559913|ref|XP_003548240.1| (e_value=6e-129) PREDICTED: ras-related protein RABA3-like [Glycine max];; (*SWP) sp|Q9LNK1|RABA3_ARATH NbS00023419g0305.1 Mass: 24096 Score: 39 Matches: 1(1) Sequences: 1(1)
NbS00023419g0305.1 protein AED:0.07 eAED:0.07 QI:0|1|0|1|1|1|2|0|214
NbS00025740g0001.1 Mass: 24065 Score: 39 Matches: 1(1) Sequences: 1(1)
NbS00025740g0001.1 protein AED:0.25 eAED:0.25 QI:0|1|0.5|1|1|1|2|0|216; (*SWP) sp|Q40193|RB11C_LOTJA (e_value=4e-143) Ras-related protein Rab11C OS=Lotus japonicus GN=RAB11C PE=2 SV=1;; (*TAIR) AT1G07410.1 (e_value=NbS00025808g0010.1 Mass: 24519 Score: 39 Matches: 1(1) Sequences: 1(1)
NbS00025808g0010.1 protein AED:0.02 eAED:0.02 QI:182|1|1|1|1|1|2|202|218; (*GB) gi|623584|gb|AAA74116.1| (e_value=3e-152) putative, partial [Nicotiana tabacum];; (*SWP) sp|Q9SIP0|RAA5D_ARATH (e_value=5e-129) Ras-NbS00026726g0021.1 Mass: 23963 Score: 39 Matches: 1(1) Sequences: 1(1)
NbS00026726g0021.1 protein AED:0.33 eAED:0.33 QI:0|1|0.5|1|1|1|2|0|216; (*GB) gi|3024506|sp|Q40523.1|RB11A_TOBAC (e_value=1e-142) RecName: Full=Ras-related protein Rab11A;; (*SWP) sp|Q40523|RB11A_TOBAC (e_value=3e-NbS00027690g0004.1 Mass: 24023 Score: 39 Matches: 1(1) Sequences: 1(1)
NbS00027690g0004.1 protein AED:0.04 eAED:0.04 QI:0|1|0|1|1|1|2|0|214; (*GB) gi|255566524|ref|XP_002524247.1| (e_value=4e-137) protein with unknown function [Ricinus communis];; (*SWP) sp|Q40193|RB11C_LOTJA (e_value=NbS00031627g0001.1 Mass: 28097 Score: 39 Matches: 1(1) Sequences: 1(1)
NbS00031627g0001.1 protein AED:0.48 eAED:0.48 QI:0|1|0.5|1|1|1|2|0|254; (*GB) gi|224139494|ref|XP_002323139.1| (e_value=8e-136) predicted protein [Populus trichocarpa];; (*SWP) sp|Q9FGK5|RAA5A_ARATH (e_value=5e-132) NbS00035925g0004.1 Mass: 24277 Score: 39 Matches: 1(1) Sequences: 1(1)
NbS00035925g0004.1 protein AED:0.23 eAED:0.23 QI:0|1|0.5|1|1|1|2|0|217; (*GB) gi|225443554|ref|XP_002277579.1| (e_value=8e-152) PREDICTED: ras-related protein RABA1f [Vitis vinifera];; (*SWP) sp|Q9FJH0|RAA1F_ARATH NbS00036841g0006.1 Mass: 14114 Score: 39 Matches: 1(1) Sequences: 1(1)
NbS00036841g0006.1 protein AED:0.17 eAED:0.17 QI:0|0|0|1|1|1|2|0|126; (*GB) gi|224139494|ref|XP_002323139.1| (e_value=3e-61) predicted protein [Populus trichocarpa];; (*SWP) sp|Q9FGK5|RAA5A_ARATH (e_value=1e-57)
NbS00038712g0001.1 Mass: 24081 Score: 39 Matches: 1(1) Sequences: 1(1)
NbS00038712g0001.1 protein AED:0.04 eAED:0.04 QI:0|1|0|1|1|1|2|0|214; (*GB) gi|255566524|ref|XP_002524247.1| (e_value=3e-136) protein with unknown function [Ricinus communis];; (*SWP) sp|Q39434|RB2BV_BETVU (e_value=NbS00050706g0003.1 Mass: 31828 Score: 39 Matches: 1(1) Sequences: 1(1)
NbS00050706g0003.1 protein AED:0.14 eAED:0.14 QI:0|0.5|0.33|1|1|1|3|0|282; (*SWP) sp|Q9SIP0|RAA5D_ARATH (e_value=5e-97) Ras-related protein RABA5d OS=Arabidopsis thaliana GN=RABA5D PE=2 SV=1;; (*TAIR) AT2G31680.1 NbS00056647g0007.1 Mass: 24034 Score: 39 Matches: 1(1) Sequences: 1(1)
NbS00056647g0007.1 protein AED:0.33 eAED:0.33 QI:262|1|1|1|1|1|2|256|215; (*GB) gi|255570960|ref|XP_002526431.1| (e_value=2e-141) protein with unknown function [Ricinus communis];; (*SWP) sp|O04486|RAA2A_ARATH (e_NbS00057294g0003.1 Mass: 24691 Score: 39 Matches: 1(1) Sequences: 1(1)
NbS00057294g0003.1 protein AED:0.40 eAED:0.40 QI:0|1|0|1|1|1|2|0|222; (*GB) gi|226088538|dbj|BAH37015.1| (e_value=9e-164) NtRab11D [Nicotiana tabacum];; (*SWP) sp|Q40522|RB11D_TOBAC (e_value=1e-164) Ras-related protein NbS00059792g0002.1 Mass: 27384 Score: 39 Matches: 1(1) Sequences: 1(1)
NbS00059792g0002.1 protein AED:0.04 eAED:0.04 QI:0|1|0.5|1|1|1|2|0|247; (*GB) gi|226088538|dbj|BAH37015.1| (e_value=1e-156) NtRab11D [Nicotiana tabacum];; (*SWP) sp|Q40522|RB11D_TOBAC (e_value=1e-157) Ras-related
160.	NbS00010015g0012.1	protein AED:0.30 eAED:0.33 QI:231|0.66|0.76|0.92|0.75|0.69|13|305|569; (*SWP) sp|Q9ZR40|U2A2B_NICPL (e_value=0.0) Splicing factor U2af large subunit B OS=Nicotiana plumbaginifolia GN=U2AF65B PE=	39	1(1)	1(1)	0.05	12043	580.8177	1159.6209	1159.6237	-2.38	0	39	0.0095	1	U	R.ELLESFGPLR.G
Proteins matching the same set of peptides:
NbS00012053g0112.1 Mass: 52943 Score: 39 Matches: 1(1) Sequences: 1(1)
NbS00012053g0112.1 protein AED:0.21 eAED:0.23 QI:1389|0.68|0.58|1|0.81|0.82|17|0|487
NbS00014587g0003.1 Mass: 33660 Score: 39 Matches: 1(1) Sequences: 1(1)
NbS00014587g0003.1 protein AED:0.22 eAED:0.22 QI:49|1|1|1|1|1|6|259|311; (*GB) gi|75338884|sp|Q9ZR40.1|U2A2B_NICPL (e_value=0.0) RecName: Full=Splicing factor U2af large subunit B; AltName: Full=NpU2AF65b; AltName: NbS00032951g0002.1 Mass: 57352 Score: 39 Matches: 1(1) Sequences: 1(1)
NbS00032951g0002.1 protein AED:0.18 eAED:0.18 QI:1156|0.76|0.78|0.92|0.84|0.78|14|0|527; (*GB) gi|75338884|sp|Q9ZR40.1|U2A2B_NICPL (e_value=0.0) RecName: Full=Splicing factor U2af large subunit B; AltName: Full=NpU2AF65b
161.	NbS00053814g0004.1	protein AED:0.08 eAED:0.08 QI:0|0.71|0.75|0.87|0.85|0.75|8|0|460; (*GB) gi|359473220|ref|XP_003631270.1| (e_value=4e-107) PREDICTED: transcription factor bHLH90-like [Vitis vinifera];; (*SWP) sp|	39	1(1)	1(1)	0.06	9511	416.2498	830.4850	830.4749	12.2	0	39	0.0093	3	U	R.SSLIELIG.-
162.	NbS00042606g0008.1	protein AED:0.13 eAED:0.13 QI:139|1|0.75|1|0.66|0.75|4|0|562; (*GB) gi|359484596|ref|XP_002281155.2| (e_value=1e-144) PREDICTED: uncharacterized protein LOC100266187 [Vitis vinifera];; (*TAIR)	39	1(1)	1(1)	0.05	11783	564.8291	1127.6437	1127.6438	-0.10	0	39	0.0064	1	U	K.IGDIIEELVK.S
163.	NbS00009748g0101.1	protein AED:0.12 eAED:0.12 QI:0|-1|0|1|-1|1|1|0|600	39	2(1)	2(1)	0.10	12936	630.3415	1258.6684	1258.6704	-1.53	0	34	0.031	1	U	K.VTGNLIVCIDR.A
							9733	436.7362	871.4579	871.4552	3.14	0	30	0.069	1	U	K.TPAEWLR.N
Proteins matching the same set of peptides:
NbS00012890g0001.1 Mass: 60900 Score: 39 Matches: 2(1) Sequences: 2(1)
NbS00012890g0001.1 protein AED:0.20 eAED:0.21 QI:0|0|0|0.5|1|1|2|0|545; (*GB) gi|225440338|ref|XP_002270073.1| (e_value=0.0) PREDICTED: H/ACA ribonucleoprotein complex subunit 4 [Vitis vinifera];; (*SWP) sp|Q9LD90
164.	NbS00028472g0001.1	protein AED:0.09 eAED:0.09 QI:0|0.5|0|1|1|1|3|0|497; (*GB) gi|147858961|emb|CAN80826.1| (e_value=0.0) hypothetical protein VITISV_015453 [Vitis vinifera];; (*SWP) sp|Q9DE27|RUVB2_XENLA (e_value=	39	1(1)	1(1)	0.06	11906	572.3048	1142.5951	1142.5931	1.69	0	39	0.0094	1	U	R.GLGLDSSLEPR.L
Proteins matching the same set of peptides:
NbS00059728g0105.1 Mass: 48062 Score: 39 Matches: 1(1) Sequences: 1(1)
NbS00059728g0105.1 protein AED:0.08 eAED:0.08 QI:0|0.5|0|1|0.5|0.33|3|0|432
165.	NbS00001148g0004.1	protein AED:0.25 eAED:0.26 QI:0|0.66|0.5|1|0|0|4|455|319; (*GB) gi|226506550|ref|NP_001141544.1| (e_value=2e-158) uncharacterized protein LOC100273658 [Zea mays];; (*SWP) sp|P18025|TBB1_MAIZE (	39	1(1)	1(1)	0.09	11882	570.3505	1138.6864	1138.6862	0.11	0	39	0.0025	1	U	K.LAVNLIPFPR.L
Proteins matching the same set of peptides:
NbS00006464g0001.1 Mass: 42428 Score: 39 Matches: 1(1) Sequences: 1(1)
NbS00006464g0001.1 protein AED:0.20 eAED:0.29 QI:848|0.75|0.8|1|0.25|0.2|5|200|374; (*GB) gi|8928423|sp|Q9ZPN7.1|TBB4_ELEIN (e_value=0.0) RecName: Full=Tubulin beta-4 chain; AltName: Full=Beta-4-tubulin;; (*SWP
166.	NbS00006130g0035.1	protein AED:0.02 eAED:0.02 QI:1363|1|1|1|0.75|0.4|5|684|545; (*GB) gi|555655|gb|AAA50196.1| (e_value=2e-123) DNA-binding protein [Nicotiana tabacum];; (*TAIR) AT3G18035.1 (e_value=8e-20) | Symbols:	38	1(1)	1(1)	0.06	15050	741.8477	1481.6809	1481.6780	1.93	0	38	0.0079	1	U	K.STTVDAAAGSSMGTAR.R
167.	NbS00010382g0016.1	protein AED:0.27 eAED:0.27 QI:0|1|0.5|1|1|1|2|0|280; (*GB) gi|357521321|ref|XP_003630949.1| (e_value=9e-153) 40S ribosomal protein S2 [Medicago truncatula];; (*SWP) sp|Q93VB8|RS22_ARATH (e_value=	38	1(1)	1(1)	0.11	18244	930.4705	1858.9264	1858.9312	-2.62	1	38	0.0089	1	U	K.VIVYSTEEAPAPERVEA.-
Proteins matching the same set of peptides:
NbS00016839g0002.1 Mass: 32051 Score: 38 Matches: 1(1) Sequences: 1(1)
NbS00016839g0002.1 protein AED:0.03 eAED:0.03 QI:0|0.5|0|1|1|1|3|0|289; (*GB) gi|357521321|ref|XP_003630949.1| (e_value=3e-149) 40S ribosomal protein S2 [Medicago truncatula];; (*SWP) sp|Q93VB8|RS22_ARATH (e_value
168.	NbS00010129g0001.1	protein AED:0.16 eAED:0.16 QI:0|0|0.5|1|1|1|2|131|318; (*SWP) sp|P23547|E13G_TOBAC (e_value=0.0) Glucan endo-1,3-beta-glucosidase, acidic isoform GI9 OS=Nicotiana tabacum GN=PR2 PE=1 SV=1;; (*TAIR)	38	1(1)	1(1)	0.09	14411	703.8947	1405.7748	1405.7718	2.12	0	38	0.0075	1	U	K.SFTNPIIQFLAR.H
Proteins matching the same set of peptides:
NbC25742659g0003.1 Mass: 37798 Score: 38 Matches: 1(1) Sequences: 1(1)
NbC25742659g0003.1 protein AED:0.11 eAED:0.11 QI:96|1|1|1|1|1|2|0|342; (*GB) gi|119012|sp|P23547.1|E13G_TOBAC (e_value=0.0) RecName: Full=Glucan endo-1,3-beta-glucosidase, acidic isoform GI9; AltName: Full=(1-;;
169.	NbS00007190g0001.1	protein AED:0.08 eAED:0.08 QI:179|1|1|1|0.5|0.33|3|443|275; (*GB) gi|225448932|ref|XP_002267178.1| (e_value=1e-93) PREDICTED: heterogeneous nuclear ribonucleoprotein G [Vitis vinifera];; (*SWP)	38	1(1)	1(1)	0.11	8740	697.3700	1392.7254	1392.7249	0.39	0	38	0.023	1	U	R.IFVGGLSSDITER.Q
Proteins matching the same set of peptides:
NbS00029940g0009.1 Mass: 30714 Score: 38 Matches: 1(1) Sequences: 1(1)
NbS00029940g0009.1 protein AED:0.36 eAED:0.36 QI:205|1|1|1|0.5|0.66|3|523|275; (*GB) gi|225448932|ref|XP_002267178.1| (e_value=6e-80) PREDICTED: heterogeneous nuclear ribonucleoprotein G [Vitis vinifera];; (*SWP
170.	NbS00001041g0113.1	protein AED:0.17 eAED:0.20 QI:0|1|0|1|1|1|2|0|462	38	1(1)	1(1)	0.07	10880	507.8220	1013.6294	1013.6274	1.99	0	38	0.0051	1	U	R.AGGIFLPLVK.S
Proteins matching the same set of peptides:
NbS00014068g0001.1 Mass: 59919 Score: 38 Matches: 1(1) Sequences: 1(1)
NbS00014068g0001.1 protein AED:0.13 eAED:0.13 QI:0|1|0.33|1|1|1|3|0|561; (*GB) gi|255544892|ref|XP_002513507.1| (e_value=0.0) 2-oxoglutarate/malate translocator, chloroplast precursor, putative [Ricinus communis];;
171.	NbS00011116g0014.1	protein AED:0.21 eAED:0.24 QI:14|0.5|0.4|1|0.75|0.8|5|1520|206; (*GB) gi|332038856|gb|ACX54788.2| (e_value=3e-47) putative arginine/serine-rich splicing factor [Arachis diogoi];; (*SWP) sp|Q9SJA6|	38	1(1)	1(1)	0.14	7508	516.7800	1031.5454	1031.5400	5.29	0	38	0.016	1	U	R.VYVGNLDPR.V
Proteins matching the same set of peptides:
NbS00014757g0107.1 Mass: 4268 Score: 38 Matches: 1(1) Sequences: 1(1)
NbS00014757g0107.1 protein AED:0.41 eAED:0.41 QI:0|0|0|0.5|0|0|2|0|35
NbS00016773g0019.1 Mass: 19793 Score: 38 Matches: 1(1) Sequences: 1(1)
NbS00016773g0019.1 protein AED:0.44 eAED:0.67 QI:0|0.25|0.4|0.8|1|1|5|0|170; (*GB) gi|359476412|ref|XP_002272657.2| (e_value=2e-31) PREDICTED: serine/arginine-rich splicing factor 7-like isoform 1 [Vitis vinifera];; NbS00035033g0004.1 Mass: 24393 Score: 38 Matches: 1(1) Sequences: 1(1)
NbS00035033g0004.1 protein AED:0.33 eAED:0.33 QI:203|0.6|0.66|1|0.4|0.5|6|0|212; (*GB) gi|359476412|ref|XP_002272657.2| (e_value=3e-32) PREDICTED: serine/arginine-rich splicing factor 7-like isoform 1 [Vitis vinifera
172.	NbS00008510g0009.1	protein AED:0.00 eAED:0.00 QI:263|0.90|0.75|1|0.36|0.41|12|56|602; (*GB) gi|359476554|ref|XP_002267871.2| (e_value=0.0) PREDICTED: translational activator GCN1 isoform 1 [Vitis vinifera];; (*SWP)	37	1(1)	1(1)	0.05	13663	661.8604	1321.7063	1321.7030	2.45	0	37	0.012	1	U	K.GLSDAFIPLFSR.L
Proteins matching the same set of peptides:
NbS00014161g0001.1 Mass: 106962 Score: 37 Matches: 1(1) Sequences: 1(1)
NbS00014161g0001.1 protein AED:0.06 eAED:0.06 QI:717|0.88|0.94|0.94|0.83|0.89|19|10|950; (*GB) gi|296085156|emb|CBI28651.3| (e_value=0.0) unnamed protein product [Vitis vinifera];; (*SWP) sp|Q92616|GCN1L_HUMAN (e_
173.	NbS00016035g0004.1	protein AED:0.29 eAED:0.29 QI:177|0.8|0.66|1|0.6|0.33|6|0|468; (*GB) gi|133711805|gb|ABO36623.1| (e_value=0.0) putative RNA-binding protein [Solanum lycopersicum];; (*SWP) sp|Q5SNN4|C3H40_ORYSJ	37	1(1)	1(1)	0.06	12327	595.2738	1188.5331	1188.5299	2.69	0	37	0.0087	1	U	R.AGIDYESSYGK.A
Proteins matching the same set of peptides:
NbS00016036g0005.1 Mass: 69810 Score: 37 Matches: 1(1) Sequences: 1(1)
NbS00016036g0005.1 protein AED:0.17 eAED:0.17 QI:177|1|0.8|1|0.75|0.6|5|0|619; (*GB) gi|133711805|gb|ABO36623.1| (e_value=0.0) putative RNA-binding protein [Solanum lycopersicum];; (*SWP) sp|Q5SNN4|C3H40_ORYSJ (e_NbS00020983g0010.1 Mass: 54065 Score: 37 Matches: 1(1) Sequences: 1(1)
NbS00020983g0010.1 protein AED:0.12 eAED:0.12 QI:181|1|1|1|1|1|4|445|475; (*GB) gi|133711805|gb|ABO36623.1| (e_value=0.0) putative RNA-binding protein [Solanum lycopersicum];; (*SWP) sp|Q5SNN4|C3H40_ORYSJ (e_value
174.	NbS00000215g0010.1	protein AED:0.11 eAED:0.11 QI:211|1|1|1|0.85|0.8|15|450|605; (*GB) gi|225442531|ref|XP_002284134.1| (e_value=0.0) PREDICTED: ruBisCO large subunit-binding protein subunit beta, chloroplastic [Vitis	37	1(1)	1(1)	0.05	13520	655.3821	1308.7497	1308.7514	-1.26	0	37	0.0064	1	U	K.VVAAGANPIQITR.G
Proteins matching the same set of peptides:
NbS00007027g0009.1 Mass: 64681 Score: 37 Matches: 1(1) Sequences: 1(1)
NbS00007027g0009.1 protein AED:0.13 eAED:0.13 QI:197|1|1|1|0.92|0.86|15|612|605; (*GB) gi|225442531|ref|XP_002284134.1| (e_value=0.0) PREDICTED: ruBisCO large subunit-binding protein subunit beta, chloroplastic
175.	NbS00002703g0009.1	protein AED:0.34 eAED:0.35 QI:0|0.8|0.66|1|1|0.83|6|0|443; (*GB) gi|77745479|gb|ABB02638.1| (e_value=0.0) 26S proteasome subunit 4-like [Solanum tuberosum];; (*SWP) sp|Q9SZD4|PRS4A_ARATH (e_value=	37	1(1)	1(1)	0.07	12734	619.3292	1236.6439	1236.6462	-1.90	0	37	0.013	1	U	K.AVANSTSATFLR.V
Proteins matching the same set of peptides:
NbS00012174g0133.1 Mass: 53108 Score: 37 Matches: 1(1) Sequences: 1(1)
NbS00012174g0133.1 protein AED:0.32 eAED:0.35 QI:0|0.57|0.5|0.87|0.85|0.87|8|0|476
NbS00039466g0005.1 Mass: 50733 Score: 37 Matches: 1(1) Sequences: 1(1)
NbS00039466g0005.1 protein AED:0.18 eAED:0.18 QI:0|0.8|0.66|1|1|1|6|0|456; (*GB) gi|77745479|gb|ABB02638.1| (e_value=0.0) 26S proteasome subunit 4-like [Solanum tuberosum];; (*SWP) sp|Q9SZD4|PRS4A_ARATH (e_value=
176.	NbS00011278g0018.1	protein AED:0.22 eAED:0.22 QI:213|1|1|1|0.75|1|5|391|127; (*GB) gi|255548958|ref|XP_002515535.1| (e_value=4e-64) conserved hypothetical protein [Ricinus communis];; (*SWP) sp|O22969|Y2416_ARATH	37	1(1)	1(1)	0.24	12554	609.3328	1216.6511	1216.6492	1.56	0	37	0.017	1	U	K.SLFFYVNLSK.R
Proteins matching the same set of peptides:
NbS00017711g0009.1 Mass: 14248 Score: 37 Matches: 1(1) Sequences: 1(1)
NbS00017711g0009.1 protein AED:0.20 eAED:0.20 QI:209|1|1|1|0.5|0.28|7|390|127; (*GB) gi|255548958|ref|XP_002515535.1| (e_value=1e-64) conserved hypothetical protein [Ricinus communis];; (*SWP) sp|O22969|Y2416_ARATH
177.	NbS00004739g0001.1	protein AED:0.17 eAED:0.17 QI:0|1|0.66|1|1|1|3|0|251; (*GB) gi|100801744|emb|CAK24966.1| (e_value=2e-175) chlorophyll a/b binding protein [Solanum tuberosum];; (*SWP) sp|Q9SQL2|CB24_PEA (e_value=	37	1(1)	1(1)	0.12	13580	658.3364	1314.6583	1314.6568	1.13	0	37	0.015	1	U	K.NPGSVNQDPIFK.N
Proteins matching the same set of peptides:
NbS00030208g0012.1 Mass: 25902 Score: 37 Matches: 1(1) Sequences: 1(1)
NbS00030208g0012.1 protein AED:0.05 eAED:0.05 QI:0|0.5|0|1|1|1|3|0|233; (*GB) gi|100801744|emb|CAK24966.1| (e_value=1e-158) chlorophyll a/b binding protein [Solanum tuberosum];; (*SWP) sp|Q9SQL2|CB24_PEA (e_value=NbS00043913g0001.1 Mass: 27579 Score: 37 Matches: 1(1) Sequences: 1(1)
NbS00043913g0001.1 protein AED:0.36 eAED:0.36 QI:170|1|0.66|1|1|1|3|0|250; (*GB) gi|100801744|emb|CAK24966.1| (e_value=7e-166) chlorophyll a/b binding protein [Solanum tuberosum];; (*SWP) sp|P27521|CA4_ARATH (e_value=NbS00052312g0004.1 Mass: 27591 Score: 37 Matches: 1(1) Sequences: 1(1)
NbS00052312g0004.1 protein AED:0.28 eAED:0.28 QI:166|1|0.66|1|0.5|0.66|3|0|250; (*SWP) sp|P27521|CA4_ARATH (e_value=1e-154) Chlorophyll a-b binding protein 4, chloroplastic OS=Arabidopsis thaliana GN=LHCA4 PE=1 SV=
178.	NbS00014198g0009.1	protein AED:0.34 eAED:0.34 QI:244|0.83|0.73|1|0.88|0.78|19|0|804; (*GB) gi|225463508|ref|XP_002263911.1| (e_value=0.0) PREDICTED: uridine kinase-like protein 4 [Vitis vinifera];; (*SWP) sp|Q8VYB2|	37	1(1)	1(1)	0.04	14827	729.8826	1457.7506	1457.7474	2.20	0	37	0.015	1	U	R.LASINVENIESNR.Q
Proteins matching the same set of peptides:
NbS00058166g0004.1 Mass: 33122 Score: 37 Matches: 1(1) Sequences: 1(1)
NbS00058166g0004.1 protein AED:0.26 eAED:0.26 QI:0|0.5|0.33|1|1|0.66|3|0|307; (*GB) gi|255557204|ref|XP_002519633.1| (e_value=0.0) fructose-bisphosphate aldolase, putative [Ricinus communis];; (*SWP) sp|P46256|ALF1
179.	NbS00002201g0002.1	protein AED:0.26 eAED:0.28 QI:0|0.9|0.72|1|1|1|11|0|453; (*GB) gi|356559428|ref|XP_003548001.1| (e_value=0.0) PREDICTED: V-type proton ATPase subunit H-like isoform 1 [Glycine max];; (*SWP) sp|	36	1(1)	1(1)	0.06	14607	715.4013	1428.7881	1428.7824	3.95	0	36	0.014	1	U	R.VLITILDTSSDPR.T
180.	NbS00017034g0014.1	protein AED:0.20 eAED:0.20 QI:0|0.8|0.83|0.83|0.8|0.83|6|26|160; (*GB) gi|225454123|ref|XP_002269748.1| (e_value=9e-100) PREDICTED: cleavage and polyadenylation specificity factor subunit 5 isoform	36	2(2)	2(2)	0.39	15889	779.9327	1557.8508	1557.8515	-0.44	0	32	0.032	1	U	R.YGPVISTIPQQLSR.F
							17917	895.4969	1788.9793	1788.9774	1.09	0	31	0.029	1	U	K.LLAVPLFELYDNVQR.Y
Proteins matching the same set of peptides:
NbS00018945g0009.1 Mass: 16278 Score: 36 Matches: 2(2) Sequences: 2(2)
NbS00018945g0009.1 protein AED:0.30 eAED:0.30 QI:161|0.5|0.8|1|0.5|0.4|5|27|139; (*GB) gi|315259982|gb|ADT92189.1| (e_value=7e-72) cleavage and polyadenylation specificity factor 5 [Zea mays];; (*SWP) sp|Q4KM65
181.	NbS00028158g0015.1	protein AED:0.44 eAED:0.54 QI:0|0.75|0.4|1|1|1|5|0|169; (*GB) gi|388500696|gb|AFK38414.1| (e_value=1e-63) unknown [Lotus japonicus];; (*SWP) sp|O04616|Y4115_ARATH (e_value=4e-59) Uncharacterized	36	1(1)	1(1)	0.19	12301	594.3087	1186.6028	1186.6081	-4.50	0	36	0.02	1	U	K.ELAEDIEQLK.K
182.	NbS00005109g0003.1	protein AED:0.14 eAED:0.14 QI:170|1|0.5|1|0|0.5|2|0|256; (*GB) gi|40949663|gb|AAR97545.1| (e_value=8e-149) germin-like protein [Nicotiana attenuata];; (*SWP) sp|Q94EG3|NEC1_NICLS (e_value=6e-102)	36	1(1)	1(1)	0.12	8481	656.8900	1311.7654	1311.7511	11.0	0	36	0.0075	1	U	K.VPGLNTLGVSLSR.I
Proteins matching the same set of peptides:
NbS00014664g0013.1 Mass: 19059 Score: 36 Matches: 1(1) Sequences: 1(1)
NbS00014664g0013.1 protein AED:0.18 eAED:0.18 QI:0|0.33|0|0.75|0.66|0.75|4|0|180; (*GB) gi|40949663|gb|AAR97545.1| (e_value=2e-90) germin-like protein [Nicotiana attenuata];; (*SWP) sp|Q9SPV5|NEC1_NICPL (e_value=
NbS00018956g0020.1 Mass: 21706 Score: 36 Matches: 1(1) Sequences: 1(1)
NbS00018956g0020.1 protein AED:0.42 eAED:0.44 QI:0|1|0|1|1|0|2|0|205; (*GB) gi|40949663|gb|AAR97545.1| (e_value=5e-123) germin-like protein [Nicotiana attenuata];; (*SWP) sp|Q9SPV5|NEC1_NICPL (e_value=7e-116) Nectarin-NbS00050534g0006.1 Mass: 48065 Score: 36 Matches: 1(1) Sequences: 1(1)
NbS00050534g0006.1 protein AED:0.19 eAED:0.19 QI:63|0.33|0.25|1|0.33|0.25|4|0|456; (*SWP) sp|Q94EG3|NEC1_NICLS (e_value=3e-106) Nectarin-1 OS=Nicotiana langsdorffii x Nicotiana sanderae GN=NECI PE=1 SV=1;; (*TAIR)
183.	NbS00001671g0002.1	protein ; (*GB) gi|77745458|gb|ABB02628.1| (e_value=3e-104) triose phosphate isomerase cytosolic isoform-like [Solanum tuberosum];; (*SWP) sp|P48495|TPIS_PETHY (e_value=4e-105) Triosephosphate	36	1(1)	1(1)	0.20	14391	703.3648	1404.7151	1404.7096	3.86	0	36	0.019	1	U	R.ESGSTIDVVAAQTK.A
Proteins matching the same set of peptides:
NbS00011031g0007.1 Mass: 27347 Score: 36 Matches: 1(1) Sequences: 1(1)
NbS00011031g0007.1 protein AED:0.24 eAED:0.24 QI:143|1|1|1|0.87|0.77|9|710|254; (*GB) gi|77745458|gb|ABB02628.1| (e_value=2e-161) triose phosphate isomerase cytosolic isoform-like [Solanum tuberosum];; (*SWP) sp
184.	NbS00019265g0001.1	protein AED:0.29 eAED:0.34 QI:99|0.6|0.66|1|1|1|6|0|422; (*GB) gi|115765|sp|P10708.1|CB12_SOLLC (e_value=3e-151) RecName: Full=Chlorophyll a-b binding protein 7, chloroplastic; AltName: Full=LHCI	36	1(1)	1(1)	0.07	20859	1347.1499	2692.2853	2692.2810	1.59	0	36	0.0095	1	U	K.LTGTDVGYPGGLWFDPLGWGSGSPEK.I
Proteins matching the same set of peptides:
NbS00036008g0006.1 Mass: 31337 Score: 36 Matches: 1(1) Sequences: 1(1)
NbS00036008g0006.1 protein AED:0.22 eAED:0.27 QI:311|0.75|0.6|1|0.75|0.6|5|0|291; (*GB) gi|115765|sp|P10708.1|CB12_SOLLC (e_value=4e-172) RecName: Full=Chlorophyll a-b binding protein 7, chloroplastic; AltName: Full=NbS00048043g0004.1 Mass: 32195 Score: 36 Matches: 1(1) Sequences: 1(1)
NbS00048043g0004.1 protein AED:0.22 eAED:0.28 QI:313|1|0.75|1|1|1|4|0|297; (*GB) gi|115765|sp|P10708.1|CB12_SOLLC (e_value=7e-158) RecName: Full=Chlorophyll a-b binding protein 7, chloroplastic; AltName: Full=LHCI NbS00053209g0004.1 Mass: 31908 Score: 36 Matches: 1(1) Sequences: 1(1)
NbS00053209g0004.1 protein AED:0.23 eAED:0.28 QI:319|1|0.5|1|1|1|4|0|295; (*GB) gi|115765|sp|P10708.1|CB12_SOLLC (e_value=2e-157) RecName: Full=Chlorophyll a-b binding protein 7, chloroplastic; AltName: Full=LHCI
185.	NbS00005125g0015.1	protein AED:0.27 eAED:0.27 QI:600|0.91|0.84|1|0.83|0.69|13|286|356; (*GB) gi|304368145|gb|ADM26718.1| (e_value=0.0) glycolate oxidase [Nicotiana benthamiana];; (*SWP) sp|P05414|GOX_SPIOL (e_value=	36	1(1)	1(1)	0.09	11207	528.8068	1055.5990	1055.5975	1.39	0	36	0.014	1	U	K.AIALTVDTPR.L
Proteins matching the same set of peptides:
NbS00024535g0016.1 Mass: 38256 Score: 36 Matches: 1(1) Sequences: 1(1)
NbS00024535g0016.1 protein AED:0.23 eAED:0.23 QI:299|1|1|1|0.81|0.75|12|251|349; (*GB) gi|304368145|gb|ADM26718.1| (e_value=0.0) glycolate oxidase [Nicotiana benthamiana];; (*SWP) sp|P05414|GOX_SPIOL (e_value=0.0) NbS00025736g0004.1 Mass: 38849 Score: 36 Matches: 1(1) Sequences: 1(1)
NbS00025736g0004.1 protein AED:0.28 eAED:0.28 QI:605|0.91|0.84|1|0.83|0.76|13|359|356; (*GB) gi|304368145|gb|ADM26718.1| (e_value=0.0) glycolate oxidase [Nicotiana benthamiana];; (*SWP) sp|P05414|GOX_SPIOL (e_value=NbS00043092g0003.1 Mass: 42275 Score: 36 Matches: 1(1) Sequences: 1(1)
NbS00043092g0003.1 protein AED:0.16 eAED:0.16 QI:995|0.81|0.75|1|0.90|0.83|12|0|384; (*GB) gi|304368145|gb|ADM26718.1| (e_value=0.0) glycolate oxidase [Nicotiana benthamiana];; (*SWP) sp|P05414|GOX_SPIOL (e_value=NbS00060838g0004.1 Mass: 40433 Score: 36 Matches: 1(1) Sequences: 1(1)
NbS00060838g0004.1 protein AED:0.12 eAED:0.12 QI:170|1|1|1|0.81|0.83|12|394|368; (*GB) gi|366984550|gb|AEX09184.1| (e_value=0.0) glycolate oxidase [Gossypium hirsutum];; (*SWP) sp|O49506|GLO5_ARATH (e_value=0.0)
186.	NbS00046932g0004.1	protein AED:0.40 eAED:0.41 QI:0|0.8|0.5|1|0.6|0.66|6|0|302; (*GB) gi|225441674|ref|XP_002282707.1| (e_value=1e-174) PREDICTED: uncharacterized protein C4orf29 homolog [Vitis vinifera];; (*SWP)	36	1(1)	1(1)	0.10	8744	349.2341	696.4536	696.4534	0.36	0	36	0.0028	2	U	R.LGGPLLK.E
187.	NbS00000884g0011.1	protein AED:0.32 eAED:0.32 QI:206|0.8|0.66|1|0.4|0.5|6|0|313; (*GB) gi|2500521|sp|Q40468.1|IF415_TOBAC (e_value=1e-151) RecName: Full=Eukaryotic initiation factor 4A-15; Short=eIF-4A-15; AltName:	36	1(1)	1(1)	0.09	15860	778.3623	1554.7101	1554.7058	2.74	0	36	0.012	1	U	K.MFVLDEADEMLSR.G
Proteins matching the same set of peptides:
NbS00004767g0011.1 Mass: 19305 Score: 36 Matches: 1(1) Sequences: 1(1)
NbS00004767g0011.1 protein AED:0.23 eAED:0.23 QI:0|0.5|0|1|0.5|0.33|3|0|165; (*GB) gi|386870481|gb|AFJ42571.1| (e_value=7e-64) elongation initiation factor 4A [Sesamum indicum];; (*SWP) sp|P35683|IF4A1_ORYSJ (e_
NbS00006310g0007.1 Mass: 36965 Score: 36 Matches: 1(1) Sequences: 1(1)
NbS00006310g0007.1 protein AED:0.13 eAED:0.13 QI:2|0.75|0.4|1|0.5|0.6|5|0|328; (*GB) gi|1170508|sp|P41381.1|IF4A8_TOBAC (e_value=5e-168) RecName: Full=Eukaryotic initiation factor 4A-8; Short=eIF-4A-8; AltName: Full=Mass: 47532 Score: 36 Matches: 1(1) Sequences: 1(1)
NbS00007314g0014.1 protein AED:0.02 eAED:0.02 QI:0|0.66|0.25|1|1|1|4|0|416; (*GB) gi|1170508|sp|P41381.1|IF4A8_TOBAC (e_value=0.0) RecName: Full=Eukaryotic initiation factor 4A-8; Short=eIF-4A-8; AltName: Full=ATP-NbS00007954g0001.1 Mass: 39610 Score: 36 Matches: 1(1) Sequences: 1(1)
NbS00007954g0001.1 protein AED:0.25 eAED:0.25 QI:217|0.4|0.5|1|0.8|0.83|6|0|349; (*GB) gi|379067355|gb|AFC90091.1| (e_value=0.0) eukaryotic initiation factor 4A-14 [Nicotiana benthamiana];; (*SWP) sp|Q6Z2Z4|IF4A3_NbS00007954g0009.1 Mass: 34697 Score: 36 Matches: 1(1) Sequences: 1(1)
NbS00007954g0009.1 protein AED:0.32 eAED:0.32 QI:0|0.6|0.5|0.83|1|0.83|6|0|307; (*GB) gi|2500519|sp|Q40466.1|IF413_TOBAC (e_value=5e-155) RecName: Full=Eukaryotic initiation factor 4A-13; Short=eIF-4A-13; AltName: NbS00009080g0017.1 Mass: 48157 Score: 36 Matches: 1(1) Sequences: 1(1)
NbS00009080g0017.1 protein AED:0.38 eAED:0.38 QI:206|0.66|0.42|1|0.83|0.71|7|0|424; (*GB) gi|255560725|ref|XP_002521376.1| (e_value=9e-74) dead box ATP-dependent RNA helicase, putative [Ricinus communis];; (*SWP) NbS00021221g0007.1 Mass: 34363 Score: 36 Matches: 1(1) Sequences: 1(1)
NbS00021221g0007.1 protein AED:0.31 eAED:0.32 QI:161|0.75|0.6|1|0.5|0.4|5|0|305; (*GB) gi|2500519|sp|Q40466.1|IF413_TOBAC (e_value=7e-141) RecName: Full=Eukaryotic initiation factor 4A-13; Short=eIF-4A-13; AltName: NbS00023364g0004.1 Mass: 34265 Score: 36 Matches: 1(1) Sequences: 1(1)
NbS00023364g0004.1 protein AED:0.30 eAED:0.30 QI:393|0.75|0.8|1|0.5|0.8|5|0|303; (*GB) gi|2500518|sp|Q40465.1|IF411_TOBAC (e_value=3e-143) RecName: Full=Eukaryotic initiation factor 4A-11; Short=eIF-4A-11; AltName: NbS00025364g0011.1 Mass: 47086 Score: 36 Matches: 1(1) Sequences: 1(1)
NbS00025364g0011.1 protein AED:0.02 eAED:0.02 QI:10|1|1|1|1|1|4|286|413; (*GB) gi|2500517|sp|Q40471.1|IF4A9_TOBAC (e_value=0.0) RecName: Full=Eukaryotic initiation factor 4A-9; Short=eIF-4A-9; AltName: Full=ATP-dependent NbS00032509g0005.1 Mass: 28265 Score: 36 Matches: 1(1) Sequences: 1(1)
NbS00032509g0005.1 protein AED:0.17 eAED:0.17 QI:0|1|0|1|1|1|2|0|242; (*GB) gi|283049400|gb|ADB07168.1| (e_value=2e-156) DEAD-box RNA helicase-like protein [Prunus persica];; (*SWP) sp|P35683|IF4A1_ORYSJ (e_value=NbS00036362g0029.1 Mass: 35274 Score: 36 Matches: 1(1) Sequences: 1(1)
NbS00036362g0029.1 protein AED:0.33 eAED:0.33 QI:0|0.5|0.2|0.8|0.5|0.6|5|0|313; (*GB) gi|2500521|sp|Q40468.1|IF415_TOBAC (e_value=8e-153) RecName: Full=Eukaryotic initiation factor 4A-15; Short=eIF-4A-15; AltName: NbS00044851g0011.1 Mass: 47086 Score: 36 Matches: 1(1) Sequences: 1(1)
NbS00044851g0011.1 protein AED:0.16 eAED:0.16 QI:8|1|1|1|1|1|4|266|413; (*GB) gi|2500517|sp|Q40471.1|IF4A9_TOBAC (e_value=0.0) RecName: Full=Eukaryotic initiation factor 4A-9; Short=eIF-4A-9; AltName: Full=ATP-dependent NbS00048154g0003.1 Mass: 47160 Score: 36 Matches: 1(1) Sequences: 1(1)
NbS00048154g0003.1 protein AED:0.27 eAED:0.27 QI:218|1|0.8|1|0.75|0.8|5|0|413; (*GB) gi|379067355|gb|AFC90091.1| (e_value=0.0) eukaryotic initiation factor 4A-14 [Nicotiana benthamiana];; (*SWP) sp|Q40467|IF414_TOBAC NbS00050065g0003.1 Mass: 61798 Score: 36 Matches: 1(1) Sequences: 1(1)
NbS00050065g0003.1 protein AED:0.07 eAED:0.07 QI:19|1|1|1|0.66|1|4|274|538; (*GB) gi|379054892|gb|AFC88837.1| (e_value=0.0) initiation factor 4A-3-like protein, partial [Miscanthus sinensis];; (*SWP) sp|Q40471|IF4A9_gi|90081060|dbj|BAE90010.1| Mass: 46613 Score: 36 Matches: 1(1) Sequences: 1(1)
gi|90081060|dbj|BAE90010.1| unnamed protein product [Macaca fascicularis]
188.	NbS00024271g0003.1	protein AED:0.06 eAED:0.06 QI:464|1|0.66|1|0|0.33|3|0|534; (*GB) gi|147882995|gb|ABQ51814.1| (e_value=0.0) RAN GTPase-activating protein 1 [Nicotiana benthamiana];; (*SWP) sp|Q9LE82|RAGP1_ARATH	36	1(1)	1(1)	0.06	17271	845.4188	1688.8231	1688.8152	4.68	0	36	0.016	1	U	R.VGSEGGVALSQALGECR.N
Proteins matching the same set of peptides:
NbS00025668g0003.1 Mass: 58558 Score: 36 Matches: 1(1) Sequences: 1(1)
NbS00025668g0003.1 protein AED:0.11 eAED:0.11 QI:329|1|0.5|1|0|0.5|2|0|534; (*SWP) sp|Q9LE82|RAGP1_ARATH (e_value=0.0) RAN GTPase-activating protein 1 OS=Arabidopsis thaliana GN=RANGAP1 PE=1 SV=1;; (*TAIR) AT3G63130.2 NbC24094968g0001.1 Mass: 10234 Score: 36 Matches: 1(1) Sequences: 1(1)
NbC24094968g0001.1 protein ; (*GB) gi|156229392|emb|CAM28208.1| (e_value=1e-56) Ran GTPase activating protein [Nicotiana benthamiana];; (*SWP) sp|Q9LE82|RAGP1_ARATH (e_value=5e-42) RAN GTPase-activating protein 1
189.	NbS00009678g0004.1	protein AED:0.24 eAED:0.23 QI:224|0.85|0.66|1|1|1|15|0|1042; (*GB) gi|359478503|ref|XP_002276796.2| (e_value=0.0) PREDICTED: protein TIC110, chloroplastic-like [Vitis vinifera];; (*SWP) sp|Q8LPR9|	36	1(1)	1(1)	0.03	16120	795.4041	1588.7937	1588.7944	-0.46	0	36	0.018	1	U	R.LAQAVTSGDLEAAESK.A
190.	NbS00029754g0004.1	protein AED:0.25 eAED:0.26 QI:246|0.4|0.36|1|0.9|0.81|11|0|636; (*GB) gi|357454461|ref|XP_003597511.1| (e_value=5e-50) hypothetical protein MTR_2g098830 [Medicago truncatula];; (*TAIR) AT1G05950.1	36	1(1)	1(1)	0.05	11229	530.8032	1059.5919	1059.5448	44.5	1	36	0.021	2	U	R.EDKAEELVK.S
191.	NbS00027428g0011.1	protein AED:0.20 eAED:0.20 QI:0|0|0|1|1|1|2|0|723; (*GB) gi|359475106|ref|XP_003631587.1| (e_value=0.0) PREDICTED: DEAD-box ATP-dependent RNA helicase 21-like [Vitis vinifera];; (*SWP) sp|P93008|	35	1(1)	1(1)	0.04	13117	639.3451	1276.6756	1276.6776	-1.50	0	35	0.021	1	U	R.YNVLVATDVAGR.G
Proteins matching the same set of peptides:
NbS00035002g0004.1 Mass: 83277 Score: 35 Matches: 1(1) Sequences: 1(1)
NbS00035002g0004.1 protein AED:0.32 eAED:0.32 QI:0|-1|0|1|-1|1|1|0|715; (*GB) gi|359475106|ref|XP_003631587.1| (e_value=0.0) PREDICTED: DEAD-box ATP-dependent RNA helicase 21-like [Vitis vinifera];; (*SWP) sp|P93008|NbS00041320g0012.1 Mass: 37734 Score: 35 Matches: 1(1) Sequences: 1(1)
NbS00041320g0012.1 protein AED:0.17 eAED:0.19 QI:0|0|0|1|1|1|2|0|330; (*GB) gi|358347102|ref|XP_003637601.1| (e_value=2e-120) DEAD-box ATP-dependent RNA helicase [Medicago truncatula];; (*SWP) sp|P93008|RH21_ARATH
192.	NbS00002801g0002.1	protein	35	1(1)	1(1)	0.20	10590	487.2706	972.5266	972.5128	14.2	0	35	0.026	2	U	K.LELSTADPK.A
193.	NbS00014581g0001.1	protein AED:0.17 eAED:0.17 QI:214|0.83|0.71|1|0.83|0.71|7|0|390; (*GB) gi|4827251|dbj|BAA77604.1| (e_value=0.0) plastidic aldolase NPALDP1 [Nicotiana paniculata];; (*SWP) sp|Q944G9|ALFC2_ARATH	35	2(2)	2(2)	0.16	11438	543.7992	1085.5838	1085.5829	0.88	0	32	0.043	1	U	R.ANANSLAQLGK.Y
							14240	694.3635	1386.7124	1386.7103	1.52	0	32	0.052	1	U	R.LASIGLENTEANR.Q
194.	NbS00020253g0010.1	protein AED:0.25 eAED:0.25 QI:0|0.85|0.5|1|0.85|0.75|8|0|669; (*GB) gi|296086337|emb|CBI31778.3| (e_value=0.0) unnamed protein product [Vitis vinifera];; (*SWP) sp|Q9LUW5|RH53_ARATH (e_value=0.0)	35	1(1)	1(1)	0.05	13839	671.9020	1341.7894	1341.7867	1.99	0	35	0.0095	1	U	K.LGISQEIISALAK.K
Proteins matching the same set of peptides:
NbS00027294g0010.1 Mass: 71059 Score: 35 Matches: 1(1) Sequences: 1(1)
NbS00027294g0010.1 protein AED:0.26 eAED:0.28 QI:0|1|0.71|1|1|0.85|7|0|666; (*GB) gi|296086337|emb|CBI31778.3| (e_value=0.0) unnamed protein product [Vitis vinifera];; (*SWP) sp|Q9LUW5|RH53_ARATH (e_value
195.	NbS00000058g0018.1	protein AED:0.02 eAED:0.02 QI:0|1|0|1|1|1|2|0|221; (*GB) gi|30013659|gb|AAP03872.1| (e_value=2e-130) putative photosystem I subunit III precursor [Nicotiana tabacum];; (*SWP) sp|P46486|PSAF_FLATR	35	1(1)	1(1)	0.14	12605	612.8636	1223.7127	1223.7125	0.19	0	35	0.0079	1	U	K.EIIIDVPLANK.L
Proteins matching the same set of peptides:
NbS00009051g0007.1 Mass: 27636 Score: 35 Matches: 1(1) Sequences: 1(1)
NbS00009051g0007.1 protein AED:0.31 eAED:0.31 QI:0|0.5|0|1|1|1|3|0|249; (*GB) gi|30013659|gb|AAP03872.1| (e_value=1e-120) putative photosystem I subunit III precursor [Nicotiana tabacum];; (*SWP) sp|P46486|PSAF_FLATR NbS00035792g0016.1 Mass: 24757 Score: 35 Matches: 1(1) Sequences: 1(1)
NbS00035792g0016.1 protein AED:0.06 eAED:0.06 QI:0|0|0|1|1|1|2|0|224; (*GB) gi|30013659|gb|AAP03872.1| (e_value=3e-103) putative photosystem I subunit III precursor [Nicotiana tabacum];; (*SWP) sp|P46486|PSAF_FLATR NbS00061093g0007.1 Mass: 22605 Score: 35 Matches: 1(1) Sequences: 1(1)
NbS00061093g0007.1 protein AED:0.06 eAED:0.06 QI:0|0|0|1|0|0.5|2|0|206; (*GB) gi|30013659|gb|AAP03872.1| (e_value=3e-90) putative photosystem I subunit III precursor [Nicotiana tabacum];; (*SWP) sp|P46486|PSAF_FLATR
196.	NbS00029951g0016.1	protein AED:0.12 eAED:0.12 QI:0|1|0.72|1|0.7|0.72|11|0|1065; (*GB) gi|297733757|emb|CBI15004.3| (e_value=0.0) unnamed protein product [Vitis vinifera];; (*TAIR) AT3G48200.1 (e_value=0.0) | Symbols:	35	1(1)	1(1)	0.03	14225	462.5931	1384.7575	1384.7463	8.10	1	35	0.017	1	U	R.KLESGFALLDHR.L
197.	NbS00013165g0006.1	protein AED:0.11 eAED:0.11 QI:247|1|1|1|0.66|0.7|10|613|960; (*GB) gi|359496309|ref|XP_002264751.2| (e_value=0.0) PREDICTED: E3 ubiquitin-protein ligase HOS1-like [Vitis vinifera];; (*SWP) sp|Q84JU6|	35	1(1)	1(1)	0.03	10912	509.3078	1016.6011	1016.6019	-0.73	0	35	0.012	1	U	R.AAVDILFLR.G
Proteins matching the same set of peptides:
NbS00020121g0006.1 Mass: 112853 Score: 35 Matches: 1(1) Sequences: 1(1)
NbS00020121g0006.1 protein AED:0.03 eAED:0.03 QI:260|0.9|0.81|1|0.5|0.45|11|409|982; (*GB) gi|359496309|ref|XP_002264751.2| (e_value=0.0) PREDICTED: E3 ubiquitin-protein ligase HOS1-like [Vitis vinifera];; (*SWP)
198.	NbS00016832g0010.1	protein AED:0.10 eAED:0.11 QI:0|0.5|0.33|1|0.5|0.33|3|0|902; (*GB) gi|255544686|ref|XP_002513404.1| (e_value=0.0) eukaryotic translation elongation factor, putative [Ricinus communis];; (*SWP)	35	1(1)	1(1)	0.03	19982	753.0720	2256.1942	2256.1961	-0.84	0	35	0.012	1	U	K.STLTDSLVAAAGIIAQEVAGDVR.M
Proteins matching the same set of peptides:
NbS00030487g0018.1 Mass: 98682 Score: 35 Matches: 1(1) Sequences: 1(1)
NbS00030487g0018.1 protein AED:0.08 eAED:0.11 QI:0|1|0.5|1|1|1|2|0|876; (*GB) gi|388540218|gb|AFK64817.1| (e_value=0.0) translation elongation factor 2 [Prunus persica];; (*SWP) sp|O23755|EF2_BETVU (e_value=0.0) NbS00034885g0004.1 Mass: 87594 Score: 35 Matches: 1(1) Sequences: 1(1)
NbS00034885g0004.1 protein AED:0.02 eAED:0.02 QI:0|0.33|0.25|0.75|0.66|0.5|4|0|779; (*GB) gi|388540218|gb|AFK64817.1| (e_value=0.0) translation elongation factor 2 [Prunus persica];; (*SWP) sp|O23755|EF2_BETVU
199.	NbS00017365g0003.1	protein AED:0.22 eAED:0.22 QI:0|1|0.6|1|1|1|5|0|481; (*GB) gi|255561431|ref|XP_002521726.1| (e_value=0.0) srpk, putative [Ricinus communis];; (*SWP) sp|P36616|DSK1_SCHPO (e_value=1e-98)	35	1(1)	1(1)	0.06	4401	402.2100	1203.6082	1203.5778	25.2	1	35	0.058	1	U	R.ASMGGAGGGAKANR.S
200.	NbS00034416g0005.1	protein AED:0.15 eAED:0.48 QI:0|0|0|1|0|0|5|0|377; (*GB) gi|312370165|gb|ADQ74440.1| (e_value=5e-71) ribulose-1,5-bisphosphate carboxylase/oxygenase large subunit [Physochlaina praealta];; (*SWP)	35	2(1)	1(1)	0.08	12311	396.5598	1186.6575	1186.6571	0.38	0	31	0.05	1	U	R.DNGLLLHIHR.E
201.	NbS00049664g0004.1	AED:0.29 eAED:0.29 QI:0|0.6|0.33|0.66|1|0.83|6|0|236; (*GB) gi|584795|sp|Q08436.1|PMA3_NICPL (e_value=1e-107) RecName: Full=Plasma membrane ATPase 3; AltName: Full=Proton pump 3;; (*SWP)	35	1(1)	1(1)	0.13	15886	779.9205	1557.8264	1557.8250	0.89	0	35	0.02	1	U	K.IDQSALTGESLPVTK.G
202.	NbS00040143g0002.1	protein AED:0.18 eAED:0.18 QI:0|0|0|0.75|0|0.25|4|0|319; (*GB) gi|11465942|ref|NP_054484.1| (e_value=1e-124) ATP synthase CF0 A subunit [Nicotiana tabacum];; (*SWP) sp|P69372|ATPI_TOBAC (e_value=	34	1(1)	1(1)	0.09	17702	876.9246	1751.8347	1751.8301	2.62	0	34	0.02	1	U	K.WLGGMLTNWSTTETR.L
203.	NbS00014198g0003.1	protein	34	1(1)	1(1)	0.29	11019	516.7620	1031.5095	1031.4818	26.8	0	34	0.03	1	U	R.SSHANITMR.R
204.	NbS00026008g0003.1	protein AED:0.26 eAED:0.26 QI:130|1|1|1|1|1|6|514|394; (*GB) gi|164459314|gb|ABY57764.1| (e_value=0.0) extracellular Ca2+ sensing receptor [Nicotiana tabacum];; (*SWP) sp|Q9FN48|CAS_ARATH (e_value=	34	1(1)	1(1)	0.08	16090	793.8713	1585.7281	1585.7294	-0.79	0	34	0.016	1	U	K.GSNIVIMDSYSDSAK.T
205.	NbS00003479g0020.1	protein AED:0.28 eAED:0.28 QI:190|1|1|1|0.75|0.6|5|184|363; (*GB) gi|396589|emb|CAA52461.1| (e_value=0.0) catechol O-methyltransferase [Nicotiana tabacum];; (*SWP) sp|Q9FQY8|COMT1_CAPAN (e_value=	34	1(1)	1(1)	0.08	14736	723.3981	1444.7817	1444.7847	-2.05	0	34	0.023	1	U	K.SALELDLLELMAK.A
Proteins matching the same set of peptides:
NbS00045109g0006.1 Mass: 40090 Score: 34 Matches: 1(1) Sequences: 1(1)
NbS00045109g0006.1 protein AED:0.02 eAED:0.02 QI:182|1|1|1|1|1|4|383|363; (*GB) gi|396589|emb|CAA52461.1| (e_value=0.0) catechol O-methyltransferase [Nicotiana tabacum];; (*SWP) sp|Q9FQY8|COMT1_CAPAN (e_value
206.	NbS00022724g0010.1	protein AED:0.41 eAED:0.41 QI:0|0.83|0.71|1|0.66|0.71|7|141|139; (*GB) gi|363808256|ref|NP_001242493.1| (e_value=4e-92) uncharacterized protein LOC100807064 [Glycine max];; (*SWP) sp|Q9WTR7|SC11C_	34	1(1)	1(1)	0.22	13093	638.3398	1274.6650	1274.6619	2.43	0	34	0.03	1	U	R.AGEIVVFNVDGR.E
Proteins matching the same set of peptides:
NbS00023720g0013.1 Mass: 17607 Score: 34 Matches: 1(1) Sequences: 1(1)
NbS00023720g0013.1 protein AED:0.41 eAED:0.41 QI:3|0.71|0.75|0.87|0.57|0.62|8|142|156; (*GB) gi|224070829|ref|XP_002303254.1| (e_value=2e-92) predicted protein [Populus trichocarpa];; (*SWP) sp|Q9WTR7|SC11C_RAT (
207.	NbS00033933g0011.1	protein AED:0.39 eAED:0.39 QI:0|0|0|1|0|0|3|0|181; (*GB) gi|113205233|gb|AAT39304.2| (e_value=1e-15) Transposon MuDR mudrA-like protein, putative [Solanum demissum];; (*ITAG) Solyc11g013210.1.1	34	1(1)	1(1)	0.16	9069	380.2345	758.4544	758.4174	48.8	0	34	0.04	1	U	K.DALAIEK.K
208.	NbS00012538g0018.1	protein AED:0.32 eAED:0.32 QI:0|0|0|1|0|0|5|0|257; (*GB) gi|357470629|ref|XP_003605599.1| (e_value=9e-89) Apocytochrome f [Medicago truncatula];; (*SWP) sp|Q8S8W4|CYF_ATRBE (e_value=7e-81) Apocytochrome	34	1(1)	1(1)	0.12	10836	504.2652	1006.5158	1006.5157	0.11	0	34	0.038	1	U	R.IPYDMQLK.R
Proteins matching the same set of peptides:
NbS00013560g0008.1 Mass: 31705 Score: 34 Matches: 1(1) Sequences: 1(1)
NbS00013560g0008.1 protein AED:0.29 eAED:0.35 QI:0|0|0|1|0|0|5|0|281; (*SWP) sp|P02376|RR19_TOBAC (e_value=9e-41) 30S ribosomal protein S19, chloroplastic OS=Nicotiana tabacum GN=rps19 PE=3 SV=3;; (*ITAG) ATCG00540.1 NbS00038749g0001.1 Mass: 7885 Score: 34 Matches: 1(1) Sequences: 1(1)
NbS00038749g0001.1 protein ; (*GB) gi|89280648|ref|YP_514865.1| (e_value=1e-29) cytochrome f [Solanum lycopersicum];; (*SWP) sp|Q2VEG4|CYF_SOLTU (e_value=4e-31) Apocytochrome f OS=Solanum tuberosum GN=petA PE=3 SV=
209.	NbS00006841g0003.1	protein AED:0.24 eAED:0.24 QI:284|1|1|1|0.66|0.75|4|120|287; (*GB) gi|115291793|gb|ABI93215.1| (e_value=0.0) water channel protein [Nicotiana tabacum];; (*SWP) sp|Q08451|PIP1_SOLLC (e_value=0.0)	34	1(1)	1(1)	0.11	14029	680.8649	1359.7153	1359.7147	0.47	0	34	0.03	1	U	R.LGGGANIVNPGYTK.G
210.	NbS00001471g0009.1	protein AED:0.21 eAED:0.22 QI:0|0.87|0.77|1|1|1|9|428|607; (*GB) gi|356555871|ref|XP_003546253.1| (e_value=0.0) PREDICTED: lysosomal beta glucosidase-like [Glycine max];; (*SWP) sp|Q23892|GLUA_	34	1(1)	1(1)	0.05	10777	500.7928	999.5710	999.5713	-0.25	0	34	0.026	1	U	R.IGAATALEVR.A
Proteins matching the same set of peptides:
NbS00011140g0006.1 Mass: 76355 Score: 34 Matches: 1(1) Sequences: 1(1)
NbS00011140g0006.1 protein AED:0.16 eAED:0.17 QI:0|0.75|0.44|1|1|1|9|0|696; (*GB) gi|3582436|dbj|BAA33065.1| (e_value=0.0) beta-D-glucan exohydrolase [Nicotiana tabacum];; (*SWP) sp|Q23892|GLUA_DICDI (e_value=9e-NbS00011492g0006.1 Mass: 64535 Score: 34 Matches: 1(1) Sequences: 1(1)
NbS00011492g0006.1 protein AED:0.08 eAED:0.09 QI:0|0|0|1|1|1|2|0|589; (*GB) gi|3582436|dbj|BAA33065.1| (e_value=0.0) beta-D-glucan exohydrolase [Nicotiana tabacum];; (*SWP) sp|Q23892|GLUA_DICDI (e_value=2e-45) Lysosomal NbS00012136g0003.1 Mass: 68565 Score: 34 Matches: 1(1) Sequences: 1(1)
NbS00012136g0003.1 protein AED:0.20 eAED:0.20 QI:210|1|1|1|1|1|9|248|627; (*GB) gi|3582436|dbj|BAA33065.1| (e_value=0.0) beta-D-glucan exohydrolase [Nicotiana tabacum];; (*SWP) sp|Q23892|GLUA_DICDI (e_value=6e-69) NbS00014718g0006.1 Mass: 77426 Score: 34 Matches: 1(1) Sequences: 1(1)
NbS00014718g0006.1 protein AED:0.13 eAED:0.13 QI:0|0.55|0.5|1|0.55|0.4|10|0|705; (*GB) gi|3582436|dbj|BAA33065.1| (e_value=0.0) beta-D-glucan exohydrolase [Nicotiana tabacum];; (*SWP) sp|Q23892|GLUA_DICDI (e_value=NbS00015529g0004.1 Mass: 72833 Score: 34 Matches: 1(1) Sequences: 1(1)
NbS00015529g0004.1 protein AED:0.05 eAED:0.05 QI:316|0.66|0.8|1|1|1|10|257|665; (*GB) gi|225436114|ref|XP_002278363.1| (e_value=0.0) PREDICTED: lysosomal beta glucosidase-like isoform 1 [Vitis vinifera];; (*SWP) NbS00024745g0008.1 Mass: 79490 Score: 34 Matches: 1(1) Sequences: 1(1)
NbS00024745g0008.1 protein AED:0.11 eAED:0.11 QI:182|0.77|0.7|1|1|1|10|339|722; (*GB) gi|356533037|ref|XP_003535075.1| (e_value=0.0) PREDICTED: lysosomal beta glucosidase-like [Glycine max];; (*SWP) sp|Q23892|GLUA_NbS00033441g0004.1 Mass: 84959 Score: 34 Matches: 1(1) Sequences: 1(1)
NbS00033441g0004.1 protein AED:0.22 eAED:0.23 QI:0|0.63|0.5|0.91|0.90|0.83|12|0|754; (*GB) gi|255565893|ref|XP_002523935.1| (e_value=0.0) hydrolase, hydrolyzing O-glycosyl compounds, putative [Ricinus communis];; NbS00058677g0004.1 Mass: 70975 Score: 34 Matches: 1(1) Sequences: 1(1)
NbS00058677g0004.1 protein AED:0.06 eAED:0.06 QI:138|0.88|0.9|1|0.77|0.8|10|177|645; (*GB) gi|3582436|dbj|BAA33065.1| (e_value=0.0) beta-D-glucan exohydrolase [Nicotiana tabacum];; (*SWP) sp|Q23892|GLUA_DICDI (e_NbC25936038g0001.1 Mass: 18915 Score: 34 Matches: 1(1) Sequences: 1(1)
NbC25936038g0001.1 protein ; (*GB) gi|255565897|ref|XP_002523937.1| (e_value=8e-76) hydrolase, hydrolyzing O-glycosyl compounds, putative [Ricinus communis];; (*TAIR) AT5G04885.1 (e_value=6e-68) | Symbols: | Glycosyl NbC26143923g0005.1 Mass: 60960 Score: 34 Matches: 1(1) Sequences: 1(1)
NbC26143923g0005.1 protein AED:0.16 eAED:0.19 QI:0|0.77|0.7|1|0.77|0.8|10|555|557; (*GB) gi|3582436|dbj|BAA33065.1| (e_value=0.0) beta-D-glucan exohydrolase [Nicotiana tabacum];; (*SWP) sp|Q56078|BGLX_SALTY (e_value
211.	NbS00021709g0005.1	protein AED:0.27 eAED:0.27 QI:208|0.75|0.88|1|0.5|0.44|9|304|415; (*GB) gi|225435464|ref|XP_002285466.1| (e_value=0.0) PREDICTED: aldehyde dehydrogenase family 3 member F1 [Vitis vinifera];; (*	34	1(1)	1(1)	0.07	10577	486.2854	970.5563	970.5560	0.37	0	34	0.026	1	U	R.SQLQNLLR.L
212.	NbS00054324g0011.1	protein AED:0.09 eAED:0.09 QI:199|0.88|0.81|1|0.65|0.59|27|513|1505; (*GB) gi|296087564|emb|CBI34153.3| (e_value=0.0) unnamed protein product [Vitis vinifera];; (*SWP) sp|Q9Z0W3|NU160_MOUSE (e_	34	1(1)	1(1)	0.02	13989	679.3690	1356.7234	1356.7249	-1.11	0	34	0.027	1	U	R.TPNISSEEVILR.L
213.	NbS00018164g0006.1	protein ; (*GB) gi|297738947|emb|CBI28192.3| (e_value=5e-127) unnamed protein product [Vitis vinifera];; (*TAIR) AT5G51200.1 (e_value=6e-115) | Symbols: | Protein of unknown function (DUF3414)	34	1(1)	1(1)	0.10	18714	969.0182	1936.0218	1936.0266	-2.45	0	34	0.022	1	U	R.AVVLDQGLEPDLVADVQR.F
Proteins matching the same set of peptides:
NbS00006888g0007.1 Mass: 202732 Score: 34 Matches: 1(1) Sequences: 1(1)
NbS00006888g0007.1 protein AED:0.26 eAED:0.27 QI:36|0.83|0.86|0.97|0.88|0.93|44|185|1777; (*SWP) sp|Q92621|NU205_HUMAN (e_value=3e-37) Nuclear pore complex protein Nup205 OS=Homo sapiens GN=NUP205 PE=1 SV=3;; (*TAIR)
214.	NbS00012577g0009.1	protein AED:0.13 eAED:0.13 QI:321|1|1|1|0.9|0.81|11|196|765; (*SWP) sp|Q42699|METE_CATRO (e_value=0.0) 5-methyltetrahydropteroyltriglutamate--homocysteine methyltransferase OS=Catharanthus roseus	34	1(1)	1(1)	0.04	14806	728.4150	1454.8154	1454.8093	4.22	0	34	0.016	1	U	K.AGISVIQIDEAALR.E
Proteins matching the same set of peptides:
NbS00044592g0017.1 Mass: 88066 Score: 34 Matches: 1(1) Sequences: 1(1)
NbS00044592g0017.1 protein AED:0.22 eAED:0.22 QI:367|0.90|0.83|1|0.81|0.83|12|0|795; (*GB) gi|8439545|gb|AAF74983.1|AF082893_1 (e_value=0.0) methionine synthase [Solanum tuberosum];; (*SWP) sp|Q42699|METE_CATRO
215.	NbS00019818g0001.1	protein AED:0.28 eAED:0.28 QI:0|1|0.5|1|1|1|2|0|332; (*GB) gi|384038815|gb|AFH57998.1| (e_value=0.0) chloroplast PsbO2 precursor [Nicotiana benthamiana];; (*SWP) sp|Q40459|PSBO_TOBAC (e_value=0.0)	34	1(1)	1(1)	0.09	11392	540.7825	1079.5504	1079.5499	0.47	0	34	0.035	1	U	R.LTFDEIQSK.T
Proteins matching the same set of peptides:
NbS00032545g0003.1 Mass: 35462 Score: 34 Matches: 1(1) Sequences: 1(1)
NbS00032545g0003.1 protein AED:0.18 eAED:0.18 QI:0|1|0.5|1|1|1|2|0|332; (*GB) gi|384038813|gb|AFH57997.1| (e_value=0.0) chloroplast PsbO1 precursor [Nicotiana benthamiana];; (*SWP) sp|Q40459|PSBO_TOBAC (e_value=
216.	NbS00002113g0001.1	protein AED:0.00 eAED:0.05 QI:0|-1|0|1|-1|1|1|0|394; (*SWP) sp|Q00874|DR100_ARATH (e_value=1e-127) DNA-damage-repair/toleration protein DRT100 OS=Arabidopsis thaliana GN=DRT100 PE=2 SV=2;; (*TAIR)	33	1(1)	1(1)	0.08	11675	559.3081	1116.6017	1116.6026	-0.87	0	33	0.04	1	U	R.LSDLDLSLNK.L
217.	NbS00016451g0014.1	AED:0.11 eAED:0.11 QI:268|0.94|0.88|1|0.88|0.83|18|330|1024; (*GB) gi|359487657|ref|XP_002278468.2| (e_value=0.0) PREDICTED: kinesin-4-like [Vitis vinifera];; (*SWP) sp|O81635|ATK4_ARATH	33	1(1)	1(1)	0.03	11675	559.3081	1116.6017	1116.6139	-10.93	1	33	0.04	1	U	R.LSDIDLASRK.A
Proteins matching the same set of peptides:
NbS00037039g0001.1 Mass: 70923 Score: 33 Matches: 1(1) Sequences: 1(1)
NbS00037039g0001.1 protein AED:0.20 eAED:0.20 QI:0|0.75|0.61|0.92|1|1|13|0|641; (*GB) gi|359479934|ref|XP_002269237.2| (e_value=0.0) PREDICTED: kinesin-4-like [Vitis vinifera];; (*SWP) sp|O81635|ATK4_ARATH (e_
218.	NbS00002808g0033.1	protein AED:0.14 eAED:0.14 QI:0|1|0.94|1|0.88|0.94|18|425|576; (*GB) gi|225433255|ref|XP_002285452.1| (e_value=0.0) PREDICTED: U-box domain-containing protein 72 [Vitis vinifera];; (*SWP) sp|Q94BR4|	33	1(1)	1(1)	0.05	9775	439.2614	876.5083	876.5069	1.56	0	33	0.027	1	U	R.VFQVASVK.A
Proteins matching the same set of peptides:
NbS00015167g0014.1 Mass: 62356 Score: 33 Matches: 1(1) Sequences: 1(1)
NbS00015167g0014.1 protein AED:0.27 eAED:0.27 QI:0|1|1|1|0.88|0.88|18|478|568; (*SWP) sp|Q94BR4|PR19A_ARATH (e_value=0.0) Pre-mRNA-processing factor 19 homolog 1 OS=Arabidopsis thaliana GN=PRP19A PE=1 SV=1;; (*TAIR
219.	NbS00006379g0022.1	protein AED:0.09 eAED:0.09 QI:0|0.75|0.8|0.8|1|1|5|273|133; (*GB) gi|76161008|gb|ABA40467.1| (e_value=5e-73) glycoprotein-like protein [Solanum tuberosum];; (*SWP) sp|Q9SIM4|RL141_ARATH (e_value=	33	1(1)	1(1)	0.22	11433	543.7854	1085.5562	1085.5539	2.14	0	33	0.035	1	U	R.ALVDAPDMVR.S
Proteins matching the same set of peptides:
NbS00007773g0008.1 Mass: 17765 Score: 33 Matches: 1(1) Sequences: 1(1)
NbS00007773g0008.1 protein AED:0.46 eAED:0.46 QI:0|0.66|0.75|0.75|1|1|4|0|153; (*GB) gi|76161008|gb|ABA40467.1| (e_value=9e-63) glycoprotein-like protein [Solanum tuberosum];; (*SWP) sp|Q9SIM4|RL141_ARATH (e_value=NbS00009111g0021.1 Mass: 19978 Score: 33 Matches: 1(1) Sequences: 1(1)
NbS00009111g0021.1 protein AED:0.21 eAED:0.21 QI:0|1|0.8|1|1|1|5|366|173; (*GB) gi|76161008|gb|ABA40467.1| (e_value=1e-74) glycoprotein-like protein [Solanum tuberosum];; (*SWP) sp|Q9SIM4|RL141_ARATH (e_value=6e-NbS00021394g0006.1 Mass: 22812 Score: 33 Matches: 1(1) Sequences: 1(1)
NbS00021394g0006.1 protein AED:0.40 eAED:0.49 QI:0|0.2|0.33|0.66|1|1|6|0|199; (*GB) gi|76161008|gb|ABA40467.1| (e_value=1e-59) glycoprotein-like protein [Solanum tuberosum];; (*SWP) sp|Q9T043|RL142_ARATH (e_value=NbS00025105g0019.1 Mass: 15127 Score: 33 Matches: 1(1) Sequences: 1(1)
NbS00025105g0019.1 protein AED:0.09 eAED:0.09 QI:0|1|1|1|1|1|4|261|132; (*GB) gi|76161008|gb|ABA40467.1| (e_value=2e-72) glycoprotein-like protein [Solanum tuberosum];; (*SWP) sp|P55844|RL14_PEA (e_value=2e-65) Probable NbS00038226g0005.1 Mass: 15389 Score: 33 Matches: 1(1) Sequences: 1(1)
NbS00038226g0005.1 protein AED:0.23 eAED:0.23 QI:86|1|1|1|0.6|0.5|6|356|134; (*GB) gi|76161008|gb|ABA40467.1| (e_value=2e-75) glycoprotein-like protein [Solanum tuberosum];; (*SWP) sp|Q9T043|RL142_ARATH (e_value=
220.	NbS00035965g0001.1	protein AED:0.18 eAED:0.19 QI:0|0|0|0.33|1|1|3|0|161; (*GB) gi|18394828|ref|NP_564105.1| (e_value=2e-19) S-phase kinase-associated protein 1 [Arabidopsis thaliana];; (*SWP) sp|Q9LNT9|ASK4_ARATH	33	1(1)	1(1)	0.18	31	301.1400	900.3982	900.4301	-35.46	0	33	0.018	1	U	K.HAEVSGSSK.K
221.	NbS00011397g0001.1	protein AED:0.61 eAED:0.61 QI:0|0|0|0.5|1|1|2|0|130; (*SWP) sp|A1XQR9|RUXE_PIG (e_value=3e-31) Small nuclear ribonucleoprotein E OS=Sus scrofa GN=SNRPE PE=3 SV=1;; (*TAIR) AT4G30330.1 (e_value=	33	1(1)	1(1)	0.23	12456	602.8405	1203.6665	1203.6652	1.08	0	33	0.035	1	U	R.IQIWLFEQK.D
Proteins matching the same set of peptides:
NbS00011643g0015.1 Mass: 10334 Score: 33 Matches: 1(1) Sequences: 1(1)
NbS00011643g0015.1 protein AED:0.07 eAED:0.07 QI:151|1|1|1|0.8|0.83|6|432|88; (*GB) gi|356508935|ref|XP_003523208.1| (e_value=2e-56) PREDICTED: small nuclear ribonucleoprotein E-like [Glycine max];; (*SWP) sp|A1XQR9|NbS00034990g0011.1 Mass: 14072 Score: 33 Matches: 1(1) Sequences: 1(1)
NbS00034990g0011.1 protein AED:0.13 eAED:0.13 QI:153|0.8|0.83|1|0.8|0.66|6|389|118; (*GB) gi|356562483|ref|XP_003549500.1| (e_value=1e-53) PREDICTED: small nuclear ribonucleoprotein E [Glycine max];; (*SWP) sp|A1XQR9|NbS00046899g0003.1 Mass: 9817 Score: 33 Matches: 1(1) Sequences: 1(1)
NbS00046899g0003.1 protein AED:0.19 eAED:0.19 QI:0|0|0|1|1|1|2|0|84; (*GB) gi|356508935|ref|XP_003523208.1| (e_value=4e-50) PREDICTED: small nuclear ribonucleoprotein E-like [Glycine max];; (*SWP) sp|A1XQR9|RUXE_NbS00056919g0001.1 Mass: 9341 Score: 33 Matches: 1(1) Sequences: 1(1)
NbS00056919g0001.1 protein AED:0.17 eAED:0.17 QI:148|0.8|0.83|1|0.8|0.83|6|459|79; (*SWP) sp|A1XQR9|RUXE_PIG (e_value=1e-33) Small nuclear ribonucleoprotein E OS=Sus scrofa GN=SNRPE PE=3 SV=1;; (*TAIR) AT4G30330.1
222.	NbS00020307g0016.1	protein AED:0.13 eAED:0.13 QI:0|0.33|0.25|0.75|0.66|0.25|4|0|741; (*GB) gi|75249421|sp|Q93YF5.1|SUVH1_TOBAC (e_value=0.0) RecName: Full=Histone-lysine N-methyltransferase, H3 lysine-9 specific	33	2(2)	2(2)	0.08	10568	485.7704	969.5262	969.5244	1.86	0	31	0.041	1	U	R.GVIDVTNPR.G
							11617	555.3221	1108.6296	1108.6281	1.40	0	31	0.033	1	U	R.ILLAYDVFR.R
223.	NbS00027551g0008.1	protein AED:0.09 eAED:0.10 QI:319|0.53|0.48|1|0.84|0.81|27|401|2351; (*GB) gi|359482368|ref|XP_003632762.1| (e_value=0.0) PREDICTED: pre-mRNA-processing-splicing factor 8-like isoform 2 [Vitis	33	1(1)	1(1)	0.01	9329	403.2446	804.4746	804.4745	0.06	0	33	0.026	1	U	K.FGDLILK.A
224.	NbS00029120g0005.1	protein AED:0.30 eAED:0.35 QI:0|0.4|0.16|1|1|1|6|0|502; (*GB) gi|225442557|ref|XP_002284272.1| (e_value=0.0) PREDICTED: uncharacterized protein LOC100258278 [Vitis vinifera];; (*TAIR) AT3G16200.1	33	1(1)	1(1)	0.06	3243	369.5300	1105.5682	1105.5914	-20.97	1	33	0.051	1	U	-.MLERVLSSR.R
225.	NbS00004321g0109.1	protein AED:0.14 eAED:0.14 QI:204|1|0.66|1|1|1|3|255|287	33	1(1)	1(1)	0.11	11576	552.7762	1103.5379	1103.5400	-1.85	0	33	0.043	1	U	K.AFQSAYYVR.Y
Proteins matching the same set of peptides:
NbS00004583g0003.1 Mass: 17907 Score: 33 Matches: 1(1) Sequences: 1(1)
NbS00004583g0003.1 protein AED:0.19 eAED:0.22 QI:0|0.5|0|1|1|1|3|0|164; (*GB) gi|5327263|emb|CAB46351.1| (e_value=6e-92) major intrinsic protein 2 [Solanum tuberosum];; (*SWP) sp|Q8H5N9|PIP21_ORYSJ (e_value=2e-83) NbS00029456g0006.1 Mass: 33754 Score: 33 Matches: 1(1) Sequences: 1(1)
NbS00029456g0006.1 protein AED:0.22 eAED:0.22 QI:128|0.66|0.5|1|1|1|4|245|312; (*GB) gi|78191436|gb|ABB29939.1| (e_value=7e-178) major intrinsic protein 2-like [Solanum tuberosum];; (*SWP) sp|Q9ATM6|PIP24_MAIZE (
226.	NbS00000561g0021.1	protein AED:0.23 eAED:0.34 QI:0|0|0|1|0.2|0.16|6|0|324; (*GB) gi|19911171|dbj|BAB86912.1| (e_value=5e-70) putative cytochrome P450 [Solanum tuberosum];; (*SWP) sp|Q05047|C72A1_CATRO (e_value=9e-	33	1(1)	1(1)	0.09	15054	494.9284	1481.7633	1481.8089	-30.79	1	33	0.036	1	U	R.NEVLQIIGKDEPK.F
Proteins matching the same set of peptides:
NbS00000561g0024.1 Mass: 54217 Score: 33 Matches: 1(1) Sequences: 1(1)
NbS00000561g0024.1 protein AED:0.26 eAED:0.26 QI:0|0.2|0.16|1|0.4|0.33|6|0|466; (*GB) gi|242053687|ref|XP_002455989.1| (e_value=1e-82) hypothetical protein SORBIDRAFT_03g028560 [Sorghum bicolor];; (*SWP) sp|Q05047|NbS00000561g0025.1 Mass: 34036 Score: 33 Matches: 1(1) Sequences: 1(1)
NbS00000561g0025.1 protein AED:0.24 eAED:0.27 QI:0|0|0|1|0.33|0.25|4|0|295; (*GB) gi|4376203|gb|AAB05376.3| (e_value=4e-98) putative cytochrome P-450 [Nicotiana plumbaginifolia];; (*SWP) sp|Q05047|C72A1_CATRO (e_NbS00052797g0005.1 Mass: 22017 Score: 33 Matches: 1(1) Sequences: 1(1)
NbS00052797g0005.1 protein AED:0.35 eAED:0.35 QI:0|0|0|1|1|1|2|0|194; (*SWP) sp|Q05047|C72A1_CATRO (e_value=4e-66) Secologanin synthase OS=Catharanthus roseus GN=CYP72A1 PE=2 SV=1;; (*TAIR) AT3G14610.1 (e_value=2e-
227.	NbS00008412g0009.1	protein AED:0.13 eAED:0.13 QI:0|0.75|0.55|1|0.75|0.55|9|0|802; (*GB) gi|194396261|gb|ACF60500.1| (e_value=0.0) plastid transketolase [Nicotiana tabacum];; (*SWP) sp|Q43848|TKTC_SOLTU (e_value=0.0)	32	1(1)	1(1)	0.04	12588	611.3279	1220.6413	1220.6401	0.99	0	32	0.043	1	U	K.VTTTIGFGSPNK.A
Proteins matching the same set of peptides:
NbS00044448g0012.1 Mass: 82518 Score: 32 Matches: 1(1) Sequences: 1(1)
NbS00044448g0012.1 protein AED:0.24 eAED:0.25 QI:232|0.85|0.87|1|1|1|8|0|762; (*GB) gi|194396261|gb|ACF60500.1| (e_value=0.0) plastid transketolase [Nicotiana tabacum];; (*SWP) sp|Q43848|TKTC_SOLTU (e_value=0.0)
228.	NbS00018705g0023.1	protein AED:0.30 eAED:0.31 QI:0|0.66|0.75|1|0.33|0.75|4|388|71; (*GB) gi|242050850|ref|XP_002463169.1| (e_value=7e-39) hypothetical protein SORBIDRAFT_02g039000 [Sorghum bicolor];; (*SWP) sp|O82221|	32	1(1)	1(1)	0.44	15852	777.9285	1553.8424	1553.8413	0.69	0	32	0.027	1	U	R.GNSVVTIEALEPVAR.A
Proteins matching the same set of peptides:
NbS00024371g0006.1 Mass: 8908 Score: 32 Matches: 1(1) Sequences: 1(1)
NbS00024371g0006.1 protein AED:0.00 eAED:0.00 QI:102|1|1|1|1|1|4|366|80; (*GB) gi|242050850|ref|XP_002463169.1| (e_value=4e-48) hypothetical protein SORBIDRAFT_02g039000 [Sorghum bicolor];; (*SWP) sp|O82221|
229.	NbS00006168g0008.1	protein AED:0.11 eAED:0.11 QI:168|0|0|1|0|0|2|0|473; (*SWP) sp|Q9LHE3|ASPG2_ARATH (e_value=6e-108) Protein ASPARTIC PROTEASE IN GUARD CELL 2 OS=Arabidopsis thaliana GN=ASPG2 PE=2 SV=1;; (*TAIR)	32	1(1)	1(1)	0.06	17914	895.4501	1788.8856	1788.8854	0.11	0	32	0.035	1	U	K.LDAAGDGGVIVDSGTSVTR.L
Proteins matching the same set of peptides:
NbS00019115g0001.1 Mass: 53150 Score: 32 Matches: 1(1) Sequences: 1(1)
NbS00019115g0001.1 protein AED:0.03 eAED:0.03 QI:0|-1|0|1|-1|1|1|0|492; (*GB) gi|255564685|ref|XP_002523337.1| (e_value=0.0) Aspartic proteinase nepenthesin-1 precursor, putative [Ricinus communis];; (*SWP) sp|Q9LS40|
230.	NbS00005023g0005.1	protein AED:0.11 eAED:0.11 QI:134|1|1|1|0.8|0.83|6|218|290; (*GB) gi|71370259|gb|AAZ30377.1| (e_value=0.0) PHB2 [Nicotiana benthamiana];; (*SWP) sp|Q54Q31|PHB2_DICDI (e_value=8e-110) Prohibitin-	32	1(1)	1(1)	0.10	19174	1007.5618	2013.1090	2013.1007	4.12	0	32	0.019	1	U	K.SAQLIGQSIANNPAFITLR.K
Proteins matching the same set of peptides:
NbS00015766g0001.1 Mass: 37124 Score: 32 Matches: 1(1) Sequences: 1(1)
NbS00015766g0001.1 protein AED:0.29 eAED:0.29 QI:0|0.6|0.66|0.83|1|1|6|219|337; (*GB) gi|71370259|gb|AAZ30377.1| (e_value=1e-179) PHB2 [Nicotiana benthamiana];; (*SWP) sp|Q54Q31|PHB2_DICDI (e_value=2e-102) Prohibitin
231.	NbS00001184g0009.1	protein AED:0.24 eAED:0.25 QI:0|0.25|0.2|1|1|1|5|0|443; (*GB) gi|17402469|emb|CAD13177.1| (e_value=0.0) alpha-tubulin [Nicotiana tabacum];; (*SWP) sp|P46259|TBA1_PEA (e_value=0.0) Tubulin alpha-	32	1(1)	1(1)	0.07	10782	501.2852	1000.5559	1000.5553	0.58	0	32	0.048	1	U	K.DVNAAVATIK.T
Proteins matching the same set of peptides:
NbS00001594g0015.1 Mass: 62334 Score: 32 Matches: 1(1) Sequences: 1(1)
NbS00001594g0015.1 protein AED:0.04 eAED:0.04 QI:64|0.5|0.6|1|0.75|0.6|5|0|553; (*GB) gi|268619136|gb|ACZ13344.1| (e_value=0.0) tubulin alpha chain [Bursaphelenchus xylophilus];; (*SWP) sp|Q9ZRR5|TBA3_HORVU (e_value=NbS00003471g0210.1 Mass: 46317 Score: 32 Matches: 1(1) Sequences: 1(1)
NbS00003471g0210.1 protein AED:0.09 eAED:0.09 QI:260|1|0.75|1|0.66|0.5|4|0|414
NbS00003775g0004.1 Mass: 57025 Score: 32 Matches: 1(1) Sequences: 1(1)
NbS00003775g0004.1 protein AED:0.20 eAED:0.27 QI:205|0.57|0.75|1|0.85|0.75|8|433|509; (*GB) gi|225435758|ref|XP_002285721.1| (e_value=0.0) PREDICTED: tubulin alpha-1 chain [Vitis vinifera];; (*SWP) sp|Q9ZRJ4|TBA_NbS00006458g0003.1 Mass: 55859 Score: 32 Matches: 1(1) Sequences: 1(1)
NbS00006458g0003.1 protein AED:0.07 eAED:0.07 QI:12|0.33|0.25|1|0.66|0.5|4|0|500; (*GB) gi|17402471|emb|CAD13178.1| (e_value=0.0) alpha-tubulin [Nicotiana tabacum];; (*SWP) sp|P33629|TBA_PRUDU (e_value=0.0) Tubulin NbS00026888g0002.1 Mass: 33863 Score: 32 Matches: 1(1) Sequences: 1(1)
NbS00026888g0002.1 protein AED:0.13 eAED:0.20 QI:0|0|0|0.5|1|1|2|0|298; (*SWP) sp|P14641|TBA2_MAIZE (e_value=1e-141) Tubulin alpha-2 chain OS=Zea mays GN=TUBA2 PE=3 SV=1;; (*TAIR) AT4G14960.1 (e_value=6e-142) | Symbols: NbS00027138g0007.1 Mass: 48793 Score: 32 Matches: 1(1) Sequences: 1(1)
NbS00027138g0007.1 protein AED:0.29 eAED:0.30 QI:0|0.6|0.66|1|0.8|0.83|6|219|437; (*GB) gi|225435758|ref|XP_002285721.1| (e_value=0.0) PREDICTED: tubulin alpha-1 chain [Vitis vinifera];; (*SWP) sp|Q02245|TBA5_MAIZE NbS00031544g0010.1 Mass: 50360 Score: 32 Matches: 1(1) Sequences: 1(1)
NbS00031544g0010.1 protein AED:0.10 eAED:0.10 QI:4|1|1|1|1|1|4|217|450; (*GB) gi|386870485|gb|AFJ42573.1| (e_value=0.0) alpha-tubulin [Sesamum indicum];; (*SWP) sp|P33629|TBA_PRUDU (e_value=0.0) Tubulin alpha chain NbS00038051g0004.1 Mass: 55743 Score: 32 Matches: 1(1) Sequences: 1(1)
NbS00038051g0004.1 protein AED:0.04 eAED:0.04 QI:0|0|0|1|1|1|3|0|493; (*GB) gi|17402469|emb|CAD13177.1| (e_value=0.0) alpha-tubulin [Nicotiana tabacum];; (*SWP) sp|P33629|TBA_PRUDU (e_value=0.0) Tubulin alpha chain NbS00043519g0004.1 Mass: 55523 Score: 32 Matches: 1(1) Sequences: 1(1)
NbS00043519g0004.1 protein AED:0.10 eAED:0.10 QI:0|0.4|0.16|1|1|1|6|0|496; (*GB) gi|54036492|sp|Q6VAF9.1|TBA4_GOSHI (e_value=0.0) RecName: Full=Tubulin alpha-4 chain; AltName: Full=Alpha-4-tubulin;; (*SWP) sp|Q6VAF9|NbS00058547g0002.1 Mass: 58434 Score: 32 Matches: 1(1) Sequences: 1(1)
NbS00058547g0002.1 protein AED:0.08 eAED:0.08 QI:4|0.75|0.4|1|1|1|5|0|526; (*GB) gi|348515729|ref|XP_003445392.1| (e_value=0.0) PREDICTED: tubulin alpha chain-like [Oreochromis niloticus];; (*SWP) sp|P33623|TBA1_NbC24729591g0004.1 Mass: 15383 Score: 32 Matches: 1(1) Sequences: 1(1)
NbC24729591g0004.1 protein AED:0.03 eAED:0.07 QI:0|0|0|1|1|1|2|0|134; (*GB) gi|359497525|ref|XP_003635553.1| (e_value=5e-65) PREDICTED: tubulin alpha-1 chain-like, partial [Vitis vinifera];; (*SWP) sp|P33623|TBA1_NbS00050901g0019.1 Mass: 57748 Score: 32 Matches: 1(1) Sequences: 1(1)
NbS00050901g0019.1 protein AED:0.02 eAED:0.02 QI:0|0|0|1|0.5|0.33|3|0|513; (*GB) gi|77745465|gb|ABB02631.1| (e_value=0.0) unknown [Solanum tuberosum];; (*SWP) sp|P33629|TBA_PRUDU (e_value=0.0) Tubulin alpha chain
232.	NbS00059407g0001.1	protein AED:0.31 eAED:0.31 QI:0|0|0|1|1|1|3|0|138; (*SWP) sp|P06005|PSBD_SPIOL (e_value=4e-44) Photosystem II D2 protein OS=Spinacia oleracea GN=psbD PE=1 SV=3;; (*ITAG) ATCG00270.1 (e_value=3e-	32	1(1)	1(1)	0.22	11084	521.3064	1040.5982	1040.5978	0.41	0	32	0.026	1	U	K.NILLNEGIR.A
233.	NbS00017399g0001.1	protein AED:0.12 eAED:0.12 QI:0|0.75|0.2|1|1|1|5|0|372; (*GB) gi|399212|sp|P31541.1|CLPAA_SOLLC (e_value=0.0) RecName: Full=ATP-dependent Clp protease ATP-binding subunit clpA homolog CD4A, chloroplastic;	32	1(1)	1(1)	0.08	12027	580.3010	1158.5874	1158.5880	-0.58	0	32	0.054	1	U	K.AIDLIDEAGSR.V
Proteins matching the same set of peptides:
NbS00017400g0001.1 Mass: 66531 Score: 32 Matches: 1(1) Sequences: 1(1)
NbS00017400g0001.1 protein AED:0.39 eAED:0.39 QI:0|0.75|0.2|1|1|1|5|0|588; (*SWP) sp|P31541|CLPAA_SOLLC (e_value=0.0) ATP-dependent Clp protease ATP-binding subunit clpA homolog CD4A, chloroplastic OS=Solanum lycopersicum NbS00017400g0010.1 Mass: 41631 Score: 32 Matches: 1(1) Sequences: 1(1)
NbS00017400g0010.1 protein AED:0.12 eAED:0.12 QI:0|1|0.4|1|1|1|5|0|372; (*SWP) sp|P31541|CLPAA_SOLLC (e_value=0.0) ATP-dependent Clp protease ATP-binding subunit clpA homolog CD4A, chloroplastic OS=Solanum lycopersicum NbS00004792g0016.1 Mass: 104270 Score: 32 Matches: 1(1) Sequences: 1(1)
NbS00004792g0016.1 protein AED:0.26 eAED:0.27 QI:7|0.55|0.4|1|0.77|0.7|10|0|938; (*GB) gi|399213|sp|P31542.1|CLPAB_SOLLC (e_value=0.0) RecName: Full=ATP-dependent Clp protease ATP-binding subunit clpA homolog CD4B, NbS00017399g0022.1 Mass: 100907 Score: 32 Matches: 1(1) Sequences: 1(1)
NbS00017399g0022.1 protein AED:0.20 eAED:0.21 QI:7|0.66|0.6|1|0.55|0.6|10|0|906; (*GB) gi|399213|sp|P31542.1|CLPAB_SOLLC (e_value=0.0) RecName: Full=ATP-dependent Clp protease ATP-binding subunit clpA homolog CD4B, NbS00017400g0004.1 Mass: 102872 Score: 32 Matches: 1(1) Sequences: 1(1)
NbS00017400g0004.1 protein AED:0.33 eAED:0.33 QI:0|0.7|0.54|0.90|1|1|11|0|928; (*SWP) sp|P31542|CLPAB_SOLLC (e_value=0.0) ATP-dependent Clp protease ATP-binding subunit clpA homolog CD4B, chloroplastic OS=Solanum NbS00020863g0003.1 Mass: 59028 Score: 32 Matches: 1(1) Sequences: 1(1)
NbS00020863g0003.1 protein AED:0.25 eAED:0.25 QI:0|0.62|0.33|1|1|1|9|0|535; (*GB) gi|399213|sp|P31542.1|CLPAB_SOLLC (e_value=0.0) RecName: Full=ATP-dependent Clp protease ATP-binding subunit clpA homolog CD4B, chloroplastic; NbS00024706g0002.1 Mass: 100869 Score: 32 Matches: 1(1) Sequences: 1(1)
NbS00024706g0002.1 protein AED:0.27 eAED:0.27 QI:0|0.87|0.66|1|1|1|9|0|908; (*GB) gi|399213|sp|P31542.1|CLPAB_SOLLC (e_value=0.0) RecName: Full=ATP-dependent Clp protease ATP-binding subunit clpA homolog CD4B, chloroplastic
234.	NbS00005732g0004.1	protein AED:0.15 eAED:0.15 QI:0|0.2|0|0.83|1|1|6|0|478; (*GB) gi|255543963|ref|XP_002513044.1| (e_value=3e-173) Aspartic proteinase nepenthesin-1 precursor, putative [Ricinus communis];; (*SWP)	32	1(1)	1(1)	0.06	14149	688.3683	1374.7220	1374.7184	2.67	0	32	0.047	1	U	R.SSFYYVNLVGVK.V
Proteins matching the same set of peptides:
NbS00037255g0003.1 Mass: 47713 Score: 32 Matches: 1(1) Sequences: 1(1)
NbS00037255g0003.1 protein AED:0.15 eAED:0.15 QI:0|1|0.66|1|1|1|3|0|438; (*GB) gi|255543963|ref|XP_002513044.1| (e_value=0.0) Aspartic proteinase nepenthesin-1 precursor, putative [Ricinus communis];; (*SWP) sp|Q9LHE3|
235.	NbS00006675g0003.1	protein AED:0.09 eAED:0.09 QI:0|0|0|0.66|1|1|3|416|592; (*GB) gi|225470260|ref|XP_002264285.1| (e_value=0.0) PREDICTED: U3 small nucleolar RNA-associated protein 18 homolog [Vitis vinifera];; (*	32	1(1)	1(1)	0.05	16891	821.4570	1640.8994	1640.8985	0.54	0	32	0.028	1	U	K.LVGDILQSNEDLVVK.S
Proteins matching the same set of peptides:
NbS00009753g0001.1 Mass: 26465 Score: 32 Matches: 1(1) Sequences: 1(1)
NbS00009753g0001.1 protein AED:0.26 eAED:0.26 QI:309|1|0.5|1|0|0|2|0|235; (*SWP) sp|Q9FMU5|UTP18_ARATH (e_value=7e-69) U3 small nucleolar RNA-associated protein 18 homolog OS=Arabidopsis thaliana GN=At5g14050 PE=NbS00017899g0002.1 Mass: 65190 Score: 32 Matches: 1(1) Sequences: 1(1)
NbS00017899g0002.1 protein AED:0.11 eAED:0.11 QI:0|-1|0|1|-1|1|1|0|583; (*GB) gi|297735496|emb|CBI17936.3| (e_value=0.0) unnamed protein product [Vitis vinifera];; (*SWP) sp|Q9FMU5|UTP18_ARATH (e_value=0.0) U3 small
236.	NbS00043662g0002.1	protein ; (*GB) gi|296089862|emb|CBI39681.3| (e_value=5e-45) unnamed protein product [Vitis vinifera];; (*SWP) sp|Q8VYE4|PTR12_ARATH (e_value=4e-25) Probable peptide/nitrate transporter At1g27040	32	1(1)	1(1)	0.16	9517	416.2504	830.4862	830.4862	0.02	0	32	0.051	2	U	R.TITDLLR.R
237.	NbS00027742g0013.1	protein AED:0.00 eAED:0.01 QI:0|1|1|1|1|1|7|309|363; (*GB) gi|77416977|gb|ABA81884.1| (e_value=4e-80) nuclear RNA binding protein-like [Solanum tuberosum];; (*TAIR) AT5G47210.1 (e_value=2e-34)	32	1(1)	1(1)	0.08	14026	680.8597	1359.7048	1359.7034	1.01	0	32	0.049	1	U	K.IEDVGQFPSLGAK.-
238.	NbS00005060g0011.1	protein AED:0.28 eAED:0.49 QI:0|0|0|1|0|0|2|0|110; (*GB) gi|356525523|ref|XP_003531374.1| (e_value=1e-24) PREDICTED: cytochrome P450 71A1-like [Glycine max];; (*SWP) sp|P24465|C71A1_PERAE (e_value=	31	1(1)	1(1)	0.26	10897	339.5380	1015.5922	1015.5913	0.82	1	31	0.041	2	U	R.KEEVSILAK.S
239.	NbS00009355g0003.1	protein AED:0.19 eAED:0.19 QI:0|-1|0|1|-1|1|1|0|585; (*GB) gi|307135979|gb|ADN33838.1| (e_value=0.0) pre-mRNA splicing factor [Cucumis melo subsp. melo];; (*SWP) sp|Q9DC48|PRP17_MOUSE (e_value	31	1(1)	1(1)	0.05	8449	651.8800	1301.7454	1301.7384	5.45	0	31	0.032	1	U	R.VWEYGIPVVIK.Y
Proteins matching the same set of peptides:
NbS00039920g0014.1 Mass: 69257 Score: 31 Matches: 1(1) Sequences: 1(1)
NbS00039920g0014.1 protein AED:0.18 eAED:0.18 QI:0|0|0|0.5|0|0|4|0|608; (*GB) gi|307135979|gb|ADN33838.1| (e_value=0.0) pre-mRNA splicing factor [Cucumis melo subsp. melo];; (*SWP) sp|Q9DC48|PRP17_MOUSE (e_value=
240.	NbS00046532g0005.1	protein AED:0.23 eAED:0.23 QI:236|1|1|1|1|1|10|251|775; (*GB) gi|224116492|ref|XP_002317314.1| (e_value=0.0) predicted protein [Populus trichocarpa];; (*SWP) sp|O65351|SUBL_ARATH (e_value=0.0)	31	1(1)	1(1)	0.04	11944	575.3174	1148.6203	1148.6190	1.20	0	31	0.055	1	U	R.AGGIGYILGNSK.A
241.	NbS00000211g0112.1	protein AED:0.16 eAED:0.16 QI:0|0.88|0.8|1|0.88|0.8|10|0|389	31	1(0)	1(0)	0.08	9336	404.2216	806.4286	806.4286	-0.11	0	31	0.073	1	U	R.LDFAVSR.E
Proteins matching the same set of peptides:
NbS00029128g0009.1 Mass: 39264 Score: 31 Matches: 1(0) Sequences: 1(0)
NbS00029128g0009.1 protein AED:0.23 eAED:0.23 QI:0|0.75|0.66|1|0.87|0.77|9|1155|348; (*GB) gi|6899972|emb|CAB71293.1| (e_value=0.0) chloroplast ferredoxin-NADP+ oxidoreductase precursor [Capsicum annuum];; (*SWP
242.	NbS00056997g0003.1	protein AED:0.27 eAED:0.27 QI:218|1|1|1|1|1|3|277|931; (*GB) gi|8919178|emb|CAB96077.1| (e_value=0.0) alpha-glucosidase [Solanum tuberosum];; (*SWP) sp|Q9S7Y7|XYL1_ARATH (e_value=0.0) Alpha-xylosidase	31	1(1)	1(1)	0.03	9735	436.7637	871.5129	871.5127	0.22	0	31	0.062	1	U	K.VTVLGLDR.I
243.	NbS00020649g0003.1	protein AED:0.03 eAED:0.03 QI:46|1|1|1|1|1|3|317|655; (*SWP) sp|P09114|ILVB2_TOBAC (e_value=0.0) Acetolactate synthase 2, chloroplastic OS=Nicotiana tabacum GN=ALS SURB PE=1 SV=1;; (*TAIR) AT3G48560.1	31	1(1)	1(1)	0.05	1961	328.5400	982.5982	982.6175	-19.66	0	31	0.02	1	U	K.ILLEQIVR.L
244.	NbS00040938g0004.1	protein AED:0.11 eAED:0.11 QI:0|0|0|1|0.5|0.66|3|0|334; (*TAIR) AT4G29310.1 (e_value=2e-132) | Symbols: | Protein of unknown function (DUF1005) | chr4:14437892-14439609 RVERSE LENGTH=424;; (*ITAG)	31	1(1)	1(1)	0.09	1961	328.5400	982.5982	982.6426	-45.24	0	31	0.02	1	U	R.LIIEALALK.L
245.	NbS00007750g0014.1	protein AED:0.40 eAED:0.40 QI:0|0.75|0.6|1|0.75|0.6|5|0|199; (*GB) gi|351723391|ref|NP_001237789.1| (e_value=4e-117) uncharacterized protein LOC100500164 [Glycine max];; (*SWP) sp|P42791|RL182_	31	1(1)	1(1)	0.15	12371	598.3615	1194.7085	1194.7084	0.03	0	31	0.017	1	U	R.APLGQNTLLLR.G
Proteins matching the same set of peptides:
NbS00013932g0015.1 Mass: 27872 Score: 31 Matches: 1(1) Sequences: 1(1)
NbS00013932g0015.1 protein AED:0.35 eAED:0.35 QI:0|0.4|0.5|1|0.8|0.66|6|0|249; (*GB) gi|351723391|ref|NP_001237789.1| (e_value=4e-114) uncharacterized protein LOC100500164 [Glycine max];; (*SWP) sp|P42791|RL182_ARATH NbS00021061g0110.1 Mass: 20934 Score: 31 Matches: 1(1) Sequences: 1(1)
NbS00021061g0110.1 protein AED:0.40 eAED:0.40 QI:0|1|0.75|1|1|1|4|0|187
NbS00025676g0010.1 Mass: 20946 Score: 31 Matches: 1(1) Sequences: 1(1)
NbS00025676g0010.1 protein AED:0.34 eAED:0.34 QI:0|1|0.75|1|1|1|4|0|187; (*GB) gi|351723391|ref|NP_001237789.1| (e_value=7e-113) uncharacterized protein LOC100500164 [Glycine max];; (*SWP) sp|P42791|RL182_ARATH
246.	NbS00000250g0010.1	protein AED:0.23 eAED:0.23 QI:0|0.83|0.78|0.89|0.77|0.78|19|437|448; (*GB) gi|238814974|gb|ACR56690.1| (e_value=0.0) enolase [Nicotiana tabacum];; (*SWP) sp|P26300|ENO_SOLLC (e_value=0.0) Enolase	31	1(1)	1(1)	0.07	18033	907.4319	1812.8492	1812.8530	-2.08	0	31	0.039	1	U	R.IEEELGSDAVYAGASFR.K
Proteins matching the same set of peptides:
NbS00026102g0006.1 Mass: 50192 Score: 31 Matches: 1(1) Sequences: 1(1)
NbS00026102g0006.1 protein AED:0.19 eAED:0.19 QI:0|0.86|0.87|1|0.93|0.87|16|429|461; (*GB) gi|238814974|gb|ACR56690.1| (e_value=0.0) enolase [Nicotiana tabacum];; (*SWP) sp|P26300|ENO_SOLLC (e_value=0.0) Enolase
247.	NbS00002556g0019.1	protein AED:0.14 eAED:0.14 QI:0|1|0.33|1|1|1|3|0|298; (*SWP) sp|Q9FL12|DEGP9_ARATH (e_value=1e-127) Protease Do-like 9 OS=Arabidopsis thaliana GN=DEGP9 PE=2 SV=1;; (*TAIR) AT5G40200.1 (e_value=	31	1(0)	1(0)	0.10	16546	808.9141	1615.8137	1615.8166	-1.77	0	31	0.056	1	U	R.VASLEGTTVNNADVAR.V
248.	NbS00016013g0004.1	protein AED:0.27 eAED:0.27 QI:0|1|0.66|1|1|0.66|3|0|319; (*GB) gi|255555327|ref|XP_002518700.1| (e_value=0.0) DNA-directed RNA polymerase II subunit, putative [Ricinus communis];; (*SWP) sp|Q39211|	31	1(1)	1(1)	0.09	19815	735.9817	2204.9232	2204.9644	-18.68	0	31	0.014	1	U	R.LSDDTVEADDQFGELGAHMR.G
Proteins matching the same set of peptides:
NbS00035513g0006.1 Mass: 36000 Score: 31 Matches: 1(1) Sequences: 1(1)
NbS00035513g0006.1 protein AED:0.30 eAED:0.30 QI:0|0.5|0.66|1|1|1|3|0|318; (*GB) gi|255555327|ref|XP_002518700.1| (e_value=0.0) DNA-directed RNA polymerase II subunit, putative [Ricinus communis];; (*SWP) sp
249.	NbS00005419g0006.1	protein	31	1(1)	1(1)	0.10	8744	349.2341	696.4536	696.4534	0.36	0	31	0.0094	3	U	K.IGGLPIK.G
250.	NbS00004972g0108.1	protein AED:0.17 eAED:0.17 QI:133|0|0.5|1|1|1|2|0|460	30	1(1)	1(1)	0.06	10797	502.2994	1002.5842	1002.6147	-30.45	0	30	0.052	3	U	R.IMLVGLLTK.N
Proteins matching the same set of peptides:
NbS00015392g0110.1 Score: 30 Matches: 1(1) Sequences: 1(1)
251.	NbS00006241g0007.1	protein AED:0.11 eAED:0.19 QI:0|0.5|0.33|1|0|0|3|31|414; (*GB) gi|225470070|ref|XP_002269458.1| (e_value=1e-33) PREDICTED: uncharacterized protein LOC100259805 [Vitis vinifera];; (*TAIR) AT2G44730.1	30	1(1)	1(1)	0.07	10679	493.7562	985.4979	985.5305	-33.11	1	30	0.055	2	U	K.KGVGGGGGGGGVK.R
Proteins matching the same set of peptides:
NbS00040287g0001.1 Score: 30 Matches: 1(1) Sequences: 1(1)
252.	NbS00010046g0020.1	protein AED:0.25 eAED:0.25 QI:0|0.76|0.66|0.94|0.64|0.66|18|0|588; (*GB) gi|171854667|dbj|BAG16523.1| (e_value=0.0) putative NADPH oxidoreductase [Capsicum chinense];; (*SWP) sp|Q8BGC4|ZADH2_MOUSE	30	1(1)	1(1)	0.05	19303	686.0511	2055.1316	2055.1252	3.12	0	30	0.025	1	U	R.LPLDSGFEAVGIIAAIGDAVK.N
253.	NbS00001581g0012.1	protein AED:0.09 eAED:0.10 QI:0|1|0.6|1|0.75|0.8|5|0|220; (*GB) gi|242044476|ref|XP_002460109.1| (e_value=3e-117) hypothetical protein SORBIDRAFT_02g022890 [Sorghum bicolor];; (*SWP) sp|Q9FM19|	30	1(1)	1(1)	0.14	10245	467.2797	932.5448	932.5443	0.48	0	30	0.057	1	U	K.YLAGLGIAR.Q
Proteins matching the same set of peptides:
NbS00010885g0004.1 Mass: 34023 Score: 30 Matches: 1(1) Sequences: 1(1)
NbS00010885g0004.1 protein AED:0.24 eAED:0.24 QI:142|1|0.8|1|1|1|5|0|305; (*GB) gi|46452120|gb|AAS98165.1| (e_value=0.0) hypersensitive-induced reaction protein [Capsicum annuum];; (*SWP) sp|Q9FM19|HIR1_ARATH (e_NbS00026918g0022.1 Mass: 31656 Score: 30 Matches: 1(1) Sequences: 1(1)
NbS00026918g0022.1 protein AED:0.29 eAED:0.30 QI:284|1|0.83|1|0.8|0.83|6|0|285; (*GB) gi|46452120|gb|AAS98165.1| (e_value=0.0) hypersensitive-induced reaction protein [Capsicum annuum];; (*SWP) sp|Q9FM19|HIR1_ARATH
254.	Nb101Scf00283g0008.1	SR45	26*	8(2)	8(2)	0.15	14200	461.8946	1382.6620	1382.6612	0.58	0	22	0.007	1	U	K.AQLHMDGAQIDGK.I
							11280	356.2046	1065.5918	1065.5931	-1.17	0	17	0.018	1	U	R.VLHVDQLSR.N
							10464	480.7450	959.4754	959.4753	0.12	0	11	0.082	1	U	K.GFAYVEFK.T
							8832	358.2085	714.4024	714.4137	-15.78	1	10	0.1	1	U	R.SISPRR.G
							11281	533.8043	1065.5941	1065.5931	0.93	0	(10)	0.11	1	U	R.VLHVDQLSR.N
							4045	381.7100	761.4054	761.4072	-2.28	0	8	0.16	1	U	K.FTLPER.K
							1425	323.1800	644.3454	644.3493	-6.03	0	3	0.48	1	U	K.SPAGVSK.R
							10771	500.7745	999.5345	999.5349	-0.44	1	2	0.65	1	U	R.KVSPTPESR.V

## Sheet: RiSP7+SP  summary
Summary of identified proteins immunoprecipitated with RiSP7+SP-eGFP as bait
Type of search	MS/MS Ion Search
Quantitation	None
Enzyme	Trypsin
Fixed modifications	Carbamidomethyl (C)
Variable modifications	Oxidation (M)
Mass values	Monoisotopic
Protein mass	Unrestricted
Peptide mass tolerance	50 ppm
Fragment mass tolerance	0.6 Da
Max missed cleavages	1
Instrument type	Default
Number of queries	21635
Significance threshold p<	0.05
Max. number of families	AUTO
Ions score or expect cut-off	30
Preferred taxonomy	All entries
Family	Member	Accession	Score	Mass	Num. of matches	Num. of significant matches	Num. of sequences	Num. of significant sequences	emPAI	Description
1	1	NbS00023525g0004.1	679	15039	33	33	8	8	10.63	NbS00023525g0004.1 protein AED:0.27 eAED:0.28 QI:0|0|0|0.5|1|1|2|0|137
2	1	NbS00031648g0011.1	503	99402	29	28	22	22	1.11	NbS00031648g0011.1 protein AED:0.23 eAED:0.23 QI:280|1|1|1|0.95|0.91|23|300|916
3	1	gi|297262447|ref|XP_001098182.2|	439	65341	21	21	12	12	0.8	gi|297262447|ref|XP_001098182.2| PREDICTED: keratin, type II cytoskeletal 1-like isoform 6 [Macaca mulatta]
4	1	NbS00021492g0001.1	314	72107	16	16	11	11	0.63	NbS00021492g0001.1 protein AED:0.22 eAED:0.25 QI:0|0.70|0.72|0.94|0.94|0.88|18|255|639
5	1	gi|28317|emb|CAA32649.1|	310	59720	16	16	12	12	0.9	gi|28317|emb|CAA32649.1| unnamed protein product [Homo sapiens]
6	1	NbS00056353g0008.1	291	62335	16	16	13	13	1.05	NbS00056353g0008.1 protein AED:0.25 eAED:0.25 QI:0|0.92|0.85|1|0.92|0.92|14|0|554
3	2	gi|148727309|ref|NP_001092039.1|	276	66230	12	12	8	8	0.47	gi|148727309|ref|NP_001092039.1| keratin, type II cytoskeletal 2 epidermal [Pan troglodytes]
7	1	NbS00008178g0018.1	276	15524	12	12	4	4	1.69	NbS00008178g0018.1 protein AED:0.03 eAED:0.03 QI:116|1|1|1|1|1|2|157|148
6	2	NbS00054358g0003.1	264	62948	15	15	12	12	0.94	NbS00054358g0003.1 protein AED:0.12 eAED:0.14 QI:177|0.91|0.84|1|0.91|0.84|13|0|563
8	1	NbS00000471g0009.1	250	32669	10	10	6	6	0.97	NbS00000471g0009.1 protein AED:0.15 eAED:0.15 QI:0|0|0.33|1|1|1|3|0|301
9	1	NbS00001169g0153.1	240	36448	9	9	7	7	0.84	NbS00001169g0153.1 protein AED:0.25 eAED:0.25 QI:0|0.5|0.4|1|1|1|5|0|341
10	1	NbS00027807g0002.1	235	45317	10	10	7	7	0.76	NbS00027807g0002.1 protein AED:0.05 eAED:0.05 QI:0|1|0.5|1|0|0|2|953|413
7	2	NbC25918569g0001.1	229	11402	12	12	6	6	7.22	NbC25918569g0001.1 protein AED:0.00 eAED:0.00 QI:0|-1|0|1|-1|1|1|0|103
7	3	NbS00001942g0006.1	226	15769	10	10	3	3	0.79	NbS00001942g0006.1 protein AED:0.00 eAED:0.00 QI:75|1|1|1|1|1|2|198|151
11	1	NbS00017066g0003.1	221	21609	4	4	3	3	0.78	NbS00017066g0003.1 protein AED:0.01 eAED:0.01 QI:0|-1|0|1|-1|1|1|0|208
6	3	NbS00033686g0006.1	215	69818	14	14	12	12	0.82	NbS00033686g0006.1 protein AED:0.16 eAED:0.16 QI:197|1|1|1|1|1|15|214|623
8	2	NbS00000987g0004.1	200	28363	9	9	5	5	1.17	NbS00000987g0004.1 protein AED:0.21 eAED:0.21 QI:0|-1|0|1|-1|1|1|0|266
7	4	NbS00011945g0012.1	196	22544	9	9	5	5	1.3	NbS00011945g0012.1 protein AED:0.16 eAED:0.16 QI:0|0|0|1|0|0.5|2|147|203
12	1	NbS00010009g0002.1	184	118617	8	8	7	7	0.24	NbS00010009g0002.1 protein AED:0.20 eAED:0.20 QI:0|1|1|1|1|1|21|408|1058
8	3	NbS00014580g0002.1	182	28269	8	8	5	5	0.95	NbS00014580g0002.1 protein AED:0.38 eAED:0.38 QI:0|-1|0|1|-1|1|1|0|265
13	1	NbS00000867g0011.1	179	30015	6	6	5	5	0.69	NbS00000867g0011.1 protein AED:0.34 eAED:0.34 QI:171|0.9|0.90|1|0.7|0.63|11|450|270
14	1	NbS00010583g0001.1	176	22083	4	4	2	2	0.76	NbS00010583g0001.1 protein AED:0.25 eAED:0.25 QI:0|-1|0|1|-1|1|1|0|210
15	1	NbS00007511g0005.1	168	117195	8	8	6	6	0.21	NbS00007511g0005.1 protein AED:0.26 eAED:0.26 QI:0|0.62|0.55|0.88|1|1|9|0|1084
16	1	NbS00004085g0015.1	162	23594	7	7	6	6	1.21	NbS00004085g0015.1 protein AED:0.29 eAED:0.29 QI:92|0.25|0.2|1|1|1|5|0|225
12	2	NbS00014977g0008.1	155	125165	8	8	6	6	0.23	NbS00014977g0008.1 protein AED:0.16 eAED:0.16 QI:16|0.95|0.90|1|0.95|0.90|22|432|1125
17	1	NbS00035687g0007.1	151	28986	4	4	4	4	0.55	NbS00035687g0007.1 protein AED:0.23 eAED:0.23 QI:300|1|0.75|1|1|1|4|0|274
18	1	NbS00000671g0042.1	146	63379	6	6	5	5	0.29	NbS00000671g0042.1 protein AED:0.13 eAED:0.13 QI:0|0.83|0.57|1|1|0.85|7|0|571
19	1	NbS00007993g0305.1	146	30118	5	5	4	4	0.52	NbS00007993g0305.1 protein AED:0.00 eAED:0.00 QI:0|-1|0|1|-1|1|1|0|261
20	1	NbS00019305g0027.1	140	59772	5	5	5	5	0.31	NbS00019305g0027.1 protein AED:0.37 eAED:0.37 QI:0|1|0.88|1|1|1|9|0|556
21	1	NbS00043180g0003.1	138	52871	6	6	5	5	0.44	NbS00043180g0003.1 protein AED:0.10 eAED:0.10 QI:0|1|0.5|1|1|1|4|944|486
22	1	NbS00009714g0011.1	131	45483	5	5	4	4	0.32	NbS00009714g0011.1 protein AED:0.20 eAED:0.20 QI:131|0.83|0.71|1|0.83|0.57|7|463|410
4	2	NbS00019862g0010.1	127	72039	6	6	4	4	0.2	NbS00019862g0010.1 protein AED:0.10 eAED:0.10 QI:0|0.92|1|1|0.92|0.93|15|328|640
23	1	NbS00019623g0001.1	127	49575	5	5	4	4	0.29	NbS00019623g0001.1 protein AED:0.21 eAED:0.21 QI:0|1|0.5|1|1|1|2|0|447
24	1	NbS00042109g0018.1	126	27332	5	5	5	5	0.78	NbS00042109g0018.1 protein AED:0.00 eAED:0.00 QI:0|1|0.5|1|1|1|2|0|256
25	1	NbS00010295g0007.1	121	13224	2	2	1	1	0.26	NbS00010295g0007.1 protein AED:0.12 eAED:0.12 QI:0|0|0|0.5|1|1|2|0|119
19	2	NbS00033593g0008.1	112	32632	3	3	3	3	0.34	NbS00033593g0008.1 protein AED:0.04 eAED:0.05 QI:310|0|0.5|1|0|0|2|0|280
9	2	NbS00008911g0002.1	110	47595	6	6	4	4	0.31	NbS00008911g0002.1 protein AED:0.35 eAED:0.35 QI:460|0.77|0.7|1|1|1|10|229|443
26	1	NbS00000634g0101.1	102	15316	8	8	4	4	1.72	NbS00000634g0101.1 protein AED:0.21 eAED:0.21 QI:0|-1|0|1|-1|1|1|0|136
27	1	NbS00003380g0115.1	102	26058	4	4	3	3	0.44	NbS00003380g0115.1 protein AED:0.12 eAED:0.12 QI:355|0.66|0.85|1|0.33|0.42|7|134|238
[truncated: 187 more rows]

## Sheet: RiSP7+SP Validation
Identified peptides using as bait the protein RiSP7+SP-eGFP
[truncated: 95 more rows]

[truncated: 3 more sheets: eGFP raw peptides, eGFP summary, eGFP Validation]
