# Supplementary material for: Alternative splicing regulation in plants by SP7-like effectors from symbiotic arbuscular mycorrhizal fungi
Source: Nat Commun. 2024 Aug 19;15:7107. doi: 10.1038/s41467-024-51512-5 (PMC11333574; doi:10.1038/s41467-024-51512-5)
Supplement: Supplementary file 10 — Source Data [file 41467_2024_51512_MOESM10_ESM.zip › Source_Data_Betz_et_al_2024.xlsx]

## Sheet: Figure 6
Source Data - Betz et al., 2024
For each figure section the table on the left side includes the raw data used to generate the plot(s) and the table on the right side, when present, shows the used statistical test and obtained p-value for each comparison.
Figure 6. Ectopic expression of SP7-like effectors in A. thaliana has a negative effect on the function of SR45, a putative negative regulator of the AM symbiosis.
Figure 6b. Number of A. thaliana plants showing flowering
Quantification of flowering
Line	Number of plants	Flowering	Percentage Flowering
Col-0	16	16	100
RiSP7 537A	12	10	83
RiSP7 528	12	7	58
RiSP7 535	17	6	35
RiSP7 532	10	2	20
RiSP2	10	6	60
hrlp-1	9	5	56
sr45-1	6	4	67
Figure 6d. Expression values relative to AtActin2
Relative expression values								Statistical tests and p-values
Line	#	AtFLC	AtFT	AtSOC1				Comparison	Variable	Test	p-value	Symbol
Col-0	1	8.47566e-05	0.639303	0.49297				Col-0 vs RiSP7	AtFLC relative expression	Mann-Whitney U test	0.004388	**
Col-0	2	9.31654e-05	0.0587085	0.399988				Col-0 vs hrlp-1	AtFLC relative expression	Mann-Whitney U test	0.01212	*
Col-0	3	9.33607e-05	0.0573575	0.401419				Col-0 vs sr45-1	AtFLC relative expression	Mann-Whitney U test	0.04444	*
Col-0	4	9.32513e-05	0.0991952	0.418748				Col-0 vs RiSP7	AtFT relative expression	Mann-Whitney U test	4.571e-05	***
Col-0	5	8.65474e-05	0.0711762	0.405575				Col-0 vs hrlp-1	AtFT relative expression	Mann-Whitney U test	0.04848	*
Col-0	6	9.98316e-05	0.0810577	0.450467				Col-0 vs sr45-1	AtFT relative expression	Mann-Whitney U test	0.04444	*
Col-0	7	0.000153819	0.0925308	0.521101				Col-0 vs RiSP7	AtSOC1 relative expression	Mann-Whitney U test	9.141e-05	***
Col-0	8	5.71192e-05	0.0836192	0.336659				Col-0 vs hrlp-1	AtSOC1 relative expression	Mann-Whitney U test	0.01212	*
RiSP7 528	1	0.000183033	0.00611952	0.174683				Col-0 vs sr45-1	AtSOC1 relative expression	Two-tailed T test	0.00115016	**
RiSP7 528	2	0.000396384	0.0074368	0.234395
RiSP7 528	3	0.000333463	0.0125058	0.348949
RiSP7 528	4	0.000185891	0.00780079	0.189874
RiSP7 532	1	7.08047e-05	0.00416832	0.17701
RiSP7 532	2	0.000264088	0.0051409	0.232316
RiSP7 535	1	0.000130247	0.001437	0.189129
RiSP7 535	2	0.000141209	0.0080189	0.16141
RiSP7 535	3	0.00029062	0.00588	0.290573
RiSP7 535	4	0.000222979	0.00310728	0.172487
sr45-1	1	0.00497945	0.01496	0.187049
sr45-1	2	0.00890219	0.0158106	0.234488
hrlp-1	1	0.00180053	0.0136375	0.15193
hrlp-1	2	0.00175444	0.0626208	0.24107
hrlp-1	3	0.00187851	0.0160826	0.177234
Figure 6e. Shoot length (in cm) of Arabidopsis plants
Shoot length measurements								Statistical tests and p-values
Line	#	Shoot_length_cm						One-way ANOVA	p-value: 0.00000854958
Col-0	1	17.301
Col-0	2	13.836						Comparison	Test	p-value
Col-0	3	11.155						Col-0 vs RiSP7 537A	Tukey HSD	0.06659
Col-0	4	10.421						Col-0 vs RiSP7 528	Tukey HSD	0.1844
Col-0	5	12.736						Col-0 vs RiSP7 535	Tukey HSD	1.931e-05
Col-0	6	12.732						Col-0 vs RiSP7 532	Tukey HSD	8.09e-06
Col-0	7	10.666						Col-0 vs RiSP2	Tukey HSD	0.002321
Col-0	8	6.817						Col-0 vs hrlp-1	Tukey HSD	0.03386
RiSP7 537A	1	15.279						Col-0 vs sr45-1	Tukey HSD	0.006346
RiSP7 537A	2	14.196						RiSP7 537A vs RiSP7 528	Tukey HSD	0.9998
RiSP7 537A	3	0.586						RiSP7 537A vs RiSP7 535	Tukey HSD	0.2224
RiSP7 537A	4	3.404						RiSP7 537A vs RiSP7 532	Tukey HSD	0.1119
RiSP7 537A	5	9.165						RiSP7 537A vs RiSP2	Tukey HSD	0.9353
RiSP7 537A	6	3.712						RiSP7 537A vs hrlp-1	Tukey HSD	0.9997
RiSP7 537A	7	5.832						RiSP7 537A vs sr45-1	Tukey HSD	0.9588
RiSP7 537A	8	0.43						RiSP7 528 vs RiSP7 535	Tukey HSD	0.08123
RiSP7 528	1	3.992						RiSP7 528 vs RiSP7 532	Tukey HSD	0.03673
RiSP7 528	2	3.562						RiSP7 528 vs RiSP2	Tukey HSD	0.7298
RiSP7 528	3	3.361						RiSP7 528 vs hrlp-1	Tukey HSD	0.9836
RiSP7 528	4	4.222						RiSP7 528 vs sr45-1	Tukey HSD	0.8046
RiSP7 528	5	15.423						RiSP7 535 vs RiSP7 532	Tukey HSD	0.9999
RiSP7 528	6	13.679						RiSP7 535 vs RiSP2	Tukey HSD	0.9023
RiSP7 528	7	10.013						RiSP7 535 vs hrlp-1	Tukey HSD	0.6276
RiSP7 528	8	4.798						RiSP7 535 vs sr45-1	Tukey HSD	0.931
RiSP7 535	1	4.21						RiSP7 532 vs RiSP2	Tukey HSD	0.7222
RiSP7 535	2	2.79						RiSP7 532 vs hrlp-1	Tukey HSD	0.4162
RiSP7 535	3	0.343						RiSP7 532 vs sr45-1	Tukey HSD	0.7865
RiSP7 535	4	1.752						RiSP2 vs hrlp-1	Tukey HSD	0.9988
RiSP7 535	5	6.268						RiSP2 vs sr45-1	Tukey HSD	1
RiSP7 535	6	2.093						hrlp-1 vs sr45-1	Tukey HSD	0.9993
RiSP7 535	7	2.117
RiSP7 535	8	0.599
RiSP7 535	9	0.458
RiSP7 532	1	1.586
RiSP7 532	2	0.676
RiSP7 532	3	0.336
RiSP7 532	4	0.636
RiSP7 532	5	6.877
RiSP7 532	6	1.072
RiSP7 532	7	1.092
RiSP7 532	8	0.4
RiSP2	1	7.392
RiSP2	2	3.36
RiSP2	3	1.587
RiSP2	4	2.236
RiSP2	5	9.614
RiSP2	6	6.151
RiSP2	7	4.202
RiSP2	8	1.41
hrlp-1	1	8.241
hrlp-1	2	5.136
hrlp-1	3	2.03
hrlp-1	4	5.786
hrlp-1	5	9.841
hrlp-1	6	2.793
sr45-1	1	8.038
sr45-1	2	4.054
sr45-1	3	2.513
sr45-1	4	3.813
sr45-1	5	6.441
sr45-1	6	2.231
Figure 6g. AM colonization levels in EV and pMtPT4::SR45-expressing Medicago truncatula roots
Percentages of the different quantification parameters								Statistical tests and p-values
Sample	#	F %	M %	A %	I%			Comparison	Variable	Test	p-value	Symbol
EV	1	93.75	48.5625	22.2938	25.0333			EV vs pMtPT4::MtSR45	F%	Two-tailed T test	0.024754	*
EV	2	95.2128	32.0426	12.8888	11.8569			EV vs pMtPT4::MtSR45	M%	Two-tailed T test	0.0103937	*
EV	3	56.5217	22.6522	10.4174	6.63188			EV vs pMtPT4::MtSR45	A%	Two-tailed T test	0.010343	*
EV	4	58.1818	27.1455	14.4661	13.0806			EV vs pMtPT4::MtSR45	I%	Two-tailed T test	0.0346796	*
EV	5	50.2591	14.1088	5.88342	4.66166
EV	6	75.4717	30.4528	14.1101	13.0088
pMtPT4::SR45	1	38.7097	15.672	7.76075	7.11559
pMtPT4::SR45	2	69.5652	13.8043	5.56957	4.09928
pMtPT4::SR45	3	13.4615	3.21154	1.07372	0.703205
pMtPT4::SR45	4	39.2308	10.5462	4.51923	3.71692
pMtPT4::SR45	5	57.6923	21.5577	9.35769	8.46795
pMtPT4::SR45	6	30	9.575	4.47917	4.50333
Figure 6h. Expression values relative to MtTEF1a (plant genes and RiTEF) or RiTEF (RiOLE-like1) in EV and pMtPT4::SR45-expressing Medicago truncatula roots
Sample	#	MtBCP1	RiTEF	MtPT4	MtFatM	RiOLE-like1		Comparison	Variable	Test	p-value	Symbol
EV	1	0.123913	0.0356557	0.245231	0.0156604	0.0803302		EV vs pMtPT4::MtSR45	MtBCP1 relative expression	Two-tailed T test	0.02775	*
EV	2	0.118561	0.020035	0.236981	0.0191154	0.104103		EV vs pMtPT4::MtSR45	RiTEF relative expression	Mann-Whitney U test	0.04113	*
EV	3	0.0499928	0.0137176	0.0681952	0.00645137	0.0449946		EV vs pMtPT4::MtSR45	MtPT4 relative expression	Two-tailed T test	0.04296	*
EV	4	0.123993	0.0151628	0.173647	0.0239056	0.0894442		EV vs pMtPT4::MtSR45	MtFatM relative expression	Two-tailed T test	0.06192	n.s.
EV	5	0.0755082	0.0139973	0.130379	0.00688518	0.0794684		EV vs pMtPT4::MtSR45	RiOLE-like1 relative expression	Two-tailed T test	0.00331	**
EV	6	0.0773999	0.01149	0.105018	0.0107468	0.0928211
pMtPT4::SR45	1	0.030319	0.0113307	0.0439323	0.00465563	0.0227288
pMtPT4::SR45	2	0.0646515	0.0156197	0.103494	0.00678291	0.0354721
pMtPT4::SR45	3	0.0278058	0.0106002	0.0434287	0.00411294	0.0237973
pMtPT4::SR45	4	0.00101549	0.000242985	0.00194536	0.000552541	0.022325
pMtPT4::SR45	5	0.07371	0.0112297	0.156984	0.0141424	0.0733334
pMtPT4::SR45	6	0.0862188	0.0127552	0.0958395	0.00914846	0.0465141

## Sheet: Figure 7
Source Data - Betz et al., 2024
Table on top shows the raw values used to generate the plots while the table below collects the statistical tests and corresponding p-values of each comparison.
Figure 7. Extopic expression of SP7 alters the plant’s alternative splicing landscape.
Figure 7d. Relative expression levels of splicing isoforms of potato RiSP7-regulated DAS genes
Relative expression values
Construct	Line	#	Soltu.DM.11G009340_mRNA.1	Soltu.DM.11G009340_mRNA.2	Soltu.DM.04G018670_mRNA.4	Soltu.DM.04G018670_mRNA.5	Soltu.DM.04G033950_mRNA.1	Soltu.DM.04G033950_mRNA.2	Soltu.DM.01G033620_mRNA.2	Soltu.DM.01G033620_mRNA.3	Soltu.DM.01G042050_mRNA.1	Soltu.DM.01G042050_mRNA.2	Soltu.DM.01G042050_mRNA.3	Soltu.DM.01G042050_mRNA.4	Soltu.DM.01G042050_mRNA.5	Soltu.DM.04G035310_mRNA.4	Soltu.DM.04G035310_mRNA.6	Soltu.DM.04G035310_mRNA.7	Soltu.DM.04G035310_mRNA.8	Soltu.DM.02G028610_mRNA.1	Soltu.DM.02G028610_mRNA.2	Soltu.DM.08G014140_mRNA.1	Soltu.DM.08G014140_mRNA.2	Soltu.DM.11G002450_mRNA.2	Soltu.DM.11G002450_mRNA.1	Soltu.DM.01G045650_mRNA.2	Soltu.DM.01G045650_mRNA.1	Soltu.DM.02G030200_mRNA.1	Soltu.DM.02G030200_mRNA.2
EV	1p	1	0.00187228	0.0374623	0.00350883	0.00129508	9.26706e-05	9.6577e-06	0.00225715	0.00193643	0.0192923	0.0122739	0.0110255	0.0121935	0.0216322	0.000173537	0.00297871	0.0112202	0.00691325	0.000903688	0.0031588	0.0394414	0.0148249	0.0136587	0.0260572	0.00102738	0.0145537	0.018018	0.0311067
EV	1p	2	0.00211228	0.0445734	0.00285548	0.00181004	7.8462e-05	7.67207e-06	0.0029271	0.00268614	0.0270294	0.0188275	0.0168067	0.0190583	0.0268128	0.000233049	0.00471699	0.0167243	0.0092165	0.000963105	0.00384088	0.040164	0.0145461	0.0240779	0.0337305	0.00160207	0.0183993	0.0172456	0.0301458
EV	2p	1	0.00193846	0.0385652	0.00371886	0.00157553	5.02614e-05	5.30538e-06	0.00219372	0.0018021	0.0123661	0.0109627	0.00696202	0.00689106	0.0127449	0.00012602	0.00232992	0.0100374	0.00547592	0.000963431	0.00280023	0.0348572	0.0121575	0.0124242	0.0194195	0.000768742	0.0121372	0.014819	0.0289884
EV	2p	2	0.00276269	0.046173	0.00403898	0.0019581	7.55302e-05	8.18507e-06	0.00352015	0.00353942	0.0228934	0.0160819	0.013696	0.0115514	0.0171108	0.00024671	0.00343283	0.0145023	0.00751233	0.00121179	0.00430766	0.0417673	0.0151319	0.0172549	0.0261193	0.00113549	0.0169534	0.0176198	0.0305097
RiSP7	7	1	0.000860192	0.0214614	0.00424224	0.00225989	4.80249e-05	4.18954e-05	0.00229217	0.00198886	0.00346954	0.00263929	0.00465345	0.00455411	0.0170051	0.00014335	0.00371978	0.013254	0.00400118	0.000122075	0.00130822	0.0522456	0.00498611	0.00669833	0.0144522	0.000141492	0.0225006	0.0052885	0.0385466
RiSP7	7	2	0.000960797	0.0277557	0.00528826	0.00234023	4.99413e-05	4.84024e-05	0.00370723	0.00368044	0.00653367	0.00721441	0.00962671	0.00976007	0.0222636	0.000241563	0.0064835	0.0221431	0.00574641	8.80065e-05	0.00174481	0.0565632	0.00486485	0.00933438	0.019057	0.000128509	0.0271151	0.00537915	0.0439285
RiSP7	10	1	0.000914169	0.0245873	0.00465391	0.00199014	3.73381e-05	3.79092e-05	0.0026934	0.00211109	0.00438981	0.00410832	0.00806336	0.00821076	0.0159372	0.000163849	0.00359457	0.0130422	0.00374142	9.22072e-05	0.00112774	0.0515896	0.00495015	0.00569935	0.0146371	4.1433e-05	0.0134535	0.00616917	0.0440071
RiSP7	10	2	0.000881214	0.0248154	0.00433635	0.00220834	3.92664e-05	3.66917e-05	0.00263778	0.00235952	0.00513747	0.00549808	0.00844168	0.00865035	0.0190859	0.00013661	0.00337545	0.0121241	0.00355488	8.22535e-05	0.00113616	0.050789	0.00496132	0.00639937	0.0146243	3.842e-05	0.0137175	0.00683919	0.0475001
RiSP7	11	1	0.000909504	0.0235115	0.00406733	0.00198669	2.89195e-05	2.82319e-05	0.00250614	0.00235702	0.00541832	0.00325411	0.00788179	0.00856476	0.0201631	0.000292915	0.00577065	0.0262758	0.00734613	9.06625e-05	0.00148413	0.0490829	0.00491174	0.0100842	0.0189709	0.000121795	0.0221758	0.00494244	0.0353999
RiSP7	11	2	0.000872244	0.0219542	0.00593001	0.00318613	2.15388e-05	2.34558e-05	0.00270762	0.00225156	0.00653691	0.00429708	0.0109067	0.0106701	0.0251906	0.000401502	0.00765309	0.0292717	0.00858939	0.000133469	0.00179747	0.0469016	0.00537598	0.0115502	0.0206961	0.000190508	0.0265416	0.00505844	0.0378298
Statistical tests and p-values
Comparison	Gene_ID	Isoform measured (relative expression)	Test	p-value	Symbol
EV vs RiSP7	Soltu.DM.11G009340	mRNA.1	Two-tailed T test	4.98988e-05	***
EV vs RiSP7	Soltu.DM.11G009340	mRNA.2	Two-tailed T test	0.00147704	**
EV vs RiSP7	Soltu.DM.04G018670	mRNA.4	Two-tailed T test	0.0189233	*
EV vs RiSP7	Soltu.DM.04G018670	mRNA.5	Mann-Whitney U test	0.01392	*
EV vs RiSP7	Soltu.DM.04G033950	mRNA.1	Two-tailed T test	0.00337902	**
EV vs RiSP7	Soltu.DM.04G033950	mRNA.2	Two-tailed T test	0.000299363	***
EV vs RiSP7	Soltu.DM.01G033620	mRNA.2	Two-tailed T test	0.927887	n.s.
EV vs RiSP7	Soltu.DM.01G033620	mRNA.3	Mann-Whitney U test	0.7484	n.s.
EV vs RiSP7	Soltu.DM.01G042050	mRNA.2	Two-tailed T test	0.000295285	***
EV vs RiSP7	Soltu.DM.01G042050	mRNA.3	Two-tailed T test	0.0854294	n.s.
EV vs RiSP7	Soltu.DM.01G042050	mRNA.4	Two-tailed T test	0.111918	n.s.
EV vs RiSP7	Soltu.DM.01G042050	mRNA.1	Two-tailed T test	0.0152458	*
EV vs RiSP7	Soltu.DM.01G042050	mRNA.5	Two-tailed T test	0.904574	n.s.
EV vs RiSP7	Soltu.DM.04G035310	mRNA.4	Two-tailed T test	0.558036	n.s.
EV vs RiSP7	Soltu.DM.04G035310	mRNA.6	Two-tailed T test	0.119986	n.s.
EV vs RiSP7	Soltu.DM.04G035310	mRNA.7	Two-tailed T test	0.111977	n.s.
EV vs RiSP7	Soltu.DM.04G035310	mRNA.8	Two-tailed T test	0.187125	n.s.
EV vs RiSP7	Soltu.DM.02G028610	mRNA.1	Two-tailed T test	1.8752e-07	***
EV vs RiSP7	Soltu.DM.02G028610	mRNA.2	Two-tailed T test	0.00517709	**
EV vs RiSP7	Soltu.DM.08G014140	mRNA.1	Two-tailed T test	0.00033619	***
EV vs RiSP7	Soltu.DM.08G014140	mRNA.2	Mann-Whitney U test	0.009524	**
EV vs RiSP7	Soltu.DM.11G002450	mRNA.1	Two-tailed T test	0.00931512	**
EV vs RiSP7	Soltu.DM.11G002450	mRNA.2	Two-tailed T test	0.00721828	**
EV vs RiSP7	Soltu.DM.01G045650	mRNA.1	Two-tailed T test	0.136114	n.s.
EV vs RiSP7	Soltu.DM.01G045650	mRNA.2	Two-tailed T test	8.75092e-05	***
EV vs RiSP7	Soltu.DM.02G030200	mRNA.1	Two-tailed T test	1.77395e-07	***
EV vs RiSP7	Soltu.DM.02G030200	mRNA.2	Two-tailed T test	0.00168357	**

## Sheet: Supp. Fig. 18
Source Data - Betz et al., 2024
For each figure section the table on the left side includes the raw data used to generate the plot(s) and the table on the right side, when present, shows the used statistical test and obtained p-value for each comparison.
Supplementary figure 18. Transgenic A. thaliana lines overexpress mycorrhizal SP7-like effectors and this leads to an alteration of the splicing efficiency of the AtFLC splicing isoform 3.
Supplementary Figure 18a. Relative expression levels of the SP7-like genes in Arabidopsis OE lines
Relative expression levels of RiSP7 relative to AtActin8
Line	#	RiSP7_relative_to_AtActin8
RiSP7 528	1	0.0345019
RiSP7 528	2	0.0061473
RiSP7 528	3	0.0242945
RiSP7 528	4	0.0252625
RiSP7 532	1	0.00656248
RiSP7 532	2	0.0409035
RiSP7 535	1	0.828436
RiSP7 535	2	0.611831
RiSP7 535	3	0.165522
RiSP7 535	4	1.0824
RiSP7 537A	1	0.783217
RiSP7 537A	2	1.8228
RiSP7 537A	3	2.12846
RiSP7 537A	4	2.81415
RiSP7 537A	5	1.57258
Relative expression levels of RiSP2 relative to AtActin2
Line	#	RiSP2_relative_to_AtActin2
RiSP2	1	0.00179047
RiSP2	2	0.00123518
RiSP2	3	0.00398117
Supplementary Figure 18b. Splicing efficiency of the different AtFLC.1 isoforms in the RiSP7-expressing Arabidopsis plants vs Col-0
Splicing efficiency values							Statistical tests and p-values
Line	#	Splicing_eff_FLC.1	Splicing_eff_FLC.2	Splicing_eff_FLC.3	Splicing_eff_FLC.4		Comparison	Variable	Test	p-value	Symbol
WT	1	0.0394672	0.0132327	2.17117	0.0383027		Col-0 vs RiSP7	AtFLC.1 splicing efficiency	Mann-Whitney U test	1	n.s.
WT	2	0	0.0157394	1.53681	0.0306969		Col-0 vs RiSP7	AtFLC.2 splicing efficiency	Two-tailed T test	0.189013	***
WT	3	0.0334131	0.00775474	1.59465	0.0327874		Col-0 vs RiSP7	AtFLC.3 splicing efficiency	Two-tailed T test	5.80017e-05	n.s.
WT	4	0.00780574	0.0131601	1.9018	0.0345203		Col-0 vs RiSP7	AtFLC.4 splicing efficiency	Two-tailed T test	0.105613	n.s.
WT	5	0.0110291	0.0110736	1.93747	0.0296664
WT	6	0.0121382	0.0135053	1.88079	0.0295801
WT	7	0.18975	0.0114929	2.6232	0.0185572
WT	8	0.0037174	0.0123568	2.20118	0.0301995
RiSP7 528	1	0.0154769	0.0154813	3.52893	0.0305758
RiSP7 528	2	0	0.0112741	4.07461	0.0386291
RiSP7 528	3	0.00800811	0.0269864	4.0794	0.0387845
RiSP7 528	4	0.00656531	0.0238155	3.6712	0.0253695
RiSP7 532	1	0.0211336	0.0233186	2.36325	0.0232737
RiSP7 532	2	0.0235311	0.025716	3.96211	0.0318832
RiSP7 535	1	0.00299339	0.00556075	3.00538	0.0460012
RiSP7 535	2	0.0230437	0.0110659	3.00721	0.0425154
RiSP7 535	3	0.0623602	0.00677053	3.90428	0.0520887
RiSP7 535	4	0.11661	0.0108238	2.37429	0.0395864

## Sheet: Supp. Fig. 19
Source Data - Betz et al., 2024
Table on top shows the raw values used to generate the plots while the table below collects the statistical tests and corresponding p-values of each comparison.
Supplementary Figure 19. qRT-PCR analysis of the splicing in response to ectopic expression of RiSP5 in potato.
Relative expression values
Construct	Line	#	Soltu.DM.11G009340_mRNA.1	Soltu.DM.11G009340_mRNA.2	Soltu.DM.04G018670_mRNA.4	Soltu.DM.04G018670_mRNA.5	Soltu.DM.04G033950_mRNA.1	Soltu.DM.04G033950_mRNA.2	Soltu.DM.01G033620_mRNA.2	Soltu.DM.01G033620_mRNA.3	Soltu.DM.01G042050_mRNA.1	Soltu.DM.01G042050_mRNA.2	Soltu.DM.01G042050_mRNA.3	Soltu.DM.01G042050_mRNA.4	Soltu.DM.01G042050_mRNA.5	Soltu.DM.02G028610_mRNA.1	Soltu.DM.02G028610_mRNA.2	Soltu.DM.08G014140_mRNA.1	Soltu.DM.08G014140_mRNA.2	Soltu.DM.11G002450_mRNA.2	Soltu.DM.11G002450_mRNA.1	Soltu.DM.01G045650_mRNA.2	Soltu.DM.01G045650_mRNA.1	Soltu.DM.02G030200_mRNA.1	Soltu.DM.02G030200_mRNA.2
EV	1p	1	0.00163185	0.0395449	0.00273513	0.00125756	0.000112089	2.33903e-05	0.0014502	0.00143904	0.0197375	0.0182362	0.0121361	0.00908018	0.00974086	0.00119101	0.00305715	0.0342524	0.00803705	0.015922	0.0268975	0.00140583	0.0188722	0.0140209	0.0216539
EV	1p	2	0.00214977	0.0384241	0.00242166	0.00123813	7.91169e-05	1.75795e-05	0.00132666	0.00123191	0.0225042	0.0130889	0.0138637	0.0124465	0.0126355	0.000881214	0.00297434	0.0309881	0.00714178	0.0199035	0.0341776	0.00133489	0.0175019	0.0163139	0.0252522
EV	2p	1	0.000727728	0.029358	0.00175017	0.0008458	7.29716e-05	1.3475e-05	0.00127378	0.00119163	0.0174799	0.00956236	0.0107156	0.0103927	0.00706256	0.000567704	0.00166434	0.0249782	0.00666979	0.00972988	0.0279017	0.000766609	0.0110161	0.0121184	0.0188432
EV	2p	2	0.000667833	0.0228935	0.00154981	0.000721716	5.22574e-05	1.10722e-05	0.000657757	0.000555344	0.00878683	0.00768494	0.0057466	0.00570882	0.00392721	0.000537622	0.00181498	0.0265875	0.00680646	0.00874018	0.0149795	0.000782839	0.011447	0.0106032	0.014681
RiSP5	6p	1	0.000791128	0.0360437	0.00264618	0.00115172	7.71909e-05	5.10368e-05	0.00167557	0.00154223	0.0082236	0.00597228	0.0210412	0.0226258	0.00858592	9.1207e-05	0.00127528	0.042238	0.00264917	0.0128132	0.0267165	0.00013689	0.0241932	0.00395371	0.0258814
RiSP5	6p	2	0.000381139	0.0261653	0.00189234	0.000753866	7.46927e-05	4.64847e-05	0.00101249	0.00089552	0.00570824	0.00601924	0.0129022	0.0121944	0.00531362	7.54118e-05	0.00111782	0.0310872	0.00298805	0.00633617	0.0146824	5.90225e-05	0.0115448	0.00325467	0.0233565
RiSP5	6p	3	0.000284713	0.0178525	0.000760441	0.000389814	5.63437e-05	4.10721e-05	0.000457688	0.000443171	0.00344525	0.00323671	0.00622557	0.00668115	0.00370438	0.000120777	0.000874633	0.0391114	0.00213268	0.00641611	0.0166308	9.22571e-05	0.0187488	0.00221242	0.0140967
Statistical tests and p-values
Comparison	Gene_ID	Isoform measured (relative expression)	Test	p-value	Symbol
EV vs RiSP5	Soltu.DM.11G009340	mRNA.1	Two-tailed T test	0.129456	n.s.
EV vs RiSP5	Soltu.DM.11G009340	mRNA.2	Two-tailed T test	0.402299	n.s.
EV vs RiSP5	Soltu.DM.04G018670	mRNA.4	Two-tailed T test	0.564816	n.s.
EV vs RiSP5	Soltu.DM.04G018670	mRNA.5	Two-tailed T test	0.352828	n.s.
EV vs RiSP5	Soltu.DM.04G033950	mRNA.1	Two-tailed T test	0.563102	n.s.
EV vs RiSP5	Soltu.DM.04G033950	mRNA.2	Two-tailed T test	0.0006832	***
EV vs RiSP5	Soltu.DM.01G033620	mRNA.2	Two-tailed T test	0.736657	n.s.
EV vs RiSP5	Soltu.DM.01G033620	mRNA.3	Two-tailed T test	0.697135	n.s.
EV vs RiSP5	Soltu.DM.01G042050	mRNA.2	Two-tailed T test	0.055877	n.s.
EV vs RiSP5	Soltu.DM.01G042050	mRNA.3	Two-tailed T test	0.532203	n.s.
EV vs RiSP5	Soltu.DM.01G042050	mRNA.4	Two-tailed T test	0.345779	n.s.
EV vs RiSP5	Soltu.DM.01G042050	mRNA.1	Two-tailed T test	0.0277823	*
EV vs RiSP5	Soltu.DM.01G042050	mRNA.5	Two-tailed T test	0.369208	n.s.
EV vs RiSP5	Soltu.DM.02G028610	mRNA.1	Two-tailed T test	0.0120852	*
EV vs RiSP5	Soltu.DM.02G028610	mRNA.2	Two-tailed T test	0.0347692	*
EV vs RiSP5	Soltu.DM.08G014140	mRNA.1	Two-tailed T test	0.0774739	n.s.
EV vs RiSP5	Soltu.DM.08G014140	mRNA.2	Two-tailed T test	0.0001123	***
EV vs RiSP5	Soltu.DM.11G002450	mRNA.1	Two-tailed T test	0.294447	n.s.
EV vs RiSP5	Soltu.DM.11G002450	mRNA.2	Two-tailed T test	0.219921	n.s.
EV vs RiSP5	Soltu.DM.01G045650	mRNA.1	Two-tailed T test	0.415735	n.s.
EV vs RiSP5	Soltu.DM.01G045650	mRNA.2	Two-tailed T test	0.0102285	*
EV vs RiSP5	Soltu.DM.02G030200	mRNA.1	Two-tailed T test	0.0011513	**
EV vs RiSP5	Soltu.DM.02G030200	mRNA.2	Two-tailed T test	0.811657	n.s.

## Sheet: Supp. Fig. 20
Source Data - Betz et al., 2024
Table on top shows the raw values used to generate the plots while the table below collects the statistical tests and corresponding p-values of each comparison.
Supplementary figure 20. Ectopic expression of RiSP7 in Arabidopsis thaliana has an impact on the alternative splicing of the plant.
Expression values relative to AtActin2
Line	#	AT5G11700_mRNA.1	AT5G11700_mRNA.2	AT5G37720_mRNA.1	AT5G37720_mRNA.2	AT5G38720_mRNA.1	AT5G38720_mRNA.2	AT5G38720_mRNA.3	AT4G00450_mRNA.1,2	AT4G00450_mRNA.3	AT1G59750_mRNA.1,2,4	AT1G59750_mRNA.3	AT5G42870_mRNA.1,2	AT5G42870_mRNA.3	AT1G75180_mRNA.1	AT1G75180_mRNA.2,3,4	AT4G35520_mRNA.4	AT4G35520_mRNA.1,2,3,5,6,7,8
WT	1	0.000102102	0.000540809	0.0130907	0.000575911	0.0438859	0.026336	0.00360224	0.00352302	0.000813878	0.00545244	0.00104761	0.014695	0.000532454	0.000434635	0.00172844	0.000213145	9.98094e-05
WT	2	7.78568e-05	0.000660346	0.0155474	0.000646465	0.0723286	0.0432223	0.00682723	0.00669633	0.00135982	0.00960644	0.0019847	0.0177611	0.000525624	0.000779168	0.00291964	0.000287713	0.000158279
WT	3	0.000106733	0.000463841	0.0118942	0.000741983	0.0620878	0.0343668	0.00471862	0.00452181	0.0011105	0.00924444	0.00161925	0.0132801	0.000550178	0.000535406	0.00224956	0.000278343	0.000132182
WT	4	9.67282e-05	0.000492707	0.0112272	0.000661562	0.0525105	0.0319286	0.00435069	0.00342492	0.000986553	0.00778512	0.00129756	0.0175894	0.000659617	0.000728855	0.00298144	0.000292698	0.000161366
WT	1	6.63205e-05	0.000316408	0.00828322	0.000580421	0.0234544	0.0116119	0.00182341	0.00184179	0.000817759	0.00378641	0.000942413	0.0133696	0.000510854	0.000635869	0.00227277	0.000222456	0.000151741
WT	2	7.59614e-05	0.000396867	0.00949965	0.000664251	0.0229578	0.0102133	0.00115187	0.00231012	0.00129659	0.00482481	0.00122355	0.016616	0.000645833	0.000634614	0.00295074	0.000253756	0.00018072
WT	3	6.59106e-05	0.000652093	0.01324	0.000764871	0.0298019	0.0152942	0.00186908	0.00222751	0.00132566	0.00475646	0.00132326	0.020053	0.000608787	0.00041576	0.00251891	0.000211921	0.000146384
WT	4	5.9598e-05	0.000462022	0.00868821	0.000469067	0.0141835	0.00771683	0.00101249	0.00138216	0.000727561	0.00411542	0.000952297	0.010389	0.000417438	0.000653226	0.00283466	0.0001438	8.42182e-05
RiSP7 528	1	0.00023	0.00067	0.00394	0.00038	0.00552488	0.00327701	0.000576107	0.00311643	0.00125876	0.00620616	0.00196118	0.00383939	0.000106318	0.00104172	0.00578884	0.000249882	6.84599e-05
RiSP7 528	2	0.00035	0.00021	0.00773	0.00083	0.00252722	0.00139779	0.000247535	0.000621148	0.000295803	0.00389861	0.00135222	0.00204125	0.000101015	0.00116283	0.00438758	0.000460648	0.000117012
RiSP7 528	3	0.00052	0.00053	0.00777	0.00112	0.00426743	0.0024558	0.000358984	0.00336943	0.00201845	0.00756194	0.0022549	0.00518072	0.000184898	0.00147359	0.0059887	0.000366503	0.00013511
RiSP7 528	4	0.00022	0.00047	0.00751	0.00056	0.00461259	0.00258912	0.000395155	0.0017096	0.000934454	0.00604973	0.00178157	0.00332294	0.000117392	0.00125966	0.0058173	0.000168113	5.60754e-05
RiSP7 532	1	0.00011	0.00134	0.00751	0.00037	0.0137617	0.00892415	0.00131513	0.00806072	0.00328194	0.0101742	0.00313237	0.00957555	0.000263808	0.00100563	0.00677596	0.000387208	0.000111949
RiSP7 532	2	0.00012	0.00051	0.00934	0.00082	0.00662719	0.00369477	0.000593627	0.00338334	0.000881709	0.00703731	0.00199965	0.00732527	0.000365001	0.000853391	0.00649454	0.00123693	0.00014362
RiSP7 535	1	0.000123911	0.000587314	0.00834463	0.000531948	0.0174473	0.011632	0.00202257	0.00702216	0.0025349	0.0099738	0.00338419	0.00512589	0.00012141	0.00110892	0.00654805	0.000405393	0.000110772
RiSP7 535	2	0.000133358	0.000433328	0.00500114	0.000468723	0.00803315	0.0050269	0.00078801	0.00416715	0.00166829	0.0076181	0.00223578	0.00467157	0.000121358	0.00103238	0.00609026	0.000265705	8.45188e-05
RiSP7 535	3	0.000150021	0.000136323	0.0094604	0.000864399	0.00400625	0.00238929	0.000312684	0.00101566	0.000445874	0.00554099	0.00189127	0.00258038	0.000105701	0.00135452	0.00509615	0.000528557	0.000130467
RiSP7 535	4	0.000138886	0.000551618	0.00868827	0.000596783	0.0149295	0.00902693	0.00137728	0.00717628	0.0023189	0.0106697	0.00344006	0.00622136	0.000146043	0.00130513	0.0077765	0.000337875	0.000140433
sr45-1	1	0.00013	0.00064	0.00555	0.00062	0.00524832	0.00275624	0.000471034	0.00143549	0.00124387	0.00590876	0.00143858	0.00466698	8.49628e-05	0.00282298	0	3.58175e-05	6.60119e-05
sr45-1	2	0.00013	0.0009	0.00657	0.00053	0.00820102	0.00448993	0.000985299	0.00484505	0.0030438	0.00773688	0.00198493	0.00774216	0.00014989	0.00346826	0	7.62174e-05	0.000110565
sr45-1	3	3.90421e-06	6.93494e-05	0.00769575	0.000567701	0.0069213	0.00473332	0.000733396	0.0011724	0.0008191	0.00791116	0.00266993	0.00613275	0.00014836	0.00145233	0.00624464	0.000163383	9.48145e-05
sr45-1	4	1.21847e-06	0.000102003	0.00564918	0.000267891	0.0122612	0.00727016	0.00112288	0.0024779	0.0020511	0.00745192	0.00241757	0.00666105	9.92103e-05	0.00112885	0.00519707	6.10233e-05	5.28699e-05
Statistical tests and p-values
Comparison	Gene_ID	Isoform measured (relative expression)	Test	p-value	Symbol
Col-0 vs RiSP7	AT5G11700	mRNA.1	Mann-Whitney U test	0.0004456	***
Col-0 vs sr45-1	AT5G11700	mRNA.1	Two-tailed T test	0.71124	n.s.
Col-0 vs RiSP7	AT5G11700	mRNA.2	Mann-Whitney U test	0.7618	n.s.
Col-0 vs sr45-1	AT5G11700	mRNA.2	Two-tailed T test	0.75701	n.s.
Col-0 vs RiSP7	AT5G37720	mRNA.1	Two-tailed T test	0.00138759	**
Col-0 vs sr45-1	AT5G37720	mRNA.1	Two-tailed T test	0.00348	**
Col-0 vs RiSP7	AT5G37720	mRNA.2	Two-tailed T test	0.863013	n.s.
Col-0 vs sr45-1	AT5G37720	mRNA.2	Two-tailed T test	0.0769	n.s.
Col-0 vs RiSP7	AT5G38720	mRNA.1	Two-tailed T test	0.00310283	**
Col-0 vs sr45-1	AT5G38720	mRNA.1	Two-tailed T test	0.00316	**
Col-0 vs RiSP7	AT5G38720	mRNA.2	Two-tailed T test	0.00663032	**
Col-0 vs sr45-1	AT5G38720	mRNA.2	Two-tailed T test	0.00631	**
Col-0 vs RiSP7	AT5G38720	mRNA.3	Two-tailed T test	0.0135734	*
Col-0 vs sr45-1	AT5G38720	mRNA.3	Two-tailed T test	0.01448	*
Col-0 vs RiSP7	AT4G00450	mRNA.1,2	Two-tailed T test	0.514888	n.s.
Col-0 vs sr45-1	AT4G00450	mRNA.1,2	Two-tailed T test	0.48671	n.s.
Col-0 vs RiSP7	AT4G00450	mRNA.3	Two-tailed T test	0.141369	n.s.
Col-0 vs sr45-1	AT4G00450	mRNA.3	Two-tailed T test	0.23113	n.s.
Col-0 vs RiSP7	AT1G59750	mRNA.1,2,4	Two-tailed T test	0.252454	n.s.
Col-0 vs sr45-1	AT1G59750	mRNA.1,2,4	Two-tailed T test	0.41226	n.s.
Col-0 vs RiSP7	AT1G59750	mRNA.3	Two-tailed T test	0.00183356	**
Col-0 vs sr45-1	AT1G59750	mRNA.3	Two-tailed T test	0.00911	**
Col-0 vs RiSP7	AT5G42870	mRNA.1,2	Two-tailed T test	3.64336e-07	***
Col-0 vs sr45-1	AT5G42870	mRNA.1,2	Two-tailed T test	0.00024	***
Col-0 vs RiSP7	AT5G42870	mRNA.3	Mann-Whitney U test	0.0004456	***
Col-0 vs sr45-1	AT5G42870	mRNA.3	Two-tailed T test	0	***
Col-0 vs RiSP7	AT1G75180	mRNA.1	Two-tailed T test	2.47254e-06	***
Col-0 vs sr45-1	AT1G75180	mRNA.1	Two-tailed T test	0.0615	n.s.
Col-0 vs RiSP7	AT1G75180	mRNA.2,3,4	Two-tailed T test	3.5915e-08	***
Col-0 vs sr45-1	AT1G75180	mRNA.2,3,4	Two-tailed T test	0.86744	n.s.
Col-0 vs RiSP7	AT4G35520	mRNA.4	Mann-Whitney U test	0.02052	*
Col-0 vs sr45-1	AT4G35520	mRNA.4	Two-tailed T test	0.00068	***
Col-0 vs RiSP7	AT4G35520	mRNA.1,2,3,5,6,7,8	Two-tailed T test	0.0657295	n.s.
Col-0 vs sr45-1	AT4G35520	mRNA.1,2,3,5,6,7,8	Two-tailed T test	0.01147	*

## Sheet: Supp. Fig. 21
Source Data - Betz et al., 2024
Supplementary Figure 21. Relative aa composition for each SP7 family member.
aa_code	aa_count_RiSP7-1	aa_percentage_RiSP7-1	aa_count_RiSP31-1	aa_percentage_RiSP31-1	aa_count_RiSP5-1	aa_percentage_RiSP5-1	aa_count_RiSP2	aa_percentage_RiSP2	aa_count_GmSP1	aa_percentage_GmSP1	aa_count_GrSP1	aa_percentage_GrSP1
Ala	19	0.038	21	0.043	16	0.04	42	0.099	21	0.055	23	0.064
Arg	13	0.026	17	0.035	13	0.032	11	0.026	6	0.016	5	0.014
Asn	4	0.008	9	0.018	22	0.055	13	0.031	3	0.008	7	0.019
Asp	146	0.293	131	0.267	107	0.267	82	0.193	31	0.081	26	0.072
Cys	1	0.002	1	0.002	1	0.002	0	0	0	0	0	0
Gln	0	0	0	0	0	0	2	0.005	2	0.005	2	0.006
Glu	3	0.006	34	0.069	17	0.042	7	0.016	23	0.06	24	0.066
Gly	58	0.116	18	0.037	5	0.012	11	0.026	54	0.14	42	0.116
His	0	0	0	0	19	0.047	28	0.066	7	0.018	3	0.008
Ile	4	0.008	1	0.002	4	0.01	1	0.002	3	0.008	3	0.008
Leu	10	0.02	5	0.01	11	0.027	5	0.012	4	0.01	4	0.011
Lys	91	0.182	109	0.222	74	0.185	68	0.16	37	0.096	35	0.097
Met	1	0.002	1	0.002	1	0.002	2	0.005	3	0.008	2	0.006
Phe	1	0.002	1	0.002	0	0	1	0.002	1	0.003	1	0.003
Pro	11	0.022	11	0.022	9	0.022	4	0.009	22	0.057	23	0.064
Ser	52	0.104	35	0.071	17	0.042	52	0.122	81	0.21	78	0.216
Thr	4	0.008	5	0.01	7	0.017	2	0.005	10	0.026	8	0.022
Trp	0	0	0	0	0	0	0	0	0	0	0	0
Tyr	80	0.16	79	0.161	76	0.19	82	0.193	74	0.192	71	0.197
Val	1	0.002	12	0.024	2	0.005	12	0.028	3	0.008	4	0.011
Pyl	0	0	0	0	0	0	0	0	0	0	0	0
Sec	0	0	0	0	0	0	0	0	0	0	0	0
